# Supplementary material for: Seed Transcriptomics Analysis in Camellia oleifera Uncovers Genes Associated with Oil Content and Fatty Acid Composition
Source: Int J Mol Sci. 2018 Jan 2;19(1):118. doi: 10.3390/ijms19010118 (PMC5796067; doi:10.3390/ijms19010118)
Supplement: Supplementary file 1 [file ijms-19-00118-s001.zip]

Archive with 18 entries (17 files):
- Supplementary_v2/
- Supplementary_v2/Additional File10_Table S8 Details for GO enrichment analysis of common DEGs in Stage B-A, Stage C-A and Stage D-A.xlsx
- Supplementary_v2/Additional File11_Table S9 Details for 385 unigenes associated to FA metabolism.xlsx
- Supplementary_v2/Additional File12_Fig S3 Clusters of genes related to oil biosynthesis obtained by STEM clustering.jpg
- Supplementary_v2/Additional File13_Table S10 Details of genes for gene clusters obtained by STEM method.xlsx
- Supplementary_v2/Additional File14_Table S11 Details for 66 unigenes associated to FA synthases in plastid.xlsx
- Supplementary_v2/Additional File15_Table S12 Details for 48 DEGs associated to FA modification and acyl editing.xlsx
- Supplementary_v2/Additional File16_Table S13 Details for 108 unigenes associated to TAG assembly.xlsx
- Supplementary_v2/Additional File17_Table S14 The list of primers for qRT- PCR.docx
- Supplementary_v2/Additional File1_Table S1 Compositional properties of fatty acids in C. oleifera seeds (%)..xlsx
- Supplementary_v2/Additional File2_Table S2 Details of RNA-Seq data and Summary of transcriptome assembly for C. oleifera..docx
- Supplementary_v2/Additional File3_Fig S1 length distribute of contigs and unigenes.jpg
- Supplementary_v2/Additional File4_Table S3 Details for 51,725 unigenes annotated in the transcriptome of C. oleifera.xlsx
- Supplementary_v2/Additional File5_Table S4 Category details for 7,261 unigenes annotated in GO.xlsx
- Supplementary_v2/Additional File6_Table S5 Lists of DEGs.xlsx
- Supplementary_v2/Additional File7_Table S6 Unigene ID for gene clusters obtained by K-mean method.xlsx
- Supplementary_v2/Additional File8_Table S7 Details for GO enrichment analysis of DEGs between Stage B and Stage C.xls
- Supplementary_v2/Additional File9_Fig S2 GO enrichment analysis of DEGs between Stage B and Stage C. .jpg
