# Supplementary material for: Seed Transcriptomics Analysis in Camellia oleifera Uncovers Genes Associated with Oil Content and Fatty Acid Composition
Source: Int J Mol Sci. 2018 Jan 2;19(1):118. doi: 10.3390/ijms19010118 (PMC5796067; doi:10.3390/ijms19010118)
Supplement: Supplementary file 1 [file ijms-19-00118-s001.zip › Supplementary_v2/Additional File10_Table S8 Details for GO enrichment analysis of common DEGs in Stage B-A, Stage C-A and Stage D-A.xlsx]

## Sheet: Sheet1
GO term	FDR pValue	name
GO:0016023	4.17143e-109	cytoplasmic, membrane-bounded vesicle
GO:0005634	6.35711e-91	nucleus
GO:0016020	5.2642e-90	membrane
GO:0005524	3.62089e-88	ATP binding
GO:0005515	1.13269e-58	protein binding
GO:0009536	7.02647e-56	plastid
GO:0005739	5.3849e-51	mitochondrion
GO:0043565	3.66804e-45	sequence-specific DNA binding
GO:0016021	1.24073e-41	integral component of membrane
GO:0055114	7.82354e-40	oxidation-reduction process
GO:0003677	5.72667e-39	DNA binding
GO:0003700	7.44642e-39	transcription factor activity, sequence-specific DNA binding
GO:0006355	3.3356e-36	regulation of transcription, DNA-templated
GO:0009055	2.09218e-35	electron carrier activity
GO:0008152	5.82596e-34	metabolic process
GO:0009507	1.03427e-30	chloroplast
GO:0045449	4.14606e-30	regulation of transcription, DNA-templated
GO:0016740	4.50107e-30	transferase activity
GO:0008270	1.71588e-28	zinc ion binding
GO:0006468	4.59306e-23	protein phosphorylation
GO:0030528	9.71294e-23	obsolete transcription regulator activity
GO:0020037	1.8133e-20	heme binding
GO:0017111	2.50527e-20	nucleoside-triphosphatase activity
GO:0004674	4.48564e-20	protein serine/threonine kinase activity
GO:0003824	3.19136e-19	catalytic activity
GO:0042802	3.54801e-18	identical protein binding
GO:0005509	5.12476e-18	calcium ion binding
GO:0046872	5.44517e-18	metal ion binding
GO:0016491	1.27042e-17	oxidoreductase activity
GO:0031225	1.27042e-17	anchored component of membrane
GO:0009987	1.12221e-16	cellular process
GO:0000166	1.7475e-16	nucleotide binding
GO:0004872	2.06055e-16	receptor activity
GO:0005506	1.12353e-15	iron ion binding
GO:0016301	1.40757e-15	kinase activity
GO:0031461	3.46346e-14	cullin-RING ubiquitin ligase complex
GO:0031625	3.46346e-14	ubiquitin protein ligase binding
GO:0005886	3.01454e-13	plasma membrane
GO:0016757	1.84572e-12	transferase activity, transferring glycosyl groups
GO:0003676	2.09003e-12	nucleic acid binding
GO:0016887	8.10701e-12	ATPase activity
GO:0016787	1.51857e-11	hydrolase activity
GO:0004497	1.9927e-11	monooxygenase activity
GO:0009058	4.21643e-11	biosynthetic process
GO:0030170	4.21643e-11	pyridoxal phosphate binding
GO:0019538	8.9753e-11	protein metabolic process
GO:0050660	1.8249e-10	flavin adenine dinucleotide binding
GO:0005622	3.62018e-10	intracellular
GO:0004601	1.52194e-09	peroxidase activity
GO:0004672	3.23812e-09	protein kinase activity
GO:0042626	5.78401e-09	ATPase activity, coupled to transmembrane movement of substances
GO:0042545	1.99256e-08	cell wall modification
GO:0051707	1.99256e-08	response to other organism
GO:0016758	2.5608e-08	transferase activity, transferring hexosyl groups
GO:0006511	2.77099e-08	ubiquitin-dependent protein catabolic process
GO:0015031	2.99244e-08	protein transport
GO:0009570	5.39668e-08	chloroplast stroma
GO:0009535	8.36289e-08	chloroplast thylakoid membrane
GO:0008026	8.82653e-08	ATP-dependent helicase activity
GO:0030599	1.10405e-07	pectinesterase activity
GO:0008033	1.41115e-07	tRNA processing
GO:0016459	1.76631e-07	myosin complex
GO:0004713	6.92436e-07	protein tyrosine kinase activity
GO:0006281	9.47512e-07	DNA repair
GO:0004553	1.1793e-06	hydrolase activity, hydrolyzing O-glycosyl compounds
GO:0006508	1.1793e-06	proteolysis
GO:0003899	2.00422e-06	DNA-directed RNA polymerase activity
GO:0005488	2.11412e-06	binding
GO:0004871	2.78857e-06	signal transducer activity
GO:0046983	2.78857e-06	protein dimerization activity
GO:0005737	3.37398e-06	cytoplasm
GO:0006310	3.49006e-06	DNA recombination
GO:0004386	4.28562e-06	helicase activity
GO:0022900	4.28562e-06	electron transport chain
GO:0006810	4.77837e-06	transport
GO:0006950	5.54543e-06	response to stress
GO:0008535	5.54767e-06	respiratory chain complex IV assembly
GO:0006350	6.16918e-06	transcription, DNA-templated
GO:0006457	6.49447e-06	protein folding
GO:0004069	8.47201e-06	L-aspartate:2-oxoglutarate aminotransferase activity
GO:0017004	8.47201e-06	cytochrome complex assembly
GO:0022626	8.47201e-06	cytosolic ribosome
GO:0043086	8.47201e-06	negative regulation of catalytic activity
GO:0043169	8.47201e-06	cation binding
GO:0004857	1.21252e-05	enzyme inhibitor activity
GO:0016884	1.21252e-05	carbon-nitrogen ligase activity, with glutamine as amido-N-donor
GO:0042744	1.21252e-05	hydrogen peroxide catabolic process
GO:0045330	1.21252e-05	aspartyl esterase activity
GO:0003913	1.65911e-05	DNA photolyase activity
GO:0030001	1.65911e-05	metal ion transport
GO:0004506	2.13987e-05	squalene monooxygenase activity
GO:0009524	2.13987e-05	phragmoplast
GO:0051537	2.13987e-05	2 iron, 2 sulfur cluster binding
GO:0003755	2.72084e-05	peptidyl-prolyl cis-trans isomerase activity
GO:0009941	3.32878e-05	chloroplast envelope
GO:0016788	3.32878e-05	hydrolase activity, acting on ester bonds
GO:0004518	3.98379e-05	nuclease activity
GO:0006418	3.98379e-05	tRNA aminoacylation for protein translation
GO:0005975	4.32876e-05	carbohydrate metabolic process
GO:0004812	4.59113e-05	aminoacyl-tRNA ligase activity
GO:0005275	4.59113e-05	amine transmembrane transporter activity
GO:0006099	4.59113e-05	tricarboxylic acid cycle
GO:0009737	5.31928e-05	response to abscisic acid
GO:0016760	5.31928e-05	cellulose synthase (UDP-forming) activity
GO:0004630	6.02927e-05	phospholipase D activity
GO:0046470	6.02927e-05	phosphatidylcholine metabolic process
GO:0070290	6.02927e-05	N-acylphosphatidylethanolamine-specific phospholipase D activity
GO:0003725	6.76425e-05	double-stranded RNA binding
GO:0016829	6.76425e-05	lyase activity
GO:0030244	6.76425e-05	cellulose biosynthetic process
GO:0015979	7.58931e-05	photosynthesis
GO:0035091	7.58931e-05	phosphatidylinositol binding
GO:0006952	8.52148e-05	defense response
GO:0003774	9.33477e-05	motor activity
GO:0006816	9.33477e-05	calcium ion transport
GO:0016579	9.33477e-05	protein deubiquitination
GO:0003779	0.000101657	actin binding
GO:0006979	0.000101657	response to oxidative stress
GO:0018298	0.000101657	protein-chromophore linkage
GO:0016798	0.000111038	hydrolase activity, acting on glycosyl bonds
GO:0044237	0.000111038	cellular metabolic process
GO:0005576	0.000146457	extracellular region
GO:0004712	0.000172106	protein serine/threonine/tyrosine kinase activity
GO:0000160	0.000247017	phosphorelay signal transduction system
GO:0016192	0.000279166	vesicle-mediated transport
GO:0006629	0.000294693	lipid metabolic process
GO:0006633	0.000310514	fatty acid biosynthetic process
GO:0004252	0.000326621	serine-type endopeptidase activity
GO:0005618	0.000343008	cell wall
GO:0015074	0.000359666	DNA integration
GO:0080008	0.00037659	Cul4-RING E3 ubiquitin ligase complex
GO:0009579	0.000432109	thylakoid
GO:0048046	0.000432109	apoplast
GO:0005829	0.000490497	cytosol
GO:0044464	0.000490497	cell part
GO:0007165	0.000760744	signal transduction
GO:0000287	0.000839557	magnesium ion binding
