# Supplementary material for: Seed Transcriptomics Analysis in Camellia oleifera Uncovers Genes Associated with Oil Content and Fatty Acid Composition
Source: Int J Mol Sci. 2018 Jan 2;19(1):118. doi: 10.3390/ijms19010118 (PMC5796067; doi:10.3390/ijms19010118)
Supplement: Supplementary file 1 [file ijms-19-00118-s001.zip › Supplementary_v2/Additional File11_Table S9 Details for 385 unigenes associated to FA metabolism.xlsx]

## Sheet: Sheet1
geneID	C_RPKM	D_RPKM	B_RPKM	A_RPKM	Nr-annotation	Swissprot-annotation	COG-Function-Description	KEGG-Orthology(KO)	KEGG-Description	KEGG-PathWay
Unigene39358_All	4.6956	2.5785	3.8147	5.2988	--	--	--	K00432	glutathione peroxidase	Metabolism; Lipid Metabolism; Arachidonic acid metabolism [PATH:ko00590] Metabolism; Metabolism of Other Amino Acids; Glutathione metabolism [PATH:ko00480]
Unigene74678_All	7.8624	8.3113	17.246	16.769	12-oxophytodienoate reductase opr, putative [Ricinus communis] >gi|223534282|gb|EEF35996.1| 12-oxophytodienoate reductase opr, putative [Ricinus communis]	OPR1_SOLLC 12-oxophytodienoate reductase 1 OS=Solanum lycopersicum GN=OPR1 PE=1 SV=1	--	K05894	12-oxophytodienoic acid reductase	Metabolism; Lipid Metabolism; alpha-Linolenic acid metabolism [PATH:ko00592]
Unigene68927_All	0.69	0	1.6816	0.545	12-oxo-phytodienoic acid reductase5 [Zea mays] >gi|63021727|gb|AAY26525.1| 12-oxo-phytodienoic acid reductase [Zea mays]	OPRL_SOLLC 12-oxophytodienoate reductase-like protein OS=Solanum lycopersicum GN=OPR2 PE=2 SV=1	--	K05894	12-oxophytodienoic acid reductase	Metabolism; Lipid Metabolism; alpha-Linolenic acid metabolism [PATH:ko00592]
Unigene46311_All	3.9641	2.9932	5.2908	1.7894	13-lipoxygenase [Solanum tuberosum]	LOX4_ARATH Lipoxygenase 4, chloroplastic OS=Arabidopsis thaliana GN=LOX4 PE=2 SV=1	--	K00454	lipoxygenase	Metabolism; Lipid Metabolism; Linoleic acid metabolism [PATH:ko00591] Metabolism; Lipid Metabolism; alpha-Linolenic acid metabolism [PATH:ko00592]
Unigene32074_All	2.8773	2.7651	0.5844	0	2,4-dienoyl-CoA reductase, putative [Ricinus communis] >gi|223543578|gb|EEF45108.1| 2,4-dienoyl-CoA reductase, putative [Ricinus communis]	--	--	K00059	3-oxoacyl-[acyl-carrier protein] reductase	Metabolism; Lipid Metabolism; Fatty acid biosynthesis [PATH:ko00061] Metabolism; Lipid Metabolism; Biosynthesis of unsaturated fatty acids [PATH:ko01040] Metabolism; Lipid Metabolism; Lipid biosynthesis proteins [BR:ko01004]
Unigene7263_All	1.2092	2.0916	6.8763	4.3937	2,4-dienoyl-CoA reductase, putative [Ricinus communis] >gi|223543578|gb|EEF45108.1| 2,4-dienoyl-CoA reductase, putative [Ricinus communis]	FABG_THEMA 3-oxoacyl-[acyl-carrier-protein] reductase OS=Thermotoga maritima GN=fabG PE=3 SV=1	Dehydrogenases with different specificities (related to short-chain alcohol dehydrogenases)	K00059	3-oxoacyl-[acyl-carrier protein] reductase	Metabolism; Lipid Metabolism; Fatty acid biosynthesis [PATH:ko00061] Metabolism; Lipid Metabolism; Biosynthesis of unsaturated fatty acids [PATH:ko01040] Metabolism; Lipid Metabolism; Lipid biosynthesis proteins [BR:ko01004]
Unigene40063_All	6.7746	13.6406	4.7174	1.529	2-nitropropane dioxygenase family / NPD family [Arabidopsis thaliana] >gi|21554163|gb|AAM63242.1| 2-nitropropane dioxygenase-like protein [Arabidopsis thaliana]	--	Dioxygenases related to 2-nitropropane dioxygenase	K02371	enoyl-[acyl carrier protein] reductase II	Metabolism; Lipid Metabolism; Fatty acid biosynthesis [PATH:ko00061] Metabolism; Lipid Metabolism; Lipid biosynthesis proteins [BR:ko01004]
Unigene27244_All	26.2646	25.1768	25.1878	23.3991	3-hydroxyacyl-CoA dehyrogenase, putative [Ricinus communis] >gi|223546735|gb|EEF48233.1| 3-hydroxyacyl-CoA dehyrogenase, putative [Ricinus communis]	MFP_ORYSJ Peroxisomal fatty acid beta-oxidation multifunctional protein OS=Oryza sativa subsp. japonica GN=MFP PE=1 SV=2	3-hydroxyacyl-CoA dehydrogenase	K10527	--	Metabolism; Lipid Metabolism; alpha-Linolenic acid metabolism [PATH:ko00592]
Unigene20399_All	3.0981	7.4432	8.9665	7.6478	3-ketoacyl CoA thiolase 1 [Petunia x hybrida]	THIK2_ARATH 3-ketoacyl-CoA thiolase 2, peroxisomal OS=Arabidopsis thaliana GN=PED1 PE=1 SV=2	Acetyl-CoA acetyltransferase	K07513	acetyl-CoA acyltransferase 1	Metabolism; Lipid Metabolism; Fatty acid metabolism [PATH:ko00071] Metabolism; Lipid Metabolism; Biosynthesis of unsaturated fatty acids [PATH:ko01040] Metabolism; Amino Acid Metabolism; Valine, leucine and isoleucine degradation [PATH:ko00280] Metabolism; Xenobiotics Biodegradation and Metabolism; Benzoate degradation via hydroxylation [PATH:ko00362] Cellular Processes; Endocrine System; PPAR si…
Unigene66775_All	1.5438	0	0	2.4389	3-ketoacyl CoA thiolase 1 [Petunia x hybrida]	--	--	K00632	acetyl-CoA acyltransferase	Metabolism; Lipid Metabolism; Fatty acid metabolism [PATH:ko00071] Metabolism; Lipid Metabolism; alpha-Linolenic acid metabolism [PATH:ko00592] Metabolism; Amino Acid Metabolism; Valine, leucine and isoleucine degradation [PATH:ko00280] Metabolism; Xenobiotics Biodegradation and Metabolism; Ethylbenzene degradation [PATH:ko00642] Metabolism; Xenobiotics Biodegradation and Metabolism; Benzoate deg…
Unigene46570_All	117.994	194.615	120.333	78.0032	3-ketoacyl CoA thiolase 2 [Petunia x hybrida]	THIK2_ARATH 3-ketoacyl-CoA thiolase 2, peroxisomal OS=Arabidopsis thaliana GN=PED1 PE=1 SV=2	--	K07513	acetyl-CoA acyltransferase 1	Metabolism; Lipid Metabolism; Fatty acid metabolism [PATH:ko00071] Metabolism; Lipid Metabolism; Biosynthesis of unsaturated fatty acids [PATH:ko01040] Metabolism; Amino Acid Metabolism; Valine, leucine and isoleucine degradation [PATH:ko00280] Metabolism; Xenobiotics Biodegradation and Metabolism; Benzoate degradation via hydroxylation [PATH:ko00362] Cellular Processes; Endocrine System; PPAR si…
Unigene9582_All	198.638	293.171	104.038	111.501	3-ketoacyl-CoA thiolase B, putative [Ricinus communis] >gi|223542732|gb|EEF44269.1| 3-ketoacyl-CoA thiolase B, putative [Ricinus communis]	THIK2_ARATH 3-ketoacyl-CoA thiolase 2, peroxisomal OS=Arabidopsis thaliana GN=PED1 PE=1 SV=2	--	K07513	acetyl-CoA acyltransferase 1	Metabolism; Lipid Metabolism; Fatty acid metabolism [PATH:ko00071] Metabolism; Lipid Metabolism; Biosynthesis of unsaturated fatty acids [PATH:ko01040] Metabolism; Amino Acid Metabolism; Valine, leucine and isoleucine degradation [PATH:ko00280] Metabolism; Xenobiotics Biodegradation and Metabolism; Benzoate degradation via hydroxylation [PATH:ko00362] Cellular Processes; Endocrine System; PPAR si…
Unigene22777_All	4.361	1.397	2.8681	4.2651	3-oxoacyl-[acyl-carrier-protein] synthase, putative [Ricinus communis] >gi|223531596|gb|EEF33424.1| 3-oxoacyl-[acyl-carrier-protein] synthase, putative [Ricinus communis]	KASM_ARATH 3-oxoacyl-[acyl-carrier-protein] synthase, mitochondrial OS=Arabidopsis thaliana GN=KAS PE=1 SV=1	3-oxoacyl-(acyl-carrier-protein) synthase	K09458	3-oxoacyl-[acyl-carrier-protein] synthase II	Metabolism; Lipid Metabolism; Fatty acid biosynthesis [PATH:ko00061] Metabolism; Lipid Metabolism; Lipid biosynthesis proteins [BR:ko01004]
Unigene10651_All	465.343	281.984	251.857	168.551	50 kDa ketoavyl-ACP synthase [Ricinus communis] >gi|294668|gb|AAA33873.1| chloroplast beta-ketoacyl-ACP synthase precursor [Ricinus communis] >gi|148791249|gb|ABR12416.1| plastid 3-keto-acyl-ACP synthase I [Ricinus communis] >gi|223541124|gb|EEF42680.1| 50 kDa ketoavyl-ACP synthase [Ricinus communis]	KASC1_ARATH 3-oxoacyl-[acyl-carrier-protein] synthase I, chloroplastic OS=Arabidopsis thaliana GN=KAS1 PE=2 SV=2	3-oxoacyl-(acyl-carrier-protein) synthase	K09458	3-oxoacyl-[acyl-carrier-protein] synthase II	Metabolism; Lipid Metabolism; Fatty acid biosynthesis [PATH:ko00061] Metabolism; Lipid Metabolism; Lipid biosynthesis proteins [BR:ko01004]
Unigene9022_All	2.1765	4.1832	4.3222	7.0682	50 kDa ketoavyl-ACP synthase [Ricinus communis] >gi|294668|gb|AAA33873.1| chloroplast beta-ketoacyl-ACP synthase precursor [Ricinus communis] >gi|148791249|gb|ABR12416.1| plastid 3-keto-acyl-ACP synthase I [Ricinus communis] >gi|223541124|gb|EEF42680.1| 50 kDa ketoavyl-ACP synthase [Ricinus communis]	KASC1_ARATH 3-oxoacyl-[acyl-carrier-protein] synthase I, chloroplastic OS=Arabidopsis thaliana GN=KAS1 PE=2 SV=2	3-oxoacyl-(acyl-carrier-protein) synthase	K09458	3-oxoacyl-[acyl-carrier-protein] synthase II	Metabolism; Lipid Metabolism; Fatty acid biosynthesis [PATH:ko00061] Metabolism; Lipid Metabolism; Lipid biosynthesis proteins [BR:ko01004]
Unigene2607_All	56.0701	43.2305	142.057	217.663	acyl acyl-carrier-protein thioesterase type B [Camellia oleifera]	FATB_GOSHI Myristoyl-acyl carrier protein thioesterase, chloroplastic OS=Gossypium hirsutum GN=FATB1 PE=1 SV=1	Acyl-ACP thioesterase	K10781	--	Metabolism; Lipid Metabolism; Fatty acid biosynthesis [PATH:ko00061] Metabolism; Lipid Metabolism; Lipid biosynthesis proteins [BR:ko01004]
Unigene2647_All	66.3919	86.4114	107.088	122.966	acyl acyl-carrier-protein thioesterase type B [Camellia oleifera]	FATB_GOSHI Myristoyl-acyl carrier protein thioesterase, chloroplastic OS=Gossypium hirsutum GN=FATB1 PE=1 SV=1	--	K10781	--	Metabolism; Lipid Metabolism; Fatty acid biosynthesis [PATH:ko00061] Metabolism; Lipid Metabolism; Lipid biosynthesis proteins [BR:ko01004]
Unigene29890_All	54.9525	73.9859	90.1934	87.0375	acyl acyl-carrier-protein thioesterase type B [Camellia oleifera]	FATB_GOSHI Myristoyl-acyl carrier protein thioesterase, chloroplastic OS=Gossypium hirsutum GN=FATB1 PE=1 SV=1	Acyl-ACP thioesterase	K10781	--	Metabolism; Lipid Metabolism; Fatty acid biosynthesis [PATH:ko00061] Metabolism; Lipid Metabolism; Lipid biosynthesis proteins [BR:ko01004]
Unigene18267_All	3.4219	1.3154	5.5599	4.3249	acyl:coa ligase [Populus trichocarpa] >gi|222864663|gb|EEF01794.1| acyl:coa ligase [Populus trichocarpa]	4CLL9_ARATH 4-coumarate--CoA ligase-like 9 OS=Arabidopsis thaliana GN=4CLL9 PE=1 SV=2	--	K10526	OPC-8:0 CoA ligase 1	Metabolism; Lipid Metabolism; alpha-Linolenic acid metabolism [PATH:ko00592]
Unigene8614_All	62.9085	29.2686	69.2591	48.3275	acyl:coa ligase acetate-coa synthetase-like protein [Populus trichocarpa] >gi|222873762|gb|EEF10893.1| acyl:coa ligase acetate-coa synthetase-like protein [Populus trichocarpa]	ALKK_PSEOL Medium-chain-fatty-acid--CoA ligase OS=Pseudomonas oleovorans GN=alkK PE=3 SV=1	Acyl-CoA synthetases (AMP-forming)/AMP-acid ligases II	K10526	OPC-8:0 CoA ligase 1	Metabolism; Lipid Metabolism; alpha-Linolenic acid metabolism [PATH:ko00592]
Unigene83_All	12.7944	9.3892	7.6224	6.1865	acyl-CoA oxidase [Arabidopsis thaliana]	ACOX2_ARATH Acyl-coenzyme A oxidase 2, peroxisomal OS=Arabidopsis thaliana GN=ACX2 PE=1 SV=2	Acyl-CoA dehydrogenases	K00232	acyl-CoA oxidase	Metabolism; Lipid Metabolism; Fatty acid metabolism [PATH:ko00071] Metabolism; Lipid Metabolism; alpha-Linolenic acid metabolism [PATH:ko00592] Metabolism; Lipid Metabolism; Biosynthesis of unsaturated fatty acids [PATH:ko01040] Cellular Processes; Endocrine System; PPAR signaling pathway [PATH:ko03320]
Unigene879_All	0.2645	0	0.4298	0	acyl-CoA oxidase [Phalaenopsis hybrid cultivar]	ACOX2_ARATH Acyl-coenzyme A oxidase 2, peroxisomal OS=Arabidopsis thaliana GN=ACX2 PE=1 SV=2	Acyl-CoA dehydrogenases	K00232	acyl-CoA oxidase	Metabolism; Lipid Metabolism; Fatty acid metabolism [PATH:ko00071] Metabolism; Lipid Metabolism; alpha-Linolenic acid metabolism [PATH:ko00592] Metabolism; Lipid Metabolism; Biosynthesis of unsaturated fatty acids [PATH:ko01040] Cellular Processes; Endocrine System; PPAR signaling pathway [PATH:ko03320]
Unigene28964_All	76.7716	45.894	46.9966	101.501	allene oxide cyclase [Camptotheca acuminata]	AOC3_ARATH Allene oxide cyclase 3, chloroplastic OS=Arabidopsis thaliana GN=AOC3 PE=2 SV=1	--	K10525	allene oxide cyclase	Metabolism; Lipid Metabolism; alpha-Linolenic acid metabolism [PATH:ko00592]
Unigene58701_All	1.9512	2.0455	9.9431	13.7314	allene oxide cyclase [Camptotheca acuminata]	AOC4_ARATH Allene oxide cyclase 4, chloroplastic OS=Arabidopsis thaliana GN=AOC4 PE=2 SV=1	--	K10525	allene oxide cyclase	Metabolism; Lipid Metabolism; alpha-Linolenic acid metabolism [PATH:ko00592]
Unigene71320_All	1.9821	0	1.8403	4.0261	allene oxide cyclase [Camptotheca acuminata]	AOC4_ARATH Allene oxide cyclase 4, chloroplastic OS=Arabidopsis thaliana GN=AOC4 PE=2 SV=1	--	K10525	allene oxide cyclase	Metabolism; Lipid Metabolism; alpha-Linolenic acid metabolism [PATH:ko00592]
Unigene2521_All	13.7956	6.7171	16.886	10.4616	allene oxide cyclase [Medicago truncatula] >gi|217072286|gb|ACJ84503.1| unknown [Medicago truncatula]	AOC3_ARATH Allene oxide cyclase 3, chloroplastic OS=Arabidopsis thaliana GN=AOC3 PE=2 SV=1	--	K10525	allene oxide cyclase	Metabolism; Lipid Metabolism; alpha-Linolenic acid metabolism [PATH:ko00592]
Unigene56302_All	0	0	0.7423	0	allene oxide synthase [Camellia sinensis]	CP74A_ARATH Allene oxide synthase, chloroplastic OS=Arabidopsis thaliana GN=CYP74A PE=1 SV=3	--	K01723	hydroperoxide dehydratase	Metabolism; Lipid Metabolism; alpha-Linolenic acid metabolism [PATH:ko00592] Metabolism; Enzyme Families; Cytochrome P450 [BR:ko00199]
Unigene72730_All	1.8465	0.6453	1.091	1.5912	allene oxide synthase [Camellia sinensis]	CP74A_ARATH Allene oxide synthase, chloroplastic OS=Arabidopsis thaliana GN=CYP74A PE=1 SV=3	--	K01723	hydroperoxide dehydratase	Metabolism; Lipid Metabolism; alpha-Linolenic acid metabolism [PATH:ko00592] Metabolism; Enzyme Families; Cytochrome P450 [BR:ko00199]
Unigene14727_All	21.6412	5.0837	18.7534	12.1564	allene oxide synthase protein [Lonicera japonica]	CP74A_ARATH Allene oxide synthase, chloroplastic OS=Arabidopsis thaliana GN=CYP74A PE=1 SV=3	Cytochrome P450	K01723	hydroperoxide dehydratase	Metabolism; Lipid Metabolism; alpha-Linolenic acid metabolism [PATH:ko00592] Metabolism; Enzyme Families; Cytochrome P450 [BR:ko00199]
Unigene3605_All	94.9068	35.9656	49.8984	55.0249	alpha-biotin transcarboxylase subunit [Jatropha curcas]	ACCA_PORYE Acetyl-coenzyme A carboxylase carboxyl transferase subunit alpha OS=Porphyra yezoensis GN=accA PE=3 SV=1	Acetyl-CoA carboxylase alpha subunit	K01962	acetyl-CoA carboxylase carboxyl transferase subunit alpha	Metabolism; Carbohydrate Metabolism; Pyruvate metabolism [PATH:ko00620] Metabolism; Carbohydrate Metabolism; Propanoate metabolism [PATH:ko00640] Metabolism; Lipid Metabolism; Fatty acid biosynthesis [PATH:ko00061] Metabolism; Biosynthesis of Secondary Metabolites; Tetracycline biosynthesis [PATH:ko00253]
Unigene5444_All	133.454	77.3762	64.3281	93.1203	alpha-biotin transcarboxylase subunit [Jatropha curcas]	ACCA_PARUW Acetyl-coenzyme A carboxylase carboxyl transferase subunit alpha OS=Protochlamydia amoebophila (strain UWE25) GN=accA PE=3 SV=1	Acetyl-CoA carboxylase alpha subunit	K01962	acetyl-CoA carboxylase carboxyl transferase subunit alpha	Metabolism; Carbohydrate Metabolism; Pyruvate metabolism [PATH:ko00620] Metabolism; Carbohydrate Metabolism; Propanoate metabolism [PATH:ko00640] Metabolism; Lipid Metabolism; Fatty acid biosynthesis [PATH:ko00061] Metabolism; Biosynthesis of Secondary Metabolites; Tetracycline biosynthesis [PATH:ko00253]
Unigene5550_All	129.561	74.5731	72.075	68.289	alpha-biotin transcarboxylase subunit [Jatropha curcas]	--	--	K01962	acetyl-CoA carboxylase carboxyl transferase subunit alpha	Metabolism; Carbohydrate Metabolism; Pyruvate metabolism [PATH:ko00620] Metabolism; Carbohydrate Metabolism; Propanoate metabolism [PATH:ko00640] Metabolism; Lipid Metabolism; Fatty acid biosynthesis [PATH:ko00061] Metabolism; Biosynthesis of Secondary Metabolites; Tetracycline biosynthesis [PATH:ko00253]
Unigene5110_All	8.9558	2.1516	1.1368	7.9588	alpha-DOX2 [Solanum lycopersicum]	--	--	K10529	alpha-dioxygenase	Metabolism; Lipid Metabolism; alpha-Linolenic acid metabolism [PATH:ko00592]
Unigene63319_All	1.222	3.1315	6.2874	3.5394	AMP dependent CoA ligase, putative [Ricinus communis] >gi|223546015|gb|EEF47518.1| AMP dependent CoA ligase, putative [Ricinus communis]	4CLL5_ORYSJ 4-coumarate--CoA ligase-like 5 OS=Oryza sativa subsp. japonica GN=4CLL5 PE=2 SV=1	Acyl-CoA synthetases (AMP-forming)/AMP-acid ligases II	K10526	OPC-8:0 CoA ligase 1	Metabolism; Lipid Metabolism; alpha-Linolenic acid metabolism [PATH:ko00592]
Unigene69287_All	0	0	0	0.5935	AMP dependent CoA ligase, putative [Ricinus communis] >gi|223546015|gb|EEF47518.1| AMP dependent CoA ligase, putative [Ricinus communis]	4CLL4_ARATH 4-coumarate--CoA ligase-like 4 OS=Arabidopsis thaliana GN=4CLL4 PE=2 SV=1	--	K10526	OPC-8:0 CoA ligase 1	Metabolism; Lipid Metabolism; alpha-Linolenic acid metabolism [PATH:ko00592]
Unigene35213_All	1.0565	0.6769	1.0014	0.2782	AMP dependent CoA ligase, putative [Ricinus communis] >gi|223550336|gb|EEF51823.1| AMP dependent CoA ligase, putative [Ricinus communis]	4CLL7_ORYSJ 4-coumarate--CoA ligase-like 7 OS=Oryza sativa subsp. japonica GN=4CLL7 PE=2 SV=1	DNA-directed RNA polymerase, beta' subunit/160 kD subunit	K10526	OPC-8:0 CoA ligase 1	Metabolism; Lipid Metabolism; alpha-Linolenic acid metabolism [PATH:ko00592]
Unigene2865_All	6.4693	5.6517	11.8082	33.9137	AMP dependent CoA ligase, putative [Ricinus communis] >gi|223551341|gb|EEF52827.1| AMP dependent CoA ligase, putative [Ricinus communis]	4CLL5_ARATH 4-coumarate--CoA ligase-like 5 OS=Arabidopsis thaliana GN=4CLL5 PE=1 SV=2	Acyl-CoA synthetases (AMP-forming)/AMP-acid ligases II	K10526	OPC-8:0 CoA ligase 1	Metabolism; Lipid Metabolism; alpha-Linolenic acid metabolism [PATH:ko00592]
Unigene46490_All	1.5053	1.8721	2.4459	3.0777	AMP dependent CoA ligase, putative [Ricinus communis] >gi|223551341|gb|EEF52827.1| AMP dependent CoA ligase, putative [Ricinus communis]	4CLL5_ARATH 4-coumarate--CoA ligase-like 5 OS=Arabidopsis thaliana GN=4CLL5 PE=1 SV=2	Acyl-CoA synthetases (AMP-forming)/AMP-acid ligases II	K10526	OPC-8:0 CoA ligase 1	Metabolism; Lipid Metabolism; alpha-Linolenic acid metabolism [PATH:ko00592]
Unigene11731_All	93.7542	193.162	55.9705	46.5675	At2g33150/F25I18.11 [Arabidopsis thaliana]	THIK2_ARATH 3-ketoacyl-CoA thiolase 2, peroxisomal OS=Arabidopsis thaliana GN=PED1 PE=1 SV=2	Acetyl-CoA acetyltransferase	K00632	acetyl-CoA acyltransferase	Metabolism; Lipid Metabolism; Fatty acid metabolism [PATH:ko00071] Metabolism; Lipid Metabolism; alpha-Linolenic acid metabolism [PATH:ko00592] Metabolism; Amino Acid Metabolism; Valine, leucine and isoleucine degradation [PATH:ko00280] Metabolism; Xenobiotics Biodegradation and Metabolism; Ethylbenzene degradation [PATH:ko00642] Metabolism; Xenobiotics Biodegradation and Metabolism; Benzoate deg…
Unigene63663_All	22.3085	13.5876	15.5708	20.8487	beta-ketoacyl-ACP synthase I [Jatropha curcas]	KASC1_ARATH 3-oxoacyl-[acyl-carrier-protein] synthase I, chloroplastic OS=Arabidopsis thaliana GN=KAS1 PE=2 SV=2	3-oxoacyl-(acyl-carrier-protein) synthase	K09458	3-oxoacyl-[acyl-carrier-protein] synthase II	Metabolism; Lipid Metabolism; Fatty acid biosynthesis [PATH:ko00061] Metabolism; Lipid Metabolism; Lipid biosynthesis proteins [BR:ko01004]
Unigene37881_All	45.5473	22.5621	31.6621	27.8189	carboxyl transferase alpha subunit [Glycine max]	ACCA_SYNP6 Acetyl-coenzyme A carboxylase carboxyl transferase subunit alpha OS=Synechococcus sp. (strain ATCC 27144 / PCC 6301 / SAUG 1402/1) GN=accA PE=3 SV=1	Acetyl-CoA carboxylase alpha subunit	K01962	acetyl-CoA carboxylase carboxyl transferase subunit alpha	Metabolism; Carbohydrate Metabolism; Pyruvate metabolism [PATH:ko00620] Metabolism; Carbohydrate Metabolism; Propanoate metabolism [PATH:ko00640] Metabolism; Lipid Metabolism; Fatty acid biosynthesis [PATH:ko00061] Metabolism; Biosynthesis of Secondary Metabolites; Tetracycline biosynthesis [PATH:ko00253]
Unigene10666_All	110.325	102.755	223.443	355.432	Cell elongation protein diminuto, putative [Ricinus communis] >gi|223540203|gb|EEF41777.1| Cell elongation protein diminuto, putative [Ricinus communis]	DIM_PEA Cell elongation protein diminuto OS=Pisum sativum GN=DIM PE=2 SV=1	--	K09828	delta24-sterol reductase	Metabolism; Lipid Metabolism; Steroid biosynthesis [PATH:ko00100]
Unigene28709_All	1.7857	3.432	14.5066	14.5756	chloroplast allene oxide cyclase precursor [Ipomoea nil]	AOC1_ARATH Allene oxide cyclase 1, chloroplastic OS=Arabidopsis thaliana GN=AOC1 PE=1 SV=1	--	K10525	allene oxide cyclase	Metabolism; Lipid Metabolism; alpha-Linolenic acid metabolism [PATH:ko00592]
Unigene7225_All	1.2475	0.5994	0.7601	0.7391	chloroplast omega-3 fatty acid desaturase [Vigna unguiculata]	FAD3D_ARATH Temperature-sensitive omega-3 fatty acid desaturase, chloroplastic OS=Arabidopsis thaliana GN=FAD8 PE=2 SV=1	Fatty acid desaturase	K10257	omega-3 fatty acid desaturase (delta-15 desaturase)	Metabolism; Lipid Metabolism; Biosynthesis of unsaturated fatty acids [PATH:ko01040] Metabolism; Lipid Metabolism; Lipid biosynthesis proteins [BR:ko01004]
Unigene72366_All	0.9752	0	0	0.5136	chloroplast omega-3 fatty acid desaturase precursor [Crepis alpina]	FAD3C_RICCO Omega-3 fatty acid desaturase, chloroplastic OS=Ricinus communis GN=FAD7A-1 PE=2 SV=1	Fatty acid desaturase	K10257	omega-3 fatty acid desaturase (delta-15 desaturase)	Metabolism; Lipid Metabolism; Biosynthesis of unsaturated fatty acids [PATH:ko01040] Metabolism; Lipid Metabolism; Lipid biosynthesis proteins [BR:ko01004]
Unigene57686_All	15.8973	6.1109	18.081	17.5809	conserved hypothetical protein [Ricinus communis] >gi|223544034|gb|EEF45560.1| conserved hypothetical protein [Ricinus communis]	MFPA_CUCSA Glyoxysomal fatty acid beta-oxidation multifunctional protein MFP-a OS=Cucumis sativus PE=1 SV=1	Enoyl-CoA hydratase/carnithine racemase	K10527	--	Metabolism; Lipid Metabolism; alpha-Linolenic acid metabolism [PATH:ko00592]
Unigene8158_All	20.6844	14.0513	30.7108	14.0855	CYP72A14; electron carrier/ heme binding / iron ion binding / monooxygenase/ oxygen binding [Arabidopsis thaliana] >gi|13605897|gb|AAK32934.1|AF367347_1 AT3g14680/MIE1_18 [Arabidopsis thaliana] >gi|9294390|dbj|BAB02400.1| cytochrome P450 [Arabidopsis thaliana] >gi|24111277|gb|AAN46762.1| At3g14680/MIE1_18 [Arabidopsis thaliana]	C72A1_CATRO Secologanin synthase OS=Catharanthus roseus GN=CYP72A1 PE=2 SV=1	Cytochrome P450	K07424	cytochrome P450, family 3, subfamily A	Metabolism; Lipid Metabolism; Linoleic acid metabolism [PATH:ko00591] Metabolism; Metabolism of Cofactors and Vitamins; Retinol metabolism [PATH:ko00830] Metabolism; Xenobiotics Biodegradation and Metabolism; gamma-Hexachlorocyclohexane degradation [PATH:ko00361] Metabolism; Xenobiotics Biodegradation and Metabolism; Metabolism of xenobiotics by cytochrome P450 [PATH:ko00980] Metabolism; Xenobiot…
Unigene30290_All	2.5907	2.4896	1.0523	1.0232	CYP72A54 [Nicotiana tabacum]	C72A1_CATRO Secologanin synthase OS=Catharanthus roseus GN=CYP72A1 PE=2 SV=1	--	K07424	cytochrome P450, family 3, subfamily A	Metabolism; Lipid Metabolism; Linoleic acid metabolism [PATH:ko00591] Metabolism; Metabolism of Cofactors and Vitamins; Retinol metabolism [PATH:ko00830] Metabolism; Xenobiotics Biodegradation and Metabolism; gamma-Hexachlorocyclohexane degradation [PATH:ko00361] Metabolism; Xenobiotics Biodegradation and Metabolism; Metabolism of xenobiotics by cytochrome P450 [PATH:ko00980] Metabolism; Xenobiot…
Unigene41914_All	3.4064	4.5011	7.2643	5.3816	CYP72A54 [Nicotiana tabacum]	C72A1_CATRO Secologanin synthase OS=Catharanthus roseus GN=CYP72A1 PE=2 SV=1	--	K00232	acyl-CoA oxidase	Metabolism; Lipid Metabolism; Fatty acid metabolism [PATH:ko00071] Metabolism; Lipid Metabolism; alpha-Linolenic acid metabolism [PATH:ko00592] Metabolism; Lipid Metabolism; Biosynthesis of unsaturated fatty acids [PATH:ko01040] Cellular Processes; Endocrine System; PPAR signaling pathway [PATH:ko03320]
Unigene2726_All	15.1303	7.855	30.659	25.5522	CYP72A57 [Nicotiana tabacum]	C72A1_CATRO Secologanin synthase OS=Catharanthus roseus GN=CYP72A1 PE=2 SV=1	Cytochrome P450	K07424	cytochrome P450, family 3, subfamily A	Metabolism; Lipid Metabolism; Linoleic acid metabolism [PATH:ko00591] Metabolism; Metabolism of Cofactors and Vitamins; Retinol metabolism [PATH:ko00830] Metabolism; Xenobiotics Biodegradation and Metabolism; gamma-Hexachlorocyclohexane degradation [PATH:ko00361] Metabolism; Xenobiotics Biodegradation and Metabolism; Metabolism of xenobiotics by cytochrome P450 [PATH:ko00980] Metabolism; Xenobiot…
Unigene8148_All	5.1378	11.8982	4.995	4.5242	CYP97B3; electron carrier/ heme binding / iron ion binding / monooxygenase/ oxygen binding [Arabidopsis thaliana] >gi|21542391|sp|O23365.2|C97B3_ARATH RecName: Full=Cytochrome P450 97B3 >gi|17065198|gb|AAL32753.1| cytochrome P450 [Arabidopsis thaliana] >gi|27311953|gb|AAO00942.1| cytochrome P450 [Arabidopsis thaliana]	C97B3_ARATH Cytochrome P450 97B3 OS=Arabidopsis thaliana GN=CYP97B3 PE=2 SV=2	Cytochrome P450	K00490	--	Metabolism; Lipid Metabolism; Arachidonic acid metabolism [PATH:ko00590] Metabolism; Enzyme Families; Cytochrome P450 [BR:ko00199]
Unigene37339_All	11.5782	6.9938	4.2999	0.7839	cytochrome P450 [Coptis japonica var. dissecta]	C72A1_CATRO Secologanin synthase OS=Catharanthus roseus GN=CYP72A1 PE=2 SV=1	--	K07424	cytochrome P450, family 3, subfamily A	Metabolism; Lipid Metabolism; Linoleic acid metabolism [PATH:ko00591] Metabolism; Metabolism of Cofactors and Vitamins; Retinol metabolism [PATH:ko00830] Metabolism; Xenobiotics Biodegradation and Metabolism; gamma-Hexachlorocyclohexane degradation [PATH:ko00361] Metabolism; Xenobiotics Biodegradation and Metabolism; Metabolism of xenobiotics by cytochrome P450 [PATH:ko00980] Metabolism; Xenobiot…
Unigene60015_All	0.7614	2.1952	1.8558	0.6015	cytochrome P450 [Coptis japonica var. dissecta]	C72A1_CATRO Secologanin synthase OS=Catharanthus roseus GN=CYP72A1 PE=2 SV=1	--	K00232	acyl-CoA oxidase	Metabolism; Lipid Metabolism; Fatty acid metabolism [PATH:ko00071] Metabolism; Lipid Metabolism; alpha-Linolenic acid metabolism [PATH:ko00592] Metabolism; Lipid Metabolism; Biosynthesis of unsaturated fatty acids [PATH:ko01040] Cellular Processes; Endocrine System; PPAR signaling pathway [PATH:ko03320]
Unigene29772_All	132.518	56.2198	126.826	21.702	cytochrome P450 [Populus trichocarpa] >gi|222873916|gb|EEF11047.1| cytochrome P450 [Populus trichocarpa]	C72A1_CATRO Secologanin synthase OS=Catharanthus roseus GN=CYP72A1 PE=2 SV=1	Cytochrome P450	K07424	cytochrome P450, family 3, subfamily A	Metabolism; Lipid Metabolism; Linoleic acid metabolism [PATH:ko00591] Metabolism; Metabolism of Cofactors and Vitamins; Retinol metabolism [PATH:ko00830] Metabolism; Xenobiotics Biodegradation and Metabolism; gamma-Hexachlorocyclohexane degradation [PATH:ko00361] Metabolism; Xenobiotics Biodegradation and Metabolism; Metabolism of xenobiotics by cytochrome P450 [PATH:ko00980] Metabolism; Xenobiot…
Unigene159_All	4.2303	1.4635	3.8491	3.208	cytochrome P450 allene oxide synthase [Populus trichocarpa] >gi|222844179|gb|EEE81726.1| cytochrome P450 allene oxide synthase [Populus trichocarpa]	CP74A_ARATH Allene oxide synthase, chloroplastic OS=Arabidopsis thaliana GN=CYP74A PE=1 SV=3	--	K01723	hydroperoxide dehydratase	Metabolism; Lipid Metabolism; alpha-Linolenic acid metabolism [PATH:ko00592] Metabolism; Enzyme Families; Cytochrome P450 [BR:ko00199]
Unigene35891_All	16.6661	6.292	23.2106	19.7475	cytochrome P450 monooxygenase CYP72A59 [Medicago truncatula]	C72A1_CATRO Secologanin synthase OS=Catharanthus roseus GN=CYP72A1 PE=2 SV=1	Cytochrome P450	K07424	cytochrome P450, family 3, subfamily A	Metabolism; Lipid Metabolism; Linoleic acid metabolism [PATH:ko00591] Metabolism; Metabolism of Cofactors and Vitamins; Retinol metabolism [PATH:ko00830] Metabolism; Xenobiotics Biodegradation and Metabolism; gamma-Hexachlorocyclohexane degradation [PATH:ko00361] Metabolism; Xenobiotics Biodegradation and Metabolism; Metabolism of xenobiotics by cytochrome P450 [PATH:ko00980] Metabolism; Xenobiot…
Unigene45188_All	5.9313	6.5142	2.0651	1.3387	cytochrome P450 monooxygenase CYP72A59 [Medicago truncatula]	C72A1_CATRO Secologanin synthase OS=Catharanthus roseus GN=CYP72A1 PE=2 SV=1	Cytochrome P450	K07424	cytochrome P450, family 3, subfamily A	Metabolism; Lipid Metabolism; Linoleic acid metabolism [PATH:ko00591] Metabolism; Metabolism of Cofactors and Vitamins; Retinol metabolism [PATH:ko00830] Metabolism; Xenobiotics Biodegradation and Metabolism; gamma-Hexachlorocyclohexane degradation [PATH:ko00361] Metabolism; Xenobiotics Biodegradation and Metabolism; Metabolism of xenobiotics by cytochrome P450 [PATH:ko00980] Metabolism; Xenobiot…
Unigene34353_All	9.0265	4.7315	0.6666	1.9446	cytochrome P450 monooxygenase CYP72A61 [Medicago truncatula]	C72A1_CATRO Secologanin synthase OS=Catharanthus roseus GN=CYP72A1 PE=2 SV=1	--	K07424	cytochrome P450, family 3, subfamily A	Metabolism; Lipid Metabolism; Linoleic acid metabolism [PATH:ko00591] Metabolism; Metabolism of Cofactors and Vitamins; Retinol metabolism [PATH:ko00830] Metabolism; Xenobiotics Biodegradation and Metabolism; gamma-Hexachlorocyclohexane degradation [PATH:ko00361] Metabolism; Xenobiotics Biodegradation and Metabolism; Metabolism of xenobiotics by cytochrome P450 [PATH:ko00980] Metabolism; Xenobiot…
Unigene45053_All	2.6621	6.3956	3.244	0	cytochrome p450 monoxygenase [Cucumis sativus]	C72A1_CATRO Secologanin synthase OS=Catharanthus roseus GN=CYP72A1 PE=2 SV=1	Cytochrome P450	K00232	acyl-CoA oxidase	Metabolism; Lipid Metabolism; Fatty acid metabolism [PATH:ko00071] Metabolism; Lipid Metabolism; alpha-Linolenic acid metabolism [PATH:ko00592] Metabolism; Lipid Metabolism; Biosynthesis of unsaturated fatty acids [PATH:ko01040] Cellular Processes; Endocrine System; PPAR signaling pathway [PATH:ko03320]
Unigene70531_All	1.7983	4.0324	3.4089	6.6292	cytochrome p450 monoxygenase [Cucumis sativus]	C72A1_CATRO Secologanin synthase OS=Catharanthus roseus GN=CYP72A1 PE=2 SV=1	Cytochrome P450	K00232	acyl-CoA oxidase	Metabolism; Lipid Metabolism; Fatty acid metabolism [PATH:ko00071] Metabolism; Lipid Metabolism; alpha-Linolenic acid metabolism [PATH:ko00592] Metabolism; Lipid Metabolism; Biosynthesis of unsaturated fatty acids [PATH:ko01040] Cellular Processes; Endocrine System; PPAR signaling pathway [PATH:ko03320]
Unigene3969_All	6.23	3.5922	1.6871	2.9528	cytochrome P450, putative [Ricinus communis] >gi|223540243|gb|EEF41816.1| cytochrome P450, putative [Ricinus communis]	C97B3_ARATH Cytochrome P450 97B3 OS=Arabidopsis thaliana GN=CYP97B3 PE=2 SV=2	Cytochrome P450	K00490	--	Metabolism; Lipid Metabolism; Arachidonic acid metabolism [PATH:ko00590] Metabolism; Enzyme Families; Cytochrome P450 [BR:ko00199]
Unigene25975_All	15.5379	19.6945	159.093	183.05	delta 12 oleic acid desaturase FAD2 [Vernicia fordii]	FD6E2_SOYBN Omega-6 fatty acid desaturase, endoplasmic reticulum isozyme 2 OS=Glycine max GN=FAD2-2 PE=2 SV=1	Fatty acid desaturase	K10256	omega-6 fatty acid desaturase (delta-12 desaturase)	Metabolism; Lipid Metabolism; Biosynthesis of unsaturated fatty acids [PATH:ko01040] Metabolism; Lipid Metabolism; Lipid biosynthesis proteins [BR:ko01004]
Unigene14344_All	0	1.1178	1.2599	0	delta 9 desaturase, putative [Ricinus communis] >gi|223543273|gb|EEF44805.1| delta 9 desaturase, putative [Ricinus communis]	ADS3_ARATH Palmitoyl-monogalactosyldiacylglycerol delta-7 desaturase, chloroplastic OS=Arabidopsis thaliana GN=ADS3 PE=2 SV=2	Fatty-acid desaturase	K00507	stearoyl-CoA desaturase (delta-9 desaturase)	Metabolism; Lipid Metabolism; Biosynthesis of unsaturated fatty acids [PATH:ko01040] Metabolism; Lipid Metabolism; Lipid biosynthesis proteins [BR:ko01004] Cellular Processes; Endocrine System; PPAR signaling pathway [PATH:ko03320]
Unigene33205_All	1.6519	3.704	2.684	0.435	delta 9 desaturase, putative [Ricinus communis] >gi|223543273|gb|EEF44805.1| delta 9 desaturase, putative [Ricinus communis]	ADS3_ARATH Palmitoyl-monogalactosyldiacylglycerol delta-7 desaturase, chloroplastic OS=Arabidopsis thaliana GN=ADS3 PE=2 SV=2	Fatty-acid desaturase	K00507	stearoyl-CoA desaturase (delta-9 desaturase)	Metabolism; Lipid Metabolism; Biosynthesis of unsaturated fatty acids [PATH:ko01040] Metabolism; Lipid Metabolism; Lipid biosynthesis proteins [BR:ko01004] Cellular Processes; Endocrine System; PPAR signaling pathway [PATH:ko03320]
Unigene20590_All	607.244	702.544	306.487	245.38	delta-12 fatty acid desaturase [Davidia involucrata]	FD6E2_SOYBN Omega-6 fatty acid desaturase, endoplasmic reticulum isozyme 2 OS=Glycine max GN=FAD2-2 PE=2 SV=1	Fatty acid desaturase	K10256	omega-6 fatty acid desaturase (delta-12 desaturase)	Metabolism; Lipid Metabolism; Biosynthesis of unsaturated fatty acids [PATH:ko01040] Metabolism; Lipid Metabolism; Lipid biosynthesis proteins [BR:ko01004]
Unigene9752_All	3.453	14.1783	16.959	6.0752	gamma-glutamyl transferase [Raphanus sativus]	GGT1_HUMAN Gamma-glutamyltranspeptidase 1 OS=Homo sapiens GN=GGT1 PE=1 SV=2	Gamma-glutamyltransferase	K00681	gamma-glutamyltranspeptidase	Metabolism; Lipid Metabolism; Arachidonic acid metabolism [PATH:ko00590] Metabolism; Metabolism of Other Amino Acids; Taurine and hypotaurine metabolism [PATH:ko00430] Metabolism; Metabolism of Other Amino Acids; Selenoamino acid metabolism [PATH:ko00450] Metabolism; Metabolism of Other Amino Acids; Cyanoamino acid metabolism [PATH:ko00460] Metabolism; Metabolism of Other Amino Acids; Glutathione…
Unigene76813_All	958.442	2329.84	577.573	315.938	glutathione peroxidase [Populus trichocarpa] >gi|222841015|gb|EEE78562.1| glutathione peroxidase [Populus trichocarpa]	GPX6_ARATH Probable phospholipid hydroperoxide glutathione peroxidase 6, mitochondrial OS=Arabidopsis thaliana GN=GPX6 PE=2 SV=2	Glutathione peroxidase	K00432	glutathione peroxidase	Metabolism; Lipid Metabolism; Arachidonic acid metabolism [PATH:ko00590] Metabolism; Metabolism of Other Amino Acids; Glutathione metabolism [PATH:ko00480]
Unigene9221_All	33.7648	14.6538	17.6971	18.068	glutathione peroxidase [Populus trichocarpa] >gi|222846793|gb|EEE84340.1| glutathione peroxidase [Populus trichocarpa]	GPX8_ARATH Probable glutathione peroxidase 8 OS=Arabidopsis thaliana GN=GPX8 PE=2 SV=1	Glutathione peroxidase	K00432	glutathione peroxidase	Metabolism; Lipid Metabolism; Arachidonic acid metabolism [PATH:ko00590] Metabolism; Metabolism of Other Amino Acids; Glutathione metabolism [PATH:ko00480]
Unigene29737_All	137.271	225.237	144.634	206.452	glutathione peroxidase 1 [Arachis hypogaea]	GPX6_ARATH Probable phospholipid hydroperoxide glutathione peroxidase 6, mitochondrial OS=Arabidopsis thaliana GN=GPX6 PE=2 SV=2	Glutathione peroxidase	K00432	glutathione peroxidase	Metabolism; Lipid Metabolism; Arachidonic acid metabolism [PATH:ko00590] Metabolism; Metabolism of Other Amino Acids; Glutathione metabolism [PATH:ko00480]
Unigene29148_All	98.0004	155.095	145.025	212.095	glutathione peroxidase, putative [Ricinus communis] >gi|223549689|gb|EEF51177.1| glutathione peroxidase, putative [Ricinus communis]	GPX6_ARATH Probable phospholipid hydroperoxide glutathione peroxidase 6, mitochondrial OS=Arabidopsis thaliana GN=GPX6 PE=2 SV=2	Glutathione peroxidase	K00432	glutathione peroxidase	Metabolism; Lipid Metabolism; Arachidonic acid metabolism [PATH:ko00590] Metabolism; Metabolism of Other Amino Acids; Glutathione metabolism [PATH:ko00480]
Unigene24713_All	0	0	7.0961	10.9585	hypothetical protein [Vitis vinifera]	KASC1_ARATH 3-oxoacyl-[acyl-carrier-protein] synthase I, chloroplastic OS=Arabidopsis thaliana GN=KAS1 PE=2 SV=2	--	K09458	3-oxoacyl-[acyl-carrier-protein] synthase II	Metabolism; Lipid Metabolism; Fatty acid biosynthesis [PATH:ko00061] Metabolism; Lipid Metabolism; Lipid biosynthesis proteins [BR:ko01004]
Unigene3990_All	10.3919	11.9838	9.0052	14.776	hypothetical protein [Vitis vinifera]	OPR1_SOLLC 12-oxophytodienoate reductase 1 OS=Solanum lycopersicum GN=OPR1 PE=1 SV=1	NADH:flavin oxidoreductases, Old Yellow Enzyme family	K05894	12-oxophytodienoic acid reductase	Metabolism; Lipid Metabolism; alpha-Linolenic acid metabolism [PATH:ko00592]
Unigene70548_All	0	0	0	0.4847	hypothetical protein [Vitis vinifera]	THIK2_ARATH 3-ketoacyl-CoA thiolase 2, peroxisomal OS=Arabidopsis thaliana GN=PED1 PE=1 SV=2	Acetyl-CoA acetyltransferase	K07513	acetyl-CoA acyltransferase 1	Metabolism; Lipid Metabolism; Fatty acid metabolism [PATH:ko00071] Metabolism; Lipid Metabolism; Biosynthesis of unsaturated fatty acids [PATH:ko01040] Metabolism; Amino Acid Metabolism; Valine, leucine and isoleucine degradation [PATH:ko00280] Metabolism; Xenobiotics Biodegradation and Metabolism; Benzoate degradation via hydroxylation [PATH:ko00362] Cellular Processes; Endocrine System; PPAR si…
Unigene73407_All	0	0	0.8854	38.656	hypothetical protein [Vitis vinifera]	FAD26_MYCTU Putative fatty-acid--CoA ligase fadD26 OS=Mycobacterium tuberculosis GN=fadD26 PE=3 SV=2	Acyl-CoA synthetases (AMP-forming)/AMP-acid ligases II	K10526	OPC-8:0 CoA ligase 1	Metabolism; Lipid Metabolism; alpha-Linolenic acid metabolism [PATH:ko00592]
Unigene8649_All	11.3662	33.9303	16.1102	28.6547	hypothetical protein [Vitis vinifera]	OPR2_ARATH 12-oxophytodienoate reductase 2 OS=Arabidopsis thaliana GN=OPR2 PE=2 SV=2	NADH:flavin oxidoreductases, Old Yellow Enzyme family	K05894	12-oxophytodienoic acid reductase	Metabolism; Lipid Metabolism; alpha-Linolenic acid metabolism [PATH:ko00592]
Unigene16_All	41.6874	25.4684	26.1857	33.4959	hypothetical protein OsJ_20447 [Oryza sativa Japonica Group]	KASC1_ARATH 3-oxoacyl-[acyl-carrier-protein] synthase I, chloroplastic OS=Arabidopsis thaliana GN=KAS1 PE=2 SV=2	3-oxoacyl-(acyl-carrier-protein) synthase	K09458	3-oxoacyl-[acyl-carrier-protein] synthase II	Metabolism; Lipid Metabolism; Fatty acid biosynthesis [PATH:ko00061] Metabolism; Lipid Metabolism; Lipid biosynthesis proteins [BR:ko01004]
Unigene13546_All	3.0031	1.2826	11.4938	3.901	lipoxygease L-4 [Glycine max]	LOX4_SOYBN Lipoxygenase-4 OS=Glycine max GN=LOX1.5 PE=1 SV=1	--	K00454	lipoxygenase	Metabolism; Lipid Metabolism; Linoleic acid metabolism [PATH:ko00591] Metabolism; Lipid Metabolism; alpha-Linolenic acid metabolism [PATH:ko00592]
Unigene14074_All	2.0615	2.3112	6.0012	5.2924	lipoxygenase [Actinidia arguta]	LOX5_ARATH Lipoxygenase 5, chloroplastic OS=Arabidopsis thaliana GN=LOX5 PE=1 SV=2	--	K00454	lipoxygenase	Metabolism; Lipid Metabolism; Linoleic acid metabolism [PATH:ko00591] Metabolism; Lipid Metabolism; alpha-Linolenic acid metabolism [PATH:ko00592]
Unigene30528_All	2.7375	0	0	0	lipoxygenase [Actinidia arguta]	LOX1_SOLTU Lipoxygenase 1 OS=Solanum tuberosum GN=LOX1.1 PE=2 SV=1	--	K00454	lipoxygenase	Metabolism; Lipid Metabolism; Linoleic acid metabolism [PATH:ko00591] Metabolism; Lipid Metabolism; alpha-Linolenic acid metabolism [PATH:ko00592]
Unigene70577_All	0	0.4438	1.8761	6.5671	lipoxygenase [Actinidia arguta]	LOX5_ARATH Lipoxygenase 5, chloroplastic OS=Arabidopsis thaliana GN=LOX5 PE=1 SV=2	--	K00454	lipoxygenase	Metabolism; Lipid Metabolism; Linoleic acid metabolism [PATH:ko00591] Metabolism; Lipid Metabolism; alpha-Linolenic acid metabolism [PATH:ko00592]
Unigene68153_All	0.8992	0	0	0.3551	lipoxygenase [Actinidia chinensis]	LOXA_SOLLC Lipoxygenase A OS=Solanum lycopersicum GN=LOX1.1 PE=2 SV=1	--	K00454	lipoxygenase	Metabolism; Lipid Metabolism; Linoleic acid metabolism [PATH:ko00591] Metabolism; Lipid Metabolism; alpha-Linolenic acid metabolism [PATH:ko00592]
Unigene19479_All	4.9553	0.9883	27.4203	31.3148	lipoxygenase [Camellia sinensis]	LOX2_ARATH Lipoxygenase 2, chloroplastic OS=Arabidopsis thaliana GN=LOX2 PE=1 SV=1	--	K00454	lipoxygenase	Metabolism; Lipid Metabolism; Linoleic acid metabolism [PATH:ko00591] Metabolism; Lipid Metabolism; alpha-Linolenic acid metabolism [PATH:ko00592]
Unigene25967_All	3.9312	1.8889	20.2678	24.4847	lipoxygenase [Camellia sinensis]	LOX23_HORVU Lipoxygenase 2.3, chloroplastic OS=Hordeum vulgare GN=LOX2.3 PE=1 SV=1	--	K00454	lipoxygenase	Metabolism; Lipid Metabolism; Linoleic acid metabolism [PATH:ko00591] Metabolism; Lipid Metabolism; alpha-Linolenic acid metabolism [PATH:ko00592]
Unigene52492_All	0	0	3.4332	1.3353	lipoxygenase [Camellia sinensis]	LOX21_HORVU Lipoxygenase 2.1, chloroplastic OS=Hordeum vulgare GN=LOX2.1 PE=1 SV=1	--	K00454	lipoxygenase	Metabolism; Lipid Metabolism; Linoleic acid metabolism [PATH:ko00591] Metabolism; Lipid Metabolism; alpha-Linolenic acid metabolism [PATH:ko00592]
Unigene13756_All	7.3332	7.9799	16.8212	7.4965	lipoxygenase [Nicotiana attenuata]	LOX3_ARATH Lipoxygenase 3, chloroplastic OS=Arabidopsis thaliana GN=LOX3 PE=2 SV=1	--	K00454	lipoxygenase	Metabolism; Lipid Metabolism; Linoleic acid metabolism [PATH:ko00591] Metabolism; Lipid Metabolism; alpha-Linolenic acid metabolism [PATH:ko00592]
Unigene35259_All	1.5784	0.6067	1.0258	1.4961	lipoxygenase [Nicotiana attenuata]	LOX4_ARATH Lipoxygenase 4, chloroplastic OS=Arabidopsis thaliana GN=LOX4 PE=2 SV=1	--	K00454	lipoxygenase	Metabolism; Lipid Metabolism; Linoleic acid metabolism [PATH:ko00591] Metabolism; Lipid Metabolism; alpha-Linolenic acid metabolism [PATH:ko00592]
Unigene44126_All	0	0.8022	1.3563	0	lipoxygenase [Nicotiana attenuata]	LOX3_ARATH Lipoxygenase 3, chloroplastic OS=Arabidopsis thaliana GN=LOX3 PE=2 SV=1	--	K00454	lipoxygenase	Metabolism; Lipid Metabolism; Linoleic acid metabolism [PATH:ko00591] Metabolism; Lipid Metabolism; alpha-Linolenic acid metabolism [PATH:ko00592]
Unigene21812_All	4.6607	5.3403	9.0291	6.6553	lipoxygenase [Pisum sativum]	LOX2_SOYBN Seed lipoxygenase-2 OS=Glycine max GN=LOX1.2 PE=2 SV=1	--	K00454	lipoxygenase	Metabolism; Lipid Metabolism; Linoleic acid metabolism [PATH:ko00591] Metabolism; Lipid Metabolism; alpha-Linolenic acid metabolism [PATH:ko00592]
Unigene1685_All	6.243	0.923	2.731	1.3277	lipoxygenase [Sesbania rostrata]	LOX3_ARATH Lipoxygenase 3, chloroplastic OS=Arabidopsis thaliana GN=LOX3 PE=2 SV=1	--	K00454	lipoxygenase	Metabolism; Lipid Metabolism; Linoleic acid metabolism [PATH:ko00591] Metabolism; Lipid Metabolism; alpha-Linolenic acid metabolism [PATH:ko00592]
Unigene16017_All	4.6425	1.837	18.636	4.0987	lipoxygenase 2 [Actinidia deliciosa]	LOX1_SOLTU Lipoxygenase 1 OS=Solanum tuberosum GN=LOX1.1 PE=2 SV=1	--	K00454	lipoxygenase	Metabolism; Lipid Metabolism; Linoleic acid metabolism [PATH:ko00591] Metabolism; Lipid Metabolism; alpha-Linolenic acid metabolism [PATH:ko00592]
Unigene54881_All	5.5423	2.1305	9.4555	1.7512	lipoxygenase 2 [Actinidia deliciosa]	LOXA_SOLLC Lipoxygenase A OS=Solanum lycopersicum GN=LOX1.1 PE=2 SV=1	--	K00454	lipoxygenase	Metabolism; Lipid Metabolism; Linoleic acid metabolism [PATH:ko00591] Metabolism; Lipid Metabolism; alpha-Linolenic acid metabolism [PATH:ko00592]
Unigene68639_All	0.8266	0.3972	8.0585	5.5502	lipoxygenase 2 [Actinidia deliciosa]	LOX1_ARATH Lipoxygenase 1 OS=Arabidopsis thaliana GN=LOX1 PE=1 SV=1	--	K00454	lipoxygenase	Metabolism; Lipid Metabolism; Linoleic acid metabolism [PATH:ko00591] Metabolism; Lipid Metabolism; alpha-Linolenic acid metabolism [PATH:ko00592]
Unigene69016_All	0	0.3914	0.1655	1.1262	lipoxygenase 2 [Actinidia deliciosa]	LOXA_SOLLC Lipoxygenase A OS=Solanum lycopersicum GN=LOX1.1 PE=2 SV=1	--	K00454	lipoxygenase	Metabolism; Lipid Metabolism; Linoleic acid metabolism [PATH:ko00591] Metabolism; Lipid Metabolism; alpha-Linolenic acid metabolism [PATH:ko00592]
Unigene42095_All	4.7174	1.5111	3.8325	2.4843	lipoxygenase, putative [Ricinus communis] >gi|223543859|gb|EEF45385.1| lipoxygenase, putative [Ricinus communis]	LOX5_ARATH Lipoxygenase 5, chloroplastic OS=Arabidopsis thaliana GN=LOX5 PE=1 SV=2	--	K00454	lipoxygenase	Metabolism; Lipid Metabolism; Linoleic acid metabolism [PATH:ko00591] Metabolism; Lipid Metabolism; alpha-Linolenic acid metabolism [PATH:ko00592]
Unigene19587_All	19.3126	17.4675	171.662	268.139	microsomal omega-6-desaturase [Nicotiana tabacum]	FD6E2_SOYBN Omega-6 fatty acid desaturase, endoplasmic reticulum isozyme 2 OS=Glycine max GN=FAD2-2 PE=2 SV=1	Fatty acid desaturase	K10256	omega-6 fatty acid desaturase (delta-12 desaturase)	Metabolism; Lipid Metabolism; Biosynthesis of unsaturated fatty acids [PATH:ko01040] Metabolism; Lipid Metabolism; Lipid biosynthesis proteins [BR:ko01004]
Unigene18518_All	1.8782	14.4398	12.2071	9.3966	old-yellow-enzyme homolog [Catharanthus roseus]	OPR1_SOLLC 12-oxophytodienoate reductase 1 OS=Solanum lycopersicum GN=OPR1 PE=1 SV=1	NADH:flavin oxidoreductases, Old Yellow Enzyme family	K05894	12-oxophytodienoic acid reductase	Metabolism; Lipid Metabolism; alpha-Linolenic acid metabolism [PATH:ko00592]
Unigene73130_All	0.3929	0.3776	2.8727	4.6554	omega-3 fatty acid desaturase [Perilla frutescens]	FAD3C_SESIN Omega-3 fatty acid desaturase, chloroplastic OS=Sesamum indicum GN=FAD7 PE=2 SV=1	Fatty acid desaturase	K10257	omega-3 fatty acid desaturase (delta-15 desaturase)	Metabolism; Lipid Metabolism; Biosynthesis of unsaturated fatty acids [PATH:ko01040] Metabolism; Lipid Metabolism; Lipid biosynthesis proteins [BR:ko01004]
Unigene35779_All	1.1794	0.7556	0	0	oxidoreductase, putative [Ricinus communis] >gi|223543413|gb|EEF44944.1| oxidoreductase, putative [Ricinus communis]	--	--	K10529	alpha-dioxygenase	Metabolism; Lipid Metabolism; alpha-Linolenic acid metabolism [PATH:ko00592]
Unigene28489_All	426.487	115.378	418.297	166.088	peroxisomal acyl-CoA oxidase [Glycine max]	ACOX4_ARATH Acyl-coenzyme A oxidase 4, peroxisomal OS=Arabidopsis thaliana GN=ACX4 PE=1 SV=1	Acyl-CoA dehydrogenases	K00232	acyl-CoA oxidase	Metabolism; Lipid Metabolism; Fatty acid metabolism [PATH:ko00071] Metabolism; Lipid Metabolism; alpha-Linolenic acid metabolism [PATH:ko00592] Metabolism; Lipid Metabolism; Biosynthesis of unsaturated fatty acids [PATH:ko01040] Cellular Processes; Endocrine System; PPAR signaling pathway [PATH:ko03320]
Unigene8633_All	77.3343	54.5758	91.0784	67.8455	peroxisomal acyl-CoA oxidase 1A [Solanum cheesmaniae]	ACOX1_ARATH Peroxisomal acyl-coenzyme A oxidase 1 OS=Arabidopsis thaliana GN=ACX1 PE=1 SV=1	Acyl-CoA dehydrogenases	K00232	acyl-CoA oxidase	Metabolism; Lipid Metabolism; Fatty acid metabolism [PATH:ko00071] Metabolism; Lipid Metabolism; alpha-Linolenic acid metabolism [PATH:ko00592] Metabolism; Lipid Metabolism; Biosynthesis of unsaturated fatty acids [PATH:ko01040] Cellular Processes; Endocrine System; PPAR signaling pathway [PATH:ko03320]
Unigene16808_All	10.9794	10.5511	18.6809	7.8548	phospholipid hydroperoxide glutathione peroxidase [Solanum lycopersicum]	GPX2_ARATH Probable glutathione peroxidase 2 OS=Arabidopsis thaliana GN=GPX2 PE=1 SV=1	Glutathione peroxidase	K00432	glutathione peroxidase	Metabolism; Lipid Metabolism; Arachidonic acid metabolism [PATH:ko00590] Metabolism; Metabolism of Other Amino Acids; Glutathione metabolism [PATH:ko00480]
Unigene41031_All	1.6695	3.2088	2.0345	2.6376	phospholipid hydroperoxide glutathione peroxidase [Solanum lycopersicum]	GPX2_ARATH Probable glutathione peroxidase 2 OS=Arabidopsis thaliana GN=GPX2 PE=1 SV=1	Glutathione peroxidase	K00432	glutathione peroxidase	Metabolism; Lipid Metabolism; Arachidonic acid metabolism [PATH:ko00590] Metabolism; Metabolism of Other Amino Acids; Glutathione metabolism [PATH:ko00480]
Unigene69694_All	0.6629	0	0	2.0946	predicted protein [Populus trichocarpa] >gi|118486393|gb|ABK95036.1| unknown [Populus trichocarpa] >gi|222853723|gb|EEE91270.1| predicted protein [Populus trichocarpa]	JMT_BRARP Jasmonate O-methyltransferase OS=Brassica rapa subsp. pekinensis GN=JMT PE=1 SV=1	--	K08241	jasmonate O-methyltransferase	Metabolism; Lipid Metabolism; alpha-Linolenic acid metabolism [PATH:ko00592]
Unigene5873_All	367.278	155	218.585	261.937	predicted protein [Populus trichocarpa] >gi|118487238|gb|ABK95447.1| unknown [Populus trichocarpa] >gi|222841505|gb|EEE79052.1| predicted protein [Populus trichocarpa]	FABZ_SYNY3 (3R)-hydroxymyristoyl-[acyl-carrier-protein] dehydratase OS=Synechocystis sp. (strain PCC 6803) GN=fabZ PE=3 SV=2	3-hydroxymyristoyl/3-hydroxydecanoyl-(acyl carrier protein) dehydratases	K02372	3R-hydroxymyristoyl ACP dehydrase	Metabolism; Lipid Metabolism; Fatty acid biosynthesis [PATH:ko00061] Metabolism; Lipid Metabolism; Lipid biosynthesis proteins [BR:ko01004]
Unigene54274_All	0	0	2.9344	0	predicted protein [Populus trichocarpa] >gi|222841093|gb|EEE78640.1| predicted protein [Populus trichocarpa]	KASC1_HORVU 3-oxoacyl-[acyl-carrier-protein] synthase I, chloroplastic OS=Hordeum vulgare GN=KAS12 PE=1 SV=1	--	K09458	3-oxoacyl-[acyl-carrier-protein] synthase II	Metabolism; Lipid Metabolism; Fatty acid biosynthesis [PATH:ko00061] Metabolism; Lipid Metabolism; Lipid biosynthesis proteins [BR:ko01004]
Unigene63874_All	1.8374	1.4714	0.7464	5.5638	predicted protein [Populus trichocarpa] >gi|222844578|gb|EEE82125.1| predicted protein [Populus trichocarpa]	KASM_ARATH 3-oxoacyl-[acyl-carrier-protein] synthase, mitochondrial OS=Arabidopsis thaliana GN=KAS PE=1 SV=1	3-oxoacyl-(acyl-carrier-protein) synthase	K09458	3-oxoacyl-[acyl-carrier-protein] synthase II	Metabolism; Lipid Metabolism; Fatty acid biosynthesis [PATH:ko00061] Metabolism; Lipid Metabolism; Lipid biosynthesis proteins [BR:ko01004]
Unigene8898_All	2.2749	7.7356	10.6622	5.6675	predicted protein [Populus trichocarpa] >gi|222845866|gb|EEE83413.1| predicted protein [Populus trichocarpa]	GGT1_SCHPO Gamma-glutamyltranspeptidase 1 OS=Schizosaccharomyces pombe GN=ggt1 PE=2 SV=1	Gamma-glutamyltransferase	K00681	gamma-glutamyltranspeptidase	Metabolism; Lipid Metabolism; Arachidonic acid metabolism [PATH:ko00590] Metabolism; Metabolism of Other Amino Acids; Taurine and hypotaurine metabolism [PATH:ko00430] Metabolism; Metabolism of Other Amino Acids; Selenoamino acid metabolism [PATH:ko00450] Metabolism; Metabolism of Other Amino Acids; Cyanoamino acid metabolism [PATH:ko00460] Metabolism; Metabolism of Other Amino Acids; Glutathione…
Unigene4428_All	182.207	325.907	244.712	123.131	predicted protein [Populus trichocarpa] >gi|222846542|gb|EEE84089.1| predicted protein [Populus trichocarpa]	THIK2_ARATH 3-ketoacyl-CoA thiolase 2, peroxisomal OS=Arabidopsis thaliana GN=PED1 PE=1 SV=2	--	K07513	acetyl-CoA acyltransferase 1	Metabolism; Lipid Metabolism; Fatty acid metabolism [PATH:ko00071] Metabolism; Lipid Metabolism; Biosynthesis of unsaturated fatty acids [PATH:ko01040] Metabolism; Amino Acid Metabolism; Valine, leucine and isoleucine degradation [PATH:ko00280] Metabolism; Xenobiotics Biodegradation and Metabolism; Benzoate degradation via hydroxylation [PATH:ko00362] Cellular Processes; Endocrine System; PPAR si…
Unigene76927_All	0	0	3.5352	10.3123	predicted protein [Populus trichocarpa] >gi|222846714|gb|EEE84261.1| predicted protein [Populus trichocarpa]	KASC1_ARATH 3-oxoacyl-[acyl-carrier-protein] synthase I, chloroplastic OS=Arabidopsis thaliana GN=KAS1 PE=2 SV=2	3-oxoacyl-(acyl-carrier-protein) synthase	K09458	3-oxoacyl-[acyl-carrier-protein] synthase II	Metabolism; Lipid Metabolism; Fatty acid biosynthesis [PATH:ko00061] Metabolism; Lipid Metabolism; Lipid biosynthesis proteins [BR:ko01004]
Unigene25180_All	3.0533	2.4007	2.255	7.4549	predicted protein [Populus trichocarpa] >gi|222850796|gb|EEE88343.1| predicted protein [Populus trichocarpa]	SDR1_PICAB Short-chain type dehydrogenase/reductase OS=Picea abies PE=2 SV=1	Dehydrogenases with different specificities (related to short-chain alcohol dehydrogenases)	K00059	3-oxoacyl-[acyl-carrier protein] reductase	Metabolism; Lipid Metabolism; Fatty acid biosynthesis [PATH:ko00061] Metabolism; Lipid Metabolism; Biosynthesis of unsaturated fatty acids [PATH:ko01040] Metabolism; Lipid Metabolism; Lipid biosynthesis proteins [BR:ko01004]
Unigene11376_All	4.1007	3.7766	4.3957	2.2495	predicted protein [Populus trichocarpa] >gi|222851544|gb|EEE89091.1| predicted protein [Populus trichocarpa]	LOX6_ARATH Lipoxygenase 6, choloroplastic OS=Arabidopsis thaliana GN=LOX6 PE=1 SV=1	--	K00454	lipoxygenase	Metabolism; Lipid Metabolism; Linoleic acid metabolism [PATH:ko00591] Metabolism; Lipid Metabolism; alpha-Linolenic acid metabolism [PATH:ko00592]
Unigene45033_All	0.343	0.5494	0.6966	0.0903	predicted protein [Populus trichocarpa] >gi|222851544|gb|EEE89091.1| predicted protein [Populus trichocarpa]	LOX6_ARATH Lipoxygenase 6, choloroplastic OS=Arabidopsis thaliana GN=LOX6 PE=1 SV=1	--	K00454	lipoxygenase	Metabolism; Lipid Metabolism; Linoleic acid metabolism [PATH:ko00591] Metabolism; Lipid Metabolism; alpha-Linolenic acid metabolism [PATH:ko00592]
Unigene17904_All	1.3258	0.637	6.4626	7.3311	predicted protein [Populus trichocarpa] >gi|222855122|gb|EEE92669.1| predicted protein [Populus trichocarpa]	FAD3C_SESIN Omega-3 fatty acid desaturase, chloroplastic OS=Sesamum indicum GN=FAD7 PE=2 SV=1	--	K10257	omega-3 fatty acid desaturase (delta-15 desaturase)	Metabolism; Lipid Metabolism; Biosynthesis of unsaturated fatty acids [PATH:ko01040] Metabolism; Lipid Metabolism; Lipid biosynthesis proteins [BR:ko01004]
Unigene15830_All	3.3037	7.0112	6.4863	4.2408	predicted protein [Populus trichocarpa] >gi|222856394|gb|EEE93941.1| predicted protein [Populus trichocarpa]	PGES2_DANRE Prostaglandin E synthase 2 OS=Danio rerio GN=ptges2 PE=2 SV=1	--	K05309	prostaglandin-E synthase	Metabolism; Lipid Metabolism; Arachidonic acid metabolism [PATH:ko00590]
Unigene71761_All	3.9453	1.3124	1.9724	1.4384	predicted protein [Populus trichocarpa] >gi|222856394|gb|EEE93941.1| predicted protein [Populus trichocarpa]	PGES2_DANRE Prostaglandin E synthase 2 OS=Danio rerio GN=ptges2 PE=2 SV=1	--	K05309	prostaglandin-E synthase	Metabolism; Lipid Metabolism; Arachidonic acid metabolism [PATH:ko00590]
Unigene20381_All	897.739	3028.68	467.978	246.314	predicted protein [Populus trichocarpa] >gi|222856927|gb|EEE94474.1| predicted protein [Populus trichocarpa]	STAD_CUCSA Acyl-[acyl-carrier-protein] desaturase, chloroplastic OS=Cucumis sativus PE=2 SV=1	--	K03921	acyl-[acyl-carrier-protein] desaturase	Metabolism; Lipid Metabolism; Fatty acid biosynthesis [PATH:ko00061] Metabolism; Lipid Metabolism; Biosynthesis of unsaturated fatty acids [PATH:ko01040] Metabolism; Lipid Metabolism; Lipid biosynthesis proteins [BR:ko01004]
Unigene38544_All	258.975	151.244	132.594	119.06	predicted protein [Populus trichocarpa] >gi|222859800|gb|EEE97347.1| predicted protein [Populus trichocarpa]	KASC1_ARATH 3-oxoacyl-[acyl-carrier-protein] synthase I, chloroplastic OS=Arabidopsis thaliana GN=KAS1 PE=2 SV=2	3-oxoacyl-(acyl-carrier-protein) synthase	K09458	3-oxoacyl-[acyl-carrier-protein] synthase II	Metabolism; Lipid Metabolism; Fatty acid biosynthesis [PATH:ko00061] Metabolism; Lipid Metabolism; Lipid biosynthesis proteins [BR:ko01004]
Unigene10260_All	205.659	184.139	279.142	170.777	predicted protein [Populus trichocarpa] >gi|222863417|gb|EEF00548.1| predicted protein [Populus trichocarpa]	MFPA_BRANA Glyoxysomal fatty acid beta-oxidation multifunctional protein MFP-a OS=Brassica napus PE=2 SV=2	--	K10527	--	Metabolism; Lipid Metabolism; alpha-Linolenic acid metabolism [PATH:ko00592]
Unigene8588_All	107.391	37.5858	40.1218	56.8161	predicted protein [Populus trichocarpa] >gi|222863591|gb|EEF00722.1| predicted protein [Populus trichocarpa]	FABG_CUPLA 3-oxoacyl-[acyl-carrier-protein] reductase, chloroplastic OS=Cuphea lanceolata GN=CLKR27 PE=2 SV=1	Dehydrogenases with different specificities (related to short-chain alcohol dehydrogenases)	K00059	3-oxoacyl-[acyl-carrier protein] reductase	Metabolism; Lipid Metabolism; Fatty acid biosynthesis [PATH:ko00061] Metabolism; Lipid Metabolism; Biosynthesis of unsaturated fatty acids [PATH:ko01040] Metabolism; Lipid Metabolism; Lipid biosynthesis proteins [BR:ko01004]
Unigene20338_All	3.3192	2.2784	6.5487	6.5548	predicted protein [Populus trichocarpa] >gi|222864194|gb|EEF01325.1| predicted protein [Populus trichocarpa]	FAD3C_SESIN Omega-3 fatty acid desaturase, chloroplastic OS=Sesamum indicum GN=FAD7 PE=2 SV=1	Fatty acid desaturase	K10257	omega-3 fatty acid desaturase (delta-15 desaturase)	Metabolism; Lipid Metabolism; Biosynthesis of unsaturated fatty acids [PATH:ko01040] Metabolism; Lipid Metabolism; Lipid biosynthesis proteins [BR:ko01004]
Unigene69994_All	0	0	1.0042	0.4882	predicted protein [Populus trichocarpa] >gi|222864194|gb|EEF01325.1| predicted protein [Populus trichocarpa]	FAD3C_SESIN Omega-3 fatty acid desaturase, chloroplastic OS=Sesamum indicum GN=FAD7 PE=2 SV=1	Fatty acid desaturase	K10257	omega-3 fatty acid desaturase (delta-15 desaturase)	Metabolism; Lipid Metabolism; Biosynthesis of unsaturated fatty acids [PATH:ko01040] Metabolism; Lipid Metabolism; Lipid biosynthesis proteins [BR:ko01004]
Unigene58728_All	1.7578	0	0.952	0.4628	predicted protein [Populus trichocarpa] >gi|222865860|gb|EEF02991.1| predicted protein [Populus trichocarpa]	MFP_ORYSJ Peroxisomal fatty acid beta-oxidation multifunctional protein OS=Oryza sativa subsp. japonica GN=MFP PE=1 SV=2	Enoyl-CoA hydratase/carnithine racemase	K10527	--	Metabolism; Lipid Metabolism; alpha-Linolenic acid metabolism [PATH:ko00592]
Unigene7314_All	9.9753	28.2404	11.8274	2.7686	predicted protein [Populus trichocarpa] >gi|222866757|gb|EEF03888.1| predicted protein [Populus trichocarpa]	2NPD_STAAT Probable 2-nitropropane dioxygenase OS=Staphylococcus aureus (strain USA300 / TCH1516) GN=USA300HOU_0879 PE=3 SV=1	Dioxygenases related to 2-nitropropane dioxygenase	K02371	enoyl-[acyl carrier protein] reductase II	Metabolism; Lipid Metabolism; Fatty acid biosynthesis [PATH:ko00061] Metabolism; Lipid Metabolism; Lipid biosynthesis proteins [BR:ko01004]
Unigene59228_All	886.856	680.395	703.234	471.551	predicted protein [Populus trichocarpa] >gi|222872304|gb|EEF09435.1| predicted protein [Populus trichocarpa]	STAD_CARTI Acyl-[acyl-carrier-protein] desaturase, chloroplastic OS=Carthamus tinctorius PE=1 SV=1	--	K03921	acyl-[acyl-carrier-protein] desaturase	Metabolism; Lipid Metabolism; Fatty acid biosynthesis [PATH:ko00061] Metabolism; Lipid Metabolism; Biosynthesis of unsaturated fatty acids [PATH:ko01040] Metabolism; Lipid Metabolism; Lipid biosynthesis proteins [BR:ko01004]
Unigene50305_All	2.571	4.9414	4.1773	3.5541	predicted protein [Populus trichocarpa] >gi|222872857|gb|EEF09988.1| predicted protein [Populus trichocarpa]	OPR1_ARATH 12-oxophytodienoate reductase 1 OS=Arabidopsis thaliana GN=OPR1 PE=1 SV=2	NADH:flavin oxidoreductases, Old Yellow Enzyme family	K05894	12-oxophytodienoic acid reductase	Metabolism; Lipid Metabolism; alpha-Linolenic acid metabolism [PATH:ko00592]
Unigene10413_All	272.451	220.019	207.803	212.605	PREDICTED: hypothetical protein [Vitis vinifera]	MFPA_CUCSA Glyoxysomal fatty acid beta-oxidation multifunctional protein MFP-a OS=Cucumis sativus PE=1 SV=1	Enoyl-CoA hydratase/carnithine racemase	K10527	--	Metabolism; Lipid Metabolism; alpha-Linolenic acid metabolism [PATH:ko00592]
Unigene1080_All	21.6227	49.5931	2.3422	3.7197	PREDICTED: hypothetical protein [Vitis vinifera]	C72A1_CATRO Secologanin synthase OS=Catharanthus roseus GN=CYP72A1 PE=2 SV=1	Cytochrome P450	K07424	cytochrome P450, family 3, subfamily A	Metabolism; Lipid Metabolism; Linoleic acid metabolism [PATH:ko00591] Metabolism; Metabolism of Cofactors and Vitamins; Retinol metabolism [PATH:ko00830] Metabolism; Xenobiotics Biodegradation and Metabolism; gamma-Hexachlorocyclohexane degradation [PATH:ko00361] Metabolism; Xenobiotics Biodegradation and Metabolism; Metabolism of xenobiotics by cytochrome P450 [PATH:ko00980] Metabolism; Xenobiot…
Unigene11021_All	107.757	117.571	206.316	331.818	PREDICTED: hypothetical protein [Vitis vinifera]	DIM_PEA Cell elongation protein diminuto OS=Pisum sativum GN=DIM PE=2 SV=1	FAD/FMN-containing dehydrogenases	K09828	delta24-sterol reductase	Metabolism; Lipid Metabolism; Steroid biosynthesis [PATH:ko00100]
Unigene14927_All	2.2155	1.4903	6.5695	7.2628	PREDICTED: hypothetical protein [Vitis vinifera]	FAD3C_RICCO Omega-3 fatty acid desaturase, chloroplastic OS=Ricinus communis GN=FAD7A-1 PE=2 SV=1	Fatty acid desaturase	K10257	omega-3 fatty acid desaturase (delta-15 desaturase)	Metabolism; Lipid Metabolism; Biosynthesis of unsaturated fatty acids [PATH:ko01040] Metabolism; Lipid Metabolism; Lipid biosynthesis proteins [BR:ko01004]
Unigene17113_All	90.33	26.756	55.1019	140.063	PREDICTED: hypothetical protein [Vitis vinifera]	FABD_HUMAN Malonyl CoA-acyl carrier protein transacylase, mitochondrial OS=Homo sapiens GN=MCAT PE=1 SV=2	(acyl-carrier-protein) S-malonyltransferase	K00645	[acyl-carrier-protein] S-malonyltransferase	Metabolism; Lipid Metabolism; Fatty acid biosynthesis [PATH:ko00061] Metabolism; Lipid Metabolism; Lipid biosynthesis proteins [BR:ko01004]
Unigene1739_All	3.419	0.5798	1.7156	1.271	PREDICTED: hypothetical protein [Vitis vinifera]	ALKK_PSEOL Medium-chain-fatty-acid--CoA ligase OS=Pseudomonas oleovorans GN=alkK PE=3 SV=1	Acyl-CoA synthetases (AMP-forming)/AMP-acid ligases II	K10526	OPC-8:0 CoA ligase 1	Metabolism; Lipid Metabolism; alpha-Linolenic acid metabolism [PATH:ko00592]
Unigene183_All	9.9016	8.1438	14.1315	10.8516	PREDICTED: hypothetical protein [Vitis vinifera]	4CLL9_ARATH 4-coumarate--CoA ligase-like 9 OS=Arabidopsis thaliana GN=4CLL9 PE=1 SV=2	Acyl-CoA synthetases (AMP-forming)/AMP-acid ligases II	K10526	OPC-8:0 CoA ligase 1	Metabolism; Lipid Metabolism; alpha-Linolenic acid metabolism [PATH:ko00592]
Unigene19793_All	12.673	2.75	8.4689	8.8805	PREDICTED: hypothetical protein [Vitis vinifera]	SDR1_PICAB Short-chain type dehydrogenase/reductase OS=Picea abies PE=2 SV=1	Dehydrogenases with different specificities (related to short-chain alcohol dehydrogenases)	K00059	3-oxoacyl-[acyl-carrier protein] reductase	Metabolism; Lipid Metabolism; Fatty acid biosynthesis [PATH:ko00061] Metabolism; Lipid Metabolism; Biosynthesis of unsaturated fatty acids [PATH:ko01040] Metabolism; Lipid Metabolism; Lipid biosynthesis proteins [BR:ko01004]
Unigene20182_All	29.5629	25.1495	51.7348	35.1438	PREDICTED: hypothetical protein [Vitis vinifera]	C72A1_CATRO Secologanin synthase OS=Catharanthus roseus GN=CYP72A1 PE=2 SV=1	Cytochrome P450	K07424	cytochrome P450, family 3, subfamily A	Metabolism; Lipid Metabolism; Linoleic acid metabolism [PATH:ko00591] Metabolism; Metabolism of Cofactors and Vitamins; Retinol metabolism [PATH:ko00830] Metabolism; Xenobiotics Biodegradation and Metabolism; gamma-Hexachlorocyclohexane degradation [PATH:ko00361] Metabolism; Xenobiotics Biodegradation and Metabolism; Metabolism of xenobiotics by cytochrome P450 [PATH:ko00980] Metabolism; Xenobiot…
Unigene2085_All	14.8186	14.8998	11.7042	12.2476	PREDICTED: hypothetical protein [Vitis vinifera]	PGES2_DANRE Prostaglandin E synthase 2 OS=Danio rerio GN=ptges2 PE=2 SV=1	--	K05309	prostaglandin-E synthase	Metabolism; Lipid Metabolism; Arachidonic acid metabolism [PATH:ko00590]
Unigene21262_All	92.3164	75.9665	173.551	62.4441	PREDICTED: hypothetical protein [Vitis vinifera]	FAT2_SCHPO Putative peroxisomal-coenzyme A synthetase OS=Schizosaccharomyces pombe GN=SPCC1827.03c PE=1 SV=1	Acyl-CoA synthetases (AMP-forming)/AMP-acid ligases II	K10526	OPC-8:0 CoA ligase 1	Metabolism; Lipid Metabolism; alpha-Linolenic acid metabolism [PATH:ko00592]
Unigene21282_All	5.4164	5.6893	5.9353	6.3681	PREDICTED: hypothetical protein [Vitis vinifera]	ACSF2_DANRE Acyl-CoA synthetase family member 2, mitochondrial OS=Danio rerio GN=acsf2 PE=2 SV=1	Acyl-CoA synthetases (AMP-forming)/AMP-acid ligases II	K10526	OPC-8:0 CoA ligase 1	Metabolism; Lipid Metabolism; alpha-Linolenic acid metabolism [PATH:ko00592]
Unigene21591_All	8.2044	5.0579	29.8051	39.9248	PREDICTED: hypothetical protein [Vitis vinifera]	LKHA4_NEUCR Leukotriene A-4 hydrolase OS=Neurospora crassa GN=NCU06732 PE=3 SV=1	Aminopeptidase N	K01254	leukotriene-A4 hydrolase	Metabolism; Lipid Metabolism; Arachidonic acid metabolism [PATH:ko00590] Metabolism; Enzyme Families; Peptidases [BR:ko01002]
Unigene2363_All	0.2958	0.1421	0.4806	1.5187	PREDICTED: hypothetical protein [Vitis vinifera]	ACOX3_ARATH Acyl-coenzyme A oxidase 3, peroxisomal OS=Arabidopsis thaliana GN=ACX3 PE=1 SV=2	Acyl-CoA dehydrogenases	K00232	acyl-CoA oxidase	Metabolism; Lipid Metabolism; Fatty acid metabolism [PATH:ko00071] Metabolism; Lipid Metabolism; alpha-Linolenic acid metabolism [PATH:ko00592] Metabolism; Lipid Metabolism; Biosynthesis of unsaturated fatty acids [PATH:ko01040] Cellular Processes; Endocrine System; PPAR signaling pathway [PATH:ko03320]
Unigene2523_All	18.8062	12.3004	7.6101	8.1339	PREDICTED: hypothetical protein [Vitis vinifera]	ACSF3_BOVIN Acyl-CoA synthetase family member 3, mitochondrial OS=Bos taurus GN=ACSF3 PE=2 SV=1	Acyl-CoA synthetases (AMP-forming)/AMP-acid ligases II	K10526	OPC-8:0 CoA ligase 1	Metabolism; Lipid Metabolism; alpha-Linolenic acid metabolism [PATH:ko00592]
Unigene25953_All	134.866	93.5735	136.526	86.9569	PREDICTED: hypothetical protein [Vitis vinifera]	KASC1_ARATH 3-oxoacyl-[acyl-carrier-protein] synthase I, chloroplastic OS=Arabidopsis thaliana GN=KAS1 PE=2 SV=2	3-oxoacyl-(acyl-carrier-protein) synthase	K09458	3-oxoacyl-[acyl-carrier-protein] synthase II	Metabolism; Lipid Metabolism; Fatty acid biosynthesis [PATH:ko00061] Metabolism; Lipid Metabolism; Lipid biosynthesis proteins [BR:ko01004]
Unigene26324_All	87.9874	63.8402	28.0599	45.3069	PREDICTED: hypothetical protein [Vitis vinifera]	FATA_CORSA Oleoyl-acyl carrier protein thioesterase, chloroplastic (Fragment) OS=Coriandrum sativum GN=FATA PE=2 SV=1	Acyl-ACP thioesterase	K10782	--	Metabolism; Lipid Metabolism; Fatty acid biosynthesis [PATH:ko00061] Metabolism; Lipid Metabolism; Lipid biosynthesis proteins [BR:ko01004]
Unigene27463_All	8.4225	8.804	5.8821	14.5904	PREDICTED: hypothetical protein [Vitis vinifera]	STAD_RICCO Acyl-[acyl-carrier-protein] desaturase, chloroplastic OS=Ricinus communis PE=1 SV=1	--	K03921	acyl-[acyl-carrier-protein] desaturase	Metabolism; Lipid Metabolism; Fatty acid biosynthesis [PATH:ko00061] Metabolism; Lipid Metabolism; Biosynthesis of unsaturated fatty acids [PATH:ko01040] Metabolism; Lipid Metabolism; Lipid biosynthesis proteins [BR:ko01004]
Unigene29248_All	1.7453	0.4792	12.7607	7.484	PREDICTED: hypothetical protein [Vitis vinifera]	LKHA4_HUMAN Leukotriene A-4 hydrolase OS=Homo sapiens GN=LTA4H PE=1 SV=2	Aminopeptidase N	K01254	leukotriene-A4 hydrolase	Metabolism; Lipid Metabolism; Arachidonic acid metabolism [PATH:ko00590] Metabolism; Enzyme Families; Peptidases [BR:ko01002]
Unigene29969_All	66.9075	42.5353	113.171	201.652	PREDICTED: hypothetical protein [Vitis vinifera]	SMT2_ARATH 24-methylenesterol C-methyltransferase 2 OS=Arabidopsis thaliana GN=SMT2 PE=1 SV=2	SAM-dependent methyltransferases	K08242	24-methylenesterol C-methyltransferase	Metabolism; Lipid Metabolism; Steroid biosynthesis [PATH:ko00100]
Unigene33452_All	0.6403	0	0	2.0232	PREDICTED: hypothetical protein [Vitis vinifera]	--	--	K10529	alpha-dioxygenase	Metabolism; Lipid Metabolism; alpha-Linolenic acid metabolism [PATH:ko00592]
Unigene42726_All	5.3664	10.5485	3.1707	2.1195	PREDICTED: hypothetical protein [Vitis vinifera]	--	--	K00059	3-oxoacyl-[acyl-carrier protein] reductase	Metabolism; Lipid Metabolism; Fatty acid biosynthesis [PATH:ko00061] Metabolism; Lipid Metabolism; Biosynthesis of unsaturated fatty acids [PATH:ko01040] Metabolism; Lipid Metabolism; Lipid biosynthesis proteins [BR:ko01004]
Unigene50099_All	0	0.283	0.4785	0	PREDICTED: hypothetical protein [Vitis vinifera]	ACOX2_ARATH Acyl-coenzyme A oxidase 2, peroxisomal OS=Arabidopsis thaliana GN=ACX2 PE=1 SV=2	Acyl-CoA dehydrogenases	K00232	acyl-CoA oxidase	Metabolism; Lipid Metabolism; Fatty acid metabolism [PATH:ko00071] Metabolism; Lipid Metabolism; alpha-Linolenic acid metabolism [PATH:ko00592] Metabolism; Lipid Metabolism; Biosynthesis of unsaturated fatty acids [PATH:ko01040] Cellular Processes; Endocrine System; PPAR signaling pathway [PATH:ko03320]
Unigene50483_All	2.5624	0.9415	2.449	0.9525	PREDICTED: hypothetical protein [Vitis vinifera]	ACOX3_ARATH Acyl-coenzyme A oxidase 3, peroxisomal OS=Arabidopsis thaliana GN=ACX3 PE=1 SV=2	Acyl-CoA dehydrogenases	K00232	acyl-CoA oxidase	Metabolism; Lipid Metabolism; Fatty acid metabolism [PATH:ko00071] Metabolism; Lipid Metabolism; alpha-Linolenic acid metabolism [PATH:ko00592] Metabolism; Lipid Metabolism; Biosynthesis of unsaturated fatty acids [PATH:ko01040] Cellular Processes; Endocrine System; PPAR signaling pathway [PATH:ko03320]
Unigene51337_All	0.6361	1.681	1.6795	0.5025	PREDICTED: hypothetical protein [Vitis vinifera]	GPX1_ARATH Phospholipid hydroperoxide glutathione peroxidase 1, chloroplastic OS=Arabidopsis thaliana GN=GPX1 PE=1 SV=2	Glutathione peroxidase	K00432	glutathione peroxidase	Metabolism; Lipid Metabolism; Arachidonic acid metabolism [PATH:ko00590] Metabolism; Metabolism of Other Amino Acids; Glutathione metabolism [PATH:ko00480]
Unigene64121_All	1.0183	0.9786	0	0.4022	PREDICTED: hypothetical protein [Vitis vinifera]	MFPA_CUCSA Glyoxysomal fatty acid beta-oxidation multifunctional protein MFP-a OS=Cucumis sativus PE=1 SV=1	--	K10527	--	Metabolism; Lipid Metabolism; alpha-Linolenic acid metabolism [PATH:ko00592]
Unigene64863_All	3.4451	2.6486	3.5452	3.7193	PREDICTED: hypothetical protein [Vitis vinifera]	4CLL9_ARATH 4-coumarate--CoA ligase-like 9 OS=Arabidopsis thaliana GN=4CLL9 PE=1 SV=2	Acyl-CoA synthetases (AMP-forming)/AMP-acid ligases II	K10526	OPC-8:0 CoA ligase 1	Metabolism; Lipid Metabolism; alpha-Linolenic acid metabolism [PATH:ko00592]
Unigene65106_All	3.5944	3.4542	2.6624	2.8393	PREDICTED: hypothetical protein [Vitis vinifera]	ACSF3_BOVIN Acyl-CoA synthetase family member 3, mitochondrial OS=Bos taurus GN=ACSF3 PE=2 SV=1	Acyl-CoA synthetases (AMP-forming)/AMP-acid ligases II	K10526	OPC-8:0 CoA ligase 1	Metabolism; Lipid Metabolism; alpha-Linolenic acid metabolism [PATH:ko00592]
Unigene70076_All	0.6623	0	2.6901	20.01	PREDICTED: hypothetical protein [Vitis vinifera]	C74A2_PARAR Allene oxide synthase OS=Parthenium argentatum GN=CYP74A2 PE=1 SV=2	--	K01723	hydroperoxide dehydratase	Metabolism; Lipid Metabolism; alpha-Linolenic acid metabolism [PATH:ko00592] Metabolism; Enzyme Families; Cytochrome P450 [BR:ko00199]
Unigene7047_All	2.3284	1.5663	1.7655	2.9428	PREDICTED: hypothetical protein [Vitis vinifera]	ACOX3_ARATH Acyl-coenzyme A oxidase 3, peroxisomal OS=Arabidopsis thaliana GN=ACX3 PE=1 SV=2	Acyl-CoA dehydrogenases	K00232	acyl-CoA oxidase	Metabolism; Lipid Metabolism; Fatty acid metabolism [PATH:ko00071] Metabolism; Lipid Metabolism; alpha-Linolenic acid metabolism [PATH:ko00592] Metabolism; Lipid Metabolism; Biosynthesis of unsaturated fatty acids [PATH:ko01040] Cellular Processes; Endocrine System; PPAR signaling pathway [PATH:ko03320]
Unigene71348_All	2.158	0	1.461	16.4783	PREDICTED: hypothetical protein [Vitis vinifera]	CP74_LINUS Allene oxide synthase, chloroplastic OS=Linum usitatissimum GN=CYP74A PE=1 SV=1	--	K01723	hydroperoxide dehydratase	Metabolism; Lipid Metabolism; alpha-Linolenic acid metabolism [PATH:ko00592] Metabolism; Enzyme Families; Cytochrome P450 [BR:ko00199]
Unigene72023_All	4.1933	0.5037	1.2775	4.1405	PREDICTED: hypothetical protein [Vitis vinifera]	PGH2_CAVPO Prostaglandin G/H synthase 2 OS=Cavia porcellus GN=PTGS2 PE=2 SV=1	--	K10529	alpha-dioxygenase	Metabolism; Lipid Metabolism; alpha-Linolenic acid metabolism [PATH:ko00592]
Unigene76596_All	0	0	0	8.6149	PREDICTED: hypothetical protein [Vitis vinifera]	C72A1_CATRO Secologanin synthase OS=Catharanthus roseus GN=CYP72A1 PE=2 SV=1	Cytochrome P450	K00232	acyl-CoA oxidase	Metabolism; Lipid Metabolism; Fatty acid metabolism [PATH:ko00071] Metabolism; Lipid Metabolism; alpha-Linolenic acid metabolism [PATH:ko00592] Metabolism; Lipid Metabolism; Biosynthesis of unsaturated fatty acids [PATH:ko01040] Cellular Processes; Endocrine System; PPAR signaling pathway [PATH:ko03320]
Unigene8952_All	15.2996	13.2683	14.8546	3.9057	PREDICTED: hypothetical protein [Vitis vinifera]	4CLL9_ARATH 4-coumarate--CoA ligase-like 9 OS=Arabidopsis thaliana GN=4CLL9 PE=1 SV=2	Acyl-CoA synthetases (AMP-forming)/AMP-acid ligases II	K10526	OPC-8:0 CoA ligase 1	Metabolism; Lipid Metabolism; alpha-Linolenic acid metabolism [PATH:ko00592]
Unigene48685_All	2.903	1.3949	7.7101	10.5837	PREDICTED: hypothetical protein [Vitis vinifera] >gi|147853829|emb|CAN79560.1| hypothetical protein [Vitis vinifera] >gi|270260441|emb|CBI35626.1| unnamed protein product [Vitis vinifera]	SDR1_ARATH (+)-neomenthol dehydrogenase OS=Arabidopsis thaliana GN=SDR1 PE=1 SV=1	Dehydrogenases with different specificities (related to short-chain alcohol dehydrogenases)	K00059	3-oxoacyl-[acyl-carrier protein] reductase	Metabolism; Lipid Metabolism; Fatty acid biosynthesis [PATH:ko00061] Metabolism; Lipid Metabolism; Biosynthesis of unsaturated fatty acids [PATH:ko01040] Metabolism; Lipid Metabolism; Lipid biosynthesis proteins [BR:ko01004]
Unigene2917_All	52.0214	34.5106	34.9004	57.0003	PREDICTED: hypothetical protein [Vitis vinifera] >gi|270226887|emb|CBI15621.1| unnamed protein product [Vitis vinifera]	FABG_CUPLA 3-oxoacyl-[acyl-carrier-protein] reductase, chloroplastic OS=Cuphea lanceolata GN=CLKR27 PE=2 SV=1	Dehydrogenases with different specificities (related to short-chain alcohol dehydrogenases)	K00059	3-oxoacyl-[acyl-carrier protein] reductase	Metabolism; Lipid Metabolism; Fatty acid biosynthesis [PATH:ko00061] Metabolism; Lipid Metabolism; Biosynthesis of unsaturated fatty acids [PATH:ko01040] Metabolism; Lipid Metabolism; Lipid biosynthesis proteins [BR:ko01004]
Unigene9801_All	9.6566	8.3818	18.8111	16.4863	PREDICTED: hypothetical protein [Vitis vinifera] >gi|270227502|emb|CBI16235.1| unnamed protein product [Vitis vinifera]	MECR_ARATH Probable trans-2-enoyl-CoA reductase, mitochondrial OS=Arabidopsis thaliana GN=At3g45770 PE=1 SV=1	NADPH:quinone reductase and related Zn-dependent oxidoreductases	K07512	mitochondrial trans-2-enoyl-CoA reductase	Metabolism; Lipid Metabolism; Fatty acid elongation in mitochondria [PATH:ko00062]
Unigene40918_All	0.7193	5.5301	3.5063	2.8411	PREDICTED: hypothetical protein [Vitis vinifera] >gi|270232004|emb|CBI21328.1| unnamed protein product [Vitis vinifera]	--	--	K00059	3-oxoacyl-[acyl-carrier protein] reductase	Metabolism; Lipid Metabolism; Fatty acid biosynthesis [PATH:ko00061] Metabolism; Lipid Metabolism; Biosynthesis of unsaturated fatty acids [PATH:ko01040] Metabolism; Lipid Metabolism; Lipid biosynthesis proteins [BR:ko01004]
Unigene69029_All	0	0.2407	1.0173	6.9238	PREDICTED: hypothetical protein [Vitis vinifera] >gi|270232004|emb|CBI21328.1| unnamed protein product [Vitis vinifera]	LVR_LEIAQ Levodione reductase OS=Leifsonia aquatica GN=lvr PE=1 SV=1	Dehydrogenases with different specificities (related to short-chain alcohol dehydrogenases)	K00059	3-oxoacyl-[acyl-carrier protein] reductase	Metabolism; Lipid Metabolism; Fatty acid biosynthesis [PATH:ko00061] Metabolism; Lipid Metabolism; Biosynthesis of unsaturated fatty acids [PATH:ko01040] Metabolism; Lipid Metabolism; Lipid biosynthesis proteins [BR:ko01004]
Unigene13431_All	40.5262	15.7886	16.0168	21.0535	PREDICTED: hypothetical protein [Vitis vinifera] >gi|270240339|emb|CBI27570.1| unnamed protein product [Vitis vinifera]	--	--	K00059	3-oxoacyl-[acyl-carrier protein] reductase	Metabolism; Lipid Metabolism; Fatty acid biosynthesis [PATH:ko00061] Metabolism; Lipid Metabolism; Biosynthesis of unsaturated fatty acids [PATH:ko01040] Metabolism; Lipid Metabolism; Lipid biosynthesis proteins [BR:ko01004]
Unigene13784_All	95.278	23.8748	49.1057	82.1418	PREDICTED: hypothetical protein [Vitis vinifera] >gi|270240339|emb|CBI27570.1| unnamed protein product [Vitis vinifera]	FABG_CUPLA 3-oxoacyl-[acyl-carrier-protein] reductase, chloroplastic OS=Cuphea lanceolata GN=CLKR27 PE=2 SV=1	Dehydrogenases with different specificities (related to short-chain alcohol dehydrogenases)	K00059	3-oxoacyl-[acyl-carrier protein] reductase	Metabolism; Lipid Metabolism; Fatty acid biosynthesis [PATH:ko00061] Metabolism; Lipid Metabolism; Biosynthesis of unsaturated fatty acids [PATH:ko01040] Metabolism; Lipid Metabolism; Lipid biosynthesis proteins [BR:ko01004]
Unigene45623_All	257.177	68.1317	133.941	224.455	PREDICTED: hypothetical protein [Vitis vinifera] >gi|270240339|emb|CBI27570.1| unnamed protein product [Vitis vinifera]	FABG_CUPLA 3-oxoacyl-[acyl-carrier-protein] reductase, chloroplastic OS=Cuphea lanceolata GN=CLKR27 PE=2 SV=1	Dehydrogenases with different specificities (related to short-chain alcohol dehydrogenases)	K00059	3-oxoacyl-[acyl-carrier protein] reductase	Metabolism; Lipid Metabolism; Fatty acid biosynthesis [PATH:ko00061] Metabolism; Lipid Metabolism; Biosynthesis of unsaturated fatty acids [PATH:ko01040] Metabolism; Lipid Metabolism; Lipid biosynthesis proteins [BR:ko01004]
Unigene54610_All	2.0449	0	8.3062	3.769	PREDICTED: hypothetical protein [Vitis vinifera] >gi|270240344|emb|CBI27575.1| unnamed protein product [Vitis vinifera]	4CLL9_ARATH 4-coumarate--CoA ligase-like 9 OS=Arabidopsis thaliana GN=4CLL9 PE=1 SV=2	--	K10526	OPC-8:0 CoA ligase 1	Metabolism; Lipid Metabolism; alpha-Linolenic acid metabolism [PATH:ko00592]
Unigene26081_All	5.7302	4.9772	14.2343	16.7131	PREDICTED: hypothetical protein [Vitis vinifera] >gi|270240589|emb|CBI27818.1| unnamed protein product [Vitis vinifera]	OPR3_SOLLC 12-oxophytodienoate reductase 3 OS=Solanum lycopersicum GN=OPR3 PE=1 SV=1	NADH:flavin oxidoreductases, Old Yellow Enzyme family	K05894	12-oxophytodienoic acid reductase	Metabolism; Lipid Metabolism; alpha-Linolenic acid metabolism [PATH:ko00592]
Unigene35194_All	0.2751	0	0.2235	0.4346	PREDICTED: hypothetical protein [Vitis vinifera] >gi|270240589|emb|CBI27818.1| unnamed protein product [Vitis vinifera]	OPR3_SOLLC 12-oxophytodienoate reductase 3 OS=Solanum lycopersicum GN=OPR3 PE=1 SV=1	NADH:flavin oxidoreductases, Old Yellow Enzyme family	K05894	12-oxophytodienoic acid reductase	Metabolism; Lipid Metabolism; alpha-Linolenic acid metabolism [PATH:ko00592]
Unigene12849_All	3.9343	3.7167	18.8523	18.4889	PREDICTED: hypothetical protein [Vitis vinifera] >gi|270240741|emb|CBI27970.1| unnamed protein product [Vitis vinifera]	GGT1_SCHPO Gamma-glutamyltranspeptidase 1 OS=Schizosaccharomyces pombe GN=ggt1 PE=2 SV=1	Gamma-glutamyltransferase	K00681	gamma-glutamyltranspeptidase	Metabolism; Lipid Metabolism; Arachidonic acid metabolism [PATH:ko00590] Metabolism; Metabolism of Other Amino Acids; Taurine and hypotaurine metabolism [PATH:ko00430] Metabolism; Metabolism of Other Amino Acids; Selenoamino acid metabolism [PATH:ko00450] Metabolism; Metabolism of Other Amino Acids; Cyanoamino acid metabolism [PATH:ko00460] Metabolism; Metabolism of Other Amino Acids; Glutathione…
Unigene36687_All	0	0.37	0.3128	0.9125	PREDICTED: hypothetical protein [Vitis vinifera] >gi|270240741|emb|CBI27970.1| unnamed protein product [Vitis vinifera]	--	--	K00681	gamma-glutamyltranspeptidase	Metabolism; Lipid Metabolism; Arachidonic acid metabolism [PATH:ko00590] Metabolism; Metabolism of Other Amino Acids; Taurine and hypotaurine metabolism [PATH:ko00430] Metabolism; Metabolism of Other Amino Acids; Selenoamino acid metabolism [PATH:ko00450] Metabolism; Metabolism of Other Amino Acids; Cyanoamino acid metabolism [PATH:ko00460] Metabolism; Metabolism of Other Amino Acids; Glutathione…
Unigene4075_All	4.3005	0.9537	5.6437	8.362	PREDICTED: hypothetical protein [Vitis vinifera] >gi|270240741|emb|CBI27970.1| unnamed protein product [Vitis vinifera]	GGT1_SCHPO Gamma-glutamyltranspeptidase 1 OS=Schizosaccharomyces pombe GN=ggt1 PE=2 SV=1	Gamma-glutamyltransferase	K00681	gamma-glutamyltranspeptidase	Metabolism; Lipid Metabolism; Arachidonic acid metabolism [PATH:ko00590] Metabolism; Metabolism of Other Amino Acids; Taurine and hypotaurine metabolism [PATH:ko00430] Metabolism; Metabolism of Other Amino Acids; Selenoamino acid metabolism [PATH:ko00450] Metabolism; Metabolism of Other Amino Acids; Cyanoamino acid metabolism [PATH:ko00460] Metabolism; Metabolism of Other Amino Acids; Glutathione…
Unigene40909_All	0	1.175	2.4834	6.5196	PREDICTED: hypothetical protein [Vitis vinifera] >gi|270240741|emb|CBI27970.1| unnamed protein product [Vitis vinifera]	GGT1_MOUSE Gamma-glutamyltranspeptidase 1 OS=Mus musculus GN=Ggt1 PE=1 SV=1	Gamma-glutamyltransferase	K00681	gamma-glutamyltranspeptidase	Metabolism; Lipid Metabolism; Arachidonic acid metabolism [PATH:ko00590] Metabolism; Metabolism of Other Amino Acids; Taurine and hypotaurine metabolism [PATH:ko00430] Metabolism; Metabolism of Other Amino Acids; Selenoamino acid metabolism [PATH:ko00450] Metabolism; Metabolism of Other Amino Acids; Cyanoamino acid metabolism [PATH:ko00460] Metabolism; Metabolism of Other Amino Acids; Glutathione…
Unigene13207_All	4.4756	4.301	2.5172	4.3513	PREDICTED: hypothetical protein [Vitis vinifera] >gi|270241670|emb|CBI28890.1| unnamed protein product [Vitis vinifera]	KASM_ARATH 3-oxoacyl-[acyl-carrier-protein] synthase, mitochondrial OS=Arabidopsis thaliana GN=KAS PE=1 SV=1	3-oxoacyl-(acyl-carrier-protein) synthase	K09458	3-oxoacyl-[acyl-carrier-protein] synthase II	Metabolism; Lipid Metabolism; Fatty acid biosynthesis [PATH:ko00061] Metabolism; Lipid Metabolism; Lipid biosynthesis proteins [BR:ko01004]
Unigene18328_All	61.1836	102.138	83.9315	79.6767	PREDICTED: hypothetical protein [Vitis vinifera] >gi|270244974|emb|CBI32352.1| unnamed protein product [Vitis vinifera]	GPX5_ARATH Probable glutathione peroxidase 5 OS=Arabidopsis thaliana GN=GPX5 PE=2 SV=1	Glutathione peroxidase	K00432	glutathione peroxidase	Metabolism; Lipid Metabolism; Arachidonic acid metabolism [PATH:ko00590] Metabolism; Metabolism of Other Amino Acids; Glutathione metabolism [PATH:ko00480]
Unigene6146_All	1.243	13.7364	3.5342	0.2455	PREDICTED: hypothetical protein [Vitis vinifera] >gi|270250891|emb|CBI34068.1| unnamed protein product [Vitis vinifera]	--	Dioxygenases related to 2-nitropropane dioxygenase	K02371	enoyl-[acyl carrier protein] reductase II	Metabolism; Lipid Metabolism; Fatty acid biosynthesis [PATH:ko00061] Metabolism; Lipid Metabolism; Lipid biosynthesis proteins [BR:ko01004]
Unigene6690_All	10.3378	34.7707	7.9318	12.6272	PREDICTED: hypothetical protein isoform 1 [Vitis vinifera]	C72A1_CATRO Secologanin synthase OS=Catharanthus roseus GN=CYP72A1 PE=2 SV=1	Cytochrome P450	K07424	cytochrome P450, family 3, subfamily A	Metabolism; Lipid Metabolism; Linoleic acid metabolism [PATH:ko00591] Metabolism; Metabolism of Cofactors and Vitamins; Retinol metabolism [PATH:ko00830] Metabolism; Xenobiotics Biodegradation and Metabolism; gamma-Hexachlorocyclohexane degradation [PATH:ko00361] Metabolism; Xenobiotics Biodegradation and Metabolism; Metabolism of xenobiotics by cytochrome P450 [PATH:ko00980] Metabolism; Xenobiot…
Unigene7318_All	3.2619	9.4039	4.3646	3.3345	PREDICTED: hypothetical protein isoform 1 [Vitis vinifera] >gi|270248218|emb|CBI33354.1| unnamed protein product [Vitis vinifera]	THIK2_ARATH 3-ketoacyl-CoA thiolase 2, peroxisomal OS=Arabidopsis thaliana GN=PED1 PE=1 SV=2	Acetyl-CoA acetyltransferase	K07513	acetyl-CoA acyltransferase 1	Metabolism; Lipid Metabolism; Fatty acid metabolism [PATH:ko00071] Metabolism; Lipid Metabolism; Biosynthesis of unsaturated fatty acids [PATH:ko01040] Metabolism; Amino Acid Metabolism; Valine, leucine and isoleucine degradation [PATH:ko00280] Metabolism; Xenobiotics Biodegradation and Metabolism; Benzoate degradation via hydroxylation [PATH:ko00362] Cellular Processes; Endocrine System; PPAR si…
Unigene33784_All	3.5481	5.1145	1.4412	1.8018	PREDICTED: similar to Cytochrome P450 97B2 [Vitis vinifera] >gi|270250940|emb|CBI34117.1| unnamed protein product [Vitis vinifera]	C97B2_SOYBN Cytochrome P450 97B2 OS=Glycine max GN=CYP97B2 PE=2 SV=1	--	K00490	--	Metabolism; Lipid Metabolism; Arachidonic acid metabolism [PATH:ko00590] Metabolism; Enzyme Families; Cytochrome P450 [BR:ko00199]
Unigene27793_All	49.6789	31.8273	34.039	48.022	PREDICTED: similar to FK (FACKEL); delta14-sterol reductase [Vitis vinifera] >gi|270243303|emb|CBI30243.1| unnamed protein product [Vitis vinifera]	ERG24_ARATH Delta(14)-sterol reductase OS=Arabidopsis thaliana GN=FK PE=1 SV=2	--	K00222	delta14-sterol reductase	Metabolism; Lipid Metabolism; Steroid biosynthesis [PATH:ko00100]
Unigene12649_All	71.099	23.8791	47.7412	53.1545	putative acetyl co-enzyme A carboxylase carboxyltransferase alpha subunit [Capsicum annuum]	ACCA_ACAM1 Acetyl-coenzyme A carboxylase carboxyl transferase subunit alpha OS=Acaryochloris marina (strain MBIC 11017) GN=accA PE=3 SV=1	Acetyl-CoA carboxylase alpha subunit	K01962	acetyl-CoA carboxylase carboxyl transferase subunit alpha	Metabolism; Carbohydrate Metabolism; Pyruvate metabolism [PATH:ko00620] Metabolism; Carbohydrate Metabolism; Propanoate metabolism [PATH:ko00640] Metabolism; Lipid Metabolism; Fatty acid biosynthesis [PATH:ko00061] Metabolism; Biosynthesis of Secondary Metabolites; Tetracycline biosynthesis [PATH:ko00253]
Unigene2914_All	58.8778	16.0502	53.8628	55.0382	putative acetyl co-enzyme A carboxylase carboxyltransferase alpha subunit [Capsicum annuum]	YPF05_PLAF7 Uncharacterized protein PF11_0207 OS=Plasmodium falciparum (isolate 3D7) GN=PF11_0207 PE=4 SV=1	Chromosome segregation ATPases	K01962	acetyl-CoA carboxylase carboxyl transferase subunit alpha	Metabolism; Carbohydrate Metabolism; Pyruvate metabolism [PATH:ko00620] Metabolism; Carbohydrate Metabolism; Propanoate metabolism [PATH:ko00640] Metabolism; Lipid Metabolism; Fatty acid biosynthesis [PATH:ko00061] Metabolism; Biosynthesis of Secondary Metabolites; Tetracycline biosynthesis [PATH:ko00253]
Unigene4371_All	144.554	93.3693	83.4245	89.2286	putative acetyl co-enzyme A carboxylase carboxyltransferase alpha subunit [Capsicum annuum]	--	--	K01962	acetyl-CoA carboxylase carboxyl transferase subunit alpha	Metabolism; Carbohydrate Metabolism; Pyruvate metabolism [PATH:ko00620] Metabolism; Carbohydrate Metabolism; Propanoate metabolism [PATH:ko00640] Metabolism; Lipid Metabolism; Fatty acid biosynthesis [PATH:ko00061] Metabolism; Biosynthesis of Secondary Metabolites; Tetracycline biosynthesis [PATH:ko00253]
Unigene4507_All	120.534	67.0978	63.291	70.2489	putative acetyl co-enzyme A carboxylase carboxyltransferase alpha subunit [Capsicum annuum]	--	--	K01962	acetyl-CoA carboxylase carboxyl transferase subunit alpha	Metabolism; Carbohydrate Metabolism; Pyruvate metabolism [PATH:ko00620] Metabolism; Carbohydrate Metabolism; Propanoate metabolism [PATH:ko00640] Metabolism; Lipid Metabolism; Fatty acid biosynthesis [PATH:ko00061] Metabolism; Biosynthesis of Secondary Metabolites; Tetracycline biosynthesis [PATH:ko00253]
Unigene9292_All	60.9985	40.6118	41.296	45.0352	putative acetyl co-enzyme A carboxylase carboxyltransferase alpha subunit [Capsicum annuum]	ACCA_CYAP4 Acetyl-coenzyme A carboxylase carboxyl transferase subunit alpha OS=Cyanothece sp. (strain PCC 7425 / ATCC 29141) GN=accA PE=3 SV=1	Acetyl-CoA carboxylase alpha subunit	K01962	acetyl-CoA carboxylase carboxyl transferase subunit alpha	Metabolism; Carbohydrate Metabolism; Pyruvate metabolism [PATH:ko00620] Metabolism; Carbohydrate Metabolism; Propanoate metabolism [PATH:ko00640] Metabolism; Lipid Metabolism; Fatty acid biosynthesis [PATH:ko00061] Metabolism; Biosynthesis of Secondary Metabolites; Tetracycline biosynthesis [PATH:ko00253]
Unigene28384_All	245.404	191.926	240.194	129.922	putative glyoxysomal fatty acid beta-oxidation multifunctional protein [Capsicum chinense]	MFPA_BRANA Glyoxysomal fatty acid beta-oxidation multifunctional protein MFP-a OS=Brassica napus PE=2 SV=2	3-hydroxyacyl-CoA dehydrogenase	K10527	--	Metabolism; Lipid Metabolism; alpha-Linolenic acid metabolism [PATH:ko00592]
Unigene32120_All	27.5435	24.912	24.1314	16.2114	putative glyoxysomal fatty acid beta-oxidation multifunctional protein [Capsicum chinense]	MFPA_CUCSA Glyoxysomal fatty acid beta-oxidation multifunctional protein MFP-a OS=Cucumis sativus PE=1 SV=1	3-hydroxyacyl-CoA dehydrogenase	K10527	--	Metabolism; Lipid Metabolism; alpha-Linolenic acid metabolism [PATH:ko00592]
Unigene18637_All	156.967	230.327	70.1362	74.3958	RecName: Full=Acyl-[acyl-carrier-protein] desaturase, chloroplastic; AltName: Full=Stearoyl-ACP desaturase; Flags: Precursor >gi|167197|gb|AAA33021.1| stearoyl-acyl-carrier protein desaturase [Carthamus tinctorius]	STAD_CARTI Acyl-[acyl-carrier-protein] desaturase, chloroplastic OS=Carthamus tinctorius PE=1 SV=1	--	K03921	acyl-[acyl-carrier-protein] desaturase	Metabolism; Lipid Metabolism; Fatty acid biosynthesis [PATH:ko00061] Metabolism; Lipid Metabolism; Biosynthesis of unsaturated fatty acids [PATH:ko01040] Metabolism; Lipid Metabolism; Lipid biosynthesis proteins [BR:ko01004]
Unigene12789_All	0.7547	0.9669	1.4305	0	RecName: Full=Omega-3 fatty acid desaturase, chloroplastic; Flags: Precursor >gi|870784|gb|AAA70334.1| omega-3 fatty acid desaturase [Sesamum indicum]	FAD3C_SESIN Omega-3 fatty acid desaturase, chloroplastic OS=Sesamum indicum GN=FAD7 PE=2 SV=1	Fatty acid desaturase	K10257	omega-3 fatty acid desaturase (delta-15 desaturase)	Metabolism; Lipid Metabolism; Biosynthesis of unsaturated fatty acids [PATH:ko01040] Metabolism; Lipid Metabolism; Lipid biosynthesis proteins [BR:ko01004]
Unigene5779_All	175.465	101.565	265.883	320.105	s-adenosyl-l-methionine:delta24-sterol-C- methyltransferase, putative [Ricinus communis] >gi|223551301|gb|EEF52787.1| s-adenosyl-l-methionine:delta24-sterol-C- methyltransferase, putative [Ricinus communis]	SMT2_ARATH 24-methylenesterol C-methyltransferase 2 OS=Arabidopsis thaliana GN=SMT2 PE=1 SV=2	SAM-dependent methyltransferases	K08242	24-methylenesterol C-methyltransferase	Metabolism; Lipid Metabolism; Steroid biosynthesis [PATH:ko00100]
Unigene4018_All	44.8428	10.5106	29.9144	26.687	short chain dehydrogenase/reductase [Chelidonium majus]	SDR2_ARATH Short-chain dehydrogenase/reductase 2 OS=Arabidopsis thaliana GN=SDR2 PE=1 SV=1	Dehydrogenases with different specificities (related to short-chain alcohol dehydrogenases)	K00059	3-oxoacyl-[acyl-carrier protein] reductase	Metabolism; Lipid Metabolism; Fatty acid biosynthesis [PATH:ko00061] Metabolism; Lipid Metabolism; Biosynthesis of unsaturated fatty acids [PATH:ko01040] Metabolism; Lipid Metabolism; Lipid biosynthesis proteins [BR:ko01004]
Unigene18875_All	15.0341	15.6222	12.9088	5.0207	short-chain dehydrogenase, putative [Ricinus communis] >gi|223538391|gb|EEF39997.1| short-chain dehydrogenase, putative [Ricinus communis]	KDSR_BOVIN 3-ketodihydrosphingosine reductase OS=Bos taurus GN=KDSR PE=2 SV=1	Dehydrogenases with different specificities (related to short-chain alcohol dehydrogenases)	K00059	3-oxoacyl-[acyl-carrier protein] reductase	Metabolism; Lipid Metabolism; Fatty acid biosynthesis [PATH:ko00061] Metabolism; Lipid Metabolism; Biosynthesis of unsaturated fatty acids [PATH:ko01040] Metabolism; Lipid Metabolism; Lipid biosynthesis proteins [BR:ko01004]
Unigene23872_All	8.2878	5.7674	13.6981	12.3034	short-chain dehydrogenase, putative [Ricinus communis] >gi|223543821|gb|EEF45349.1| short-chain dehydrogenase, putative [Ricinus communis]	KDSR_HUMAN 3-ketodihydrosphingosine reductase OS=Homo sapiens GN=KDSR PE=1 SV=1	Dehydrogenases with different specificities (related to short-chain alcohol dehydrogenases)	K00059	3-oxoacyl-[acyl-carrier protein] reductase	Metabolism; Lipid Metabolism; Fatty acid biosynthesis [PATH:ko00061] Metabolism; Lipid Metabolism; Biosynthesis of unsaturated fatty acids [PATH:ko01040] Metabolism; Lipid Metabolism; Lipid biosynthesis proteins [BR:ko01004]
Unigene29664_All	172.218	189.239	214.739	106.49	short-chain type dehydrogenase, putative [Ricinus communis] >gi|223535254|gb|EEF36931.1| short-chain type dehydrogenase, putative [Ricinus communis]	SDR1_PICAB Short-chain type dehydrogenase/reductase OS=Picea abies PE=2 SV=1	Dehydrogenases with different specificities (related to short-chain alcohol dehydrogenases)	K00059	3-oxoacyl-[acyl-carrier protein] reductase	Metabolism; Lipid Metabolism; Fatty acid biosynthesis [PATH:ko00061] Metabolism; Lipid Metabolism; Biosynthesis of unsaturated fatty acids [PATH:ko01040] Metabolism; Lipid Metabolism; Lipid biosynthesis proteins [BR:ko01004]
Unigene41491_All	18.9327	31.8397	25.2686	13.3531	short-chain type dehydrogenase, putative [Ricinus communis] >gi|223535254|gb|EEF36931.1| short-chain type dehydrogenase, putative [Ricinus communis]	SDR1_PICAB Short-chain type dehydrogenase/reductase OS=Picea abies PE=2 SV=1	Dehydrogenases with different specificities (related to short-chain alcohol dehydrogenases)	K00059	3-oxoacyl-[acyl-carrier protein] reductase	Metabolism; Lipid Metabolism; Fatty acid biosynthesis [PATH:ko00061] Metabolism; Lipid Metabolism; Biosynthesis of unsaturated fatty acids [PATH:ko01040] Metabolism; Lipid Metabolism; Lipid biosynthesis proteins [BR:ko01004]
Unigene41201_All	4.7767	5.8654	3.0182	2.0962	short-chain type dehydrogenase, putative [Ricinus communis] >gi|223535255|gb|EEF36932.1| short-chain type dehydrogenase, putative [Ricinus communis]	SDR1_PICAB Short-chain type dehydrogenase/reductase OS=Picea abies PE=2 SV=1	Dehydrogenases with different specificities (related to short-chain alcohol dehydrogenases)	K00059	3-oxoacyl-[acyl-carrier protein] reductase	Metabolism; Lipid Metabolism; Fatty acid biosynthesis [PATH:ko00061] Metabolism; Lipid Metabolism; Biosynthesis of unsaturated fatty acids [PATH:ko01040] Metabolism; Lipid Metabolism; Lipid biosynthesis proteins [BR:ko01004]
Unigene42529_All	6.7169	4.3032	0.9095	1.7686	short-chain type dehydrogenase, putative [Ricinus communis] >gi|223535262|gb|EEF36939.1| short-chain type dehydrogenase, putative [Ricinus communis]	SDR1_PICAB Short-chain type dehydrogenase/reductase OS=Picea abies PE=2 SV=1	Dehydrogenases with different specificities (related to short-chain alcohol dehydrogenases)	K00059	3-oxoacyl-[acyl-carrier protein] reductase	Metabolism; Lipid Metabolism; Fatty acid biosynthesis [PATH:ko00061] Metabolism; Lipid Metabolism; Biosynthesis of unsaturated fatty acids [PATH:ko01040] Metabolism; Lipid Metabolism; Lipid biosynthesis proteins [BR:ko01004]
Unigene59280_All	1520.56	945.787	1081.47	1006.62	stearoyl-ACP desaturase [Triadica sebifera]	STAD_ELAGV Acyl-[acyl-carrier-protein] desaturase, chloroplastic OS=Elaeis guineensis var. tenera PE=2 SV=2	--	K03921	acyl-[acyl-carrier-protein] desaturase	Metabolism; Lipid Metabolism; Fatty acid biosynthesis [PATH:ko00061] Metabolism; Lipid Metabolism; Biosynthesis of unsaturated fatty acids [PATH:ko01040] Metabolism; Lipid Metabolism; Lipid biosynthesis proteins [BR:ko01004]
Unigene59280_All	1520.56	945.787	1081.47	1006.62	stearoyl-ACP desaturase [Triadica sebifera]	STAD_ELAGV Acyl-[acyl-carrier-protein] desaturase, chloroplastic OS=Elaeis guineensis var. tenera PE=2 SV=2	--	K03921	acyl-[acyl-carrier-protein] desaturase	Metabolism; Lipid Metabolism; Fatty acid biosynthesis [PATH:ko00061] Metabolism; Lipid Metabolism; Biosynthesis of unsaturated fatty acids [PATH:ko01040] Metabolism; Lipid Metabolism; Lipid biosynthesis proteins [BR:ko01004]
Unigene59280_All	1520.56	945.787	1081.47	1006.62	stearoyl-ACP desaturase [Triadica sebifera]	STAD_ELAGV Acyl-[acyl-carrier-protein] desaturase, chloroplastic OS=Elaeis guineensis var. tenera PE=2 SV=2	--	K03921	acyl-[acyl-carrier-protein] desaturase	Metabolism; Lipid Metabolism; Fatty acid biosynthesis [PATH:ko00061] Metabolism; Lipid Metabolism; Biosynthesis of unsaturated fatty acids [PATH:ko01040] Metabolism; Lipid Metabolism; Lipid biosynthesis proteins [BR:ko01004]
Unigene26882_All	332.046	285.733	135.797	185.095	stearoyl-Acyl-carrier protein desaturase [Elaeis guineensis]	STAD_ELAGV Acyl-[acyl-carrier-protein] desaturase, chloroplastic OS=Elaeis guineensis var. tenera PE=2 SV=2	--	K03921	acyl-[acyl-carrier-protein] desaturase	Metabolism; Lipid Metabolism; Fatty acid biosynthesis [PATH:ko00061] Metabolism; Lipid Metabolism; Biosynthesis of unsaturated fatty acids [PATH:ko01040] Metabolism; Lipid Metabolism; Lipid biosynthesis proteins [BR:ko01004]
Unigene10353_All	560.736	489.314	361.558	317.516	stearoyl-acyl-carrier protein desaturase [Ricinus communis]	STAD_RICCO Acyl-[acyl-carrier-protein] desaturase, chloroplastic OS=Ricinus communis PE=1 SV=1	--	K03921	acyl-[acyl-carrier-protein] desaturase	Metabolism; Lipid Metabolism; Fatty acid biosynthesis [PATH:ko00061] Metabolism; Lipid Metabolism; Biosynthesis of unsaturated fatty acids [PATH:ko01040] Metabolism; Lipid Metabolism; Lipid biosynthesis proteins [BR:ko01004]
Unigene4184_All	25.8026	22.1562	40.9677	70.9892	stearoyl-acyl-carrier protein desaturase [Ricinus communis]	STAD_RICCO Acyl-[acyl-carrier-protein] desaturase, chloroplastic OS=Ricinus communis PE=1 SV=1	--	K03921	acyl-[acyl-carrier-protein] desaturase	Metabolism; Lipid Metabolism; Fatty acid biosynthesis [PATH:ko00061] Metabolism; Lipid Metabolism; Biosynthesis of unsaturated fatty acids [PATH:ko01040] Metabolism; Lipid Metabolism; Lipid biosynthesis proteins [BR:ko01004]
Unigene10541_All	262.348	142.651	371.381	520.962	sterol 24-C methyltransferase 2-2 [Glycine max]	SMT3B_ARATH 24-methylenesterol C-methyltransferase 3 OS=Arabidopsis thaliana GN=SMT3 PE=2 SV=1	--	K08242	24-methylenesterol C-methyltransferase	Metabolism; Lipid Metabolism; Steroid biosynthesis [PATH:ko00100]
Unigene28240_All	88.2967	52.4744	132.61	139.037	sterol 24-C methyltransferase 2-2 [Glycine max]	SMT3B_ARATH 24-methylenesterol C-methyltransferase 3 OS=Arabidopsis thaliana GN=SMT3 PE=2 SV=1	--	K08242	24-methylenesterol C-methyltransferase	Metabolism; Lipid Metabolism; Steroid biosynthesis [PATH:ko00100]
Unigene71875_All	601.891	377.813	303.269	155.28	theobromine synthase [Camellia kissii]	JMT_ARATH Jasmonate O-methyltransferase OS=Arabidopsis thaliana GN=JMT PE=1 SV=2	--	K08241	jasmonate O-methyltransferase	Metabolism; Lipid Metabolism; alpha-Linolenic acid metabolism [PATH:ko00592]
Unigene52574_All	0	0	1.8149	0	unknown [Glycine max]	LOX5_ARATH Lipoxygenase 5, chloroplastic OS=Arabidopsis thaliana GN=LOX5 PE=1 SV=2	--	K00454	lipoxygenase	Metabolism; Lipid Metabolism; Linoleic acid metabolism [PATH:ko00591] Metabolism; Lipid Metabolism; alpha-Linolenic acid metabolism [PATH:ko00592]
Unigene60269_All	3.7399	0.7188	2.4306	0.5908	unknown [Glycine max]	OPR1_ARATH 12-oxophytodienoate reductase 1 OS=Arabidopsis thaliana GN=OPR1 PE=1 SV=2	NADH:flavin oxidoreductases, Old Yellow Enzyme family	K05894	12-oxophytodienoic acid reductase	Metabolism; Lipid Metabolism; alpha-Linolenic acid metabolism [PATH:ko00592]
Unigene64730_All	0	0	0.2867	0.2788	unknown [Populus trichocarpa x Populus deltoides]	GPX1_ARATH Phospholipid hydroperoxide glutathione peroxidase 1, chloroplastic OS=Arabidopsis thaliana GN=GPX1 PE=1 SV=2	Glutathione peroxidase	K00432	glutathione peroxidase	Metabolism; Lipid Metabolism; Arachidonic acid metabolism [PATH:ko00590] Metabolism; Metabolism of Other Amino Acids; Glutathione metabolism [PATH:ko00480]
Unigene8241_All	2.5759	4.3319	4.0545	4.3239	unknown [Populus trichocarpa x Populus deltoides]	GPX1_ARATH Phospholipid hydroperoxide glutathione peroxidase 1, chloroplastic OS=Arabidopsis thaliana GN=GPX1 PE=1 SV=2	Glutathione peroxidase	K00432	glutathione peroxidase	Metabolism; Lipid Metabolism; Arachidonic acid metabolism [PATH:ko00590] Metabolism; Metabolism of Other Amino Acids; Glutathione metabolism [PATH:ko00480]
Unigene29960_All	9.1244	4.615	20.0923	21.0539	unknown [Populus trichocarpa]	--	--	K01047	phospholipase A2	Metabolism; Lipid Metabolism; Glycerophospholipid metabolism [PATH:ko00564] Metabolism; Lipid Metabolism; Ether lipid metabolism [PATH:ko00565] Metabolism; Lipid Metabolism; Arachidonic acid metabolism [PATH:ko00590] Metabolism; Lipid Metabolism; Linoleic acid metabolism [PATH:ko00591] Metabolism; Lipid Metabolism; alpha-Linolenic acid metabolism [PATH:ko00592] Environmental Information Processin…
Unigene6677_All	0.4323	1.2464	1.0537	2.7321	unknown [Populus trichocarpa]	--	--	K01047	phospholipase A2	Metabolism; Lipid Metabolism; Glycerophospholipid metabolism [PATH:ko00564] Metabolism; Lipid Metabolism; Ether lipid metabolism [PATH:ko00565] Metabolism; Lipid Metabolism; Arachidonic acid metabolism [PATH:ko00590] Metabolism; Lipid Metabolism; Linoleic acid metabolism [PATH:ko00591] Metabolism; Lipid Metabolism; alpha-Linolenic acid metabolism [PATH:ko00592] Environmental Information Processin…
Unigene10912_All	258.258	124.43	187.97	255.749	unnamed protein product [Vitis vinifera]	FABI_BRANA Enoyl-[acyl-carrier-protein] reductase [NADH], chloroplastic OS=Brassica napus PE=1 SV=2	Enoyl-[acyl-carrier-protein] reductase (NADH)	K00208	enoyl-[acyl-carrier protein] reductase I	Metabolism; Lipid Metabolism; Fatty acid biosynthesis [PATH:ko00061] Metabolism; Lipid Metabolism; Lipid biosynthesis proteins [BR:ko01004]
Unigene11113_All	3.9732	4.5124	7.9229	4.5652	unnamed protein product [Vitis vinifera]	PGES2_DANRE Prostaglandin E synthase 2 OS=Danio rerio GN=ptges2 PE=2 SV=1	--	K05309	prostaglandin-E synthase	Metabolism; Lipid Metabolism; Arachidonic acid metabolism [PATH:ko00590]
Unigene1225_All	17.5267	8.1914	9.259	4.7663	unnamed protein product [Vitis vinifera]	FAD3C_SESIN Omega-3 fatty acid desaturase, chloroplastic OS=Sesamum indicum GN=FAD7 PE=2 SV=1	Fatty acid desaturase	K10257	omega-3 fatty acid desaturase (delta-15 desaturase)	Metabolism; Lipid Metabolism; Biosynthesis of unsaturated fatty acids [PATH:ko01040] Metabolism; Lipid Metabolism; Lipid biosynthesis proteins [BR:ko01004]
Unigene1514_All	39.58	72.1239	21.4908	20.9755	unnamed protein product [Vitis vinifera]	FAD6C_BRANA Omega-6 fatty acid desaturase, chloroplastic OS=Brassica napus PE=2 SV=1	Fatty acid desaturase	K10255	omega-6 fatty acid desaturase (delta-12 desaturase)	Metabolism; Lipid Metabolism; Biosynthesis of unsaturated fatty acids [PATH:ko01040] Metabolism; Lipid Metabolism; Lipid biosynthesis proteins [BR:ko01004] Environmental Information Processing; Signal Transduction; Two-component system [PATH:ko02020]
Unigene15871_All	2.6871	0.939	12.1056	6.5608	unnamed protein product [Vitis vinifera]	LKHA4_NEUCR Leukotriene A-4 hydrolase OS=Neurospora crassa GN=NCU06732 PE=3 SV=1	Aminopeptidase N	K01254	leukotriene-A4 hydrolase	Metabolism; Lipid Metabolism; Arachidonic acid metabolism [PATH:ko00590] Metabolism; Enzyme Families; Peptidases [BR:ko01002]
Unigene1628_All	24.4274	13.0315	22.8631	25.8258	unnamed protein product [Vitis vinifera]	KASC1_ARATH 3-oxoacyl-[acyl-carrier-protein] synthase I, chloroplastic OS=Arabidopsis thaliana GN=KAS1 PE=2 SV=2	3-oxoacyl-(acyl-carrier-protein) synthase	K09458	3-oxoacyl-[acyl-carrier-protein] synthase II	Metabolism; Lipid Metabolism; Fatty acid biosynthesis [PATH:ko00061] Metabolism; Lipid Metabolism; Lipid biosynthesis proteins [BR:ko01004]
Unigene19082_All	531.571	455.352	619.885	253.093	unnamed protein product [Vitis vinifera]	MT797_ARATH Probable S-adenosylmethionine-dependent methyltransferase At5g37970 OS=Arabidopsis thaliana GN=At5g37970 PE=1 SV=1	--	K08241	jasmonate O-methyltransferase	Metabolism; Lipid Metabolism; alpha-Linolenic acid metabolism [PATH:ko00592]
Unigene25858_All	9.2494	5.5171	8.0325	4.2831	unnamed protein product [Vitis vinifera]	ACOX2_CUCMA Acyl-coenzyme A oxidase, peroxisomal OS=Cucurbita maxima GN=Acx PE=1 SV=1	--	K00232	acyl-CoA oxidase	Metabolism; Lipid Metabolism; Fatty acid metabolism [PATH:ko00071] Metabolism; Lipid Metabolism; alpha-Linolenic acid metabolism [PATH:ko00592] Metabolism; Lipid Metabolism; Biosynthesis of unsaturated fatty acids [PATH:ko01040] Cellular Processes; Endocrine System; PPAR signaling pathway [PATH:ko03320]
Unigene26066_All	135.121	37.2536	79.0364	23.9973	unnamed protein product [Vitis vinifera]	C72A1_CATRO Secologanin synthase OS=Catharanthus roseus GN=CYP72A1 PE=2 SV=1	Cytochrome P450	K07424	cytochrome P450, family 3, subfamily A	Metabolism; Lipid Metabolism; Linoleic acid metabolism [PATH:ko00591] Metabolism; Metabolism of Cofactors and Vitamins; Retinol metabolism [PATH:ko00830] Metabolism; Xenobiotics Biodegradation and Metabolism; gamma-Hexachlorocyclohexane degradation [PATH:ko00361] Metabolism; Xenobiotics Biodegradation and Metabolism; Metabolism of xenobiotics by cytochrome P450 [PATH:ko00980] Metabolism; Xenobiot…
Unigene27110_All	106.684	60.4063	74.0563	52.1265	unnamed protein product [Vitis vinifera]	FABH1_CUPWR 3-oxoacyl-[acyl-carrier-protein] synthase 3 A, chloroplastic OS=Cuphea wrightii GN=KAS3A PE=2 SV=2	3-oxoacyl-[acyl-carrier-protein] synthase III	K00648	3-oxoacyl-[acyl-carrier-protein] synthase III	Metabolism; Lipid Metabolism; Fatty acid biosynthesis [PATH:ko00061] Metabolism; Lipid Metabolism; Lipid biosynthesis proteins [BR:ko01004]
Unigene28010_All	5.3861	6.7686	15.1466	14.4004	unnamed protein product [Vitis vinifera]	C72A1_CATRO Secologanin synthase OS=Catharanthus roseus GN=CYP72A1 PE=2 SV=1	--	K07424	cytochrome P450, family 3, subfamily A	Metabolism; Lipid Metabolism; Linoleic acid metabolism [PATH:ko00591] Metabolism; Metabolism of Cofactors and Vitamins; Retinol metabolism [PATH:ko00830] Metabolism; Xenobiotics Biodegradation and Metabolism; gamma-Hexachlorocyclohexane degradation [PATH:ko00361] Metabolism; Xenobiotics Biodegradation and Metabolism; Metabolism of xenobiotics by cytochrome P450 [PATH:ko00980] Metabolism; Xenobiot…
Unigene29235_All	73.7823	27.8481	49.5889	58.1205	unnamed protein product [Vitis vinifera]	FABH2_CUPWR 3-oxoacyl-[acyl-carrier-protein] synthase 3 B, chloroplastic OS=Cuphea wrightii GN=KAS3B PE=2 SV=1	3-oxoacyl-[acyl-carrier-protein] synthase III	K00648	3-oxoacyl-[acyl-carrier-protein] synthase III	Metabolism; Lipid Metabolism; Fatty acid biosynthesis [PATH:ko00061] Metabolism; Lipid Metabolism; Lipid biosynthesis proteins [BR:ko01004]
Unigene30058_All	26.5216	25.2295	24.5931	22.7489	unnamed protein product [Vitis vinifera]	FABG_STAAW 3-oxoacyl-[acyl-carrier-protein] reductase OS=Staphylococcus aureus (strain MW2) GN=fabG PE=3 SV=1	Dehydrogenases with different specificities (related to short-chain alcohol dehydrogenases)	K00059	3-oxoacyl-[acyl-carrier protein] reductase	Metabolism; Lipid Metabolism; Fatty acid biosynthesis [PATH:ko00061] Metabolism; Lipid Metabolism; Biosynthesis of unsaturated fatty acids [PATH:ko01040] Metabolism; Lipid Metabolism; Lipid biosynthesis proteins [BR:ko01004]
Unigene31237_All	3.0735	1.4768	0	1.2139	unnamed protein product [Vitis vinifera]	--	--	K01962	acetyl-CoA carboxylase carboxyl transferase subunit alpha	Metabolism; Carbohydrate Metabolism; Pyruvate metabolism [PATH:ko00620] Metabolism; Carbohydrate Metabolism; Propanoate metabolism [PATH:ko00640] Metabolism; Lipid Metabolism; Fatty acid biosynthesis [PATH:ko00061] Metabolism; Biosynthesis of Secondary Metabolites; Tetracycline biosynthesis [PATH:ko00253]
Unigene37391_All	18.6982	3.6423	13.7535	17.7642	unnamed protein product [Vitis vinifera]	CP74_LINUS Allene oxide synthase, chloroplastic OS=Linum usitatissimum GN=CYP74A PE=1 SV=1	--	K10528	hydroperoxide lyase 1	Metabolism; Lipid Metabolism; alpha-Linolenic acid metabolism [PATH:ko00592]
Unigene38351_All	2.9301	0.6498	1.648	0.7122	unnamed protein product [Vitis vinifera]	FAD3C_RICCO Omega-3 fatty acid desaturase, chloroplastic OS=Ricinus communis GN=FAD7A-1 PE=2 SV=1	Fatty acid desaturase	K10257	omega-3 fatty acid desaturase (delta-15 desaturase)	Metabolism; Lipid Metabolism; Biosynthesis of unsaturated fatty acids [PATH:ko01040] Metabolism; Lipid Metabolism; Lipid biosynthesis proteins [BR:ko01004]
Unigene424_All	37.0893	11.6523	28.6828	2.2537	unnamed protein product [Vitis vinifera]	C72A1_CATRO Secologanin synthase OS=Catharanthus roseus GN=CYP72A1 PE=2 SV=1	Cytochrome P450	K00232	acyl-CoA oxidase	Metabolism; Lipid Metabolism; Fatty acid metabolism [PATH:ko00071] Metabolism; Lipid Metabolism; alpha-Linolenic acid metabolism [PATH:ko00592] Metabolism; Lipid Metabolism; Biosynthesis of unsaturated fatty acids [PATH:ko01040] Cellular Processes; Endocrine System; PPAR signaling pathway [PATH:ko03320]
Unigene42474_All	0	1.4718	1.0887	0.1512	unnamed protein product [Vitis vinifera]	4CLL9_ARATH 4-coumarate--CoA ligase-like 9 OS=Arabidopsis thaliana GN=4CLL9 PE=1 SV=2	Acyl-CoA synthetases (AMP-forming)/AMP-acid ligases II	K10526	OPC-8:0 CoA ligase 1	Metabolism; Lipid Metabolism; alpha-Linolenic acid metabolism [PATH:ko00592]
Unigene53297_All	0.7224	0	1.1738	0.5706	unnamed protein product [Vitis vinifera]	C72A1_CATRO Secologanin synthase OS=Catharanthus roseus GN=CYP72A1 PE=2 SV=1	--	K00232	acyl-CoA oxidase	Metabolism; Lipid Metabolism; Fatty acid metabolism [PATH:ko00071] Metabolism; Lipid Metabolism; alpha-Linolenic acid metabolism [PATH:ko00592] Metabolism; Lipid Metabolism; Biosynthesis of unsaturated fatty acids [PATH:ko01040] Cellular Processes; Endocrine System; PPAR signaling pathway [PATH:ko03320]
Unigene5690_All	20.8112	18.4899	21.4528	24.3489	unnamed protein product [Vitis vinifera]	FABI_BRANA Enoyl-[acyl-carrier-protein] reductase [NADH], chloroplastic OS=Brassica napus PE=1 SV=2	Enoyl-[acyl-carrier-protein] reductase (NADH)	K00208	enoyl-[acyl-carrier protein] reductase I	Metabolism; Lipid Metabolism; Fatty acid biosynthesis [PATH:ko00061] Metabolism; Lipid Metabolism; Lipid biosynthesis proteins [BR:ko01004]
Unigene67773_All	0	0	1.5685	7.2866	unnamed protein product [Vitis vinifera]	KASC1_HORVU 3-oxoacyl-[acyl-carrier-protein] synthase I, chloroplastic OS=Hordeum vulgare GN=KAS12 PE=1 SV=1	3-oxoacyl-(acyl-carrier-protein) synthase	K09458	3-oxoacyl-[acyl-carrier-protein] synthase II	Metabolism; Lipid Metabolism; Fatty acid biosynthesis [PATH:ko00061] Metabolism; Lipid Metabolism; Lipid biosynthesis proteins [BR:ko01004]
Unigene68879_All	9.0558	7.0449	28.0265	29.9763	unnamed protein product [Vitis vinifera]	C72A1_CATRO Secologanin synthase OS=Catharanthus roseus GN=CYP72A1 PE=2 SV=1	--	K07424	cytochrome P450, family 3, subfamily A	Metabolism; Lipid Metabolism; Linoleic acid metabolism [PATH:ko00591] Metabolism; Metabolism of Cofactors and Vitamins; Retinol metabolism [PATH:ko00830] Metabolism; Xenobiotics Biodegradation and Metabolism; gamma-Hexachlorocyclohexane degradation [PATH:ko00361] Metabolism; Xenobiotics Biodegradation and Metabolism; Metabolism of xenobiotics by cytochrome P450 [PATH:ko00980] Metabolism; Xenobiot…
Unigene7173_All	9.1599	9.8429	18.1979	13.0242	unnamed protein product [Vitis vinifera]	MFPA_CUCSA Glyoxysomal fatty acid beta-oxidation multifunctional protein MFP-a OS=Cucumis sativus PE=1 SV=1	3-hydroxyacyl-CoA dehydrogenase	K10527	--	Metabolism; Lipid Metabolism; alpha-Linolenic acid metabolism [PATH:ko00592]
Unigene75193_All	0	0.6942	0	5.1358	unnamed protein product [Vitis vinifera]	C72A1_CATRO Secologanin synthase OS=Catharanthus roseus GN=CYP72A1 PE=2 SV=1	--	K07424	cytochrome P450, family 3, subfamily A	Metabolism; Lipid Metabolism; Linoleic acid metabolism [PATH:ko00591] Metabolism; Metabolism of Cofactors and Vitamins; Retinol metabolism [PATH:ko00830] Metabolism; Xenobiotics Biodegradation and Metabolism; gamma-Hexachlorocyclohexane degradation [PATH:ko00361] Metabolism; Xenobiotics Biodegradation and Metabolism; Metabolism of xenobiotics by cytochrome P450 [PATH:ko00980] Metabolism; Xenobiot…
Unigene76776_All	2.9806	3.2735	5.8806	13.1177	unnamed protein product [Vitis vinifera]	MFPA_CUCSA Glyoxysomal fatty acid beta-oxidation multifunctional protein MFP-a OS=Cucumis sativus PE=1 SV=1	3-hydroxyacyl-CoA dehydrogenase	K10527	--	Metabolism; Lipid Metabolism; alpha-Linolenic acid metabolism [PATH:ko00592]
Unigene8941_All	11.2338	4.6267	16.9489	9.2965	unnamed protein product [Vitis vinifera]	C72A1_CATRO Secologanin synthase OS=Catharanthus roseus GN=CYP72A1 PE=2 SV=1	--	K07424	cytochrome P450, family 3, subfamily A	Metabolism; Lipid Metabolism; Linoleic acid metabolism [PATH:ko00591] Metabolism; Metabolism of Cofactors and Vitamins; Retinol metabolism [PATH:ko00830] Metabolism; Xenobiotics Biodegradation and Metabolism; gamma-Hexachlorocyclohexane degradation [PATH:ko00361] Metabolism; Xenobiotics Biodegradation and Metabolism; Metabolism of xenobiotics by cytochrome P450 [PATH:ko00980] Metabolism; Xenobiot…
Unigene9316_All	44.6301	58.2609	96.7404	65.9855	unnamed protein product [Vitis vinifera]	CP74_LINUS Allene oxide synthase, chloroplastic OS=Linum usitatissimum GN=CYP74A PE=1 SV=1	Cytochrome P450	K10528	hydroperoxide lyase 1	Metabolism; Lipid Metabolism; alpha-Linolenic acid metabolism [PATH:ko00592]
Unigene9455_All	223.142	61.7869	226.567	65.8562	unnamed protein product [Vitis vinifera]	ACOX4_ARATH Acyl-coenzyme A oxidase 4, peroxisomal OS=Arabidopsis thaliana GN=ACX4 PE=1 SV=1	Acyl-CoA dehydrogenases	K00232	acyl-CoA oxidase	Metabolism; Lipid Metabolism; Fatty acid metabolism [PATH:ko00071] Metabolism; Lipid Metabolism; alpha-Linolenic acid metabolism [PATH:ko00592] Metabolism; Lipid Metabolism; Biosynthesis of unsaturated fatty acids [PATH:ko01040] Cellular Processes; Endocrine System; PPAR signaling pathway [PATH:ko03320]
Unigene9552_All	257.144	254.34	270.877	230.85	unnamed protein product [Vitis vinifera]	MFPA_BRANA Glyoxysomal fatty acid beta-oxidation multifunctional protein MFP-a OS=Brassica napus PE=2 SV=2	3-hydroxyacyl-CoA dehydrogenase	K10527	--	Metabolism; Lipid Metabolism; alpha-Linolenic acid metabolism [PATH:ko00592]
Unigene7824_All	2.4977	1.7282	4.2205	1.1049	zinc binding dehydrogenase, putative [Ricinus communis] >gi|223530239|gb|EEF32141.1| zinc binding dehydrogenase, putative [Ricinus communis]	MECR_ARATH Probable trans-2-enoyl-CoA reductase, mitochondrial OS=Arabidopsis thaliana GN=At3g45770 PE=1 SV=1	NADPH:quinone reductase and related Zn-dependent oxidoreductases	K07512	mitochondrial trans-2-enoyl-CoA reductase	Metabolism; Lipid Metabolism; Fatty acid elongation in mitochondria [PATH:ko00062]
Unigene11740_All	45.4799	54.8279	40.3911	50.219	PREDICTED: hypothetical protein [Vitis vinifera]	PLCD4_ARATH Phosphoinositide phospholipase C 4 OS=Arabidopsis thaliana GN=PLC4 PE=2 SV=2	--	K05857	phospholipase C, delta	Metabolism; Carbohydrate Metabolism; Inositol phosphate metabolism [PATH:ko00562] Environmental Information Processing; Signal Transduction; Calcium signaling pathway [PATH:ko04020] Environmental Information Processing; Signal Transduction; Phosphatidylinositol signaling system [PATH:ko04070]
Unigene11764_All	19.6133	11.6615	25.735	12.9295	PREDICTED: hypothetical protein [Vitis vinifera] >gi|147780467|emb|CAN62548.1| hypothetical protein [Vitis vinifera]	PDAT_YEAST Phospholipid:diacylglycerol acyltransferase OS=Saccharomyces cerevisiae GN=LRO1 PE=1 SV=1	--	K00679	phospholipid:diacylglycerol acyltransferase	Metabolism; Lipid Metabolism; Glycerolipid metabolism [PATH:ko00561]
Unigene11981_All	4.938	2.6486	6.5306	3.81	unnamed protein product [Vitis vinifera]	DGAT2_DICDI Diacylglycerol O-acyltransferase 2 OS=Dictyostelium discoideum GN=dgat2 PE=3 SV=1	--	K12811	ATP-dependent RNA helicase DDX46/PRP5	Genetic Information Processing; Transcription; Spliceosome [PATH:ko03040]
Unigene12506_All	12.0177	12.6384	14.4606	17.7325	PREDICTED: hypothetical protein [Vitis vinifera]	PCAT2_HUMAN Lysophosphatidylcholine acyltransferase 2 OS=Homo sapiens GN=LPCAT2 PE=1 SV=1	1-acyl-sn-glycerol-3-phosphate acyltransferase	--	--	--
Unigene12584_All	8.8452	4.6042	13.1741	16.4973	PREDICTED: hypothetical protein [Vitis vinifera] >gi|270239731|emb|CBI26964.1| unnamed protein product [Vitis vinifera]	LPP2_ARATH Lipid phosphate phosphatase 2 OS=Arabidopsis thaliana GN=LPP2 PE=2 SV=1	Membrane-associated phospholipid phosphatase	K01080	phosphatidate phosphatase	Metabolism; Lipid Metabolism; Glycerolipid metabolism [PATH:ko00561] Metabolism; Lipid Metabolism; Glycerophospholipid metabolism [PATH:ko00564] Metabolism; Lipid Metabolism; Ether lipid metabolism [PATH:ko00565] Metabolism; Lipid Metabolism; Sphingolipid metabolism [PATH:ko00600] Cellular Processes; Immune System; Fc gamma R-mediated phagocytosis [PATH:ko04666]
Unigene12919_All	26.9387	23.2935	20.6718	12.4774	PREDICTED: similar to phospholipase D delta [Vitis vinifera]	PLDD1_ARATH Phospholipase D delta OS=Arabidopsis thaliana GN=PLDDELTA PE=1 SV=2	Phosphatidylserine/phosphatidylglycerophosphate/cardiolipin synthases and related enzymes	K01115	phospholipase D	Metabolism; Lipid Metabolism; Glycerophospholipid metabolism [PATH:ko00564] Metabolism; Lipid Metabolism; Ether lipid metabolism [PATH:ko00565] Cellular Processes; Transport and Catabolism; Endocytosis [PATH:ko04144] Cellular Processes; Endocrine System; GnRH signaling pathway [PATH:ko04912] Cellular Processes; Immune System; Fc gamma R-mediated phagocytosis [PATH:ko04666]
Unigene13367_All	6.773	4.8816	11.9218	2.4522	PREDICTED: similar to PLDP1 (PHOSPHOLIPASE D ZETA1); phospholipase D [Vitis vinifera]	PLDP1_ARATH Phospholipase D p1 OS=Arabidopsis thaliana GN=PLDP1 PE=2 SV=1	--	K01115	phospholipase D	Metabolism; Lipid Metabolism; Glycerophospholipid metabolism [PATH:ko00564] Metabolism; Lipid Metabolism; Ether lipid metabolism [PATH:ko00565] Cellular Processes; Transport and Catabolism; Endocytosis [PATH:ko04144] Cellular Processes; Endocrine System; GnRH signaling pathway [PATH:ko04912] Cellular Processes; Immune System; Fc gamma R-mediated phagocytosis [PATH:ko04666]
Unigene14389_All	5.9223	3.2168	6.6939	2.5425	phospholipase d zeta, putative [Ricinus communis] >gi|223544062|gb|EEF45588.1| phospholipase d zeta, putative [Ricinus communis]	PLDP1_ARATH Phospholipase D p1 OS=Arabidopsis thaliana GN=PLDP1 PE=2 SV=1	Phosphatidylserine/phosphatidylglycerophosphate/cardiolipin synthases and related enzymes	K01115	phospholipase D	Metabolism; Lipid Metabolism; Glycerophospholipid metabolism [PATH:ko00564] Metabolism; Lipid Metabolism; Ether lipid metabolism [PATH:ko00565] Cellular Processes; Transport and Catabolism; Endocytosis [PATH:ko04144] Cellular Processes; Endocrine System; GnRH signaling pathway [PATH:ko04912] Cellular Processes; Immune System; Fc gamma R-mediated phagocytosis [PATH:ko04666]
Unigene14640_All	3.3085	2.7084	10.403	13.4063	phopholipase d alpha, putative [Ricinus communis] >gi|223543257|gb|EEF44789.1| phopholipase d alpha, putative [Ricinus communis]	PLDA1_RICCO Phospholipase D alpha 1 OS=Ricinus communis GN=PLD1 PE=1 SV=1	Phosphatidylserine/phosphatidylglycerophosphate/cardiolipin synthases and related enzymes	K01115	phospholipase D	Metabolism; Lipid Metabolism; Glycerophospholipid metabolism [PATH:ko00564] Metabolism; Lipid Metabolism; Ether lipid metabolism [PATH:ko00565] Cellular Processes; Transport and Catabolism; Endocytosis [PATH:ko04144] Cellular Processes; Endocrine System; GnRH signaling pathway [PATH:ko04912] Cellular Processes; Immune System; Fc gamma R-mediated phagocytosis [PATH:ko04666]
Unigene15451_All	1.9438	4.0128	3.9772	1.3649	PREDICTED: hypothetical protein [Vitis vinifera] >gi|270238986|emb|CBI26222.1| unnamed protein product [Vitis vinifera]	ACSL1_CAVPO Long-chain-fatty-acid--CoA ligase 1 OS=Cavia porcellus GN=ACSL1 PE=2 SV=1	Long-chain acyl-CoA synthetases (AMP-forming)	K01897	long-chain acyl-CoA synthetase	Metabolism; Lipid Metabolism; Fatty acid metabolism [PATH:ko00071] Metabolism; Lipid Metabolism; Lipid biosynthesis proteins [BR:ko01004] Cellular Processes; Endocrine System; Adipocytokine signaling pathway [PATH:ko04920] Cellular Processes; Endocrine System; PPAR signaling pathway [PATH:ko03320]
Unigene15845_All	54.716	39.4736	52.3181	34.051	PREDICTED: similar to phospholipase D delta [Vitis vinifera]	PLDD1_ARATH Phospholipase D delta OS=Arabidopsis thaliana GN=PLDDELTA PE=1 SV=2	Phosphatidylserine/phosphatidylglycerophosphate/cardiolipin synthases and related enzymes	K01115	phospholipase D	Metabolism; Lipid Metabolism; Glycerophospholipid metabolism [PATH:ko00564] Metabolism; Lipid Metabolism; Ether lipid metabolism [PATH:ko00565] Cellular Processes; Transport and Catabolism; Endocytosis [PATH:ko04144] Cellular Processes; Endocrine System; GnRH signaling pathway [PATH:ko04912] Cellular Processes; Immune System; Fc gamma R-mediated phagocytosis [PATH:ko04666]
Unigene16184_All	4.9949	3.4972	11.1301	3.382	PREDICTED: similar to PLDP1 (PHOSPHOLIPASE D ZETA1); phospholipase D [Vitis vinifera]	PLDP1_ARATH Phospholipase D p1 OS=Arabidopsis thaliana GN=PLDP1 PE=2 SV=1	Phosphatidylserine/phosphatidylglycerophosphate/cardiolipin synthases and related enzymes	K01115	phospholipase D	Metabolism; Lipid Metabolism; Glycerophospholipid metabolism [PATH:ko00564] Metabolism; Lipid Metabolism; Ether lipid metabolism [PATH:ko00565] Cellular Processes; Transport and Catabolism; Endocytosis [PATH:ko04144] Cellular Processes; Endocrine System; GnRH signaling pathway [PATH:ko04912] Cellular Processes; Immune System; Fc gamma R-mediated phagocytosis [PATH:ko04666]
Unigene16361_All	1.2475	1.1989	7.0945	6.5698	PREDICTED: hypothetical protein [Vitis vinifera] >gi|270246154|emb|CBI32531.1| unnamed protein product [Vitis vinifera]	FCSB_DICDI Fatty acyl-CoA synthetase B OS=Dictyostelium discoideum GN=fcsB PE=2 SV=1	Long-chain acyl-CoA synthetases (AMP-forming)	K01897	long-chain acyl-CoA synthetase	Metabolism; Lipid Metabolism; Fatty acid metabolism [PATH:ko00071] Metabolism; Lipid Metabolism; Lipid biosynthesis proteins [BR:ko01004] Cellular Processes; Endocrine System; Adipocytokine signaling pathway [PATH:ko04920] Cellular Processes; Endocrine System; PPAR signaling pathway [PATH:ko03320]
Unigene16694_All	15.2169	10.0956	26.5349	27.9635	Phosphatidylcholine: Diacylglycerol Acyltransferase [Ricinus communis] >gi|223539428|gb|EEF41018.1| Phosphatidylcholine: Diacylglycerol Acyltransferase [Ricinus communis]	PDAT_YEAST Phospholipid:diacylglycerol acyltransferase OS=Saccharomyces cerevisiae GN=LRO1 PE=1 SV=1	--	K00679	phospholipid:diacylglycerol acyltransferase	Metabolism; Lipid Metabolism; Glycerolipid metabolism [PATH:ko00561]
Unigene17565_All	7.1184	1.8132	19.0213	14.227	PREDICTED: hypothetical protein [Vitis vinifera]	PCAT1_DANRE Lysophosphatidylcholine acyltransferase 1 OS=Danio rerio GN=lpcat1 PE=2 SV=1	1-acyl-sn-glycerol-3-phosphate acyltransferase	K06268	--	Environmental Information Processing; Signal Transduction; MAPK signaling pathway [PATH:ko04010] Environmental Information Processing; Signal Transduction; Wnt signaling pathway [PATH:ko04310] Environmental Information Processing; Signal Transduction; VEGF signaling pathway [PATH:ko04370] Environmental Information Processing; Signal Transduction; Calcium signaling pathway [PATH:ko04020] Cellular …
Unigene18579_All	3.9976	1.6464	3.7116	4.0601	lysophosphatidic acid acyltransferase, putative [Ricinus communis] >gi|183211896|gb|ACC59198.1| 1-acyl-sn-glycerol-3-phosphate acyltransferase [Ricinus communis] >gi|223533919|gb|EEF35644.1| lysophosphatidic acid acyltransferase, putative [Ricinus communis]	LPAT2_BRANA 1-acyl-sn-glycerol-3-phosphate acyltransferase 2 OS=Brassica napus GN=LPAT2 PE=2 SV=1	--	K00655	1-acyl-sn-glycerol-3-phosphate acyltransferase	Metabolism; Lipid Metabolism; Glycerolipid metabolism [PATH:ko00561] Metabolism; Lipid Metabolism; Glycerophospholipid metabolism [PATH:ko00564] Metabolism; Lipid Metabolism; Ether lipid metabolism [PATH:ko00565]
Unigene19975_All	4.3698	1.3261	6.3527	2.1801	unnamed protein product [Vitis vinifera]	PLDP1_ARATH Phospholipase D p1 OS=Arabidopsis thaliana GN=PLDP1 PE=2 SV=1	Phosphatidylserine/phosphatidylglycerophosphate/cardiolipin synthases and related enzymes	K01115	phospholipase D	Metabolism; Lipid Metabolism; Glycerophospholipid metabolism [PATH:ko00564] Metabolism; Lipid Metabolism; Ether lipid metabolism [PATH:ko00565] Cellular Processes; Transport and Catabolism; Endocytosis [PATH:ko04144] Cellular Processes; Endocrine System; GnRH signaling pathway [PATH:ko04912] Cellular Processes; Immune System; Fc gamma R-mediated phagocytosis [PATH:ko04666]
Unigene20338_All	3.3192	2.2784	6.5487	6.5548	predicted protein [Populus trichocarpa] >gi|222864194|gb|EEF01325.1| predicted protein [Populus trichocarpa]	FAD3C_SESIN Omega-3 fatty acid desaturase, chloroplastic OS=Sesamum indicum GN=FAD7 PE=2 SV=1	Fatty acid desaturase	K10257	omega-3 fatty acid desaturase (delta-15 desaturase)	Metabolism; Lipid Metabolism; Biosynthesis of unsaturated fatty acids [PATH:ko01040] Metabolism; Lipid Metabolism; Lipid biosynthesis proteins [BR:ko01004]
Unigene2044_All	38.8146	38.2376	45.847	23.3679	Acyl-CoA synthetase [Ricinus communis] >gi|83320525|gb|ABC02881.1| ACS2 [Ricinus communis] >gi|223543847|gb|EEF45375.1| Acyl-CoA synthetase [Ricinus communis]	FCSA_DICDI Fatty acyl-CoA synthetase A OS=Dictyostelium discoideum GN=fcsA PE=1 SV=1	Long-chain acyl-CoA synthetases (AMP-forming)	K01897	long-chain acyl-CoA synthetase	Metabolism; Lipid Metabolism; Fatty acid metabolism [PATH:ko00071] Metabolism; Lipid Metabolism; Lipid biosynthesis proteins [BR:ko01004] Cellular Processes; Endocrine System; Adipocytokine signaling pathway [PATH:ko04920] Cellular Processes; Endocrine System; PPAR signaling pathway [PATH:ko03320]
Unigene20552_All	5.4918	7.4659	16.1052	15.6597	Phospholipase C 4 precursor, putative [Ricinus communis] >gi|223550282|gb|EEF51769.1| Phospholipase C 4 precursor, putative [Ricinus communis]	PHLD_MYCTU Phospholipase C 4 OS=Mycobacterium tuberculosis GN=plcD PE=3 SV=1	Phospholipase C	K01114	phospholipase C	Metabolism; Carbohydrate Metabolism; Inositol phosphate metabolism [PATH:ko00562] Metabolism; Lipid Metabolism; Glycerophospholipid metabolism [PATH:ko00564] Metabolism; Lipid Metabolism; Ether lipid metabolism [PATH:ko00565] Environmental Information Processing; Signaling Molecules and Interaction; Bacterial toxins [BR:ko02042]
Unigene20616_All	120.233	175.595	94.023	83.7307	putative long-chain acyl-CoA synthetase [Capsicum annuum]	ACSL3_HUMAN Long-chain-fatty-acid--CoA ligase 3 OS=Homo sapiens GN=ACSL3 PE=1 SV=3	Long-chain acyl-CoA synthetases (AMP-forming)	K01897	long-chain acyl-CoA synthetase	Metabolism; Lipid Metabolism; Fatty acid metabolism [PATH:ko00071] Metabolism; Lipid Metabolism; Lipid biosynthesis proteins [BR:ko01004] Cellular Processes; Endocrine System; Adipocytokine signaling pathway [PATH:ko04920] Cellular Processes; Endocrine System; PPAR signaling pathway [PATH:ko03320]
Unigene20637_All	226.889	255.274	97.5704	49.4667	predicted protein [Populus trichocarpa] >gi|222845728|gb|EEE83275.1| predicted protein [Populus trichocarpa]	PHLC_MYCTU Phospholipase C 3 OS=Mycobacterium tuberculosis GN=plcC PE=3 SV=2	Phospholipase C	K01114	phospholipase C	Metabolism; Carbohydrate Metabolism; Inositol phosphate metabolism [PATH:ko00562] Metabolism; Lipid Metabolism; Glycerophospholipid metabolism [PATH:ko00564] Metabolism; Lipid Metabolism; Ether lipid metabolism [PATH:ko00565] Environmental Information Processing; Signaling Molecules and Interaction; Bacterial toxins [BR:ko02042]
Unigene21369_All	14.7669	22.282	9.9972	7.5719	unnamed protein product [Vitis vinifera]	LPP3_ARATH Putative lipid phosphate phosphatase 3, chloroplastic OS=Arabidopsis thaliana GN=LPP3 PE=2 SV=1	Membrane-associated phospholipid phosphatase	K01080	phosphatidate phosphatase	Metabolism; Lipid Metabolism; Glycerolipid metabolism [PATH:ko00561] Metabolism; Lipid Metabolism; Glycerophospholipid metabolism [PATH:ko00564] Metabolism; Lipid Metabolism; Ether lipid metabolism [PATH:ko00565] Metabolism; Lipid Metabolism; Sphingolipid metabolism [PATH:ko00600] Cellular Processes; Immune System; Fc gamma R-mediated phagocytosis [PATH:ko04666]
Unigene21481_All	20.5397	15.1986	10.0119	11.3574	PREDICTED: hypothetical protein [Vitis vinifera] >gi|270240657|emb|CBI27886.1| unnamed protein product [Vitis vinifera]	DGAT1_BOVIN Diacylglycerol O-acyltransferase 1 OS=Bos taurus GN=DGAT1 PE=2 SV=2	--	K00635	diacylglycerol O-acyltransferase	Metabolism; Lipid Metabolism; Glycerolipid metabolism [PATH:ko00561]
Unigene21612_All	0	0	1.4793	1.4384	phospholipase d zeta, putative [Ricinus communis] >gi|223548431|gb|EEF49922.1| phospholipase d zeta, putative [Ricinus communis]	PLDP2_ARATH Phospholipase D p2 OS=Arabidopsis thaliana GN=PLDP2 PE=2 SV=2	Phosphatidylserine/phosphatidylglycerophosphate/cardiolipin synthases and related enzymes	K01115	phospholipase D	Metabolism; Lipid Metabolism; Glycerophospholipid metabolism [PATH:ko00564] Metabolism; Lipid Metabolism; Ether lipid metabolism [PATH:ko00565] Cellular Processes; Transport and Catabolism; Endocytosis [PATH:ko04144] Cellular Processes; Endocrine System; GnRH signaling pathway [PATH:ko04912] Cellular Processes; Immune System; Fc gamma R-mediated phagocytosis [PATH:ko04666]
Unigene22489_All	16.9111	3.1433	13.2298	10.8848	PREDICTED: hypothetical protein [Vitis vinifera] >gi|270251105|emb|CBI34479.1| unnamed protein product [Vitis vinifera]	FCSA_DICDI Fatty acyl-CoA synthetase A OS=Dictyostelium discoideum GN=fcsA PE=1 SV=1	Long-chain acyl-CoA synthetases (AMP-forming)	K01897	long-chain acyl-CoA synthetase	Metabolism; Lipid Metabolism; Fatty acid metabolism [PATH:ko00071] Metabolism; Lipid Metabolism; Lipid biosynthesis proteins [BR:ko01004] Cellular Processes; Endocrine System; Adipocytokine signaling pathway [PATH:ko04920] Cellular Processes; Endocrine System; PPAR signaling pathway [PATH:ko03320]
Unigene23057_All	7.1593	3.1552	13.2254	9.8338	phospholipase d beta, putative [Ricinus communis] >gi|223548953|gb|EEF50442.1| phospholipase d beta, putative [Ricinus communis]	PLDB1_ARATH Phospholipase D beta 1 OS=Arabidopsis thaliana GN=PLDBETA1 PE=2 SV=3	Phosphatidylserine/phosphatidylglycerophosphate/cardiolipin synthases and related enzymes	K01115	phospholipase D	Metabolism; Lipid Metabolism; Glycerophospholipid metabolism [PATH:ko00564] Metabolism; Lipid Metabolism; Ether lipid metabolism [PATH:ko00565] Cellular Processes; Transport and Catabolism; Endocytosis [PATH:ko04144] Cellular Processes; Endocrine System; GnRH signaling pathway [PATH:ko04912] Cellular Processes; Immune System; Fc gamma R-mediated phagocytosis [PATH:ko04666]
Unigene23066_All	1.0618	0.4082	0.345	2.013	predicted protein [Populus trichocarpa] >gi|222860706|gb|EEE98253.1| predicted protein [Populus trichocarpa]	TAZ1_DICDI Putative lysophosphatidylcholine acyltransferase OS=Dictyostelium discoideum GN=taz PE=3 SV=1	--	--	--	--
Unigene23414_All	3.1188	1.1989	9.6283	4.4346	unnamed protein product [Vitis vinifera]	ACSL5_MOUSE Long-chain-fatty-acid--CoA ligase 5 OS=Mus musculus GN=Acsl5 PE=2 SV=1	Long-chain acyl-CoA synthetases (AMP-forming)	K01897	long-chain acyl-CoA synthetase	Metabolism; Lipid Metabolism; Fatty acid metabolism [PATH:ko00071] Metabolism; Lipid Metabolism; Lipid biosynthesis proteins [BR:ko01004] Cellular Processes; Endocrine System; Adipocytokine signaling pathway [PATH:ko04920] Cellular Processes; Endocrine System; PPAR signaling pathway [PATH:ko03320]
Unigene23815_All	2.1647	1.1347	3.4372	5.9848	RecName: Full=Glycerol-3-phosphate acyltransferase, chloroplastic; Short=GPAT; Flags: Precursor >gi|556030|gb|AAA74319.1| glycerol-3-phosphate acyltransferase [Carthamus tinctorius]	PLSB_CARTI Glycerol-3-phosphate acyltransferase, chloroplastic OS=Carthamus tinctorius PE=2 SV=1	--	K00630	glycerol-3-phosphate O-acyltransferase	Metabolism; Lipid Metabolism; Glycerolipid metabolism [PATH:ko00561] Metabolism; Lipid Metabolism; Glycerophospholipid metabolism [PATH:ko00564]
Unigene24237_All	13.1721	14.2991	4.3597	7.9001	PREDICTED: hypothetical protein isoform 2 [Vitis vinifera]	PLCD2_ARATH Phosphoinositide phospholipase C 2 OS=Arabidopsis thaliana GN=PLC2 PE=1 SV=1	--	K05857	phospholipase C, delta	Metabolism; Carbohydrate Metabolism; Inositol phosphate metabolism [PATH:ko00562] Environmental Information Processing; Signal Transduction; Calcium signaling pathway [PATH:ko04020] Environmental Information Processing; Signal Transduction; Phosphatidylinositol signaling system [PATH:ko04070]
Unigene25329_All	3.8869	2.0507	3.0339	7.5254	PREDICTED: hypothetical protein [Vitis vinifera] >gi|270251105|emb|CBI34479.1| unnamed protein product [Vitis vinifera]	FCSA_DICDI Fatty acyl-CoA synthetase A OS=Dictyostelium discoideum GN=fcsA PE=1 SV=1	Long-chain acyl-CoA synthetases (AMP-forming)	K01897	long-chain acyl-CoA synthetase	Metabolism; Lipid Metabolism; Fatty acid metabolism [PATH:ko00071] Metabolism; Lipid Metabolism; Lipid biosynthesis proteins [BR:ko01004] Cellular Processes; Endocrine System; Adipocytokine signaling pathway [PATH:ko04920] Cellular Processes; Endocrine System; PPAR signaling pathway [PATH:ko03320]
Unigene25721_All	159.692	226.727	86.8633	137.843	phospholipase D [Jatropha curcas]	PLDA1_RICCO Phospholipase D alpha 1 OS=Ricinus communis GN=PLD1 PE=1 SV=1	Phosphatidylserine/phosphatidylglycerophosphate/cardiolipin synthases and related enzymes	K01115	phospholipase D	Metabolism; Lipid Metabolism; Glycerophospholipid metabolism [PATH:ko00564] Metabolism; Lipid Metabolism; Ether lipid metabolism [PATH:ko00565] Cellular Processes; Transport and Catabolism; Endocytosis [PATH:ko04144] Cellular Processes; Endocrine System; GnRH signaling pathway [PATH:ko04912] Cellular Processes; Immune System; Fc gamma R-mediated phagocytosis [PATH:ko04666]
Unigene25995_All	6.2091	6.7127	9.5841	16.5534	PREDICTED: hypothetical protein [Vitis vinifera] >gi|270231816|emb|CBI21141.1| unnamed protein product [Vitis vinifera]	PLDY_DICDI Phospholipase D Y OS=Dictyostelium discoideum GN=pldY PE=2 SV=1	--	--	--	--
Unigene26278_All	54.5328	101.421	63.2222	40.2899	delta-6-desaturase [Camellia sinensis]	FADS3_BOVIN Fatty acid desaturase 3 OS=Bos taurus GN=FADS3 PE=2 SV=1	Fatty acid desaturase	--	--	--
Unigene26754_All	2.0657	0.3308	3.636	4.6233	unnamed protein product [Vitis vinifera]	PLDD1_ARATH Phospholipase D delta OS=Arabidopsis thaliana GN=PLDDELTA PE=1 SV=2	--	K01115	phospholipase D	Metabolism; Lipid Metabolism; Glycerophospholipid metabolism [PATH:ko00564] Metabolism; Lipid Metabolism; Ether lipid metabolism [PATH:ko00565] Cellular Processes; Transport and Catabolism; Endocytosis [PATH:ko04144] Cellular Processes; Endocrine System; GnRH signaling pathway [PATH:ko04912] Cellular Processes; Immune System; Fc gamma R-mediated phagocytosis [PATH:ko04666]
Unigene27760_All	101.818	188.305	92.2309	48.0881	PREDICTED: hypothetical protein [Vitis vinifera]	PHLC_MYCTU Phospholipase C 3 OS=Mycobacterium tuberculosis GN=plcC PE=3 SV=2	Phospholipase C	K01114	phospholipase C	Metabolism; Carbohydrate Metabolism; Inositol phosphate metabolism [PATH:ko00562] Metabolism; Lipid Metabolism; Glycerophospholipid metabolism [PATH:ko00564] Metabolism; Lipid Metabolism; Ether lipid metabolism [PATH:ko00565] Environmental Information Processing; Signaling Molecules and Interaction; Bacterial toxins [BR:ko02042]
Unigene27992_All	32.8959	40.1503	28.3828	25.5112	type 1 diaclyglycerol acyltransferase [Vernonia galamensis]	DGAT1_DICDI Diacylglycerol O-acyltransferase 1 OS=Dictyostelium discoideum GN=dgat1 PE=3 SV=2	Acyl-CoA cholesterol acyltransferase	K00635	diacylglycerol O-acyltransferase	Metabolism; Lipid Metabolism; Glycerolipid metabolism [PATH:ko00561]
Unigene29697_All	129.599	102.161	163.778	106.132	putative lysophosphatidic acid acyltransferase [Ricinus communis]	GPAT3_RAT Glycerol-3-phosphate acyltransferase 3 OS=Rattus norvegicus GN=Agpat9 PE=2 SV=1	1-acyl-sn-glycerol-3-phosphate acyltransferase	--	--	--
Unigene29829_All	10.9642	8.9155	2.4471	5.425	1-phosphatidylinositol-4,5-bisphosphate phosphodiesterase, putative [Ricinus communis] >gi|223526463|gb|EEF28738.1| 1-phosphatidylinositol-4,5-bisphosphate phosphodiesterase, putative [Ricinus communis]	PLCD2_ARATH Phosphoinositide phospholipase C 2 OS=Arabidopsis thaliana GN=PLC2 PE=1 SV=1	--	K05857	phospholipase C, delta	Metabolism; Carbohydrate Metabolism; Inositol phosphate metabolism [PATH:ko00562] Environmental Information Processing; Signal Transduction; Calcium signaling pathway [PATH:ko04020] Environmental Information Processing; Signal Transduction; Phosphatidylinositol signaling system [PATH:ko04070]
Unigene30115_All	7.8517	13.3154	34.3949	23.9577	Phospholipase C 4 precursor, putative [Ricinus communis] >gi|223550282|gb|EEF51769.1| Phospholipase C 4 precursor, putative [Ricinus communis]	PHLD_MYCTU Phospholipase C 4 OS=Mycobacterium tuberculosis GN=plcD PE=3 SV=1	Phospholipase C	K01114	phospholipase C	Metabolism; Carbohydrate Metabolism; Inositol phosphate metabolism [PATH:ko00562] Metabolism; Lipid Metabolism; Glycerophospholipid metabolism [PATH:ko00564] Metabolism; Lipid Metabolism; Ether lipid metabolism [PATH:ko00565] Environmental Information Processing; Signaling Molecules and Interaction; Bacterial toxins [BR:ko02042]
Unigene30831_All	3.5217	0	1.1444	4.451	hypothetical protein OsI_00588 [Oryza sativa Indica Group]	PLDA1_ORYSJ Phospholipase D alpha 1 OS=Oryza sativa subsp. japonica GN=PLD1 PE=1 SV=2	--	K01115	phospholipase D	Metabolism; Lipid Metabolism; Glycerophospholipid metabolism [PATH:ko00564] Metabolism; Lipid Metabolism; Ether lipid metabolism [PATH:ko00565] Cellular Processes; Transport and Catabolism; Endocytosis [PATH:ko04144] Cellular Processes; Endocrine System; GnRH signaling pathway [PATH:ko04912] Cellular Processes; Immune System; Fc gamma R-mediated phagocytosis [PATH:ko04666]
Unigene31135_All	18.0311	4.3319	4.2725	4.7478	unnamed protein product [Vitis vinifera]	PDAT_SCHPO Phospholipid:diacylglycerol acyltransferase OS=Schizosaccharomyces pombe GN=plh1 PE=1 SV=1	--	K00679	phospholipid:diacylglycerol acyltransferase	Metabolism; Lipid Metabolism; Glycerolipid metabolism [PATH:ko00561]
Unigene31343_All	2.841	3.1852	1.154	0.7481	JD1 [Nicotiana tabacum]	PCAT2_MOUSE Lysophosphatidylcholine acyltransferase 2 OS=Mus musculus GN=Lpcat2 PE=1 SV=1	--	--	--	--
Unigene31550_All	5.6768	1.2123	2.0497	0.9965	predicted protein [Populus trichocarpa] >gi|222851042|gb|EEE88589.1| predicted protein [Populus trichocarpa]	PLCD4_ARATH Phosphoinositide phospholipase C 4 OS=Arabidopsis thaliana GN=PLC4 PE=2 SV=2	--	K05857	phospholipase C, delta	Metabolism; Carbohydrate Metabolism; Inositol phosphate metabolism [PATH:ko00562] Environmental Information Processing; Signal Transduction; Calcium signaling pathway [PATH:ko04020] Environmental Information Processing; Signal Transduction; Phosphatidylinositol signaling system [PATH:ko04070]
Unigene31605_All	1.3503	0.1622	0.4114	0.2667	phospholipase d beta, putative [Ricinus communis] >gi|223548953|gb|EEF50442.1| phospholipase d beta, putative [Ricinus communis]	PLDB1_ARATH Phospholipase D beta 1 OS=Arabidopsis thaliana GN=PLDBETA1 PE=2 SV=3	Phosphatidylserine/phosphatidylglycerophosphate/cardiolipin synthases and related enzymes	K01115	phospholipase D	Metabolism; Lipid Metabolism; Glycerophospholipid metabolism [PATH:ko00564] Metabolism; Lipid Metabolism; Ether lipid metabolism [PATH:ko00565] Cellular Processes; Transport and Catabolism; Endocytosis [PATH:ko04144] Cellular Processes; Endocrine System; GnRH signaling pathway [PATH:ko04912] Cellular Processes; Immune System; Fc gamma R-mediated phagocytosis [PATH:ko04666]
Unigene31628_All	5.142	1.2353	1.0443	3.0463	PREDICTED: similar to PLDP1 (PHOSPHOLIPASE D ZETA1); phospholipase D [Vitis vinifera]	PLDP1_ARATH Phospholipase D p1 OS=Arabidopsis thaliana GN=PLDP1 PE=2 SV=1	Phosphatidylserine/phosphatidylglycerophosphate/cardiolipin synthases and related enzymes	K01115	phospholipase D	Metabolism; Lipid Metabolism; Glycerophospholipid metabolism [PATH:ko00564] Metabolism; Lipid Metabolism; Ether lipid metabolism [PATH:ko00565] Cellular Processes; Transport and Catabolism; Endocytosis [PATH:ko04144] Cellular Processes; Endocrine System; GnRH signaling pathway [PATH:ko04912] Cellular Processes; Immune System; Fc gamma R-mediated phagocytosis [PATH:ko04666]
Unigene32614_All	0	0	1.6414	0	phospholipase d beta, putative [Ricinus communis] >gi|223548953|gb|EEF50442.1| phospholipase d beta, putative [Ricinus communis]	PLDB2_ARATH Phospholipase D beta 2 OS=Arabidopsis thaliana GN=PLDBETA2 PE=2 SV=2	--	K01115	phospholipase D	Metabolism; Lipid Metabolism; Glycerophospholipid metabolism [PATH:ko00564] Metabolism; Lipid Metabolism; Ether lipid metabolism [PATH:ko00565] Cellular Processes; Transport and Catabolism; Endocytosis [PATH:ko04144] Cellular Processes; Endocrine System; GnRH signaling pathway [PATH:ko04912] Cellular Processes; Immune System; Fc gamma R-mediated phagocytosis [PATH:ko04666]
Unigene32757_All	1.8308	0	0	0.4821	phospholipase d zeta, putative [Ricinus communis] >gi|223544062|gb|EEF45588.1| phospholipase d zeta, putative [Ricinus communis]	PLDP1_ARATH Phospholipase D p1 OS=Arabidopsis thaliana GN=PLDP1 PE=2 SV=1	--	K01115	phospholipase D	Metabolism; Lipid Metabolism; Glycerophospholipid metabolism [PATH:ko00564] Metabolism; Lipid Metabolism; Ether lipid metabolism [PATH:ko00565] Cellular Processes; Transport and Catabolism; Endocytosis [PATH:ko04144] Cellular Processes; Endocrine System; GnRH signaling pathway [PATH:ko04912] Cellular Processes; Immune System; Fc gamma R-mediated phagocytosis [PATH:ko04666]
Unigene32875_All	1.4526	0	4.7202	4.016	PREDICTED: hypothetical protein [Vitis vinifera]	PCAT1_DANRE Lysophosphatidylcholine acyltransferase 1 OS=Danio rerio GN=lpcat1 PE=2 SV=1	--	--	--	--
Unigene32947_All	3.4081	1.9651	1.1075	0.5384	phosphoinositide-specific phospholipase C4 [Arabidopsis thaliana]	PLCD4_ARATH Phosphoinositide phospholipase C 4 OS=Arabidopsis thaliana GN=PLC4 PE=2 SV=2	--	K05857	phospholipase C, delta	Metabolism; Carbohydrate Metabolism; Inositol phosphate metabolism [PATH:ko00562] Environmental Information Processing; Signal Transduction; Calcium signaling pathway [PATH:ko04020] Environmental Information Processing; Signal Transduction; Phosphatidylinositol signaling system [PATH:ko04070]
Unigene33350_All	8.2661	1.5887	4.7008	2.2854	predicted protein [Populus trichocarpa] >gi|222838601|gb|EEE76966.1| predicted protein [Populus trichocarpa]	PLDP1_ARATH Phospholipase D p1 OS=Arabidopsis thaliana GN=PLDP1 PE=2 SV=1	Phosphatidylserine/phosphatidylglycerophosphate/cardiolipin synthases and related enzymes	K01115	phospholipase D	Metabolism; Lipid Metabolism; Glycerophospholipid metabolism [PATH:ko00564] Metabolism; Lipid Metabolism; Ether lipid metabolism [PATH:ko00565] Cellular Processes; Transport and Catabolism; Endocytosis [PATH:ko04144] Cellular Processes; Endocrine System; GnRH signaling pathway [PATH:ko04912] Cellular Processes; Immune System; Fc gamma R-mediated phagocytosis [PATH:ko04666]
Unigene35442_All	0.7436	0.2382	2.6177	0.979	C2; Peptidase, cysteine peptidase active site [Medicago truncatula]	PLDA1_RICCO Phospholipase D alpha 1 OS=Ricinus communis GN=PLD1 PE=1 SV=1	Phosphatidylserine/phosphatidylglycerophosphate/cardiolipin synthases and related enzymes	K01115	phospholipase D	Metabolism; Lipid Metabolism; Glycerophospholipid metabolism [PATH:ko00564] Metabolism; Lipid Metabolism; Ether lipid metabolism [PATH:ko00565] Cellular Processes; Transport and Catabolism; Endocytosis [PATH:ko04144] Cellular Processes; Endocrine System; GnRH signaling pathway [PATH:ko04912] Cellular Processes; Immune System; Fc gamma R-mediated phagocytosis [PATH:ko04666]
Unigene35603_All	1.8112	0	0.9809	1.9076	phospholipase C [Pisum sativum]	PLCD7_ARATH Phosphoinositide phospholipase C 7 OS=Arabidopsis thaliana GN=PLC7 PE=1 SV=1	--	K05857	phospholipase C, delta	Metabolism; Carbohydrate Metabolism; Inositol phosphate metabolism [PATH:ko00562] Environmental Information Processing; Signal Transduction; Calcium signaling pathway [PATH:ko04020] Environmental Information Processing; Signal Transduction; Phosphatidylinositol signaling system [PATH:ko04070]
Unigene36581_All	5.5728	0	1.5091	1.4674	PREDICTED: similar to phospholipase D delta [Vitis vinifera]	PLDD1_ARATH Phospholipase D delta OS=Arabidopsis thaliana GN=PLDDELTA PE=1 SV=2	--	K01115	phospholipase D	Metabolism; Lipid Metabolism; Glycerophospholipid metabolism [PATH:ko00564] Metabolism; Lipid Metabolism; Ether lipid metabolism [PATH:ko00565] Cellular Processes; Transport and Catabolism; Endocytosis [PATH:ko04144] Cellular Processes; Endocrine System; GnRH signaling pathway [PATH:ko04912] Cellular Processes; Immune System; Fc gamma R-mediated phagocytosis [PATH:ko04666]
Unigene36922_All	6.796	3.0936	5.5211	2.9385	predicted protein [Populus trichocarpa] >gi|222864824|gb|EEF01955.1| predicted protein [Populus trichocarpa]	ACSL6_RAT Long-chain-fatty-acid--CoA ligase 6 OS=Rattus norvegicus GN=Acsl6 PE=1 SV=1	Long-chain acyl-CoA synthetases (AMP-forming)	K01897	long-chain acyl-CoA synthetase	Metabolism; Lipid Metabolism; Fatty acid metabolism [PATH:ko00071] Metabolism; Lipid Metabolism; Lipid biosynthesis proteins [BR:ko01004] Cellular Processes; Endocrine System; Adipocytokine signaling pathway [PATH:ko04920] Cellular Processes; Endocrine System; PPAR signaling pathway [PATH:ko03320]
Unigene40241_All	4.3068	4.6561	1.3121	1.701	lysophosphatidic acid acyltransferase 2 [Tropaeolum majus]	LPAT3_ARATH 1-acyl-sn-glycerol-3-phosphate acyltransferase 3 OS=Arabidopsis thaliana GN=LPAT3 PE=2 SV=1	--	K00655	1-acyl-sn-glycerol-3-phosphate acyltransferase	Metabolism; Lipid Metabolism; Glycerolipid metabolism [PATH:ko00561] Metabolism; Lipid Metabolism; Glycerophospholipid metabolism [PATH:ko00564] Metabolism; Lipid Metabolism; Ether lipid metabolism [PATH:ko00565]
Unigene40267_All	2.8773	4.8389	0.5844	1.7047	PREDICTED: hypothetical protein [Vitis vinifera] >gi|270236209|emb|CBI25478.1| unnamed protein product [Vitis vinifera]	PLCD7_ARATH Phosphoinositide phospholipase C 7 OS=Arabidopsis thaliana GN=PLC7 PE=1 SV=1	--	K05857	phospholipase C, delta	Metabolism; Carbohydrate Metabolism; Inositol phosphate metabolism [PATH:ko00562] Environmental Information Processing; Signal Transduction; Calcium signaling pathway [PATH:ko04020] Environmental Information Processing; Signal Transduction; Phosphatidylinositol signaling system [PATH:ko04070]
Unigene4029_All	1.0307	0	0	0.5428	PREDICTED: hypothetical protein [Vitis vinifera]	PCAT2_MOUSE Lysophosphatidylcholine acyltransferase 2 OS=Mus musculus GN=Lpcat2 PE=1 SV=1	--	--	--	--
Unigene4147_All	9.4273	0.6248	1.7166	4.1086	PREDICTED: hypothetical protein [Vitis vinifera] >gi|270254588|emb|CBI36978.1| unnamed protein product [Vitis vinifera]	FCSB_DICDI Fatty acyl-CoA synthetase B OS=Dictyostelium discoideum GN=fcsB PE=2 SV=1	Long-chain acyl-CoA synthetases (AMP-forming)	K01897	long-chain acyl-CoA synthetase	Metabolism; Lipid Metabolism; Fatty acid metabolism [PATH:ko00071] Metabolism; Lipid Metabolism; Lipid biosynthesis proteins [BR:ko01004] Cellular Processes; Endocrine System; Adipocytokine signaling pathway [PATH:ko04920] Cellular Processes; Endocrine System; PPAR signaling pathway [PATH:ko03320]
Unigene42035_All	0	3.4441	1.9411	1.8874	predicted protein [Populus trichocarpa] >gi|222845360|gb|EEE82907.1| predicted protein [Populus trichocarpa]	PDAT_SCHPO Phospholipid:diacylglycerol acyltransferase OS=Schizosaccharomyces pombe GN=plh1 PE=1 SV=1	--	K00679	phospholipid:diacylglycerol acyltransferase	Metabolism; Lipid Metabolism; Glycerolipid metabolism [PATH:ko00561]
Unigene42924_All	0	0.7196	0	0	putative long-chain acyl-CoA synthetase [Capsicum annuum]	FCSA_DICDI Fatty acyl-CoA synthetase A OS=Dictyostelium discoideum GN=fcsA PE=1 SV=1	Long-chain acyl-CoA synthetases (AMP-forming)	K01897	long-chain acyl-CoA synthetase	Metabolism; Lipid Metabolism; Fatty acid metabolism [PATH:ko00071] Metabolism; Lipid Metabolism; Lipid biosynthesis proteins [BR:ko01004] Cellular Processes; Endocrine System; Adipocytokine signaling pathway [PATH:ko04920] Cellular Processes; Endocrine System; PPAR signaling pathway [PATH:ko03320]
Unigene4352_All	3.7871	1.6542	4.4751	6.7989	hypothetical protein [Vitis vinifera]	PLDL_CAEEL Probable phospholipase D F09G2.8 OS=Caenorhabditis elegans GN=F09G2.8 PE=1 SV=1	--	--	--	--
Unigene43589_All	3.9694	1.973	3.6695	2.9193	ER Phosphatidate Phosphatase [Ricinus communis] >gi|223534370|gb|EEF36078.1| ER Phosphatidate Phosphatase [Ricinus communis]	LPP2_ARATH Lipid phosphate phosphatase 2 OS=Arabidopsis thaliana GN=LPP2 PE=2 SV=1	Membrane-associated phospholipid phosphatase	K01080	phosphatidate phosphatase	Metabolism; Lipid Metabolism; Glycerolipid metabolism [PATH:ko00561] Metabolism; Lipid Metabolism; Glycerophospholipid metabolism [PATH:ko00564] Metabolism; Lipid Metabolism; Ether lipid metabolism [PATH:ko00565] Metabolism; Lipid Metabolism; Sphingolipid metabolism [PATH:ko00600] Cellular Processes; Immune System; Fc gamma R-mediated phagocytosis [PATH:ko04666]
Unigene43904_All	3.1895	2.3839	0.5758	1.3997	PREDICTED: hypothetical protein [Vitis vinifera]	LPCT4_XENLA Lysophosphatidylcholine acyltransferase 4 OS=Xenopus laevis GN=lpcat4 PE=2 SV=2	--	--	--	--
Unigene44444_All	0.3263	2.744	1.7232	2.4489	phospholipase D [Solanum lycopersicum]	PLDA1_RICCO Phospholipase D alpha 1 OS=Ricinus communis GN=PLD1 PE=1 SV=1	Phosphatidylserine/phosphatidylglycerophosphate/cardiolipin synthases and related enzymes	K01115	phospholipase D	Metabolism; Lipid Metabolism; Glycerophospholipid metabolism [PATH:ko00564] Metabolism; Lipid Metabolism; Ether lipid metabolism [PATH:ko00565] Cellular Processes; Transport and Catabolism; Endocytosis [PATH:ko04144] Cellular Processes; Endocrine System; GnRH signaling pathway [PATH:ko04912] Cellular Processes; Immune System; Fc gamma R-mediated phagocytosis [PATH:ko04666]
Unigene44863_All	2.6084	3.1334	2.7077	3.7776	PREDICTED: hypothetical protein [Vitis vinifera]	PLDB1_ARATH Phospholipase D beta 1 OS=Arabidopsis thaliana GN=PLDBETA1 PE=2 SV=3	Phosphatidylserine/phosphatidylglycerophosphate/cardiolipin synthases and related enzymes	K01115	phospholipase D	Metabolism; Lipid Metabolism; Glycerophospholipid metabolism [PATH:ko00564] Metabolism; Lipid Metabolism; Ether lipid metabolism [PATH:ko00565] Cellular Processes; Transport and Catabolism; Endocytosis [PATH:ko04144] Cellular Processes; Endocrine System; GnRH signaling pathway [PATH:ko04912] Cellular Processes; Immune System; Fc gamma R-mediated phagocytosis [PATH:ko04666]
Unigene47079_All	1.4146	6.1173	4.5968	2.2348	hypothetical protein SORBIDRAFT_01g038540 [Sorghum bicolor] >gi|241921897|gb|EER95041.1| hypothetical protein SORBIDRAFT_01g038540 [Sorghum bicolor]	PLCD6_ARATH Phosphoinositide phospholipase C 6 OS=Arabidopsis thaliana GN=PLC6 PE=2 SV=2	--	K05857	phospholipase C, delta	Metabolism; Carbohydrate Metabolism; Inositol phosphate metabolism [PATH:ko00562] Environmental Information Processing; Signal Transduction; Calcium signaling pathway [PATH:ko04020] Environmental Information Processing; Signal Transduction; Phosphatidylinositol signaling system [PATH:ko04070]
Unigene47907_All	0	1.6031	4.9692	0.8785	phosphoinositide-specific phospholipase C family protein [Arabidopsis thaliana] >gi|172045743|sp|Q8GV43.2|PLCD6_ARATH RecName: Full=Phosphoinositide phospholipase C 6; AltName: Full=Phosphoinositide phospholipase PLC6; Short=PI-PLC6; Short=AtPLC6; Short=AtPLC8	PLCD6_ARATH Phosphoinositide phospholipase C 6 OS=Arabidopsis thaliana GN=PLC6 PE=2 SV=2	--	K05857	phospholipase C, delta	Metabolism; Carbohydrate Metabolism; Inositol phosphate metabolism [PATH:ko00562] Environmental Information Processing; Signal Transduction; Calcium signaling pathway [PATH:ko04020] Environmental Information Processing; Signal Transduction; Phosphatidylinositol signaling system [PATH:ko04070]
Unigene47920_All	2.3263	0.7452	2.5198	0.6125	phospholipase d delta, putative [Ricinus communis] >gi|223529815|gb|EEF31750.1| phospholipase d delta, putative [Ricinus communis]	PLDD1_ARATH Phospholipase D delta OS=Arabidopsis thaliana GN=PLDDELTA PE=1 SV=2	--	K01115	phospholipase D	Metabolism; Lipid Metabolism; Glycerophospholipid metabolism [PATH:ko00564] Metabolism; Lipid Metabolism; Ether lipid metabolism [PATH:ko00565] Cellular Processes; Transport and Catabolism; Endocytosis [PATH:ko04144] Cellular Processes; Endocrine System; GnRH signaling pathway [PATH:ko04912] Cellular Processes; Immune System; Fc gamma R-mediated phagocytosis [PATH:ko04666]
Unigene4795_All	110.104	157.468	79.3	75.7681	delta-6-desaturase [Camellia sinensis]	--	--	--	--	--
Unigene48022_All	2.4807	0	6.9097	1.1198	phospholipase d beta, putative [Ricinus communis] >gi|223548953|gb|EEF50442.1| phospholipase d beta, putative [Ricinus communis]	PLDB1_ARATH Phospholipase D beta 1 OS=Arabidopsis thaliana GN=PLDBETA1 PE=2 SV=3	--	K01115	phospholipase D	Metabolism; Lipid Metabolism; Glycerophospholipid metabolism [PATH:ko00564] Metabolism; Lipid Metabolism; Ether lipid metabolism [PATH:ko00565] Cellular Processes; Transport and Catabolism; Endocytosis [PATH:ko04144] Cellular Processes; Endocrine System; GnRH signaling pathway [PATH:ko04912] Cellular Processes; Immune System; Fc gamma R-mediated phagocytosis [PATH:ko04666]
Unigene48278_All	3.197	1.5361	4.5452	1.2627	PREDICTED: similar to PLDP1 (PHOSPHOLIPASE D ZETA1); phospholipase D [Vitis vinifera]	PLDP2_ARATH Phospholipase D p2 OS=Arabidopsis thaliana GN=PLDP2 PE=2 SV=2	--	K01115	phospholipase D	Metabolism; Lipid Metabolism; Glycerophospholipid metabolism [PATH:ko00564] Metabolism; Lipid Metabolism; Ether lipid metabolism [PATH:ko00565] Cellular Processes; Transport and Catabolism; Endocytosis [PATH:ko04144] Cellular Processes; Endocrine System; GnRH signaling pathway [PATH:ko04912] Cellular Processes; Immune System; Fc gamma R-mediated phagocytosis [PATH:ko04666]
Unigene48996_All	0.7382	0	2.9985	0	predicted protein [Populus trichocarpa] >gi|222838601|gb|EEE76966.1| predicted protein [Populus trichocarpa]	PLDP1_ARATH Phospholipase D p1 OS=Arabidopsis thaliana GN=PLDP1 PE=2 SV=1	--	K01115	phospholipase D	Metabolism; Lipid Metabolism; Glycerophospholipid metabolism [PATH:ko00564] Metabolism; Lipid Metabolism; Ether lipid metabolism [PATH:ko00565] Cellular Processes; Transport and Catabolism; Endocytosis [PATH:ko04144] Cellular Processes; Endocrine System; GnRH signaling pathway [PATH:ko04912] Cellular Processes; Immune System; Fc gamma R-mediated phagocytosis [PATH:ko04666]
Unigene50291_All	5.1447	1.4126	4.7767	3.4834	PLDP1 (PHOSPHOLIPASE D P1); phospholipase D [Arabidopsis thaliana] >gi|20139230|sp|Q9LRZ5.1|PLDP1_ARATH RecName: Full=Phospholipase D p1; Short=AtPLDp1; AltName: Full=Phospholipase D1 PHOX and PX-containing domain protein; AltName: Full=Phospholipase D zeta 1; Short=PLDzeta1 >gi|15723315|gb|AAL06337.1|AF411833_1 phospholipase D zeta1 [Arabidopsis thaliana] >gi|11994476|dbj|BAA95772.2| phospholipa…	PLDP1_ARATH Phospholipase D p1 OS=Arabidopsis thaliana GN=PLDP1 PE=2 SV=1	--	K01115	phospholipase D	Metabolism; Lipid Metabolism; Glycerophospholipid metabolism [PATH:ko00564] Metabolism; Lipid Metabolism; Ether lipid metabolism [PATH:ko00565] Cellular Processes; Transport and Catabolism; Endocytosis [PATH:ko04144] Cellular Processes; Endocrine System; GnRH signaling pathway [PATH:ko04912] Cellular Processes; Immune System; Fc gamma R-mediated phagocytosis [PATH:ko04666]
Unigene50674_All	0.7224	0	2.3475	0	predicted protein [Populus trichocarpa] >gi|222860860|gb|EEE98402.1| predicted protein [Populus trichocarpa]	PLDB1_ARATH Phospholipase D beta 1 OS=Arabidopsis thaliana GN=PLDBETA1 PE=2 SV=3	--	K01115	phospholipase D	Metabolism; Lipid Metabolism; Glycerophospholipid metabolism [PATH:ko00564] Metabolism; Lipid Metabolism; Ether lipid metabolism [PATH:ko00565] Cellular Processes; Transport and Catabolism; Endocytosis [PATH:ko04144] Cellular Processes; Endocrine System; GnRH signaling pathway [PATH:ko04912] Cellular Processes; Immune System; Fc gamma R-mediated phagocytosis [PATH:ko04666]
Unigene50730_All	0.7899	0	2.5669	0.624	PLDP1 (PHOSPHOLIPASE D P1); phospholipase D [Arabidopsis thaliana] >gi|20139230|sp|Q9LRZ5.1|PLDP1_ARATH RecName: Full=Phospholipase D p1; Short=AtPLDp1; AltName: Full=Phospholipase D1 PHOX and PX-containing domain protein; AltName: Full=Phospholipase D zeta 1; Short=PLDzeta1 >gi|15723315|gb|AAL06337.1|AF411833_1 phospholipase D zeta1 [Arabidopsis thaliana] >gi|11994476|dbj|BAA95772.2| phospholipa…	PLDP1_ARATH Phospholipase D p1 OS=Arabidopsis thaliana GN=PLDP1 PE=2 SV=1	--	K01115	phospholipase D	Metabolism; Lipid Metabolism; Glycerophospholipid metabolism [PATH:ko00564] Metabolism; Lipid Metabolism; Ether lipid metabolism [PATH:ko00565] Cellular Processes; Transport and Catabolism; Endocytosis [PATH:ko04144] Cellular Processes; Endocrine System; GnRH signaling pathway [PATH:ko04912] Cellular Processes; Immune System; Fc gamma R-mediated phagocytosis [PATH:ko04666]
Unigene51554_All	0.904	0	5.8751	0.357	PREDICTED: hypothetical protein [Vitis vinifera] >gi|270246154|emb|CBI32531.1| unnamed protein product [Vitis vinifera]	--	--	K01897	long-chain acyl-CoA synthetase	Metabolism; Lipid Metabolism; Fatty acid metabolism [PATH:ko00071] Metabolism; Lipid Metabolism; Lipid biosynthesis proteins [BR:ko01004] Cellular Processes; Endocrine System; Adipocytokine signaling pathway [PATH:ko04920] Cellular Processes; Endocrine System; PPAR signaling pathway [PATH:ko03320]
Unigene52053_All	1.0307	0.9905	0.8374	0.8142	PREDICTED: hypothetical protein isoform 2 [Vitis vinifera]	PLCD2_ARATH Phosphoinositide phospholipase C 2 OS=Arabidopsis thaliana GN=PLC2 PE=1 SV=1	--	K05857	phospholipase C, delta	Metabolism; Carbohydrate Metabolism; Inositol phosphate metabolism [PATH:ko00562] Environmental Information Processing; Signal Transduction; Calcium signaling pathway [PATH:ko04020] Environmental Information Processing; Signal Transduction; Phosphatidylinositol signaling system [PATH:ko04070]
Unigene52456_All	0.4811	4.0072	1.8241	0.1267	phosphatidic acid phosphatase, putative [Ricinus communis] >gi|223532535|gb|EEF34324.1| phosphatidic acid phosphatase, putative [Ricinus communis]	LPP2_ARATH Lipid phosphate phosphatase 2 OS=Arabidopsis thaliana GN=LPP2 PE=2 SV=1	Membrane-associated phospholipid phosphatase	K01080	phosphatidate phosphatase	Metabolism; Lipid Metabolism; Glycerolipid metabolism [PATH:ko00561] Metabolism; Lipid Metabolism; Glycerophospholipid metabolism [PATH:ko00564] Metabolism; Lipid Metabolism; Ether lipid metabolism [PATH:ko00565] Metabolism; Lipid Metabolism; Sphingolipid metabolism [PATH:ko00600] Cellular Processes; Immune System; Fc gamma R-mediated phagocytosis [PATH:ko04666]
Unigene52988_All	0	0	1.7238	1.1174	phospholipase d beta, putative [Ricinus communis] >gi|223548953|gb|EEF50442.1| phospholipase d beta, putative [Ricinus communis]	PLDB1_ARATH Phospholipase D beta 1 OS=Arabidopsis thaliana GN=PLDBETA1 PE=2 SV=3	--	K01115	phospholipase D	Metabolism; Lipid Metabolism; Glycerophospholipid metabolism [PATH:ko00564] Metabolism; Lipid Metabolism; Ether lipid metabolism [PATH:ko00565] Cellular Processes; Transport and Catabolism; Endocytosis [PATH:ko04144] Cellular Processes; Endocrine System; GnRH signaling pathway [PATH:ko04912] Cellular Processes; Immune System; Fc gamma R-mediated phagocytosis [PATH:ko04666]
Unigene53389_All	1.5229	0	4.3302	1.8045	phospholipase D beta 1 isoform 1a [Gossypium hirsutum]	PLDB1_ARATH Phospholipase D beta 1 OS=Arabidopsis thaliana GN=PLDBETA1 PE=2 SV=3	--	K01115	phospholipase D	Metabolism; Lipid Metabolism; Glycerophospholipid metabolism [PATH:ko00564] Metabolism; Lipid Metabolism; Ether lipid metabolism [PATH:ko00565] Cellular Processes; Transport and Catabolism; Endocytosis [PATH:ko04144] Cellular Processes; Endocrine System; GnRH signaling pathway [PATH:ko04912] Cellular Processes; Immune System; Fc gamma R-mediated phagocytosis [PATH:ko04666]
Unigene542_All	1.4636	0.1406	1.0701	1.1561	unnamed protein product [Vitis vinifera]	PLDP1_ARATH Phospholipase D p1 OS=Arabidopsis thaliana GN=PLDP1 PE=2 SV=1	Phosphatidylserine/phosphatidylglycerophosphate/cardiolipin synthases and related enzymes	K01115	phospholipase D	Metabolism; Lipid Metabolism; Glycerophospholipid metabolism [PATH:ko00564] Metabolism; Lipid Metabolism; Ether lipid metabolism [PATH:ko00565] Cellular Processes; Transport and Catabolism; Endocytosis [PATH:ko04144] Cellular Processes; Endocrine System; GnRH signaling pathway [PATH:ko04912] Cellular Processes; Immune System; Fc gamma R-mediated phagocytosis [PATH:ko04666]
Unigene54589_All	1.2678	0	1.7166	1.6691	predicted protein [Populus trichocarpa] >gi|222864526|gb|EEF01657.1| predicted protein [Populus trichocarpa]	PLDP1_ARATH Phospholipase D p1 OS=Arabidopsis thaliana GN=PLDP1 PE=2 SV=1	--	K01115	phospholipase D	Metabolism; Lipid Metabolism; Glycerophospholipid metabolism [PATH:ko00564] Metabolism; Lipid Metabolism; Ether lipid metabolism [PATH:ko00565] Cellular Processes; Transport and Catabolism; Endocytosis [PATH:ko04144] Cellular Processes; Endocrine System; GnRH signaling pathway [PATH:ko04912] Cellular Processes; Immune System; Fc gamma R-mediated phagocytosis [PATH:ko04666]
Unigene54771_All	0	0.7556	2.3421	0.207	predicted protein [Populus trichocarpa] >gi|222860706|gb|EEE98253.1| predicted protein [Populus trichocarpa]	TAZ1_DICDI Putative lysophosphatidylcholine acyltransferase OS=Dictyostelium discoideum GN=taz PE=3 SV=1	--	--	--	--
Unigene55667_All	0.9414	2.197	6.3366	5.3115	PREDICTED: hypothetical protein [Vitis vinifera] >gi|270250645|emb|CBI33823.1| unnamed protein product [Vitis vinifera]	PLSB_CARTI Glycerol-3-phosphate acyltransferase, chloroplastic OS=Carthamus tinctorius PE=2 SV=1	--	K00630	glycerol-3-phosphate O-acyltransferase	Metabolism; Lipid Metabolism; Glycerolipid metabolism [PATH:ko00561] Metabolism; Lipid Metabolism; Glycerophospholipid metabolism [PATH:ko00564]
Unigene55805_All	0.7719	2.2253	3.7625	0.6097	JD1 [Nicotiana tabacum]	LPCT4_XENLA Lysophosphatidylcholine acyltransferase 4 OS=Xenopus laevis GN=lpcat4 PE=2 SV=2	--	--	--	--
Unigene56200_All	2.9058	1.5783	8.0058	3.3932	predicted protein [Populus trichocarpa] >gi|222854639|gb|EEE92186.1| predicted protein [Populus trichocarpa]	PLDA1_RICCO Phospholipase D alpha 1 OS=Ricinus communis GN=PLD1 PE=1 SV=1	Phosphatidylserine/phosphatidylglycerophosphate/cardiolipin synthases and related enzymes	K01115	phospholipase D	Metabolism; Lipid Metabolism; Glycerophospholipid metabolism [PATH:ko00564] Metabolism; Lipid Metabolism; Ether lipid metabolism [PATH:ko00565] Cellular Processes; Transport and Catabolism; Endocytosis [PATH:ko04144] Cellular Processes; Endocrine System; GnRH signaling pathway [PATH:ko04912] Cellular Processes; Immune System; Fc gamma R-mediated phagocytosis [PATH:ko04666]
Unigene5685_All	103.924	158.023	151.196	112.482	delta-6-desaturase [Camellia sinensis]	FADS2_DANRE Fatty acid desaturase 2 OS=Danio rerio GN=fads2 PE=2 SV=1	Cytochrome b involved in lipid metabolism	K00360	nitrate reductase (NADH)	Metabolism; Energy Metabolism; Nitrogen metabolism [PATH:ko00910]
Unigene58826_All	2.5356	1.6245	3.4332	4.0059	phospholipase d zeta, putative [Ricinus communis] >gi|223544062|gb|EEF45588.1| phospholipase d zeta, putative [Ricinus communis]	PLDP1_ARATH Phospholipase D p1 OS=Arabidopsis thaliana GN=PLDP1 PE=2 SV=1	--	K01115	phospholipase D	Metabolism; Lipid Metabolism; Glycerophospholipid metabolism [PATH:ko00564] Metabolism; Lipid Metabolism; Ether lipid metabolism [PATH:ko00565] Cellular Processes; Transport and Catabolism; Endocytosis [PATH:ko04144] Cellular Processes; Endocrine System; GnRH signaling pathway [PATH:ko04912] Cellular Processes; Immune System; Fc gamma R-mediated phagocytosis [PATH:ko04666]
Unigene6121_All	63.1645	56.0878	26.5617	6.0996	PREDICTED: hypothetical protein [Vitis vinifera]	PDAT_YEAST Phospholipid:diacylglycerol acyltransferase OS=Saccharomyces cerevisiae GN=LRO1 PE=1 SV=1	--	K00679	phospholipid:diacylglycerol acyltransferase	Metabolism; Lipid Metabolism; Glycerolipid metabolism [PATH:ko00561]
Unigene61227_All	1.3743	1.9811	3.3495	2.714	PREDICTED: hypothetical protein, partial [Vitis vinifera]	PLDD1_ARATH Phospholipase D delta OS=Arabidopsis thaliana GN=PLDDELTA PE=1 SV=2	--	K01115	phospholipase D	Metabolism; Lipid Metabolism; Glycerophospholipid metabolism [PATH:ko00564] Metabolism; Lipid Metabolism; Ether lipid metabolism [PATH:ko00565] Cellular Processes; Transport and Catabolism; Endocytosis [PATH:ko04144] Cellular Processes; Endocrine System; GnRH signaling pathway [PATH:ko04912] Cellular Processes; Immune System; Fc gamma R-mediated phagocytosis [PATH:ko04666]
Unigene61310_All	2.7265	0.655	3.3225	3.769	predicted protein [Populus trichocarpa] >gi|222845928|gb|EEE83475.1| predicted protein [Populus trichocarpa]	--	--	K01897	long-chain acyl-CoA synthetase	Metabolism; Lipid Metabolism; Fatty acid metabolism [PATH:ko00071] Metabolism; Lipid Metabolism; Lipid biosynthesis proteins [BR:ko01004] Cellular Processes; Endocrine System; Adipocytokine signaling pathway [PATH:ko04920] Cellular Processes; Endocrine System; PPAR signaling pathway [PATH:ko03320]
Unigene61424_All	0	0	3.8299	5.32	unnamed protein product [Vitis vinifera]	LPP2_ARATH Lipid phosphate phosphatase 2 OS=Arabidopsis thaliana GN=LPP2 PE=2 SV=1	Membrane-associated phospholipid phosphatase	K01080	phosphatidate phosphatase	Metabolism; Lipid Metabolism; Glycerolipid metabolism [PATH:ko00561] Metabolism; Lipid Metabolism; Glycerophospholipid metabolism [PATH:ko00564] Metabolism; Lipid Metabolism; Ether lipid metabolism [PATH:ko00565] Metabolism; Lipid Metabolism; Sphingolipid metabolism [PATH:ko00600] Cellular Processes; Immune System; Fc gamma R-mediated phagocytosis [PATH:ko04666]
Unigene61464_All	2.6832	1.2893	4.9046	4.2391	unnamed protein product [Vitis vinifera]	PLDD1_ARATH Phospholipase D delta OS=Arabidopsis thaliana GN=PLDDELTA PE=1 SV=2	--	K01115	phospholipase D	Metabolism; Lipid Metabolism; Glycerophospholipid metabolism [PATH:ko00564] Metabolism; Lipid Metabolism; Ether lipid metabolism [PATH:ko00565] Cellular Processes; Transport and Catabolism; Endocytosis [PATH:ko04144] Cellular Processes; Endocrine System; GnRH signaling pathway [PATH:ko04912] Cellular Processes; Immune System; Fc gamma R-mediated phagocytosis [PATH:ko04666]
Unigene62017_All	5.6347	2.4066	3.5604	1.9782	unnamed protein product [Vitis vinifera]	PLDD1_ARATH Phospholipase D delta OS=Arabidopsis thaliana GN=PLDDELTA PE=1 SV=2	--	K01115	phospholipase D	Metabolism; Lipid Metabolism; Glycerophospholipid metabolism [PATH:ko00564] Metabolism; Lipid Metabolism; Ether lipid metabolism [PATH:ko00565] Cellular Processes; Transport and Catabolism; Endocytosis [PATH:ko04144] Cellular Processes; Endocrine System; GnRH signaling pathway [PATH:ko04912] Cellular Processes; Immune System; Fc gamma R-mediated phagocytosis [PATH:ko04666]
Unigene62159_All	0	0	4.9757	1.4514	PREDICTED: hypothetical protein [Vitis vinifera] >gi|270246154|emb|CBI32531.1| unnamed protein product [Vitis vinifera]	--	--	K01897	long-chain acyl-CoA synthetase	Metabolism; Lipid Metabolism; Fatty acid metabolism [PATH:ko00071] Metabolism; Lipid Metabolism; Lipid biosynthesis proteins [BR:ko01004] Cellular Processes; Endocrine System; Adipocytokine signaling pathway [PATH:ko04920] Cellular Processes; Endocrine System; PPAR signaling pathway [PATH:ko03320]
Unigene62239_All	3.0294	1.7467	7.8755	0.9572	phospholipase D alpha [Cucumis melo var. inodorus]	PLDA2_ARATH Phospholipase D alpha 2 OS=Arabidopsis thaliana GN=PLDALPHA2 PE=2 SV=1	--	K01115	phospholipase D	Metabolism; Lipid Metabolism; Glycerophospholipid metabolism [PATH:ko00564] Metabolism; Lipid Metabolism; Ether lipid metabolism [PATH:ko00565] Cellular Processes; Transport and Catabolism; Endocytosis [PATH:ko04144] Cellular Processes; Endocrine System; GnRH signaling pathway [PATH:ko04912] Cellular Processes; Immune System; Fc gamma R-mediated phagocytosis [PATH:ko04666]
Unigene62361_All	6.5244	0.57	16.3832	1.8741	phospholipase d zeta, putative [Ricinus communis] >gi|223544062|gb|EEF45588.1| phospholipase d zeta, putative [Ricinus communis]	PLDP1_ARATH Phospholipase D p1 OS=Arabidopsis thaliana GN=PLDP1 PE=2 SV=1	--	K01115	phospholipase D	Metabolism; Lipid Metabolism; Glycerophospholipid metabolism [PATH:ko00564] Metabolism; Lipid Metabolism; Ether lipid metabolism [PATH:ko00565] Cellular Processes; Transport and Catabolism; Endocytosis [PATH:ko04144] Cellular Processes; Endocrine System; GnRH signaling pathway [PATH:ko04912] Cellular Processes; Immune System; Fc gamma R-mediated phagocytosis [PATH:ko04666]
Unigene62880_All	3.6521	3.0083	5.5101	2.4728	lysophosphatidic acid acyltransferase, putative [Ricinus communis] >gi|183211896|gb|ACC59198.1| 1-acyl-sn-glycerol-3-phosphate acyltransferase [Ricinus communis] >gi|223533919|gb|EEF35644.1| lysophosphatidic acid acyltransferase, putative [Ricinus communis]	LPAT2_BRANA 1-acyl-sn-glycerol-3-phosphate acyltransferase 2 OS=Brassica napus GN=LPAT2 PE=2 SV=1	1-acyl-sn-glycerol-3-phosphate acyltransferase	K00655	1-acyl-sn-glycerol-3-phosphate acyltransferase	Metabolism; Lipid Metabolism; Glycerolipid metabolism [PATH:ko00561] Metabolism; Lipid Metabolism; Glycerophospholipid metabolism [PATH:ko00564] Metabolism; Lipid Metabolism; Ether lipid metabolism [PATH:ko00565]
Unigene63167_All	5.4383	0.871	13.6225	4.6539	phospholipase d beta, putative [Ricinus communis] >gi|223548953|gb|EEF50442.1| phospholipase d beta, putative [Ricinus communis]	PLDB1_ARATH Phospholipase D beta 1 OS=Arabidopsis thaliana GN=PLDBETA1 PE=2 SV=3	--	K01115	phospholipase D	Metabolism; Lipid Metabolism; Glycerophospholipid metabolism [PATH:ko00564] Metabolism; Lipid Metabolism; Ether lipid metabolism [PATH:ko00565] Cellular Processes; Transport and Catabolism; Endocytosis [PATH:ko04144] Cellular Processes; Endocrine System; GnRH signaling pathway [PATH:ko04912] Cellular Processes; Immune System; Fc gamma R-mediated phagocytosis [PATH:ko04666]
Unigene63539_All	49.0766	46.5799	15.0127	3.8288	Phosphatidylcholine: Diacylglycerol Acyltransferase [Ricinus communis] >gi|223533168|gb|EEF34925.1| Phosphatidylcholine: Diacylglycerol Acyltransferase [Ricinus communis]	PDAT_SCHPO Phospholipid:diacylglycerol acyltransferase OS=Schizosaccharomyces pombe GN=plh1 PE=1 SV=1	--	K00679	phospholipid:diacylglycerol acyltransferase	Metabolism; Lipid Metabolism; Glycerolipid metabolism [PATH:ko00561]
Unigene63667_All	8.0722	8.6699	13.1157	21.755	RecName: Full=1-acyl-sn-glycerol-3-phosphate acyltransferase 2; AltName: Full=Lysophosphatidyl acyltransferase 2 >gi|47607472|gb|AAT36638.1| acyl-CoA:1-acylglycerol-3-phosphate acyltransferase [Brassica oleracea]	LPAT2_BRAOL 1-acyl-sn-glycerol-3-phosphate acyltransferase 2 OS=Brassica oleracea GN=LPAT2 PE=2 SV=1	--	K00655	1-acyl-sn-glycerol-3-phosphate acyltransferase	Metabolism; Lipid Metabolism; Glycerolipid metabolism [PATH:ko00561] Metabolism; Lipid Metabolism; Glycerophospholipid metabolism [PATH:ko00564] Metabolism; Lipid Metabolism; Ether lipid metabolism [PATH:ko00565]
Unigene63725_All	6.2176	0	0	0.6139	predicted protein [Populus trichocarpa] >gi|222874445|gb|EEF11576.1| predicted protein [Populus trichocarpa]	PLDD1_ARATH Phospholipase D delta OS=Arabidopsis thaliana GN=PLDDELTA PE=1 SV=2	--	K01115	phospholipase D	Metabolism; Lipid Metabolism; Glycerophospholipid metabolism [PATH:ko00564] Metabolism; Lipid Metabolism; Ether lipid metabolism [PATH:ko00565] Cellular Processes; Transport and Catabolism; Endocytosis [PATH:ko04144] Cellular Processes; Endocrine System; GnRH signaling pathway [PATH:ko04912] Cellular Processes; Immune System; Fc gamma R-mediated phagocytosis [PATH:ko04666]
Unigene6454_All	10.1783	9.649	7.7101	9.2353	PREDICTED: hypothetical protein [Vitis vinifera]	PCAT1_HUMAN Lysophosphatidylcholine acyltransferase 1 OS=Homo sapiens GN=LPCAT1 PE=1 SV=2	1-acyl-sn-glycerol-3-phosphate acyltransferase	--	--	--
Unigene64780_All	5.021	2.0105	2.0395	4.9578	PREDICTED: similar to PLDP1 (PHOSPHOLIPASE D ZETA1); phospholipase D [Vitis vinifera]	PLDP1_ARATH Phospholipase D p1 OS=Arabidopsis thaliana GN=PLDP1 PE=2 SV=1	--	K01115	phospholipase D	Metabolism; Lipid Metabolism; Glycerophospholipid metabolism [PATH:ko00564] Metabolism; Lipid Metabolism; Ether lipid metabolism [PATH:ko00565] Cellular Processes; Transport and Catabolism; Endocytosis [PATH:ko04144] Cellular Processes; Endocrine System; GnRH signaling pathway [PATH:ko04912] Cellular Processes; Immune System; Fc gamma R-mediated phagocytosis [PATH:ko04666]
Unigene65155_All	1.613	3.4102	2.0966	0.5097	PREDICTED: similar to phospholipase D delta [Vitis vinifera]	PLDD1_ARATH Phospholipase D delta OS=Arabidopsis thaliana GN=PLDDELTA PE=1 SV=2	--	K01115	phospholipase D	Metabolism; Lipid Metabolism; Glycerophospholipid metabolism [PATH:ko00564] Metabolism; Lipid Metabolism; Ether lipid metabolism [PATH:ko00565] Cellular Processes; Transport and Catabolism; Endocytosis [PATH:ko04144] Cellular Processes; Endocrine System; GnRH signaling pathway [PATH:ko04912] Cellular Processes; Immune System; Fc gamma R-mediated phagocytosis [PATH:ko04666]
Unigene65244_All	2.7712	2.6631	6.8798	2.8945	delta-6-desaturase [Camellia sinensis]	--	--	--	--	--
Unigene65300_All	3.0576	2.0988	1.0646	3.7955	predicted protein [Populus trichocarpa] >gi|222851043|gb|EEE88590.1| predicted protein [Populus trichocarpa]	PLCD2_ARATH Phosphoinositide phospholipase C 2 OS=Arabidopsis thaliana GN=PLC2 PE=1 SV=1	--	K05857	phospholipase C, delta	Metabolism; Carbohydrate Metabolism; Inositol phosphate metabolism [PATH:ko00562] Environmental Information Processing; Signal Transduction; Calcium signaling pathway [PATH:ko04020] Environmental Information Processing; Signal Transduction; Phosphatidylinositol signaling system [PATH:ko04070]
Unigene65543_All	18.7824	41.6532	17.0195	9.701	PREDICTED: hypothetical protein [Vitis vinifera] >gi|270247458|emb|CBI32833.1| unnamed protein product [Vitis vinifera]	--	--	K01115	phospholipase D	Metabolism; Lipid Metabolism; Glycerophospholipid metabolism [PATH:ko00564] Metabolism; Lipid Metabolism; Ether lipid metabolism [PATH:ko00565] Cellular Processes; Transport and Catabolism; Endocytosis [PATH:ko04144] Cellular Processes; Endocrine System; GnRH signaling pathway [PATH:ko04912] Cellular Processes; Immune System; Fc gamma R-mediated phagocytosis [PATH:ko04666]
Unigene65859_All	0.9687	0	2.9119	7.1931	PREDICTED: hypothetical protein isoform 1 [Vitis vinifera] >gi|147828132|emb|CAN64084.1| hypothetical protein [Vitis vinifera]	PLCD2_ARATH Phosphoinositide phospholipase C 2 OS=Arabidopsis thaliana GN=PLC2 PE=1 SV=1	--	K05857	phospholipase C, delta	Metabolism; Carbohydrate Metabolism; Inositol phosphate metabolism [PATH:ko00562] Environmental Information Processing; Signal Transduction; Calcium signaling pathway [PATH:ko04020] Environmental Information Processing; Signal Transduction; Phosphatidylinositol signaling system [PATH:ko04070]
Unigene66765_All	1.0699	0.5141	2.1729	2.1128	unnamed protein product [Vitis vinifera]	--	--	K01114	phospholipase C	Metabolism; Carbohydrate Metabolism; Inositol phosphate metabolism [PATH:ko00562] Metabolism; Lipid Metabolism; Glycerophospholipid metabolism [PATH:ko00564] Metabolism; Lipid Metabolism; Ether lipid metabolism [PATH:ko00565] Environmental Information Processing; Signaling Molecules and Interaction; Bacterial toxins [BR:ko02042]
Unigene67413_All	0	0	0	3.8308	NPC4 (NONSPECIFIC PHOSPHOLIPASE C4); hydrolase, acting on ester bonds / phospholipase C [Arabidopsis thaliana] >gi|6017099|gb|AAF01582.1|AC009895_3 hypothetical protein [Arabidopsis thaliana] >gi|14335156|gb|AAK59858.1| AT3g03530/T21P5_5 [Arabidopsis thaliana] >gi|23506053|gb|AAN28886.1| At3g03530/T21P5_5 [Arabidopsis thaliana] >gi|24417131|dbj|BAC22508.1| phosphatidylglycerol specific phospholip…	--	--	K01114	phospholipase C	Metabolism; Carbohydrate Metabolism; Inositol phosphate metabolism [PATH:ko00562] Metabolism; Lipid Metabolism; Glycerophospholipid metabolism [PATH:ko00564] Metabolism; Lipid Metabolism; Ether lipid metabolism [PATH:ko00565] Environmental Information Processing; Signaling Molecules and Interaction; Bacterial toxins [BR:ko02042]
Unigene67484_All	0.779	0	0	6.7689	PREDICTED: hypothetical protein [Vitis vinifera] >gi|270246154|emb|CBI32531.1| unnamed protein product [Vitis vinifera]	--	--	K01897	long-chain acyl-CoA synthetase	Metabolism; Lipid Metabolism; Fatty acid metabolism [PATH:ko00071] Metabolism; Lipid Metabolism; Lipid biosynthesis proteins [BR:ko01004] Cellular Processes; Endocrine System; Adipocytokine signaling pathway [PATH:ko04920] Cellular Processes; Endocrine System; PPAR signaling pathway [PATH:ko03320]
Unigene67698_All	3.3824	1.1339	1.1503	3.8525	putative long-chain acyl-CoA synthetase [Capsicum annuum]	FCSA_DICDI Fatty acyl-CoA synthetase A OS=Dictyostelium discoideum GN=fcsA PE=1 SV=1	Long-chain acyl-CoA synthetases (AMP-forming)	K01897	long-chain acyl-CoA synthetase	Metabolism; Lipid Metabolism; Fatty acid metabolism [PATH:ko00071] Metabolism; Lipid Metabolism; Lipid biosynthesis proteins [BR:ko01004] Cellular Processes; Endocrine System; Adipocytokine signaling pathway [PATH:ko04920] Cellular Processes; Endocrine System; PPAR signaling pathway [PATH:ko03320]
Unigene67927_All	2.1443	0	1.1613	1.9761	PI-phospholipase C PLC5 [Solanum lycopersicum]	PLCD2_ARATH Phosphoinositide phospholipase C 2 OS=Arabidopsis thaliana GN=PLC2 PE=1 SV=1	--	K05857	phospholipase C, delta	Metabolism; Carbohydrate Metabolism; Inositol phosphate metabolism [PATH:ko00562] Environmental Information Processing; Signal Transduction; Calcium signaling pathway [PATH:ko04020] Environmental Information Processing; Signal Transduction; Phosphatidylinositol signaling system [PATH:ko04070]
Unigene68392_All	3.9681	1.144	3.8684	5.3287	unnamed protein product [Vitis vinifera]	PLDB2_ARATH Phospholipase D beta 2 OS=Arabidopsis thaliana GN=PLDBETA2 PE=2 SV=2	Phosphatidylserine/phosphatidylglycerophosphate/cardiolipin synthases and related enzymes	K01115	phospholipase D	Metabolism; Lipid Metabolism; Glycerophospholipid metabolism [PATH:ko00564] Metabolism; Lipid Metabolism; Ether lipid metabolism [PATH:ko00565] Cellular Processes; Transport and Catabolism; Endocytosis [PATH:ko04144] Cellular Processes; Endocrine System; GnRH signaling pathway [PATH:ko04912] Cellular Processes; Immune System; Fc gamma R-mediated phagocytosis [PATH:ko04666]
Unigene69204_All	2.1364	0	2.3865	4.8518	predicted protein [Populus trichocarpa] >gi|222854639|gb|EEE92186.1| predicted protein [Populus trichocarpa]	PLDA1_TOBAC Phospholipase D alpha 1 OS=Nicotiana tabacum GN=PLD1 PE=2 SV=2	Phosphatidylserine/phosphatidylglycerophosphate/cardiolipin synthases and related enzymes	K01115	phospholipase D	Metabolism; Lipid Metabolism; Glycerophospholipid metabolism [PATH:ko00564] Metabolism; Lipid Metabolism; Ether lipid metabolism [PATH:ko00565] Cellular Processes; Transport and Catabolism; Endocytosis [PATH:ko04144] Cellular Processes; Endocrine System; GnRH signaling pathway [PATH:ko04912] Cellular Processes; Immune System; Fc gamma R-mediated phagocytosis [PATH:ko04666]
Unigene69242_All	0	0.7141	1.5091	3.8152	PREDICTED: hypothetical protein [Vitis vinifera]	--	--	K01114	phospholipase C	Metabolism; Carbohydrate Metabolism; Inositol phosphate metabolism [PATH:ko00562] Metabolism; Lipid Metabolism; Glycerophospholipid metabolism [PATH:ko00564] Metabolism; Lipid Metabolism; Ether lipid metabolism [PATH:ko00565] Environmental Information Processing; Signaling Molecules and Interaction; Bacterial toxins [BR:ko02042]
Unigene69656_All	10.2613	8.304	6.1425	11.092	1-phosphatidylinositol-4,5-bisphosphate phosphodiesterase, putative [Ricinus communis] >gi|223526462|gb|EEF28737.1| 1-phosphatidylinositol-4,5-bisphosphate phosphodiesterase, putative [Ricinus communis]	PLCD6_ARATH Phosphoinositide phospholipase C 6 OS=Arabidopsis thaliana GN=PLC6 PE=2 SV=2	--	K05857	phospholipase C, delta	Metabolism; Carbohydrate Metabolism; Inositol phosphate metabolism [PATH:ko00562] Environmental Information Processing; Signal Transduction; Calcium signaling pathway [PATH:ko04020] Environmental Information Processing; Signal Transduction; Phosphatidylinositol signaling system [PATH:ko04070]
Unigene69697_All	6.2189	0	5.5116	8.0387	phosphoinositide-specific phospholipase C 8 [Arabidopsis thaliana]	PLCD6_ARATH Phosphoinositide phospholipase C 6 OS=Arabidopsis thaliana GN=PLC6 PE=2 SV=2	--	K05857	phospholipase C, delta	Metabolism; Carbohydrate Metabolism; Inositol phosphate metabolism [PATH:ko00562] Environmental Information Processing; Signal Transduction; Calcium signaling pathway [PATH:ko04020] Environmental Information Processing; Signal Transduction; Phosphatidylinositol signaling system [PATH:ko04070]
Unigene7153_All	7.8019	4.458	5.1963	5.9409	PREDICTED: hypothetical protein [Vitis vinifera] >gi|270251105|emb|CBI34479.1| unnamed protein product [Vitis vinifera]	FCSB_DICDI Fatty acyl-CoA synthetase B OS=Dictyostelium discoideum GN=fcsB PE=2 SV=1	Long-chain acyl-CoA synthetases (AMP-forming)	K01897	long-chain acyl-CoA synthetase	Metabolism; Lipid Metabolism; Fatty acid metabolism [PATH:ko00071] Metabolism; Lipid Metabolism; Lipid biosynthesis proteins [BR:ko01004] Cellular Processes; Endocrine System; Adipocytokine signaling pathway [PATH:ko04920] Cellular Processes; Endocrine System; PPAR signaling pathway [PATH:ko03320]
Unigene71985_All	0.4722	0.4538	3.4524	10.0708	long-chain-fatty-acid CoA ligase, putative [Ricinus communis] >gi|223540179|gb|EEF41754.1| long-chain-fatty-acid CoA ligase, putative [Ricinus communis]	4CL2_PETCR 4-coumarate--CoA ligase 1 OS=Petroselinum crispum GN=4CL2 PE=2 SV=1	Long-chain acyl-CoA synthetases (AMP-forming)	K01897	long-chain acyl-CoA synthetase	Metabolism; Lipid Metabolism; Fatty acid metabolism [PATH:ko00071] Metabolism; Lipid Metabolism; Lipid biosynthesis proteins [BR:ko01004] Cellular Processes; Endocrine System; Adipocytokine signaling pathway [PATH:ko04920] Cellular Processes; Endocrine System; PPAR signaling pathway [PATH:ko03320]
Unigene72123_All	1.2161	0	1.235	1.6811	phosphatidylcholine-sterol O-acyltransferase, putative [Ricinus communis] >gi|223546528|gb|EEF48026.1| phosphatidylcholine-sterol O-acyltransferase, putative [Ricinus communis]	--	--	K00679	phospholipid:diacylglycerol acyltransferase	Metabolism; Lipid Metabolism; Glycerolipid metabolism [PATH:ko00561]
Unigene7225_All	1.2475	0.5994	0.7601	0.7391	chloroplast omega-3 fatty acid desaturase [Vigna unguiculata]	FAD3D_ARATH Temperature-sensitive omega-3 fatty acid desaturase, chloroplastic OS=Arabidopsis thaliana GN=FAD8 PE=2 SV=1	Fatty acid desaturase	K10257	omega-3 fatty acid desaturase (delta-15 desaturase)	Metabolism; Lipid Metabolism; Biosynthesis of unsaturated fatty acids [PATH:ko01040] Metabolism; Lipid Metabolism; Lipid biosynthesis proteins [BR:ko01004]
Unigene72519_All	0	0	0	0.9641	unnamed protein product [Vitis vinifera]	PLDD1_ARATH Phospholipase D delta OS=Arabidopsis thaliana GN=PLDDELTA PE=1 SV=2	--	K01115	phospholipase D	Metabolism; Lipid Metabolism; Glycerophospholipid metabolism [PATH:ko00564] Metabolism; Lipid Metabolism; Ether lipid metabolism [PATH:ko00565] Cellular Processes; Transport and Catabolism; Endocytosis [PATH:ko04144] Cellular Processes; Endocrine System; GnRH signaling pathway [PATH:ko04912] Cellular Processes; Immune System; Fc gamma R-mediated phagocytosis [PATH:ko04666]
Unigene73309_All	39.333	35.4903	12.1962	5.6923	unnamed protein product [Vitis vinifera]	PDAT_SCHPO Phospholipid:diacylglycerol acyltransferase OS=Schizosaccharomyces pombe GN=plh1 PE=1 SV=1	--	K00679	phospholipid:diacylglycerol acyltransferase	Metabolism; Lipid Metabolism; Glycerolipid metabolism [PATH:ko00561]
Unigene73504_All	0.5582	4.1378	1.2956	3.1493	PREDICTED: hypothetical protein [Vitis vinifera] >gi|270238986|emb|CBI26222.1| unnamed protein product [Vitis vinifera]	ACSL6_RAT Long-chain-fatty-acid--CoA ligase 6 OS=Rattus norvegicus GN=Acsl6 PE=1 SV=1	Long-chain acyl-CoA synthetases (AMP-forming)	K01897	long-chain acyl-CoA synthetase	Metabolism; Lipid Metabolism; Fatty acid metabolism [PATH:ko00071] Metabolism; Lipid Metabolism; Lipid biosynthesis proteins [BR:ko01004] Cellular Processes; Endocrine System; Adipocytokine signaling pathway [PATH:ko04920] Cellular Processes; Endocrine System; PPAR signaling pathway [PATH:ko03320]
Unigene73843_All	0.6323	0.4051	2.911	6.9929	predicted protein [Populus trichocarpa] >gi|222864957|gb|EEF02088.1| predicted protein [Populus trichocarpa]	LPP3_ARATH Putative lipid phosphate phosphatase 3, chloroplastic OS=Arabidopsis thaliana GN=LPP3 PE=2 SV=1	Membrane-associated phospholipid phosphatase	K01080	phosphatidate phosphatase	Metabolism; Lipid Metabolism; Glycerolipid metabolism [PATH:ko00561] Metabolism; Lipid Metabolism; Glycerophospholipid metabolism [PATH:ko00564] Metabolism; Lipid Metabolism; Ether lipid metabolism [PATH:ko00565] Metabolism; Lipid Metabolism; Sphingolipid metabolism [PATH:ko00600] Cellular Processes; Immune System; Fc gamma R-mediated phagocytosis [PATH:ko04666]
Unigene74578_All	1.5947	0.7663	3.2389	3.7792	1-phosphatidylinositol-4,5-bisphosphate phosphodiesterase, putative [Ricinus communis] >gi|223535087|gb|EEF36769.1| 1-phosphatidylinositol-4,5-bisphosphate phosphodiesterase, putative [Ricinus communis]	PLCD4_ARATH Phosphoinositide phospholipase C 4 OS=Arabidopsis thaliana GN=PLC4 PE=2 SV=2	--	K05857	phospholipase C, delta	Metabolism; Carbohydrate Metabolism; Inositol phosphate metabolism [PATH:ko00562] Environmental Information Processing; Signal Transduction; Calcium signaling pathway [PATH:ko04020] Environmental Information Processing; Signal Transduction; Phosphatidylinositol signaling system [PATH:ko04070]
Unigene75071_All	2.9527	0	5.3972	3.4986	phospholipase PLDb2 [Solanum lycopersicum]	PLDG3_ARATH Phospholipase D gamma 3 OS=Arabidopsis thaliana GN=PLDGAMMA3 PE=2 SV=1	--	K01115	phospholipase D	Metabolism; Lipid Metabolism; Glycerophospholipid metabolism [PATH:ko00564] Metabolism; Lipid Metabolism; Ether lipid metabolism [PATH:ko00565] Cellular Processes; Transport and Catabolism; Endocytosis [PATH:ko04144] Cellular Processes; Endocrine System; GnRH signaling pathway [PATH:ko04912] Cellular Processes; Immune System; Fc gamma R-mediated phagocytosis [PATH:ko04666]
Unigene75207_All	1.4448	0	0.5869	2.2826	predicted protein [Populus trichocarpa] >gi|222838601|gb|EEE76966.1| predicted protein [Populus trichocarpa]	PLDP1_ARATH Phospholipase D p1 OS=Arabidopsis thaliana GN=PLDP1 PE=2 SV=1	--	K01115	phospholipase D	Metabolism; Lipid Metabolism; Glycerophospholipid metabolism [PATH:ko00564] Metabolism; Lipid Metabolism; Ether lipid metabolism [PATH:ko00565] Cellular Processes; Transport and Catabolism; Endocytosis [PATH:ko04144] Cellular Processes; Endocrine System; GnRH signaling pathway [PATH:ko04912] Cellular Processes; Immune System; Fc gamma R-mediated phagocytosis [PATH:ko04666]
Unigene75630_All	0.6655	0.6396	1.0813	6.8343	phospholipase C/ phosphoric diester hydrolase [Arabidopsis thaliana]	--	--	--	--	--
Unigene75945_All	2.4951	1.7983	3.0405	7.391	PI-phospholipase C PLC5 [Solanum lycopersicum]	PLCD5_ARATH Phosphoinositide phospholipase C 5 OS=Arabidopsis thaliana GN=PLC5 PE=2 SV=2	--	K05857	phospholipase C, delta	Metabolism; Carbohydrate Metabolism; Inositol phosphate metabolism [PATH:ko00562] Environmental Information Processing; Signal Transduction; Calcium signaling pathway [PATH:ko04020] Environmental Information Processing; Signal Transduction; Phosphatidylinositol signaling system [PATH:ko04070]
Unigene75948_All	1.8713	0.5994	1.0135	4.4346	predicted protein [Populus trichocarpa] >gi|222866659|gb|EEF03790.1| predicted protein [Populus trichocarpa]	PLDA1_TOBAC Phospholipase D alpha 1 OS=Nicotiana tabacum GN=PLD1 PE=2 SV=2	Phosphatidylserine/phosphatidylglycerophosphate/cardiolipin synthases and related enzymes	K01115	phospholipase D	Metabolism; Lipid Metabolism; Glycerophospholipid metabolism [PATH:ko00564] Metabolism; Lipid Metabolism; Ether lipid metabolism [PATH:ko00565] Cellular Processes; Transport and Catabolism; Endocytosis [PATH:ko04144] Cellular Processes; Endocrine System; GnRH signaling pathway [PATH:ko04912] Cellular Processes; Immune System; Fc gamma R-mediated phagocytosis [PATH:ko04666]
Unigene76260_All	1.146	0	1.3966	4.9791	PI-phospholipase C PLC5 [Solanum lycopersicum]	PLCD6_ARATH Phosphoinositide phospholipase C 6 OS=Arabidopsis thaliana GN=PLC6 PE=2 SV=2	--	K05857	phospholipase C, delta	Metabolism; Carbohydrate Metabolism; Inositol phosphate metabolism [PATH:ko00562] Environmental Information Processing; Signal Transduction; Calcium signaling pathway [PATH:ko04020] Environmental Information Processing; Signal Transduction; Phosphatidylinositol signaling system [PATH:ko04070]
Unigene76331_All	4.4779	3.2274	1.3642	4.8637	phospholipase D2 [Papaver somniferum] >gi|46906221|gb|AAL48264.2|AF451982_1 phospholipase D2 [Papaver somniferum]	PLDZ1_ARATH Phospholipase D zeta OS=Arabidopsis thaliana GN=PLDZETA PE=2 SV=1	--	K01115	phospholipase D	Metabolism; Lipid Metabolism; Glycerophospholipid metabolism [PATH:ko00564] Metabolism; Lipid Metabolism; Ether lipid metabolism [PATH:ko00565] Cellular Processes; Transport and Catabolism; Endocytosis [PATH:ko04144] Cellular Processes; Endocrine System; GnRH signaling pathway [PATH:ko04912] Cellular Processes; Immune System; Fc gamma R-mediated phagocytosis [PATH:ko04666]
Unigene76689_All	2.7941	1.3425	2.2699	9.9321	predicted protein [Populus trichocarpa] >gi|222849483|gb|EEE87030.1| predicted protein [Populus trichocarpa]	FCSB_DICDI Fatty acyl-CoA synthetase B OS=Dictyostelium discoideum GN=fcsB PE=2 SV=1	Long-chain acyl-CoA synthetases (AMP-forming)	K01897	long-chain acyl-CoA synthetase	Metabolism; Lipid Metabolism; Fatty acid metabolism [PATH:ko00071] Metabolism; Lipid Metabolism; Lipid biosynthesis proteins [BR:ko01004] Cellular Processes; Endocrine System; Adipocytokine signaling pathway [PATH:ko04920] Cellular Processes; Endocrine System; PPAR signaling pathway [PATH:ko03320]
Unigene76743_All	0.885	0.8505	4.6735	10.1372	predicted protein [Populus trichocarpa] >gi|222849483|gb|EEE87030.1| predicted protein [Populus trichocarpa]	FCSB_DICDI Fatty acyl-CoA synthetase B OS=Dictyostelium discoideum GN=fcsB PE=2 SV=1	Long-chain acyl-CoA synthetases (AMP-forming)	K01897	long-chain acyl-CoA synthetase	Metabolism; Lipid Metabolism; Fatty acid metabolism [PATH:ko00071] Metabolism; Lipid Metabolism; Lipid biosynthesis proteins [BR:ko01004] Cellular Processes; Endocrine System; Adipocytokine signaling pathway [PATH:ko04920] Cellular Processes; Endocrine System; PPAR signaling pathway [PATH:ko03320]
Unigene7954_All	7.3496	16.9782	4.0188	9.6017	PREDICTED: hypothetical protein [Vitis vinifera]	DGA1_SCHPO Diacylglycerol O-acyltransferase 1 OS=Schizosaccharomyces pombe GN=dga1 PE=1 SV=3	--	--	--	--
Unigene8693_All	4.8199	22.8286	11.0479	10.1984	PREDICTED: hypothetical protein [Vitis vinifera] >gi|270239731|emb|CBI26964.1| unnamed protein product [Vitis vinifera]	LPP2_ARATH Lipid phosphate phosphatase 2 OS=Arabidopsis thaliana GN=LPP2 PE=2 SV=1	Membrane-associated phospholipid phosphatase	K01080	phosphatidate phosphatase	Metabolism; Lipid Metabolism; Glycerolipid metabolism [PATH:ko00561] Metabolism; Lipid Metabolism; Glycerophospholipid metabolism [PATH:ko00564] Metabolism; Lipid Metabolism; Ether lipid metabolism [PATH:ko00565] Metabolism; Lipid Metabolism; Sphingolipid metabolism [PATH:ko00600] Cellular Processes; Immune System; Fc gamma R-mediated phagocytosis [PATH:ko04666]
Unigene8859_All	0.3214	0	0	0	unnamed protein product [Vitis vinifera]	PDAT_SCHPO Phospholipid:diacylglycerol acyltransferase OS=Schizosaccharomyces pombe GN=plh1 PE=1 SV=1	--	K00679	phospholipid:diacylglycerol acyltransferase	Metabolism; Lipid Metabolism; Glycerolipid metabolism [PATH:ko00561]

## Sheet: Sheet2
ID	a	b	c	d	Nr.annotation	Swissprot.annotation	COG.Function.Description	KEGG.Orthology.KO.	KEGG.Description	KEGG.PathWay
Unigene11740_All	45.4799	54.8279	40.3911	50.219	PREDICTED: hypothetical protein [Vitis vinifera]	PLCD4_ARATH Phosphoinositide phospholipase C 4 OS=Arabidopsis thaliana GN=PLC4 PE=2 SV=2	--	K05857	phospholipase C, delta	Metabolism; Carbohydrate Metabolism; Inositol phosphate metabolism [PATH:ko00562] Environmental Information Processing; Signal Transduction; Calcium signaling pathway [PATH:ko04020] Environmental Information Processing; Signal Transduction; Phosphatidylinositol signaling system [PATH:ko04070]
Unigene11764_All	19.6133	11.6615	25.735	12.9295	PREDICTED: hypothetical protein [Vitis vinifera] >gi|147780467|emb|CAN62548.1| hypothetical protein [Vitis vinifera]	PDAT_YEAST Phospholipid:diacylglycerol acyltransferase OS=Saccharomyces cerevisiae GN=LRO1 PE=1 SV=1	--	K00679	phospholipid:diacylglycerol acyltransferase	Metabolism; Lipid Metabolism; Glycerolipid metabolism [PATH:ko00561]
Unigene11981_All	4.938	2.6486	6.5306	3.81	unnamed protein product [Vitis vinifera]	DGAT2_DICDI Diacylglycerol O-acyltransferase 2 OS=Dictyostelium discoideum GN=dgat2 PE=3 SV=1	--	K12811	ATP-dependent RNA helicase DDX46/PRP5	Genetic Information Processing; Transcription; Spliceosome [PATH:ko03040]
Unigene12506_All	12.0177	12.6384	14.4606	17.7325	PREDICTED: hypothetical protein [Vitis vinifera]	PCAT2_HUMAN Lysophosphatidylcholine acyltransferase 2 OS=Homo sapiens GN=LPCAT2 PE=1 SV=1	1-acyl-sn-glycerol-3-phosphate acyltransferase	--	--	--
Unigene12584_All	8.8452	4.6042	13.1741	16.4973	PREDICTED: hypothetical protein [Vitis vinifera] >gi|270239731|emb|CBI26964.1| unnamed protein product [Vitis vinifera]	LPP2_ARATH Lipid phosphate phosphatase 2 OS=Arabidopsis thaliana GN=LPP2 PE=2 SV=1	Membrane-associated phospholipid phosphatase	K01080	phosphatidate phosphatase	Metabolism; Lipid Metabolism; Glycerolipid metabolism [PATH:ko00561] Metabolism; Lipid Metabolism; Glycerophospholipid metabolism [PATH:ko00564] Metabolism; Lipid Metabolism; Ether lipid metabolism [PATH:ko00565] Metabolism; Lipid Metabolism; Sphingolipid metabolism [PATH:ko00600] Cellular Processes; Immune System; Fc gamma R-mediated phagocytosis [PATH:ko04666]
Unigene12919_All	26.9387	23.2935	20.6718	12.4774	PREDICTED: similar to phospholipase D delta [Vitis vinifera]	PLDD1_ARATH Phospholipase D delta OS=Arabidopsis thaliana GN=PLDDELTA PE=1 SV=2	Phosphatidylserine/phosphatidylglycerophosphate/cardiolipin synthases and related enzymes	K01115	phospholipase D	Metabolism; Lipid Metabolism; Glycerophospholipid metabolism [PATH:ko00564] Metabolism; Lipid Metabolism; Ether lipid metabolism [PATH:ko00565] Cellular Processes; Transport and Catabolism; Endocytosis [PATH:ko04144] Cellular Processes; Endocrine System; GnRH signaling pathway [PATH:ko04912] Cellular Processes; Immune System; Fc gamma R-mediated phagocytosis [PATH:ko04666]
Unigene13367_All	6.773	4.8816	11.9218	2.4522	PREDICTED: similar to PLDP1 (PHOSPHOLIPASE D ZETA1); phospholipase D [Vitis vinifera]	PLDP1_ARATH Phospholipase D p1 OS=Arabidopsis thaliana GN=PLDP1 PE=2 SV=1	--	K01115	phospholipase D	Metabolism; Lipid Metabolism; Glycerophospholipid metabolism [PATH:ko00564] Metabolism; Lipid Metabolism; Ether lipid metabolism [PATH:ko00565] Cellular Processes; Transport and Catabolism; Endocytosis [PATH:ko04144] Cellular Processes; Endocrine System; GnRH signaling pathway [PATH:ko04912] Cellular Processes; Immune System; Fc gamma R-mediated phagocytosis [PATH:ko04666]
Unigene14389_All	5.9223	3.2168	6.6939	2.5425	phospholipase d zeta, putative [Ricinus communis] >gi|223544062|gb|EEF45588.1| phospholipase d zeta, putative [Ricinus communis]	PLDP1_ARATH Phospholipase D p1 OS=Arabidopsis thaliana GN=PLDP1 PE=2 SV=1	Phosphatidylserine/phosphatidylglycerophosphate/cardiolipin synthases and related enzymes	K01115	phospholipase D	Metabolism; Lipid Metabolism; Glycerophospholipid metabolism [PATH:ko00564] Metabolism; Lipid Metabolism; Ether lipid metabolism [PATH:ko00565] Cellular Processes; Transport and Catabolism; Endocytosis [PATH:ko04144] Cellular Processes; Endocrine System; GnRH signaling pathway [PATH:ko04912] Cellular Processes; Immune System; Fc gamma R-mediated phagocytosis [PATH:ko04666]
Unigene14640_All	3.3085	2.7084	10.403	13.4063	phopholipase d alpha, putative [Ricinus communis] >gi|223543257|gb|EEF44789.1| phopholipase d alpha, putative [Ricinus communis]	PLDA1_RICCO Phospholipase D alpha 1 OS=Ricinus communis GN=PLD1 PE=1 SV=1	Phosphatidylserine/phosphatidylglycerophosphate/cardiolipin synthases and related enzymes	K01115	phospholipase D	Metabolism; Lipid Metabolism; Glycerophospholipid metabolism [PATH:ko00564] Metabolism; Lipid Metabolism; Ether lipid metabolism [PATH:ko00565] Cellular Processes; Transport and Catabolism; Endocytosis [PATH:ko04144] Cellular Processes; Endocrine System; GnRH signaling pathway [PATH:ko04912] Cellular Processes; Immune System; Fc gamma R-mediated phagocytosis [PATH:ko04666]
Unigene15451_All	1.9438	4.0128	3.9772	1.3649	PREDICTED: hypothetical protein [Vitis vinifera] >gi|270238986|emb|CBI26222.1| unnamed protein product [Vitis vinifera]	ACSL1_CAVPO Long-chain-fatty-acid--CoA ligase 1 OS=Cavia porcellus GN=ACSL1 PE=2 SV=1	Long-chain acyl-CoA synthetases (AMP-forming)	K01897	long-chain acyl-CoA synthetase	Metabolism; Lipid Metabolism; Fatty acid metabolism [PATH:ko00071] Metabolism; Lipid Metabolism; Lipid biosynthesis proteins [BR:ko01004] Cellular Processes; Endocrine System; Adipocytokine signaling pathway [PATH:ko04920] Cellular Processes; Endocrine System; PPAR signaling pathway [PATH:ko03320]
Unigene15845_All	54.716	39.4736	52.3181	34.051	PREDICTED: similar to phospholipase D delta [Vitis vinifera]	PLDD1_ARATH Phospholipase D delta OS=Arabidopsis thaliana GN=PLDDELTA PE=1 SV=2	Phosphatidylserine/phosphatidylglycerophosphate/cardiolipin synthases and related enzymes	K01115	phospholipase D	Metabolism; Lipid Metabolism; Glycerophospholipid metabolism [PATH:ko00564] Metabolism; Lipid Metabolism; Ether lipid metabolism [PATH:ko00565] Cellular Processes; Transport and Catabolism; Endocytosis [PATH:ko04144] Cellular Processes; Endocrine System; GnRH signaling pathway [PATH:ko04912] Cellular Processes; Immune System; Fc gamma R-mediated phagocytosis [PATH:ko04666]
Unigene16184_All	4.9949	3.4972	11.1301	3.382	PREDICTED: similar to PLDP1 (PHOSPHOLIPASE D ZETA1); phospholipase D [Vitis vinifera]	PLDP1_ARATH Phospholipase D p1 OS=Arabidopsis thaliana GN=PLDP1 PE=2 SV=1	Phosphatidylserine/phosphatidylglycerophosphate/cardiolipin synthases and related enzymes	K01115	phospholipase D	Metabolism; Lipid Metabolism; Glycerophospholipid metabolism [PATH:ko00564] Metabolism; Lipid Metabolism; Ether lipid metabolism [PATH:ko00565] Cellular Processes; Transport and Catabolism; Endocytosis [PATH:ko04144] Cellular Processes; Endocrine System; GnRH signaling pathway [PATH:ko04912] Cellular Processes; Immune System; Fc gamma R-mediated phagocytosis [PATH:ko04666]
Unigene16361_All	1.2475	1.1989	7.0945	6.5698	PREDICTED: hypothetical protein [Vitis vinifera] >gi|270246154|emb|CBI32531.1| unnamed protein product [Vitis vinifera]	FCSB_DICDI Fatty acyl-CoA synthetase B OS=Dictyostelium discoideum GN=fcsB PE=2 SV=1	Long-chain acyl-CoA synthetases (AMP-forming)	K01897	long-chain acyl-CoA synthetase	Metabolism; Lipid Metabolism; Fatty acid metabolism [PATH:ko00071] Metabolism; Lipid Metabolism; Lipid biosynthesis proteins [BR:ko01004] Cellular Processes; Endocrine System; Adipocytokine signaling pathway [PATH:ko04920] Cellular Processes; Endocrine System; PPAR signaling pathway [PATH:ko03320]
Unigene16694_All	15.2169	10.0956	26.5349	27.9635	Phosphatidylcholine: Diacylglycerol Acyltransferase [Ricinus communis] >gi|223539428|gb|EEF41018.1| Phosphatidylcholine: Diacylglycerol Acyltransferase [Ricinus communis]	PDAT_YEAST Phospholipid:diacylglycerol acyltransferase OS=Saccharomyces cerevisiae GN=LRO1 PE=1 SV=1	--	K00679	phospholipid:diacylglycerol acyltransferase	Metabolism; Lipid Metabolism; Glycerolipid metabolism [PATH:ko00561]
Unigene17565_All	7.1184	1.8132	19.0213	14.227	PREDICTED: hypothetical protein [Vitis vinifera]	PCAT1_DANRE Lysophosphatidylcholine acyltransferase 1 OS=Danio rerio GN=lpcat1 PE=2 SV=1	1-acyl-sn-glycerol-3-phosphate acyltransferase	K06268	--	Environmental Information Processing; Signal Transduction; MAPK signaling pathway [PATH:ko04010] Environmental Information Processing; Signal Transduction; Wnt signaling pathway [PATH:ko04310] Environmental Information Processing; Signal Transduction; VEGF signaling pathway [PATH:ko04370] Environmental Information Processing; Signal Transduction; Calcium signaling pathway [PATH:ko04020] Cellular …
Unigene18579_All	3.9976	1.6464	3.7116	4.0601	lysophosphatidic acid acyltransferase, putative [Ricinus communis] >gi|183211896|gb|ACC59198.1| 1-acyl-sn-glycerol-3-phosphate acyltransferase [Ricinus communis] >gi|223533919|gb|EEF35644.1| lysophosphatidic acid acyltransferase, putative [Ricinus communis]	LPAT2_BRANA 1-acyl-sn-glycerol-3-phosphate acyltransferase 2 OS=Brassica napus GN=LPAT2 PE=2 SV=1	--	K00655	1-acyl-sn-glycerol-3-phosphate acyltransferase	Metabolism; Lipid Metabolism; Glycerolipid metabolism [PATH:ko00561] Metabolism; Lipid Metabolism; Glycerophospholipid metabolism [PATH:ko00564] Metabolism; Lipid Metabolism; Ether lipid metabolism [PATH:ko00565]
Unigene19975_All	4.3698	1.3261	6.3527	2.1801	unnamed protein product [Vitis vinifera]	PLDP1_ARATH Phospholipase D p1 OS=Arabidopsis thaliana GN=PLDP1 PE=2 SV=1	Phosphatidylserine/phosphatidylglycerophosphate/cardiolipin synthases and related enzymes	K01115	phospholipase D	Metabolism; Lipid Metabolism; Glycerophospholipid metabolism [PATH:ko00564] Metabolism; Lipid Metabolism; Ether lipid metabolism [PATH:ko00565] Cellular Processes; Transport and Catabolism; Endocytosis [PATH:ko04144] Cellular Processes; Endocrine System; GnRH signaling pathway [PATH:ko04912] Cellular Processes; Immune System; Fc gamma R-mediated phagocytosis [PATH:ko04666]
Unigene20338_All	3.3192	2.2784	6.5487	6.5548	predicted protein [Populus trichocarpa] >gi|222864194|gb|EEF01325.1| predicted protein [Populus trichocarpa]	FAD3C_SESIN Omega-3 fatty acid desaturase, chloroplastic OS=Sesamum indicum GN=FAD7 PE=2 SV=1	Fatty acid desaturase	K10257	omega-3 fatty acid desaturase (delta-15 desaturase)	Metabolism; Lipid Metabolism; Biosynthesis of unsaturated fatty acids [PATH:ko01040] Metabolism; Lipid Metabolism; Lipid biosynthesis proteins [BR:ko01004]
Unigene2044_All	38.8146	38.2376	45.847	23.3679	Acyl-CoA synthetase [Ricinus communis] >gi|83320525|gb|ABC02881.1| ACS2 [Ricinus communis] >gi|223543847|gb|EEF45375.1| Acyl-CoA synthetase [Ricinus communis]	FCSA_DICDI Fatty acyl-CoA synthetase A OS=Dictyostelium discoideum GN=fcsA PE=1 SV=1	Long-chain acyl-CoA synthetases (AMP-forming)	K01897	long-chain acyl-CoA synthetase	Metabolism; Lipid Metabolism; Fatty acid metabolism [PATH:ko00071] Metabolism; Lipid Metabolism; Lipid biosynthesis proteins [BR:ko01004] Cellular Processes; Endocrine System; Adipocytokine signaling pathway [PATH:ko04920] Cellular Processes; Endocrine System; PPAR signaling pathway [PATH:ko03320]
Unigene20552_All	5.4918	7.4659	16.1052	15.6597	Phospholipase C 4 precursor, putative [Ricinus communis] >gi|223550282|gb|EEF51769.1| Phospholipase C 4 precursor, putative [Ricinus communis]	PHLD_MYCTU Phospholipase C 4 OS=Mycobacterium tuberculosis GN=plcD PE=3 SV=1	Phospholipase C	K01114	phospholipase C	Metabolism; Carbohydrate Metabolism; Inositol phosphate metabolism [PATH:ko00562] Metabolism; Lipid Metabolism; Glycerophospholipid metabolism [PATH:ko00564] Metabolism; Lipid Metabolism; Ether lipid metabolism [PATH:ko00565] Environmental Information Processing; Signaling Molecules and Interaction; Bacterial toxins [BR:ko02042]
Unigene20616_All	120.233	175.595	94.023	83.7307	putative long-chain acyl-CoA synthetase [Capsicum annuum]	ACSL3_HUMAN Long-chain-fatty-acid--CoA ligase 3 OS=Homo sapiens GN=ACSL3 PE=1 SV=3	Long-chain acyl-CoA synthetases (AMP-forming)	K01897	long-chain acyl-CoA synthetase	Metabolism; Lipid Metabolism; Fatty acid metabolism [PATH:ko00071] Metabolism; Lipid Metabolism; Lipid biosynthesis proteins [BR:ko01004] Cellular Processes; Endocrine System; Adipocytokine signaling pathway [PATH:ko04920] Cellular Processes; Endocrine System; PPAR signaling pathway [PATH:ko03320]
Unigene20637_All	226.889	255.274	97.5704	49.4667	predicted protein [Populus trichocarpa] >gi|222845728|gb|EEE83275.1| predicted protein [Populus trichocarpa]	PHLC_MYCTU Phospholipase C 3 OS=Mycobacterium tuberculosis GN=plcC PE=3 SV=2	Phospholipase C	K01114	phospholipase C	Metabolism; Carbohydrate Metabolism; Inositol phosphate metabolism [PATH:ko00562] Metabolism; Lipid Metabolism; Glycerophospholipid metabolism [PATH:ko00564] Metabolism; Lipid Metabolism; Ether lipid metabolism [PATH:ko00565] Environmental Information Processing; Signaling Molecules and Interaction; Bacterial toxins [BR:ko02042]
Unigene21369_All	14.7669	22.282	9.9972	7.5719	unnamed protein product [Vitis vinifera]	LPP3_ARATH Putative lipid phosphate phosphatase 3, chloroplastic OS=Arabidopsis thaliana GN=LPP3 PE=2 SV=1	Membrane-associated phospholipid phosphatase	K01080	phosphatidate phosphatase	Metabolism; Lipid Metabolism; Glycerolipid metabolism [PATH:ko00561] Metabolism; Lipid Metabolism; Glycerophospholipid metabolism [PATH:ko00564] Metabolism; Lipid Metabolism; Ether lipid metabolism [PATH:ko00565] Metabolism; Lipid Metabolism; Sphingolipid metabolism [PATH:ko00600] Cellular Processes; Immune System; Fc gamma R-mediated phagocytosis [PATH:ko04666]
Unigene21481_All	20.5397	15.1986	10.0119	11.3574	PREDICTED: hypothetical protein [Vitis vinifera] >gi|270240657|emb|CBI27886.1| unnamed protein product [Vitis vinifera]	DGAT1_BOVIN Diacylglycerol O-acyltransferase 1 OS=Bos taurus GN=DGAT1 PE=2 SV=2	--	K00635	diacylglycerol O-acyltransferase	Metabolism; Lipid Metabolism; Glycerolipid metabolism [PATH:ko00561]
Unigene21612_All	0	0	1.4793	1.4384	phospholipase d zeta, putative [Ricinus communis] >gi|223548431|gb|EEF49922.1| phospholipase d zeta, putative [Ricinus communis]	PLDP2_ARATH Phospholipase D p2 OS=Arabidopsis thaliana GN=PLDP2 PE=2 SV=2	Phosphatidylserine/phosphatidylglycerophosphate/cardiolipin synthases and related enzymes	K01115	phospholipase D	Metabolism; Lipid Metabolism; Glycerophospholipid metabolism [PATH:ko00564] Metabolism; Lipid Metabolism; Ether lipid metabolism [PATH:ko00565] Cellular Processes; Transport and Catabolism; Endocytosis [PATH:ko04144] Cellular Processes; Endocrine System; GnRH signaling pathway [PATH:ko04912] Cellular Processes; Immune System; Fc gamma R-mediated phagocytosis [PATH:ko04666]
Unigene22489_All	16.9111	3.1433	13.2298	10.8848	PREDICTED: hypothetical protein [Vitis vinifera] >gi|270251105|emb|CBI34479.1| unnamed protein product [Vitis vinifera]	FCSA_DICDI Fatty acyl-CoA synthetase A OS=Dictyostelium discoideum GN=fcsA PE=1 SV=1	Long-chain acyl-CoA synthetases (AMP-forming)	K01897	long-chain acyl-CoA synthetase	Metabolism; Lipid Metabolism; Fatty acid metabolism [PATH:ko00071] Metabolism; Lipid Metabolism; Lipid biosynthesis proteins [BR:ko01004] Cellular Processes; Endocrine System; Adipocytokine signaling pathway [PATH:ko04920] Cellular Processes; Endocrine System; PPAR signaling pathway [PATH:ko03320]
Unigene23057_All	7.1593	3.1552	13.2254	9.8338	phospholipase d beta, putative [Ricinus communis] >gi|223548953|gb|EEF50442.1| phospholipase d beta, putative [Ricinus communis]	PLDB1_ARATH Phospholipase D beta 1 OS=Arabidopsis thaliana GN=PLDBETA1 PE=2 SV=3	Phosphatidylserine/phosphatidylglycerophosphate/cardiolipin synthases and related enzymes	K01115	phospholipase D	Metabolism; Lipid Metabolism; Glycerophospholipid metabolism [PATH:ko00564] Metabolism; Lipid Metabolism; Ether lipid metabolism [PATH:ko00565] Cellular Processes; Transport and Catabolism; Endocytosis [PATH:ko04144] Cellular Processes; Endocrine System; GnRH signaling pathway [PATH:ko04912] Cellular Processes; Immune System; Fc gamma R-mediated phagocytosis [PATH:ko04666]
Unigene23066_All	1.0618	0.4082	0.345	2.013	predicted protein [Populus trichocarpa] >gi|222860706|gb|EEE98253.1| predicted protein [Populus trichocarpa]	TAZ1_DICDI Putative lysophosphatidylcholine acyltransferase OS=Dictyostelium discoideum GN=taz PE=3 SV=1	--	--	--	--
Unigene23414_All	3.1188	1.1989	9.6283	4.4346	unnamed protein product [Vitis vinifera]	ACSL5_MOUSE Long-chain-fatty-acid--CoA ligase 5 OS=Mus musculus GN=Acsl5 PE=2 SV=1	Long-chain acyl-CoA synthetases (AMP-forming)	K01897	long-chain acyl-CoA synthetase	Metabolism; Lipid Metabolism; Fatty acid metabolism [PATH:ko00071] Metabolism; Lipid Metabolism; Lipid biosynthesis proteins [BR:ko01004] Cellular Processes; Endocrine System; Adipocytokine signaling pathway [PATH:ko04920] Cellular Processes; Endocrine System; PPAR signaling pathway [PATH:ko03320]
Unigene23815_All	2.1647	1.1347	3.4372	5.9848	RecName: Full=Glycerol-3-phosphate acyltransferase, chloroplastic; Short=GPAT; Flags: Precursor >gi|556030|gb|AAA74319.1| glycerol-3-phosphate acyltransferase [Carthamus tinctorius]	PLSB_CARTI Glycerol-3-phosphate acyltransferase, chloroplastic OS=Carthamus tinctorius PE=2 SV=1	--	K00630	glycerol-3-phosphate O-acyltransferase	Metabolism; Lipid Metabolism; Glycerolipid metabolism [PATH:ko00561] Metabolism; Lipid Metabolism; Glycerophospholipid metabolism [PATH:ko00564]
Unigene24237_All	13.1721	14.2991	4.3597	7.9001	PREDICTED: hypothetical protein isoform 2 [Vitis vinifera]	PLCD2_ARATH Phosphoinositide phospholipase C 2 OS=Arabidopsis thaliana GN=PLC2 PE=1 SV=1	--	K05857	phospholipase C, delta	Metabolism; Carbohydrate Metabolism; Inositol phosphate metabolism [PATH:ko00562] Environmental Information Processing; Signal Transduction; Calcium signaling pathway [PATH:ko04020] Environmental Information Processing; Signal Transduction; Phosphatidylinositol signaling system [PATH:ko04070]
Unigene25329_All	3.8869	2.0507	3.0339	7.5254	PREDICTED: hypothetical protein [Vitis vinifera] >gi|270251105|emb|CBI34479.1| unnamed protein product [Vitis vinifera]	FCSA_DICDI Fatty acyl-CoA synthetase A OS=Dictyostelium discoideum GN=fcsA PE=1 SV=1	Long-chain acyl-CoA synthetases (AMP-forming)	K01897	long-chain acyl-CoA synthetase	Metabolism; Lipid Metabolism; Fatty acid metabolism [PATH:ko00071] Metabolism; Lipid Metabolism; Lipid biosynthesis proteins [BR:ko01004] Cellular Processes; Endocrine System; Adipocytokine signaling pathway [PATH:ko04920] Cellular Processes; Endocrine System; PPAR signaling pathway [PATH:ko03320]
Unigene25721_All	159.692	226.727	86.8633	137.843	phospholipase D [Jatropha curcas]	PLDA1_RICCO Phospholipase D alpha 1 OS=Ricinus communis GN=PLD1 PE=1 SV=1	Phosphatidylserine/phosphatidylglycerophosphate/cardiolipin synthases and related enzymes	K01115	phospholipase D	Metabolism; Lipid Metabolism; Glycerophospholipid metabolism [PATH:ko00564] Metabolism; Lipid Metabolism; Ether lipid metabolism [PATH:ko00565] Cellular Processes; Transport and Catabolism; Endocytosis [PATH:ko04144] Cellular Processes; Endocrine System; GnRH signaling pathway [PATH:ko04912] Cellular Processes; Immune System; Fc gamma R-mediated phagocytosis [PATH:ko04666]
Unigene25995_All	6.2091	6.7127	9.5841	16.5534	PREDICTED: hypothetical protein [Vitis vinifera] >gi|270231816|emb|CBI21141.1| unnamed protein product [Vitis vinifera]	PLDY_DICDI Phospholipase D Y OS=Dictyostelium discoideum GN=pldY PE=2 SV=1	--	--	--	--
Unigene26278_All	54.5328	101.421	63.2222	40.2899	delta-6-desaturase [Camellia sinensis]	FADS3_BOVIN Fatty acid desaturase 3 OS=Bos taurus GN=FADS3 PE=2 SV=1	Fatty acid desaturase	--	--	--
Unigene26754_All	2.0657	0.3308	3.636	4.6233	unnamed protein product [Vitis vinifera]	PLDD1_ARATH Phospholipase D delta OS=Arabidopsis thaliana GN=PLDDELTA PE=1 SV=2	--	K01115	phospholipase D	Metabolism; Lipid Metabolism; Glycerophospholipid metabolism [PATH:ko00564] Metabolism; Lipid Metabolism; Ether lipid metabolism [PATH:ko00565] Cellular Processes; Transport and Catabolism; Endocytosis [PATH:ko04144] Cellular Processes; Endocrine System; GnRH signaling pathway [PATH:ko04912] Cellular Processes; Immune System; Fc gamma R-mediated phagocytosis [PATH:ko04666]
Unigene27760_All	101.818	188.305	92.2309	48.0881	PREDICTED: hypothetical protein [Vitis vinifera]	PHLC_MYCTU Phospholipase C 3 OS=Mycobacterium tuberculosis GN=plcC PE=3 SV=2	Phospholipase C	K01114	phospholipase C	Metabolism; Carbohydrate Metabolism; Inositol phosphate metabolism [PATH:ko00562] Metabolism; Lipid Metabolism; Glycerophospholipid metabolism [PATH:ko00564] Metabolism; Lipid Metabolism; Ether lipid metabolism [PATH:ko00565] Environmental Information Processing; Signaling Molecules and Interaction; Bacterial toxins [BR:ko02042]
Unigene27992_All	32.8959	40.1503	28.3828	25.5112	type 1 diaclyglycerol acyltransferase [Vernonia galamensis]	DGAT1_DICDI Diacylglycerol O-acyltransferase 1 OS=Dictyostelium discoideum GN=dgat1 PE=3 SV=2	Acyl-CoA cholesterol acyltransferase	K00635	diacylglycerol O-acyltransferase	Metabolism; Lipid Metabolism; Glycerolipid metabolism [PATH:ko00561]
Unigene29697_All	129.599	102.161	163.778	106.132	putative lysophosphatidic acid acyltransferase [Ricinus communis]	GPAT3_RAT Glycerol-3-phosphate acyltransferase 3 OS=Rattus norvegicus GN=Agpat9 PE=2 SV=1	1-acyl-sn-glycerol-3-phosphate acyltransferase	--	--	--
Unigene29829_All	10.9642	8.9155	2.4471	5.425	1-phosphatidylinositol-4,5-bisphosphate phosphodiesterase, putative [Ricinus communis] >gi|223526463|gb|EEF28738.1| 1-phosphatidylinositol-4,5-bisphosphate phosphodiesterase, putative [Ricinus communis]	PLCD2_ARATH Phosphoinositide phospholipase C 2 OS=Arabidopsis thaliana GN=PLC2 PE=1 SV=1	--	K05857	phospholipase C, delta	Metabolism; Carbohydrate Metabolism; Inositol phosphate metabolism [PATH:ko00562] Environmental Information Processing; Signal Transduction; Calcium signaling pathway [PATH:ko04020] Environmental Information Processing; Signal Transduction; Phosphatidylinositol signaling system [PATH:ko04070]
Unigene30115_All	7.8517	13.3154	34.3949	23.9577	Phospholipase C 4 precursor, putative [Ricinus communis] >gi|223550282|gb|EEF51769.1| Phospholipase C 4 precursor, putative [Ricinus communis]	PHLD_MYCTU Phospholipase C 4 OS=Mycobacterium tuberculosis GN=plcD PE=3 SV=1	Phospholipase C	K01114	phospholipase C	Metabolism; Carbohydrate Metabolism; Inositol phosphate metabolism [PATH:ko00562] Metabolism; Lipid Metabolism; Glycerophospholipid metabolism [PATH:ko00564] Metabolism; Lipid Metabolism; Ether lipid metabolism [PATH:ko00565] Environmental Information Processing; Signaling Molecules and Interaction; Bacterial toxins [BR:ko02042]
Unigene30831_All	3.5217	0	1.1444	4.451	hypothetical protein OsI_00588 [Oryza sativa Indica Group]	PLDA1_ORYSJ Phospholipase D alpha 1 OS=Oryza sativa subsp. japonica GN=PLD1 PE=1 SV=2	--	K01115	phospholipase D	Metabolism; Lipid Metabolism; Glycerophospholipid metabolism [PATH:ko00564] Metabolism; Lipid Metabolism; Ether lipid metabolism [PATH:ko00565] Cellular Processes; Transport and Catabolism; Endocytosis [PATH:ko04144] Cellular Processes; Endocrine System; GnRH signaling pathway [PATH:ko04912] Cellular Processes; Immune System; Fc gamma R-mediated phagocytosis [PATH:ko04666]
Unigene31135_All	18.0311	4.3319	4.2725	4.7478	unnamed protein product [Vitis vinifera]	PDAT_SCHPO Phospholipid:diacylglycerol acyltransferase OS=Schizosaccharomyces pombe GN=plh1 PE=1 SV=1	--	K00679	phospholipid:diacylglycerol acyltransferase	Metabolism; Lipid Metabolism; Glycerolipid metabolism [PATH:ko00561]
Unigene31343_All	2.841	3.1852	1.154	0.7481	JD1 [Nicotiana tabacum]	PCAT2_MOUSE Lysophosphatidylcholine acyltransferase 2 OS=Mus musculus GN=Lpcat2 PE=1 SV=1	--	--	--	--
Unigene31550_All	5.6768	1.2123	2.0497	0.9965	predicted protein [Populus trichocarpa] >gi|222851042|gb|EEE88589.1| predicted protein [Populus trichocarpa]	PLCD4_ARATH Phosphoinositide phospholipase C 4 OS=Arabidopsis thaliana GN=PLC4 PE=2 SV=2	--	K05857	phospholipase C, delta	Metabolism; Carbohydrate Metabolism; Inositol phosphate metabolism [PATH:ko00562] Environmental Information Processing; Signal Transduction; Calcium signaling pathway [PATH:ko04020] Environmental Information Processing; Signal Transduction; Phosphatidylinositol signaling system [PATH:ko04070]
Unigene31605_All	1.3503	0.1622	0.4114	0.2667	phospholipase d beta, putative [Ricinus communis] >gi|223548953|gb|EEF50442.1| phospholipase d beta, putative [Ricinus communis]	PLDB1_ARATH Phospholipase D beta 1 OS=Arabidopsis thaliana GN=PLDBETA1 PE=2 SV=3	Phosphatidylserine/phosphatidylglycerophosphate/cardiolipin synthases and related enzymes	K01115	phospholipase D	Metabolism; Lipid Metabolism; Glycerophospholipid metabolism [PATH:ko00564] Metabolism; Lipid Metabolism; Ether lipid metabolism [PATH:ko00565] Cellular Processes; Transport and Catabolism; Endocytosis [PATH:ko04144] Cellular Processes; Endocrine System; GnRH signaling pathway [PATH:ko04912] Cellular Processes; Immune System; Fc gamma R-mediated phagocytosis [PATH:ko04666]
Unigene31628_All	5.142	1.2353	1.0443	3.0463	PREDICTED: similar to PLDP1 (PHOSPHOLIPASE D ZETA1); phospholipase D [Vitis vinifera]	PLDP1_ARATH Phospholipase D p1 OS=Arabidopsis thaliana GN=PLDP1 PE=2 SV=1	Phosphatidylserine/phosphatidylglycerophosphate/cardiolipin synthases and related enzymes	K01115	phospholipase D	Metabolism; Lipid Metabolism; Glycerophospholipid metabolism [PATH:ko00564] Metabolism; Lipid Metabolism; Ether lipid metabolism [PATH:ko00565] Cellular Processes; Transport and Catabolism; Endocytosis [PATH:ko04144] Cellular Processes; Endocrine System; GnRH signaling pathway [PATH:ko04912] Cellular Processes; Immune System; Fc gamma R-mediated phagocytosis [PATH:ko04666]
Unigene32614_All	0	0	1.6414	0	phospholipase d beta, putative [Ricinus communis] >gi|223548953|gb|EEF50442.1| phospholipase d beta, putative [Ricinus communis]	PLDB2_ARATH Phospholipase D beta 2 OS=Arabidopsis thaliana GN=PLDBETA2 PE=2 SV=2	--	K01115	phospholipase D	Metabolism; Lipid Metabolism; Glycerophospholipid metabolism [PATH:ko00564] Metabolism; Lipid Metabolism; Ether lipid metabolism [PATH:ko00565] Cellular Processes; Transport and Catabolism; Endocytosis [PATH:ko04144] Cellular Processes; Endocrine System; GnRH signaling pathway [PATH:ko04912] Cellular Processes; Immune System; Fc gamma R-mediated phagocytosis [PATH:ko04666]
Unigene32757_All	1.8308	0	0	0.4821	phospholipase d zeta, putative [Ricinus communis] >gi|223544062|gb|EEF45588.1| phospholipase d zeta, putative [Ricinus communis]	PLDP1_ARATH Phospholipase D p1 OS=Arabidopsis thaliana GN=PLDP1 PE=2 SV=1	--	K01115	phospholipase D	Metabolism; Lipid Metabolism; Glycerophospholipid metabolism [PATH:ko00564] Metabolism; Lipid Metabolism; Ether lipid metabolism [PATH:ko00565] Cellular Processes; Transport and Catabolism; Endocytosis [PATH:ko04144] Cellular Processes; Endocrine System; GnRH signaling pathway [PATH:ko04912] Cellular Processes; Immune System; Fc gamma R-mediated phagocytosis [PATH:ko04666]
Unigene32875_All	1.4526	0	4.7202	4.016	PREDICTED: hypothetical protein [Vitis vinifera]	PCAT1_DANRE Lysophosphatidylcholine acyltransferase 1 OS=Danio rerio GN=lpcat1 PE=2 SV=1	--	--	--	--
Unigene32947_All	3.4081	1.9651	1.1075	0.5384	phosphoinositide-specific phospholipase C4 [Arabidopsis thaliana]	PLCD4_ARATH Phosphoinositide phospholipase C 4 OS=Arabidopsis thaliana GN=PLC4 PE=2 SV=2	--	K05857	phospholipase C, delta	Metabolism; Carbohydrate Metabolism; Inositol phosphate metabolism [PATH:ko00562] Environmental Information Processing; Signal Transduction; Calcium signaling pathway [PATH:ko04020] Environmental Information Processing; Signal Transduction; Phosphatidylinositol signaling system [PATH:ko04070]
Unigene33350_All	8.2661	1.5887	4.7008	2.2854	predicted protein [Populus trichocarpa] >gi|222838601|gb|EEE76966.1| predicted protein [Populus trichocarpa]	PLDP1_ARATH Phospholipase D p1 OS=Arabidopsis thaliana GN=PLDP1 PE=2 SV=1	Phosphatidylserine/phosphatidylglycerophosphate/cardiolipin synthases and related enzymes	K01115	phospholipase D	Metabolism; Lipid Metabolism; Glycerophospholipid metabolism [PATH:ko00564] Metabolism; Lipid Metabolism; Ether lipid metabolism [PATH:ko00565] Cellular Processes; Transport and Catabolism; Endocytosis [PATH:ko04144] Cellular Processes; Endocrine System; GnRH signaling pathway [PATH:ko04912] Cellular Processes; Immune System; Fc gamma R-mediated phagocytosis [PATH:ko04666]
Unigene35442_All	0.7436	0.2382	2.6177	0.979	C2; Peptidase, cysteine peptidase active site [Medicago truncatula]	PLDA1_RICCO Phospholipase D alpha 1 OS=Ricinus communis GN=PLD1 PE=1 SV=1	Phosphatidylserine/phosphatidylglycerophosphate/cardiolipin synthases and related enzymes	K01115	phospholipase D	Metabolism; Lipid Metabolism; Glycerophospholipid metabolism [PATH:ko00564] Metabolism; Lipid Metabolism; Ether lipid metabolism [PATH:ko00565] Cellular Processes; Transport and Catabolism; Endocytosis [PATH:ko04144] Cellular Processes; Endocrine System; GnRH signaling pathway [PATH:ko04912] Cellular Processes; Immune System; Fc gamma R-mediated phagocytosis [PATH:ko04666]
Unigene35603_All	1.8112	0	0.9809	1.9076	phospholipase C [Pisum sativum]	PLCD7_ARATH Phosphoinositide phospholipase C 7 OS=Arabidopsis thaliana GN=PLC7 PE=1 SV=1	--	K05857	phospholipase C, delta	Metabolism; Carbohydrate Metabolism; Inositol phosphate metabolism [PATH:ko00562] Environmental Information Processing; Signal Transduction; Calcium signaling pathway [PATH:ko04020] Environmental Information Processing; Signal Transduction; Phosphatidylinositol signaling system [PATH:ko04070]
Unigene36581_All	5.5728	0	1.5091	1.4674	PREDICTED: similar to phospholipase D delta [Vitis vinifera]	PLDD1_ARATH Phospholipase D delta OS=Arabidopsis thaliana GN=PLDDELTA PE=1 SV=2	--	K01115	phospholipase D	Metabolism; Lipid Metabolism; Glycerophospholipid metabolism [PATH:ko00564] Metabolism; Lipid Metabolism; Ether lipid metabolism [PATH:ko00565] Cellular Processes; Transport and Catabolism; Endocytosis [PATH:ko04144] Cellular Processes; Endocrine System; GnRH signaling pathway [PATH:ko04912] Cellular Processes; Immune System; Fc gamma R-mediated phagocytosis [PATH:ko04666]
Unigene36922_All	6.796	3.0936	5.5211	2.9385	predicted protein [Populus trichocarpa] >gi|222864824|gb|EEF01955.1| predicted protein [Populus trichocarpa]	ACSL6_RAT Long-chain-fatty-acid--CoA ligase 6 OS=Rattus norvegicus GN=Acsl6 PE=1 SV=1	Long-chain acyl-CoA synthetases (AMP-forming)	K01897	long-chain acyl-CoA synthetase	Metabolism; Lipid Metabolism; Fatty acid metabolism [PATH:ko00071] Metabolism; Lipid Metabolism; Lipid biosynthesis proteins [BR:ko01004] Cellular Processes; Endocrine System; Adipocytokine signaling pathway [PATH:ko04920] Cellular Processes; Endocrine System; PPAR signaling pathway [PATH:ko03320]
Unigene40241_All	4.3068	4.6561	1.3121	1.701	lysophosphatidic acid acyltransferase 2 [Tropaeolum majus]	LPAT3_ARATH 1-acyl-sn-glycerol-3-phosphate acyltransferase 3 OS=Arabidopsis thaliana GN=LPAT3 PE=2 SV=1	--	K00655	1-acyl-sn-glycerol-3-phosphate acyltransferase	Metabolism; Lipid Metabolism; Glycerolipid metabolism [PATH:ko00561] Metabolism; Lipid Metabolism; Glycerophospholipid metabolism [PATH:ko00564] Metabolism; Lipid Metabolism; Ether lipid metabolism [PATH:ko00565]
Unigene40267_All	2.8773	4.8389	0.5844	1.7047	PREDICTED: hypothetical protein [Vitis vinifera] >gi|270236209|emb|CBI25478.1| unnamed protein product [Vitis vinifera]	PLCD7_ARATH Phosphoinositide phospholipase C 7 OS=Arabidopsis thaliana GN=PLC7 PE=1 SV=1	--	K05857	phospholipase C, delta	Metabolism; Carbohydrate Metabolism; Inositol phosphate metabolism [PATH:ko00562] Environmental Information Processing; Signal Transduction; Calcium signaling pathway [PATH:ko04020] Environmental Information Processing; Signal Transduction; Phosphatidylinositol signaling system [PATH:ko04070]
Unigene4029_All	1.0307	0	0	0.5428	PREDICTED: hypothetical protein [Vitis vinifera]	PCAT2_MOUSE Lysophosphatidylcholine acyltransferase 2 OS=Mus musculus GN=Lpcat2 PE=1 SV=1	--	--	--	--
Unigene4147_All	9.4273	0.6248	1.7166	4.1086	PREDICTED: hypothetical protein [Vitis vinifera] >gi|270254588|emb|CBI36978.1| unnamed protein product [Vitis vinifera]	FCSB_DICDI Fatty acyl-CoA synthetase B OS=Dictyostelium discoideum GN=fcsB PE=2 SV=1	Long-chain acyl-CoA synthetases (AMP-forming)	K01897	long-chain acyl-CoA synthetase	Metabolism; Lipid Metabolism; Fatty acid metabolism [PATH:ko00071] Metabolism; Lipid Metabolism; Lipid biosynthesis proteins [BR:ko01004] Cellular Processes; Endocrine System; Adipocytokine signaling pathway [PATH:ko04920] Cellular Processes; Endocrine System; PPAR signaling pathway [PATH:ko03320]
Unigene42035_All	0	3.4441	1.9411	1.8874	predicted protein [Populus trichocarpa] >gi|222845360|gb|EEE82907.1| predicted protein [Populus trichocarpa]	PDAT_SCHPO Phospholipid:diacylglycerol acyltransferase OS=Schizosaccharomyces pombe GN=plh1 PE=1 SV=1	--	K00679	phospholipid:diacylglycerol acyltransferase	Metabolism; Lipid Metabolism; Glycerolipid metabolism [PATH:ko00561]
Unigene42924_All	0	0.7196	0	0	putative long-chain acyl-CoA synthetase [Capsicum annuum]	FCSA_DICDI Fatty acyl-CoA synthetase A OS=Dictyostelium discoideum GN=fcsA PE=1 SV=1	Long-chain acyl-CoA synthetases (AMP-forming)	K01897	long-chain acyl-CoA synthetase	Metabolism; Lipid Metabolism; Fatty acid metabolism [PATH:ko00071] Metabolism; Lipid Metabolism; Lipid biosynthesis proteins [BR:ko01004] Cellular Processes; Endocrine System; Adipocytokine signaling pathway [PATH:ko04920] Cellular Processes; Endocrine System; PPAR signaling pathway [PATH:ko03320]
Unigene4352_All	3.7871	1.6542	4.4751	6.7989	hypothetical protein [Vitis vinifera]	PLDL_CAEEL Probable phospholipase D F09G2.8 OS=Caenorhabditis elegans GN=F09G2.8 PE=1 SV=1	--	--	--	--
Unigene43589_All	3.9694	1.973	3.6695	2.9193	ER Phosphatidate Phosphatase [Ricinus communis] >gi|223534370|gb|EEF36078.1| ER Phosphatidate Phosphatase [Ricinus communis]	LPP2_ARATH Lipid phosphate phosphatase 2 OS=Arabidopsis thaliana GN=LPP2 PE=2 SV=1	Membrane-associated phospholipid phosphatase	K01080	phosphatidate phosphatase	Metabolism; Lipid Metabolism; Glycerolipid metabolism [PATH:ko00561] Metabolism; Lipid Metabolism; Glycerophospholipid metabolism [PATH:ko00564] Metabolism; Lipid Metabolism; Ether lipid metabolism [PATH:ko00565] Metabolism; Lipid Metabolism; Sphingolipid metabolism [PATH:ko00600] Cellular Processes; Immune System; Fc gamma R-mediated phagocytosis [PATH:ko04666]
Unigene43904_All	3.1895	2.3839	0.5758	1.3997	PREDICTED: hypothetical protein [Vitis vinifera]	LPCT4_XENLA Lysophosphatidylcholine acyltransferase 4 OS=Xenopus laevis GN=lpcat4 PE=2 SV=2	--	--	--	--
Unigene44444_All	0.3263	2.744	1.7232	2.4489	phospholipase D [Solanum lycopersicum]	PLDA1_RICCO Phospholipase D alpha 1 OS=Ricinus communis GN=PLD1 PE=1 SV=1	Phosphatidylserine/phosphatidylglycerophosphate/cardiolipin synthases and related enzymes	K01115	phospholipase D	Metabolism; Lipid Metabolism; Glycerophospholipid metabolism [PATH:ko00564] Metabolism; Lipid Metabolism; Ether lipid metabolism [PATH:ko00565] Cellular Processes; Transport and Catabolism; Endocytosis [PATH:ko04144] Cellular Processes; Endocrine System; GnRH signaling pathway [PATH:ko04912] Cellular Processes; Immune System; Fc gamma R-mediated phagocytosis [PATH:ko04666]
Unigene44863_All	2.6084	3.1334	2.7077	3.7776	PREDICTED: hypothetical protein [Vitis vinifera]	PLDB1_ARATH Phospholipase D beta 1 OS=Arabidopsis thaliana GN=PLDBETA1 PE=2 SV=3	Phosphatidylserine/phosphatidylglycerophosphate/cardiolipin synthases and related enzymes	K01115	phospholipase D	Metabolism; Lipid Metabolism; Glycerophospholipid metabolism [PATH:ko00564] Metabolism; Lipid Metabolism; Ether lipid metabolism [PATH:ko00565] Cellular Processes; Transport and Catabolism; Endocytosis [PATH:ko04144] Cellular Processes; Endocrine System; GnRH signaling pathway [PATH:ko04912] Cellular Processes; Immune System; Fc gamma R-mediated phagocytosis [PATH:ko04666]
Unigene47079_All	1.4146	6.1173	4.5968	2.2348	hypothetical protein SORBIDRAFT_01g038540 [Sorghum bicolor] >gi|241921897|gb|EER95041.1| hypothetical protein SORBIDRAFT_01g038540 [Sorghum bicolor]	PLCD6_ARATH Phosphoinositide phospholipase C 6 OS=Arabidopsis thaliana GN=PLC6 PE=2 SV=2	--	K05857	phospholipase C, delta	Metabolism; Carbohydrate Metabolism; Inositol phosphate metabolism [PATH:ko00562] Environmental Information Processing; Signal Transduction; Calcium signaling pathway [PATH:ko04020] Environmental Information Processing; Signal Transduction; Phosphatidylinositol signaling system [PATH:ko04070]
Unigene47907_All	0	1.6031	4.9692	0.8785	phosphoinositide-specific phospholipase C family protein [Arabidopsis thaliana] >gi|172045743|sp|Q8GV43.2|PLCD6_ARATH RecName: Full=Phosphoinositide phospholipase C 6; AltName: Full=Phosphoinositide phospholipase PLC6; Short=PI-PLC6; Short=AtPLC6; Short=AtPLC8	PLCD6_ARATH Phosphoinositide phospholipase C 6 OS=Arabidopsis thaliana GN=PLC6 PE=2 SV=2	--	K05857	phospholipase C, delta	Metabolism; Carbohydrate Metabolism; Inositol phosphate metabolism [PATH:ko00562] Environmental Information Processing; Signal Transduction; Calcium signaling pathway [PATH:ko04020] Environmental Information Processing; Signal Transduction; Phosphatidylinositol signaling system [PATH:ko04070]
Unigene47920_All	2.3263	0.7452	2.5198	0.6125	phospholipase d delta, putative [Ricinus communis] >gi|223529815|gb|EEF31750.1| phospholipase d delta, putative [Ricinus communis]	PLDD1_ARATH Phospholipase D delta OS=Arabidopsis thaliana GN=PLDDELTA PE=1 SV=2	--	K01115	phospholipase D	Metabolism; Lipid Metabolism; Glycerophospholipid metabolism [PATH:ko00564] Metabolism; Lipid Metabolism; Ether lipid metabolism [PATH:ko00565] Cellular Processes; Transport and Catabolism; Endocytosis [PATH:ko04144] Cellular Processes; Endocrine System; GnRH signaling pathway [PATH:ko04912] Cellular Processes; Immune System; Fc gamma R-mediated phagocytosis [PATH:ko04666]
Unigene4795_All	110.104	157.468	79.3	75.7681	delta-6-desaturase [Camellia sinensis]	--	--	--	--	--
Unigene48022_All	2.4807	0	6.9097	1.1198	phospholipase d beta, putative [Ricinus communis] >gi|223548953|gb|EEF50442.1| phospholipase d beta, putative [Ricinus communis]	PLDB1_ARATH Phospholipase D beta 1 OS=Arabidopsis thaliana GN=PLDBETA1 PE=2 SV=3	--	K01115	phospholipase D	Metabolism; Lipid Metabolism; Glycerophospholipid metabolism [PATH:ko00564] Metabolism; Lipid Metabolism; Ether lipid metabolism [PATH:ko00565] Cellular Processes; Transport and Catabolism; Endocytosis [PATH:ko04144] Cellular Processes; Endocrine System; GnRH signaling pathway [PATH:ko04912] Cellular Processes; Immune System; Fc gamma R-mediated phagocytosis [PATH:ko04666]
Unigene48278_All	3.197	1.5361	4.5452	1.2627	PREDICTED: similar to PLDP1 (PHOSPHOLIPASE D ZETA1); phospholipase D [Vitis vinifera]	PLDP2_ARATH Phospholipase D p2 OS=Arabidopsis thaliana GN=PLDP2 PE=2 SV=2	--	K01115	phospholipase D	Metabolism; Lipid Metabolism; Glycerophospholipid metabolism [PATH:ko00564] Metabolism; Lipid Metabolism; Ether lipid metabolism [PATH:ko00565] Cellular Processes; Transport and Catabolism; Endocytosis [PATH:ko04144] Cellular Processes; Endocrine System; GnRH signaling pathway [PATH:ko04912] Cellular Processes; Immune System; Fc gamma R-mediated phagocytosis [PATH:ko04666]
Unigene48996_All	0.7382	0	2.9985	0	predicted protein [Populus trichocarpa] >gi|222838601|gb|EEE76966.1| predicted protein [Populus trichocarpa]	PLDP1_ARATH Phospholipase D p1 OS=Arabidopsis thaliana GN=PLDP1 PE=2 SV=1	--	K01115	phospholipase D	Metabolism; Lipid Metabolism; Glycerophospholipid metabolism [PATH:ko00564] Metabolism; Lipid Metabolism; Ether lipid metabolism [PATH:ko00565] Cellular Processes; Transport and Catabolism; Endocytosis [PATH:ko04144] Cellular Processes; Endocrine System; GnRH signaling pathway [PATH:ko04912] Cellular Processes; Immune System; Fc gamma R-mediated phagocytosis [PATH:ko04666]
Unigene50291_All	5.1447	1.4126	4.7767	3.4834	PLDP1 (PHOSPHOLIPASE D P1); phospholipase D [Arabidopsis thaliana] >gi|20139230|sp|Q9LRZ5.1|PLDP1_ARATH RecName: Full=Phospholipase D p1; Short=AtPLDp1; AltName: Full=Phospholipase D1 PHOX and PX-containing domain protein; AltName: Full=Phospholipase D zeta 1; Short=PLDzeta1 >gi|15723315|gb|AAL06337.1|AF411833_1 phospholipase D zeta1 [Arabidopsis thaliana] >gi|11994476|dbj|BAA95772.2| phospholipa…	PLDP1_ARATH Phospholipase D p1 OS=Arabidopsis thaliana GN=PLDP1 PE=2 SV=1	--	K01115	phospholipase D	Metabolism; Lipid Metabolism; Glycerophospholipid metabolism [PATH:ko00564] Metabolism; Lipid Metabolism; Ether lipid metabolism [PATH:ko00565] Cellular Processes; Transport and Catabolism; Endocytosis [PATH:ko04144] Cellular Processes; Endocrine System; GnRH signaling pathway [PATH:ko04912] Cellular Processes; Immune System; Fc gamma R-mediated phagocytosis [PATH:ko04666]
Unigene50674_All	0.7224	0	2.3475	0	predicted protein [Populus trichocarpa] >gi|222860860|gb|EEE98402.1| predicted protein [Populus trichocarpa]	PLDB1_ARATH Phospholipase D beta 1 OS=Arabidopsis thaliana GN=PLDBETA1 PE=2 SV=3	--	K01115	phospholipase D	Metabolism; Lipid Metabolism; Glycerophospholipid metabolism [PATH:ko00564] Metabolism; Lipid Metabolism; Ether lipid metabolism [PATH:ko00565] Cellular Processes; Transport and Catabolism; Endocytosis [PATH:ko04144] Cellular Processes; Endocrine System; GnRH signaling pathway [PATH:ko04912] Cellular Processes; Immune System; Fc gamma R-mediated phagocytosis [PATH:ko04666]
Unigene50730_All	0.7899	0	2.5669	0.624	PLDP1 (PHOSPHOLIPASE D P1); phospholipase D [Arabidopsis thaliana] >gi|20139230|sp|Q9LRZ5.1|PLDP1_ARATH RecName: Full=Phospholipase D p1; Short=AtPLDp1; AltName: Full=Phospholipase D1 PHOX and PX-containing domain protein; AltName: Full=Phospholipase D zeta 1; Short=PLDzeta1 >gi|15723315|gb|AAL06337.1|AF411833_1 phospholipase D zeta1 [Arabidopsis thaliana] >gi|11994476|dbj|BAA95772.2| phospholipa…	PLDP1_ARATH Phospholipase D p1 OS=Arabidopsis thaliana GN=PLDP1 PE=2 SV=1	--	K01115	phospholipase D	Metabolism; Lipid Metabolism; Glycerophospholipid metabolism [PATH:ko00564] Metabolism; Lipid Metabolism; Ether lipid metabolism [PATH:ko00565] Cellular Processes; Transport and Catabolism; Endocytosis [PATH:ko04144] Cellular Processes; Endocrine System; GnRH signaling pathway [PATH:ko04912] Cellular Processes; Immune System; Fc gamma R-mediated phagocytosis [PATH:ko04666]
Unigene51554_All	0.904	0	5.8751	0.357	PREDICTED: hypothetical protein [Vitis vinifera] >gi|270246154|emb|CBI32531.1| unnamed protein product [Vitis vinifera]	--	--	K01897	long-chain acyl-CoA synthetase	Metabolism; Lipid Metabolism; Fatty acid metabolism [PATH:ko00071] Metabolism; Lipid Metabolism; Lipid biosynthesis proteins [BR:ko01004] Cellular Processes; Endocrine System; Adipocytokine signaling pathway [PATH:ko04920] Cellular Processes; Endocrine System; PPAR signaling pathway [PATH:ko03320]
Unigene52053_All	1.0307	0.9905	0.8374	0.8142	PREDICTED: hypothetical protein isoform 2 [Vitis vinifera]	PLCD2_ARATH Phosphoinositide phospholipase C 2 OS=Arabidopsis thaliana GN=PLC2 PE=1 SV=1	--	K05857	phospholipase C, delta	Metabolism; Carbohydrate Metabolism; Inositol phosphate metabolism [PATH:ko00562] Environmental Information Processing; Signal Transduction; Calcium signaling pathway [PATH:ko04020] Environmental Information Processing; Signal Transduction; Phosphatidylinositol signaling system [PATH:ko04070]
Unigene52456_All	0.4811	4.0072	1.8241	0.1267	phosphatidic acid phosphatase, putative [Ricinus communis] >gi|223532535|gb|EEF34324.1| phosphatidic acid phosphatase, putative [Ricinus communis]	LPP2_ARATH Lipid phosphate phosphatase 2 OS=Arabidopsis thaliana GN=LPP2 PE=2 SV=1	Membrane-associated phospholipid phosphatase	K01080	phosphatidate phosphatase	Metabolism; Lipid Metabolism; Glycerolipid metabolism [PATH:ko00561] Metabolism; Lipid Metabolism; Glycerophospholipid metabolism [PATH:ko00564] Metabolism; Lipid Metabolism; Ether lipid metabolism [PATH:ko00565] Metabolism; Lipid Metabolism; Sphingolipid metabolism [PATH:ko00600] Cellular Processes; Immune System; Fc gamma R-mediated phagocytosis [PATH:ko04666]
Unigene52988_All	0	0	1.7238	1.1174	phospholipase d beta, putative [Ricinus communis] >gi|223548953|gb|EEF50442.1| phospholipase d beta, putative [Ricinus communis]	PLDB1_ARATH Phospholipase D beta 1 OS=Arabidopsis thaliana GN=PLDBETA1 PE=2 SV=3	--	K01115	phospholipase D	Metabolism; Lipid Metabolism; Glycerophospholipid metabolism [PATH:ko00564] Metabolism; Lipid Metabolism; Ether lipid metabolism [PATH:ko00565] Cellular Processes; Transport and Catabolism; Endocytosis [PATH:ko04144] Cellular Processes; Endocrine System; GnRH signaling pathway [PATH:ko04912] Cellular Processes; Immune System; Fc gamma R-mediated phagocytosis [PATH:ko04666]
Unigene53389_All	1.5229	0	4.3302	1.8045	phospholipase D beta 1 isoform 1a [Gossypium hirsutum]	PLDB1_ARATH Phospholipase D beta 1 OS=Arabidopsis thaliana GN=PLDBETA1 PE=2 SV=3	--	K01115	phospholipase D	Metabolism; Lipid Metabolism; Glycerophospholipid metabolism [PATH:ko00564] Metabolism; Lipid Metabolism; Ether lipid metabolism [PATH:ko00565] Cellular Processes; Transport and Catabolism; Endocytosis [PATH:ko04144] Cellular Processes; Endocrine System; GnRH signaling pathway [PATH:ko04912] Cellular Processes; Immune System; Fc gamma R-mediated phagocytosis [PATH:ko04666]
Unigene542_All	1.4636	0.1406	1.0701	1.1561	unnamed protein product [Vitis vinifera]	PLDP1_ARATH Phospholipase D p1 OS=Arabidopsis thaliana GN=PLDP1 PE=2 SV=1	Phosphatidylserine/phosphatidylglycerophosphate/cardiolipin synthases and related enzymes	K01115	phospholipase D	Metabolism; Lipid Metabolism; Glycerophospholipid metabolism [PATH:ko00564] Metabolism; Lipid Metabolism; Ether lipid metabolism [PATH:ko00565] Cellular Processes; Transport and Catabolism; Endocytosis [PATH:ko04144] Cellular Processes; Endocrine System; GnRH signaling pathway [PATH:ko04912] Cellular Processes; Immune System; Fc gamma R-mediated phagocytosis [PATH:ko04666]
Unigene54589_All	1.2678	0	1.7166	1.6691	predicted protein [Populus trichocarpa] >gi|222864526|gb|EEF01657.1| predicted protein [Populus trichocarpa]	PLDP1_ARATH Phospholipase D p1 OS=Arabidopsis thaliana GN=PLDP1 PE=2 SV=1	--	K01115	phospholipase D	Metabolism; Lipid Metabolism; Glycerophospholipid metabolism [PATH:ko00564] Metabolism; Lipid Metabolism; Ether lipid metabolism [PATH:ko00565] Cellular Processes; Transport and Catabolism; Endocytosis [PATH:ko04144] Cellular Processes; Endocrine System; GnRH signaling pathway [PATH:ko04912] Cellular Processes; Immune System; Fc gamma R-mediated phagocytosis [PATH:ko04666]
Unigene54771_All	0	0.7556	2.3421	0.207	predicted protein [Populus trichocarpa] >gi|222860706|gb|EEE98253.1| predicted protein [Populus trichocarpa]	TAZ1_DICDI Putative lysophosphatidylcholine acyltransferase OS=Dictyostelium discoideum GN=taz PE=3 SV=1	--	--	--	--
Unigene55667_All	0.9414	2.197	6.3366	5.3115	PREDICTED: hypothetical protein [Vitis vinifera] >gi|270250645|emb|CBI33823.1| unnamed protein product [Vitis vinifera]	PLSB_CARTI Glycerol-3-phosphate acyltransferase, chloroplastic OS=Carthamus tinctorius PE=2 SV=1	--	K00630	glycerol-3-phosphate O-acyltransferase	Metabolism; Lipid Metabolism; Glycerolipid metabolism [PATH:ko00561] Metabolism; Lipid Metabolism; Glycerophospholipid metabolism [PATH:ko00564]
Unigene55805_All	0.7719	2.2253	3.7625	0.6097	JD1 [Nicotiana tabacum]	LPCT4_XENLA Lysophosphatidylcholine acyltransferase 4 OS=Xenopus laevis GN=lpcat4 PE=2 SV=2	--	--	--	--
Unigene56200_All	2.9058	1.5783	8.0058	3.3932	predicted protein [Populus trichocarpa] >gi|222854639|gb|EEE92186.1| predicted protein [Populus trichocarpa]	PLDA1_RICCO Phospholipase D alpha 1 OS=Ricinus communis GN=PLD1 PE=1 SV=1	Phosphatidylserine/phosphatidylglycerophosphate/cardiolipin synthases and related enzymes	K01115	phospholipase D	Metabolism; Lipid Metabolism; Glycerophospholipid metabolism [PATH:ko00564] Metabolism; Lipid Metabolism; Ether lipid metabolism [PATH:ko00565] Cellular Processes; Transport and Catabolism; Endocytosis [PATH:ko04144] Cellular Processes; Endocrine System; GnRH signaling pathway [PATH:ko04912] Cellular Processes; Immune System; Fc gamma R-mediated phagocytosis [PATH:ko04666]
Unigene5685_All	103.924	158.023	151.196	112.482	delta-6-desaturase [Camellia sinensis]	FADS2_DANRE Fatty acid desaturase 2 OS=Danio rerio GN=fads2 PE=2 SV=1	Cytochrome b involved in lipid metabolism	K00360	nitrate reductase (NADH)	Metabolism; Energy Metabolism; Nitrogen metabolism [PATH:ko00910]
Unigene58826_All	2.5356	1.6245	3.4332	4.0059	phospholipase d zeta, putative [Ricinus communis] >gi|223544062|gb|EEF45588.1| phospholipase d zeta, putative [Ricinus communis]	PLDP1_ARATH Phospholipase D p1 OS=Arabidopsis thaliana GN=PLDP1 PE=2 SV=1	--	K01115	phospholipase D	Metabolism; Lipid Metabolism; Glycerophospholipid metabolism [PATH:ko00564] Metabolism; Lipid Metabolism; Ether lipid metabolism [PATH:ko00565] Cellular Processes; Transport and Catabolism; Endocytosis [PATH:ko04144] Cellular Processes; Endocrine System; GnRH signaling pathway [PATH:ko04912] Cellular Processes; Immune System; Fc gamma R-mediated phagocytosis [PATH:ko04666]
Unigene6121_All	63.1645	56.0878	26.5617	6.0996	PREDICTED: hypothetical protein [Vitis vinifera]	PDAT_YEAST Phospholipid:diacylglycerol acyltransferase OS=Saccharomyces cerevisiae GN=LRO1 PE=1 SV=1	--	K00679	phospholipid:diacylglycerol acyltransferase	Metabolism; Lipid Metabolism; Glycerolipid metabolism [PATH:ko00561]
Unigene61227_All	1.3743	1.9811	3.3495	2.714	PREDICTED: hypothetical protein, partial [Vitis vinifera]	PLDD1_ARATH Phospholipase D delta OS=Arabidopsis thaliana GN=PLDDELTA PE=1 SV=2	--	K01115	phospholipase D	Metabolism; Lipid Metabolism; Glycerophospholipid metabolism [PATH:ko00564] Metabolism; Lipid Metabolism; Ether lipid metabolism [PATH:ko00565] Cellular Processes; Transport and Catabolism; Endocytosis [PATH:ko04144] Cellular Processes; Endocrine System; GnRH signaling pathway [PATH:ko04912] Cellular Processes; Immune System; Fc gamma R-mediated phagocytosis [PATH:ko04666]
Unigene61310_All	2.7265	0.655	3.3225	3.769	predicted protein [Populus trichocarpa] >gi|222845928|gb|EEE83475.1| predicted protein [Populus trichocarpa]	--	--	K01897	long-chain acyl-CoA synthetase	Metabolism; Lipid Metabolism; Fatty acid metabolism [PATH:ko00071] Metabolism; Lipid Metabolism; Lipid biosynthesis proteins [BR:ko01004] Cellular Processes; Endocrine System; Adipocytokine signaling pathway [PATH:ko04920] Cellular Processes; Endocrine System; PPAR signaling pathway [PATH:ko03320]
Unigene61424_All	0	0	3.8299	5.32	unnamed protein product [Vitis vinifera]	LPP2_ARATH Lipid phosphate phosphatase 2 OS=Arabidopsis thaliana GN=LPP2 PE=2 SV=1	Membrane-associated phospholipid phosphatase	K01080	phosphatidate phosphatase	Metabolism; Lipid Metabolism; Glycerolipid metabolism [PATH:ko00561] Metabolism; Lipid Metabolism; Glycerophospholipid metabolism [PATH:ko00564] Metabolism; Lipid Metabolism; Ether lipid metabolism [PATH:ko00565] Metabolism; Lipid Metabolism; Sphingolipid metabolism [PATH:ko00600] Cellular Processes; Immune System; Fc gamma R-mediated phagocytosis [PATH:ko04666]
Unigene61464_All	2.6832	1.2893	4.9046	4.2391	unnamed protein product [Vitis vinifera]	PLDD1_ARATH Phospholipase D delta OS=Arabidopsis thaliana GN=PLDDELTA PE=1 SV=2	--	K01115	phospholipase D	Metabolism; Lipid Metabolism; Glycerophospholipid metabolism [PATH:ko00564] Metabolism; Lipid Metabolism; Ether lipid metabolism [PATH:ko00565] Cellular Processes; Transport and Catabolism; Endocytosis [PATH:ko04144] Cellular Processes; Endocrine System; GnRH signaling pathway [PATH:ko04912] Cellular Processes; Immune System; Fc gamma R-mediated phagocytosis [PATH:ko04666]
Unigene62017_All	5.6347	2.4066	3.5604	1.9782	unnamed protein product [Vitis vinifera]	PLDD1_ARATH Phospholipase D delta OS=Arabidopsis thaliana GN=PLDDELTA PE=1 SV=2	--	K01115	phospholipase D	Metabolism; Lipid Metabolism; Glycerophospholipid metabolism [PATH:ko00564] Metabolism; Lipid Metabolism; Ether lipid metabolism [PATH:ko00565] Cellular Processes; Transport and Catabolism; Endocytosis [PATH:ko04144] Cellular Processes; Endocrine System; GnRH signaling pathway [PATH:ko04912] Cellular Processes; Immune System; Fc gamma R-mediated phagocytosis [PATH:ko04666]
Unigene62159_All	0	0	4.9757	1.4514	PREDICTED: hypothetical protein [Vitis vinifera] >gi|270246154|emb|CBI32531.1| unnamed protein product [Vitis vinifera]	--	--	K01897	long-chain acyl-CoA synthetase	Metabolism; Lipid Metabolism; Fatty acid metabolism [PATH:ko00071] Metabolism; Lipid Metabolism; Lipid biosynthesis proteins [BR:ko01004] Cellular Processes; Endocrine System; Adipocytokine signaling pathway [PATH:ko04920] Cellular Processes; Endocrine System; PPAR signaling pathway [PATH:ko03320]
Unigene62239_All	3.0294	1.7467	7.8755	0.9572	phospholipase D alpha [Cucumis melo var. inodorus]	PLDA2_ARATH Phospholipase D alpha 2 OS=Arabidopsis thaliana GN=PLDALPHA2 PE=2 SV=1	--	K01115	phospholipase D	Metabolism; Lipid Metabolism; Glycerophospholipid metabolism [PATH:ko00564] Metabolism; Lipid Metabolism; Ether lipid metabolism [PATH:ko00565] Cellular Processes; Transport and Catabolism; Endocytosis [PATH:ko04144] Cellular Processes; Endocrine System; GnRH signaling pathway [PATH:ko04912] Cellular Processes; Immune System; Fc gamma R-mediated phagocytosis [PATH:ko04666]
Unigene62361_All	6.5244	0.57	16.3832	1.8741	phospholipase d zeta, putative [Ricinus communis] >gi|223544062|gb|EEF45588.1| phospholipase d zeta, putative [Ricinus communis]	PLDP1_ARATH Phospholipase D p1 OS=Arabidopsis thaliana GN=PLDP1 PE=2 SV=1	--	K01115	phospholipase D	Metabolism; Lipid Metabolism; Glycerophospholipid metabolism [PATH:ko00564] Metabolism; Lipid Metabolism; Ether lipid metabolism [PATH:ko00565] Cellular Processes; Transport and Catabolism; Endocytosis [PATH:ko04144] Cellular Processes; Endocrine System; GnRH signaling pathway [PATH:ko04912] Cellular Processes; Immune System; Fc gamma R-mediated phagocytosis [PATH:ko04666]
Unigene62880_All	3.6521	3.0083	5.5101	2.4728	lysophosphatidic acid acyltransferase, putative [Ricinus communis] >gi|183211896|gb|ACC59198.1| 1-acyl-sn-glycerol-3-phosphate acyltransferase [Ricinus communis] >gi|223533919|gb|EEF35644.1| lysophosphatidic acid acyltransferase, putative [Ricinus communis]	LPAT2_BRANA 1-acyl-sn-glycerol-3-phosphate acyltransferase 2 OS=Brassica napus GN=LPAT2 PE=2 SV=1	1-acyl-sn-glycerol-3-phosphate acyltransferase	K00655	1-acyl-sn-glycerol-3-phosphate acyltransferase	Metabolism; Lipid Metabolism; Glycerolipid metabolism [PATH:ko00561] Metabolism; Lipid Metabolism; Glycerophospholipid metabolism [PATH:ko00564] Metabolism; Lipid Metabolism; Ether lipid metabolism [PATH:ko00565]
Unigene63167_All	5.4383	0.871	13.6225	4.6539	phospholipase d beta, putative [Ricinus communis] >gi|223548953|gb|EEF50442.1| phospholipase d beta, putative [Ricinus communis]	PLDB1_ARATH Phospholipase D beta 1 OS=Arabidopsis thaliana GN=PLDBETA1 PE=2 SV=3	--	K01115	phospholipase D	Metabolism; Lipid Metabolism; Glycerophospholipid metabolism [PATH:ko00564] Metabolism; Lipid Metabolism; Ether lipid metabolism [PATH:ko00565] Cellular Processes; Transport and Catabolism; Endocytosis [PATH:ko04144] Cellular Processes; Endocrine System; GnRH signaling pathway [PATH:ko04912] Cellular Processes; Immune System; Fc gamma R-mediated phagocytosis [PATH:ko04666]
Unigene63539_All	49.0766	46.5799	15.0127	3.8288	Phosphatidylcholine: Diacylglycerol Acyltransferase [Ricinus communis] >gi|223533168|gb|EEF34925.1| Phosphatidylcholine: Diacylglycerol Acyltransferase [Ricinus communis]	PDAT_SCHPO Phospholipid:diacylglycerol acyltransferase OS=Schizosaccharomyces pombe GN=plh1 PE=1 SV=1	--	K00679	phospholipid:diacylglycerol acyltransferase	Metabolism; Lipid Metabolism; Glycerolipid metabolism [PATH:ko00561]
Unigene63667_All	8.0722	8.6699	13.1157	21.755	RecName: Full=1-acyl-sn-glycerol-3-phosphate acyltransferase 2; AltName: Full=Lysophosphatidyl acyltransferase 2 >gi|47607472|gb|AAT36638.1| acyl-CoA:1-acylglycerol-3-phosphate acyltransferase [Brassica oleracea]	LPAT2_BRAOL 1-acyl-sn-glycerol-3-phosphate acyltransferase 2 OS=Brassica oleracea GN=LPAT2 PE=2 SV=1	--	K00655	1-acyl-sn-glycerol-3-phosphate acyltransferase	Metabolism; Lipid Metabolism; Glycerolipid metabolism [PATH:ko00561] Metabolism; Lipid Metabolism; Glycerophospholipid metabolism [PATH:ko00564] Metabolism; Lipid Metabolism; Ether lipid metabolism [PATH:ko00565]
Unigene63725_All	6.2176	0	0	0.6139	predicted protein [Populus trichocarpa] >gi|222874445|gb|EEF11576.1| predicted protein [Populus trichocarpa]	PLDD1_ARATH Phospholipase D delta OS=Arabidopsis thaliana GN=PLDDELTA PE=1 SV=2	--	K01115	phospholipase D	Metabolism; Lipid Metabolism; Glycerophospholipid metabolism [PATH:ko00564] Metabolism; Lipid Metabolism; Ether lipid metabolism [PATH:ko00565] Cellular Processes; Transport and Catabolism; Endocytosis [PATH:ko04144] Cellular Processes; Endocrine System; GnRH signaling pathway [PATH:ko04912] Cellular Processes; Immune System; Fc gamma R-mediated phagocytosis [PATH:ko04666]
Unigene6454_All	10.1783	9.649	7.7101	9.2353	PREDICTED: hypothetical protein [Vitis vinifera]	PCAT1_HUMAN Lysophosphatidylcholine acyltransferase 1 OS=Homo sapiens GN=LPCAT1 PE=1 SV=2	1-acyl-sn-glycerol-3-phosphate acyltransferase	--	--	--
Unigene64780_All	5.021	2.0105	2.0395	4.9578	PREDICTED: similar to PLDP1 (PHOSPHOLIPASE D ZETA1); phospholipase D [Vitis vinifera]	PLDP1_ARATH Phospholipase D p1 OS=Arabidopsis thaliana GN=PLDP1 PE=2 SV=1	--	K01115	phospholipase D	Metabolism; Lipid Metabolism; Glycerophospholipid metabolism [PATH:ko00564] Metabolism; Lipid Metabolism; Ether lipid metabolism [PATH:ko00565] Cellular Processes; Transport and Catabolism; Endocytosis [PATH:ko04144] Cellular Processes; Endocrine System; GnRH signaling pathway [PATH:ko04912] Cellular Processes; Immune System; Fc gamma R-mediated phagocytosis [PATH:ko04666]
Unigene65155_All	1.613	3.4102	2.0966	0.5097	PREDICTED: similar to phospholipase D delta [Vitis vinifera]	PLDD1_ARATH Phospholipase D delta OS=Arabidopsis thaliana GN=PLDDELTA PE=1 SV=2	--	K01115	phospholipase D	Metabolism; Lipid Metabolism; Glycerophospholipid metabolism [PATH:ko00564] Metabolism; Lipid Metabolism; Ether lipid metabolism [PATH:ko00565] Cellular Processes; Transport and Catabolism; Endocytosis [PATH:ko04144] Cellular Processes; Endocrine System; GnRH signaling pathway [PATH:ko04912] Cellular Processes; Immune System; Fc gamma R-mediated phagocytosis [PATH:ko04666]
Unigene65244_All	2.7712	2.6631	6.8798	2.8945	delta-6-desaturase [Camellia sinensis]	--	--	--	--	--
Unigene65300_All	3.0576	2.0988	1.0646	3.7955	predicted protein [Populus trichocarpa] >gi|222851043|gb|EEE88590.1| predicted protein [Populus trichocarpa]	PLCD2_ARATH Phosphoinositide phospholipase C 2 OS=Arabidopsis thaliana GN=PLC2 PE=1 SV=1	--	K05857	phospholipase C, delta	Metabolism; Carbohydrate Metabolism; Inositol phosphate metabolism [PATH:ko00562] Environmental Information Processing; Signal Transduction; Calcium signaling pathway [PATH:ko04020] Environmental Information Processing; Signal Transduction; Phosphatidylinositol signaling system [PATH:ko04070]
Unigene65543_All	18.7824	41.6532	17.0195	9.701	PREDICTED: hypothetical protein [Vitis vinifera] >gi|270247458|emb|CBI32833.1| unnamed protein product [Vitis vinifera]	--	--	K01115	phospholipase D	Metabolism; Lipid Metabolism; Glycerophospholipid metabolism [PATH:ko00564] Metabolism; Lipid Metabolism; Ether lipid metabolism [PATH:ko00565] Cellular Processes; Transport and Catabolism; Endocytosis [PATH:ko04144] Cellular Processes; Endocrine System; GnRH signaling pathway [PATH:ko04912] Cellular Processes; Immune System; Fc gamma R-mediated phagocytosis [PATH:ko04666]
Unigene65859_All	0.9687	0	2.9119	7.1931	PREDICTED: hypothetical protein isoform 1 [Vitis vinifera] >gi|147828132|emb|CAN64084.1| hypothetical protein [Vitis vinifera]	PLCD2_ARATH Phosphoinositide phospholipase C 2 OS=Arabidopsis thaliana GN=PLC2 PE=1 SV=1	--	K05857	phospholipase C, delta	Metabolism; Carbohydrate Metabolism; Inositol phosphate metabolism [PATH:ko00562] Environmental Information Processing; Signal Transduction; Calcium signaling pathway [PATH:ko04020] Environmental Information Processing; Signal Transduction; Phosphatidylinositol signaling system [PATH:ko04070]
Unigene66765_All	1.0699	0.5141	2.1729	2.1128	unnamed protein product [Vitis vinifera]	--	--	K01114	phospholipase C	Metabolism; Carbohydrate Metabolism; Inositol phosphate metabolism [PATH:ko00562] Metabolism; Lipid Metabolism; Glycerophospholipid metabolism [PATH:ko00564] Metabolism; Lipid Metabolism; Ether lipid metabolism [PATH:ko00565] Environmental Information Processing; Signaling Molecules and Interaction; Bacterial toxins [BR:ko02042]
Unigene67413_All	0	0	0	3.8308	NPC4 (NONSPECIFIC PHOSPHOLIPASE C4); hydrolase, acting on ester bonds / phospholipase C [Arabidopsis thaliana] >gi|6017099|gb|AAF01582.1|AC009895_3 hypothetical protein [Arabidopsis thaliana] >gi|14335156|gb|AAK59858.1| AT3g03530/T21P5_5 [Arabidopsis thaliana] >gi|23506053|gb|AAN28886.1| At3g03530/T21P5_5 [Arabidopsis thaliana] >gi|24417131|dbj|BAC22508.1| phosphatidylglycerol specific phospholip…	--	--	K01114	phospholipase C	Metabolism; Carbohydrate Metabolism; Inositol phosphate metabolism [PATH:ko00562] Metabolism; Lipid Metabolism; Glycerophospholipid metabolism [PATH:ko00564] Metabolism; Lipid Metabolism; Ether lipid metabolism [PATH:ko00565] Environmental Information Processing; Signaling Molecules and Interaction; Bacterial toxins [BR:ko02042]
Unigene67484_All	0.779	0	0	6.7689	PREDICTED: hypothetical protein [Vitis vinifera] >gi|270246154|emb|CBI32531.1| unnamed protein product [Vitis vinifera]	--	--	K01897	long-chain acyl-CoA synthetase	Metabolism; Lipid Metabolism; Fatty acid metabolism [PATH:ko00071] Metabolism; Lipid Metabolism; Lipid biosynthesis proteins [BR:ko01004] Cellular Processes; Endocrine System; Adipocytokine signaling pathway [PATH:ko04920] Cellular Processes; Endocrine System; PPAR signaling pathway [PATH:ko03320]
Unigene67698_All	3.3824	1.1339	1.1503	3.8525	putative long-chain acyl-CoA synthetase [Capsicum annuum]	FCSA_DICDI Fatty acyl-CoA synthetase A OS=Dictyostelium discoideum GN=fcsA PE=1 SV=1	Long-chain acyl-CoA synthetases (AMP-forming)	K01897	long-chain acyl-CoA synthetase	Metabolism; Lipid Metabolism; Fatty acid metabolism [PATH:ko00071] Metabolism; Lipid Metabolism; Lipid biosynthesis proteins [BR:ko01004] Cellular Processes; Endocrine System; Adipocytokine signaling pathway [PATH:ko04920] Cellular Processes; Endocrine System; PPAR signaling pathway [PATH:ko03320]
Unigene67927_All	2.1443	0	1.1613	1.9761	PI-phospholipase C PLC5 [Solanum lycopersicum]	PLCD2_ARATH Phosphoinositide phospholipase C 2 OS=Arabidopsis thaliana GN=PLC2 PE=1 SV=1	--	K05857	phospholipase C, delta	Metabolism; Carbohydrate Metabolism; Inositol phosphate metabolism [PATH:ko00562] Environmental Information Processing; Signal Transduction; Calcium signaling pathway [PATH:ko04020] Environmental Information Processing; Signal Transduction; Phosphatidylinositol signaling system [PATH:ko04070]
Unigene68392_All	3.9681	1.144	3.8684	5.3287	unnamed protein product [Vitis vinifera]	PLDB2_ARATH Phospholipase D beta 2 OS=Arabidopsis thaliana GN=PLDBETA2 PE=2 SV=2	Phosphatidylserine/phosphatidylglycerophosphate/cardiolipin synthases and related enzymes	K01115	phospholipase D	Metabolism; Lipid Metabolism; Glycerophospholipid metabolism [PATH:ko00564] Metabolism; Lipid Metabolism; Ether lipid metabolism [PATH:ko00565] Cellular Processes; Transport and Catabolism; Endocytosis [PATH:ko04144] Cellular Processes; Endocrine System; GnRH signaling pathway [PATH:ko04912] Cellular Processes; Immune System; Fc gamma R-mediated phagocytosis [PATH:ko04666]
Unigene69204_All	2.1364	0	2.3865	4.8518	predicted protein [Populus trichocarpa] >gi|222854639|gb|EEE92186.1| predicted protein [Populus trichocarpa]	PLDA1_TOBAC Phospholipase D alpha 1 OS=Nicotiana tabacum GN=PLD1 PE=2 SV=2	Phosphatidylserine/phosphatidylglycerophosphate/cardiolipin synthases and related enzymes	K01115	phospholipase D	Metabolism; Lipid Metabolism; Glycerophospholipid metabolism [PATH:ko00564] Metabolism; Lipid Metabolism; Ether lipid metabolism [PATH:ko00565] Cellular Processes; Transport and Catabolism; Endocytosis [PATH:ko04144] Cellular Processes; Endocrine System; GnRH signaling pathway [PATH:ko04912] Cellular Processes; Immune System; Fc gamma R-mediated phagocytosis [PATH:ko04666]
Unigene69242_All	0	0.7141	1.5091	3.8152	PREDICTED: hypothetical protein [Vitis vinifera]	--	--	K01114	phospholipase C	Metabolism; Carbohydrate Metabolism; Inositol phosphate metabolism [PATH:ko00562] Metabolism; Lipid Metabolism; Glycerophospholipid metabolism [PATH:ko00564] Metabolism; Lipid Metabolism; Ether lipid metabolism [PATH:ko00565] Environmental Information Processing; Signaling Molecules and Interaction; Bacterial toxins [BR:ko02042]
Unigene69656_All	10.2613	8.304	6.1425	11.092	1-phosphatidylinositol-4,5-bisphosphate phosphodiesterase, putative [Ricinus communis] >gi|223526462|gb|EEF28737.1| 1-phosphatidylinositol-4,5-bisphosphate phosphodiesterase, putative [Ricinus communis]	PLCD6_ARATH Phosphoinositide phospholipase C 6 OS=Arabidopsis thaliana GN=PLC6 PE=2 SV=2	--	K05857	phospholipase C, delta	Metabolism; Carbohydrate Metabolism; Inositol phosphate metabolism [PATH:ko00562] Environmental Information Processing; Signal Transduction; Calcium signaling pathway [PATH:ko04020] Environmental Information Processing; Signal Transduction; Phosphatidylinositol signaling system [PATH:ko04070]
Unigene69697_All	6.2189	0	5.5116	8.0387	phosphoinositide-specific phospholipase C 8 [Arabidopsis thaliana]	PLCD6_ARATH Phosphoinositide phospholipase C 6 OS=Arabidopsis thaliana GN=PLC6 PE=2 SV=2	--	K05857	phospholipase C, delta	Metabolism; Carbohydrate Metabolism; Inositol phosphate metabolism [PATH:ko00562] Environmental Information Processing; Signal Transduction; Calcium signaling pathway [PATH:ko04020] Environmental Information Processing; Signal Transduction; Phosphatidylinositol signaling system [PATH:ko04070]
Unigene7153_All	7.8019	4.458	5.1963	5.9409	PREDICTED: hypothetical protein [Vitis vinifera] >gi|270251105|emb|CBI34479.1| unnamed protein product [Vitis vinifera]	FCSB_DICDI Fatty acyl-CoA synthetase B OS=Dictyostelium discoideum GN=fcsB PE=2 SV=1	Long-chain acyl-CoA synthetases (AMP-forming)	K01897	long-chain acyl-CoA synthetase	Metabolism; Lipid Metabolism; Fatty acid metabolism [PATH:ko00071] Metabolism; Lipid Metabolism; Lipid biosynthesis proteins [BR:ko01004] Cellular Processes; Endocrine System; Adipocytokine signaling pathway [PATH:ko04920] Cellular Processes; Endocrine System; PPAR signaling pathway [PATH:ko03320]
Unigene71985_All	0.4722	0.4538	3.4524	10.0708	long-chain-fatty-acid CoA ligase, putative [Ricinus communis] >gi|223540179|gb|EEF41754.1| long-chain-fatty-acid CoA ligase, putative [Ricinus communis]	4CL2_PETCR 4-coumarate--CoA ligase 1 OS=Petroselinum crispum GN=4CL2 PE=2 SV=1	Long-chain acyl-CoA synthetases (AMP-forming)	K01897	long-chain acyl-CoA synthetase	Metabolism; Lipid Metabolism; Fatty acid metabolism [PATH:ko00071] Metabolism; Lipid Metabolism; Lipid biosynthesis proteins [BR:ko01004] Cellular Processes; Endocrine System; Adipocytokine signaling pathway [PATH:ko04920] Cellular Processes; Endocrine System; PPAR signaling pathway [PATH:ko03320]
Unigene72123_All	1.2161	0	1.235	1.6811	phosphatidylcholine-sterol O-acyltransferase, putative [Ricinus communis] >gi|223546528|gb|EEF48026.1| phosphatidylcholine-sterol O-acyltransferase, putative [Ricinus communis]	--	--	K00679	phospholipid:diacylglycerol acyltransferase	Metabolism; Lipid Metabolism; Glycerolipid metabolism [PATH:ko00561]
Unigene7225_All	1.2475	0.5994	0.7601	0.7391	chloroplast omega-3 fatty acid desaturase [Vigna unguiculata]	FAD3D_ARATH Temperature-sensitive omega-3 fatty acid desaturase, chloroplastic OS=Arabidopsis thaliana GN=FAD8 PE=2 SV=1	Fatty acid desaturase	K10257	omega-3 fatty acid desaturase (delta-15 desaturase)	Metabolism; Lipid Metabolism; Biosynthesis of unsaturated fatty acids [PATH:ko01040] Metabolism; Lipid Metabolism; Lipid biosynthesis proteins [BR:ko01004]
Unigene72519_All	0	0	0	0.9641	unnamed protein product [Vitis vinifera]	PLDD1_ARATH Phospholipase D delta OS=Arabidopsis thaliana GN=PLDDELTA PE=1 SV=2	--	K01115	phospholipase D	Metabolism; Lipid Metabolism; Glycerophospholipid metabolism [PATH:ko00564] Metabolism; Lipid Metabolism; Ether lipid metabolism [PATH:ko00565] Cellular Processes; Transport and Catabolism; Endocytosis [PATH:ko04144] Cellular Processes; Endocrine System; GnRH signaling pathway [PATH:ko04912] Cellular Processes; Immune System; Fc gamma R-mediated phagocytosis [PATH:ko04666]
Unigene73309_All	39.333	35.4903	12.1962	5.6923	unnamed protein product [Vitis vinifera]	PDAT_SCHPO Phospholipid:diacylglycerol acyltransferase OS=Schizosaccharomyces pombe GN=plh1 PE=1 SV=1	--	K00679	phospholipid:diacylglycerol acyltransferase	Metabolism; Lipid Metabolism; Glycerolipid metabolism [PATH:ko00561]
Unigene73504_All	0.5582	4.1378	1.2956	3.1493	PREDICTED: hypothetical protein [Vitis vinifera] >gi|270238986|emb|CBI26222.1| unnamed protein product [Vitis vinifera]	ACSL6_RAT Long-chain-fatty-acid--CoA ligase 6 OS=Rattus norvegicus GN=Acsl6 PE=1 SV=1	Long-chain acyl-CoA synthetases (AMP-forming)	K01897	long-chain acyl-CoA synthetase	Metabolism; Lipid Metabolism; Fatty acid metabolism [PATH:ko00071] Metabolism; Lipid Metabolism; Lipid biosynthesis proteins [BR:ko01004] Cellular Processes; Endocrine System; Adipocytokine signaling pathway [PATH:ko04920] Cellular Processes; Endocrine System; PPAR signaling pathway [PATH:ko03320]
Unigene73843_All	0.6323	0.4051	2.911	6.9929	predicted protein [Populus trichocarpa] >gi|222864957|gb|EEF02088.1| predicted protein [Populus trichocarpa]	LPP3_ARATH Putative lipid phosphate phosphatase 3, chloroplastic OS=Arabidopsis thaliana GN=LPP3 PE=2 SV=1	Membrane-associated phospholipid phosphatase	K01080	phosphatidate phosphatase	Metabolism; Lipid Metabolism; Glycerolipid metabolism [PATH:ko00561] Metabolism; Lipid Metabolism; Glycerophospholipid metabolism [PATH:ko00564] Metabolism; Lipid Metabolism; Ether lipid metabolism [PATH:ko00565] Metabolism; Lipid Metabolism; Sphingolipid metabolism [PATH:ko00600] Cellular Processes; Immune System; Fc gamma R-mediated phagocytosis [PATH:ko04666]
Unigene74578_All	1.5947	0.7663	3.2389	3.7792	1-phosphatidylinositol-4,5-bisphosphate phosphodiesterase, putative [Ricinus communis] >gi|223535087|gb|EEF36769.1| 1-phosphatidylinositol-4,5-bisphosphate phosphodiesterase, putative [Ricinus communis]	PLCD4_ARATH Phosphoinositide phospholipase C 4 OS=Arabidopsis thaliana GN=PLC4 PE=2 SV=2	--	K05857	phospholipase C, delta	Metabolism; Carbohydrate Metabolism; Inositol phosphate metabolism [PATH:ko00562] Environmental Information Processing; Signal Transduction; Calcium signaling pathway [PATH:ko04020] Environmental Information Processing; Signal Transduction; Phosphatidylinositol signaling system [PATH:ko04070]
Unigene75071_All	2.9527	0	5.3972	3.4986	phospholipase PLDb2 [Solanum lycopersicum]	PLDG3_ARATH Phospholipase D gamma 3 OS=Arabidopsis thaliana GN=PLDGAMMA3 PE=2 SV=1	--	K01115	phospholipase D	Metabolism; Lipid Metabolism; Glycerophospholipid metabolism [PATH:ko00564] Metabolism; Lipid Metabolism; Ether lipid metabolism [PATH:ko00565] Cellular Processes; Transport and Catabolism; Endocytosis [PATH:ko04144] Cellular Processes; Endocrine System; GnRH signaling pathway [PATH:ko04912] Cellular Processes; Immune System; Fc gamma R-mediated phagocytosis [PATH:ko04666]
Unigene75207_All	1.4448	0	0.5869	2.2826	predicted protein [Populus trichocarpa] >gi|222838601|gb|EEE76966.1| predicted protein [Populus trichocarpa]	PLDP1_ARATH Phospholipase D p1 OS=Arabidopsis thaliana GN=PLDP1 PE=2 SV=1	--	K01115	phospholipase D	Metabolism; Lipid Metabolism; Glycerophospholipid metabolism [PATH:ko00564] Metabolism; Lipid Metabolism; Ether lipid metabolism [PATH:ko00565] Cellular Processes; Transport and Catabolism; Endocytosis [PATH:ko04144] Cellular Processes; Endocrine System; GnRH signaling pathway [PATH:ko04912] Cellular Processes; Immune System; Fc gamma R-mediated phagocytosis [PATH:ko04666]
Unigene75630_All	0.6655	0.6396	1.0813	6.8343	phospholipase C/ phosphoric diester hydrolase [Arabidopsis thaliana]	--	--	--	--	--
Unigene75945_All	2.4951	1.7983	3.0405	7.391	PI-phospholipase C PLC5 [Solanum lycopersicum]	PLCD5_ARATH Phosphoinositide phospholipase C 5 OS=Arabidopsis thaliana GN=PLC5 PE=2 SV=2	--	K05857	phospholipase C, delta	Metabolism; Carbohydrate Metabolism; Inositol phosphate metabolism [PATH:ko00562] Environmental Information Processing; Signal Transduction; Calcium signaling pathway [PATH:ko04020] Environmental Information Processing; Signal Transduction; Phosphatidylinositol signaling system [PATH:ko04070]
Unigene75948_All	1.8713	0.5994	1.0135	4.4346	predicted protein [Populus trichocarpa] >gi|222866659|gb|EEF03790.1| predicted protein [Populus trichocarpa]	PLDA1_TOBAC Phospholipase D alpha 1 OS=Nicotiana tabacum GN=PLD1 PE=2 SV=2	Phosphatidylserine/phosphatidylglycerophosphate/cardiolipin synthases and related enzymes	K01115	phospholipase D	Metabolism; Lipid Metabolism; Glycerophospholipid metabolism [PATH:ko00564] Metabolism; Lipid Metabolism; Ether lipid metabolism [PATH:ko00565] Cellular Processes; Transport and Catabolism; Endocytosis [PATH:ko04144] Cellular Processes; Endocrine System; GnRH signaling pathway [PATH:ko04912] Cellular Processes; Immune System; Fc gamma R-mediated phagocytosis [PATH:ko04666]
Unigene76260_All	1.146	0	1.3966	4.9791	PI-phospholipase C PLC5 [Solanum lycopersicum]	PLCD6_ARATH Phosphoinositide phospholipase C 6 OS=Arabidopsis thaliana GN=PLC6 PE=2 SV=2	--	K05857	phospholipase C, delta	Metabolism; Carbohydrate Metabolism; Inositol phosphate metabolism [PATH:ko00562] Environmental Information Processing; Signal Transduction; Calcium signaling pathway [PATH:ko04020] Environmental Information Processing; Signal Transduction; Phosphatidylinositol signaling system [PATH:ko04070]
Unigene76331_All	4.4779	3.2274	1.3642	4.8637	phospholipase D2 [Papaver somniferum] >gi|46906221|gb|AAL48264.2|AF451982_1 phospholipase D2 [Papaver somniferum]	PLDZ1_ARATH Phospholipase D zeta OS=Arabidopsis thaliana GN=PLDZETA PE=2 SV=1	--	K01115	phospholipase D	Metabolism; Lipid Metabolism; Glycerophospholipid metabolism [PATH:ko00564] Metabolism; Lipid Metabolism; Ether lipid metabolism [PATH:ko00565] Cellular Processes; Transport and Catabolism; Endocytosis [PATH:ko04144] Cellular Processes; Endocrine System; GnRH signaling pathway [PATH:ko04912] Cellular Processes; Immune System; Fc gamma R-mediated phagocytosis [PATH:ko04666]
Unigene76689_All	2.7941	1.3425	2.2699	9.9321	predicted protein [Populus trichocarpa] >gi|222849483|gb|EEE87030.1| predicted protein [Populus trichocarpa]	FCSB_DICDI Fatty acyl-CoA synthetase B OS=Dictyostelium discoideum GN=fcsB PE=2 SV=1	Long-chain acyl-CoA synthetases (AMP-forming)	K01897	long-chain acyl-CoA synthetase	Metabolism; Lipid Metabolism; Fatty acid metabolism [PATH:ko00071] Metabolism; Lipid Metabolism; Lipid biosynthesis proteins [BR:ko01004] Cellular Processes; Endocrine System; Adipocytokine signaling pathway [PATH:ko04920] Cellular Processes; Endocrine System; PPAR signaling pathway [PATH:ko03320]
Unigene76743_All	0.885	0.8505	4.6735	10.1372	predicted protein [Populus trichocarpa] >gi|222849483|gb|EEE87030.1| predicted protein [Populus trichocarpa]	FCSB_DICDI Fatty acyl-CoA synthetase B OS=Dictyostelium discoideum GN=fcsB PE=2 SV=1	Long-chain acyl-CoA synthetases (AMP-forming)	K01897	long-chain acyl-CoA synthetase	Metabolism; Lipid Metabolism; Fatty acid metabolism [PATH:ko00071] Metabolism; Lipid Metabolism; Lipid biosynthesis proteins [BR:ko01004] Cellular Processes; Endocrine System; Adipocytokine signaling pathway [PATH:ko04920] Cellular Processes; Endocrine System; PPAR signaling pathway [PATH:ko03320]
Unigene7954_All	7.3496	16.9782	4.0188	9.6017	PREDICTED: hypothetical protein [Vitis vinifera]	DGA1_SCHPO Diacylglycerol O-acyltransferase 1 OS=Schizosaccharomyces pombe GN=dga1 PE=1 SV=3	--	--	--	--
Unigene8693_All	4.8199	22.8286	11.0479	10.1984	PREDICTED: hypothetical protein [Vitis vinifera] >gi|270239731|emb|CBI26964.1| unnamed protein product [Vitis vinifera]	LPP2_ARATH Lipid phosphate phosphatase 2 OS=Arabidopsis thaliana GN=LPP2 PE=2 SV=1	Membrane-associated phospholipid phosphatase	K01080	phosphatidate phosphatase	Metabolism; Lipid Metabolism; Glycerolipid metabolism [PATH:ko00561] Metabolism; Lipid Metabolism; Glycerophospholipid metabolism [PATH:ko00564] Metabolism; Lipid Metabolism; Ether lipid metabolism [PATH:ko00565] Metabolism; Lipid Metabolism; Sphingolipid metabolism [PATH:ko00600] Cellular Processes; Immune System; Fc gamma R-mediated phagocytosis [PATH:ko04666]
Unigene8859_All	0.3214	0	0	0	unnamed protein product [Vitis vinifera]	PDAT_SCHPO Phospholipid:diacylglycerol acyltransferase OS=Schizosaccharomyces pombe GN=plh1 PE=1 SV=1	--	K00679	phospholipid:diacylglycerol acyltransferase	Metabolism; Lipid Metabolism; Glycerolipid metabolism [PATH:ko00561]
