# Supplementary material for: Seed Transcriptomics Analysis in Camellia oleifera Uncovers Genes Associated with Oil Content and Fatty Acid Composition
Source: Int J Mol Sci. 2018 Jan 2;19(1):118. doi: 10.3390/ijms19010118 (PMC5796067; doi:10.3390/ijms19010118)
Supplement: Supplementary file 1 [file ijms-19-00118-s001.zip › Supplementary_v2/Additional File13_Table S10 Details of genes for gene clusters obtained by STEM method.xlsx]

## Sheet: Sheet1
Table of Genes Passing Filter
Selected genes	SPOT	SPOT Profile	A_RPKM	B_RPKM	C_RPKM	D_RPKM
UNIGENE39358_ALL	ID_0	1	0	-0.47	-0.17	-1.04
UNIGENE74678_ALL	ID_1	1	0	0.04	-1.09	-1.01
UNIGENE46311_ALL	ID_3	4	0	1.56	1.15	0.74
UNIGENE7263_ALL	ID_5	1	0	0.65	-1.86	-1.07
UNIGENE40063_ALL	ID_6	5	0	1.63	2.15	3.16
UNIGENE20399_ALL	ID_8	3	0	0.23	-1.3	-0.04
UNIGENE46570_ALL	ID_10	5	0	0.63	0.6	1.32
UNIGENE9582_ALL	ID_11	5	0	-0.1	0.83	1.39
UNIGENE22777_ALL	ID_12	1	0	-0.57	0.03	-1.61
UNIGENE10651_ALL	ID_13	5	0	0.58	1.47	0.74
UNIGENE9022_ALL	ID_14	2	0	-0.71	-1.7	-0.76
UNIGENE2607_ALL	ID_15	1	0	-0.62	-1.96	-2.33
UNIGENE18267_ALL	ID_18	1	0	0.36	-0.34	-1.72
UNIGENE8614_ALL	ID_19	4	0	0.52	0.38	-0.72
UNIGENE83_ALL	ID_20	5	0	0.3	1.05	0.6
UNIGENE28964_ALL	ID_22	0	0	-1.11	-0.4	-1.15
UNIGENE58701_ALL	ID_23	1	0	-0.47	-2.82	-2.75
UNIGENE2521_ALL	ID_25	4	0	0.69	0.4	-0.64
UNIGENE72730_ALL	ID_27	0	0	-0.54	0.21	-1.3
UNIGENE14727_ALL	ID_28	4	0	0.63	0.83	-1.26
UNIGENE3605_ALL	ID_29	4	0	-0.14	0.79	-0.61
UNIGENE5444_ALL	ID_30	0	0	-0.53	0.52	-0.27
UNIGENE5110_ALL	ID_32	0	0	-2.81	0.17	-1.89
UNIGENE63319_ALL	ID_33	3	0	0.83	-1.53	-0.18
UNIGENE35213_ALL	ID_35	4	0	1.85	1.93	1.28
UNIGENE2865_ALL	ID_36	1	0	-1.52	-2.39	-2.59
UNIGENE46490_ALL	ID_37	1	0	-0.33	-1.03	-0.72
UNIGENE11731_ALL	ID_38	5	0	0.27	1.01	2.05
UNIGENE37881_ALL	ID_40	4	0	0.19	0.71	-0.3
UNIGENE10666_ALL	ID_41	1	0	-0.67	-1.69	-1.79
UNIGENE28709_ALL	ID_42	1	0	-0.01	-3.03	-2.09
UNIGENE7225_ALL	ID_43; ID_367	4	0	0.04	0.76	-0.3
UNIGENE57686_ALL	ID_45	1	0	0.04	-0.15	-1.52
UNIGENE8158_ALL	ID_46	4	0	1.12	0.55	0
UNIGENE30290_ALL	ID_47	5	0	0.04	1.34	1.28
UNIGENE41914_ALL	ID_48	3	0	0.43	-0.66	-0.26
UNIGENE2726_ALL	ID_49	1	0	0.26	-0.76	-1.7
UNIGENE8148_ALL	ID_50	5	0	0.14	0.18	1.4
UNIGENE37339_ALL	ID_51	5	0	2.46	3.88	3.16
UNIGENE60015_ALL	ID_52	3	0	1.63	0.34	1.87
UNIGENE29772_ALL	ID_53	4	0	2.55	2.61	1.37
UNIGENE159_ALL	ID_54	4	0	0.26	0.4	-1.13
UNIGENE35891_ALL	ID_55	1	0	0.23	-0.24	-1.65
UNIGENE45188_ALL	ID_56	5	0	0.63	2.15	2.28
UNIGENE34353_ALL	ID_57	0	0	-1.54	2.21	1.28
UNIGENE70531_ALL	ID_59	2	0	-0.96	-1.88	-0.72
UNIGENE3969_ALL	ID_60	0	0	-0.81	1.08	0.28
UNIGENE25975_ALL	ID_61	1	0	-0.2	-3.56	-3.22
UNIGENE33205_ALL	ID_63	5	0	2.63	1.93	3.09
UNIGENE20590_ALL	ID_64	5	0	0.32	1.31	1.52
UNIGENE9752_ALL	ID_65	3	0	1.48	-0.82	1.22
UNIGENE76813_ALL	ID_66	5	0	0.87	1.6	2.88
UNIGENE9221_ALL	ID_67	4	0	-0.03	0.9	-0.3
UNIGENE29148_ALL	ID_69	2	0	-0.55	-1.11	-0.45
UNIGENE8649_ALL	ID_74	2	0	-0.83	-1.33	0.24
UNIGENE13546_ALL	ID_76	1	0	1.56	-0.38	-1.6
UNIGENE14074_ALL	ID_77	1	0	0.18	-1.36	-1.2
UNIGENE19479_ALL	ID_81	1	0	-0.19	-2.66	-4.99
UNIGENE25967_ALL	ID_82	1	0	-0.27	-2.64	-3.7
UNIGENE13756_ALL	ID_84	3	0	1.17	-0.03	0.09
UNIGENE35259_ALL	ID_85	1	0	-0.54	0.08	-1.3
UNIGENE1685_ALL	ID_88	4	0	1.04	2.23	-0.52
UNIGENE16017_ALL	ID_89	4	0	2.18	0.18	-1.16
UNIGENE54881_ALL	ID_90	4	0	2.43	1.66	0.28
UNIGENE68639_ALL	ID_91	1	0	0.54	-2.75	-3.8
UNIGENE42095_ALL	ID_93	4	0	0.63	0.93	-0.72
UNIGENE19587_ALL	ID_94	1	0	-0.64	-3.8	-3.94
UNIGENE18518_ALL	ID_95	3	0	0.38	-2.32	0.62
UNIGENE73130_ALL	ID_96	1	0	-0.7	-3.57	-3.62
UNIGENE28489_ALL	ID_98	4	0	1.33	1.36	-0.53
UNIGENE16808_ALL	ID_100	4	0	1.25	0.48	0.43
UNIGENE5873_ALL	ID_103	0	0	-0.26	0.49	-0.76
UNIGENE63874_ALL	ID_105	0	0	-2.9	-1.6	-1.92
UNIGENE8898_ALL	ID_106	3	0	0.91	-1.32	0.45
UNIGENE4428_ALL	ID_107	5	0	0.99	0.57	1.4
UNIGENE25180_ALL	ID_109	1	0	-1.73	-1.29	-1.63
UNIGENE45033_ALL	ID_111	5	0	2.95	1.93	2.61
UNIGENE17904_ALL	ID_112	1	0	-0.18	-2.47	-3.52
UNIGENE15830_ALL	ID_113	3	0	0.61	-0.36	0.73
UNIGENE71761_ALL	ID_114	4	0	0.46	1.46	-0.13
UNIGENE20381_ALL	ID_115	5	0	0.93	1.87	3.62
UNIGENE38544_ALL	ID_116	4	0	0.16	1.12	0.35
UNIGENE8588_ALL	ID_118	0	0	-0.5	0.92	-0.6
UNIGENE20338_ALL	ID_119; ID_260	1	0	0	-0.98	-1.52
UNIGENE7314_ALL	ID_122	5	0	2.09	1.85	3.35
UNIGENE1080_ALL	ID_126	5	0	-0.67	2.54	3.74
UNIGENE11021_ALL	ID_127	1	0	-0.69	-1.62	-1.5
UNIGENE14927_ALL	ID_128	1	0	-0.14	-1.71	-2.28
UNIGENE17113_ALL	ID_129	1	0	-1.35	-0.63	-2.39
UNIGENE1739_ALL	ID_130	4	0	0.43	1.43	-1.13
UNIGENE19793_ALL	ID_132	4	0	-0.07	0.51	-1.69
UNIGENE20182_ALL	ID_133	1	0	0.56	-0.25	-0.48
UNIGENE21262_ALL	ID_135	4	0	1.47	0.56	0.28
UNIGENE21591_ALL	ID_137	1	0	-0.42	-2.28	-2.98
UNIGENE2363_ALL	ID_138	1	0	-1.66	-2.36	-3.42
UNIGENE2523_ALL	ID_139	5	0	-0.1	1.21	0.6
UNIGENE26324_ALL	ID_141	0	0	-0.69	0.96	0.49
UNIGENE27463_ALL	ID_142	0	0	-1.31	-0.79	-0.73
UNIGENE29248_ALL	ID_143	1	0	0.77	-2.1	-3.97
UNIGENE29969_ALL	ID_144	1	0	-0.83	-1.59	-2.25
UNIGENE42726_ALL	ID_146	5	0	0.58	1.34	2.32
UNIGENE50483_ALL	ID_148	4	0	1.36	1.43	-0.02
UNIGENE51337_ALL	ID_149	3	0	1.74	0.34	1.74
UNIGENE72023_ALL	ID_156	0	0	-1.7	0.02	-3.04
UNIGENE8952_ALL	ID_158	5	0	1.93	1.97	1.76
UNIGENE48685_ALL	ID_159	1	0	-0.46	-1.87	-2.92
UNIGENE9801_ALL	ID_161	1	0	0.19	-0.77	-0.98
UNIGENE40918_ALL	ID_162	3	0	0.3	-1.98	0.96
UNIGENE13431_ALL	ID_164	0	0	-0.39	0.94	-0.42
UNIGENE13784_ALL	ID_165	1	0	-0.74	0.21	-1.78
UNIGENE45623_ALL	ID_166	1	0	-0.74	0.2	-1.72
UNIGENE26081_ALL	ID_168	1	0	-0.23	-1.54	-1.75
UNIGENE12849_ALL	ID_170	1	0	0.03	-2.23	-2.31
UNIGENE4075_ALL	ID_172	1	0	-0.57	-0.96	-3.13
UNIGENE6146_ALL	ID_176	5	0	3.85	2.34	5.81
UNIGENE6690_ALL	ID_177	2	0	-0.67	-0.29	1.46
UNIGENE7318_ALL	ID_178	5	0	0.39	-0.03	1.5
UNIGENE33784_ALL	ID_179	5	0	-0.32	0.98	1.51
UNIGENE12649_ALL	ID_181	4	0	-0.15	0.42	-1.15
UNIGENE2914_ALL	ID_182	1	0	-0.03	0.1	-1.78
UNIGENE18637_ALL	ID_188	5	0	-0.09	1.08	1.63
UNIGENE5779_ALL	ID_190	1	0	-0.27	-0.87	-1.66
UNIGENE4018_ALL	ID_191	4	0	0.16	0.75	-1.34
UNIGENE18875_ALL	ID_192	5	0	1.36	1.58	1.64
UNIGENE23872_ALL	ID_193	1	0	0.15	-0.57	-1.09
UNIGENE29664_ALL	ID_194	5	0	1.01	0.69	0.83
UNIGENE41491_ALL	ID_195	5	0	0.92	0.5	1.25
UNIGENE41201_ALL	ID_196	5	0	0.53	1.19	1.48
UNIGENE42529_ALL	ID_197	5	0	-0.96	1.93	1.28
UNIGENE26882_ALL	ID_201	5	0	-0.45	0.84	0.63
UNIGENE4184_ALL	ID_203	1	0	-0.79	-1.46	-1.68
UNIGENE10541_ALL	ID_204	1	0	-0.49	-0.99	-1.87
UNIGENE28240_ALL	ID_205	1	0	-0.07	-0.66	-1.41
UNIGENE71875_ALL	ID_206	5	0	0.97	1.95	1.28
UNIGENE60269_ALL	ID_208	4	0	2.04	2.66	0.28
UNIGENE29960_ALL	ID_211	1	0	-0.07	-1.21	-2.19
UNIGENE6677_ALL	ID_212	2	0	-1.37	-2.66	-1.13
UNIGENE10912_ALL	ID_213	1	0	-0.44	0.01	-1.04
UNIGENE1225_ALL	ID_215	4	0	0.96	1.88	0.78
UNIGENE1514_ALL	ID_216	5	0	0.04	0.92	1.78
UNIGENE15871_ALL	ID_217	1	0	0.88	-1.29	-2.8
UNIGENE19082_ALL	ID_219	4	0	1.29	1.07	0.85
UNIGENE25858_ALL	ID_220	4	0	0.91	1.11	0.37
UNIGENE26066_ALL	ID_221	4	0	1.72	2.49	0.63
UNIGENE27110_ALL	ID_222	4	0	0.51	1.03	0.21
UNIGENE28010_ALL	ID_223	1	0	0.07	-1.42	-1.09
UNIGENE29235_ALL	ID_224	4	0	-0.23	0.34	-1.06
UNIGENE37391_ALL	ID_227	1	0	-0.37	0.07	-2.29
UNIGENE38351_ALL	ID_228	4	0	1.21	2.04	-0.13
UNIGENE424_ALL	ID_229	4	0	3.67	4.04	2.37
UNIGENE68879_ALL	ID_234	1	0	-0.1	-1.73	-2.09
UNIGENE76776_ALL	ID_237	1	0	-1.16	-2.14	-2
UNIGENE8941_ALL	ID_238	4	0	0.87	0.27	-1.01
UNIGENE9316_ALL	ID_239	3	0	0.55	-0.56	-0.18
UNIGENE9455_ALL	ID_240	4	0	1.78	1.76	-0.09
UNIGENE7824_ALL	ID_242	4	0	1.93	1.18	0.65
UNIGENE11764_ALL	ID_244	4	0	0.99	0.6	-0.15
UNIGENE11981_ALL	ID_245	4	0	0.78	0.37	-0.52
UNIGENE12584_ALL	ID_247	1	0	-0.32	-0.9	-1.84
UNIGENE12919_ALL	ID_248	5	0	0.73	1.11	0.9
UNIGENE13367_ALL	ID_249	4	0	2.28	1.47	0.99
UNIGENE14389_ALL	ID_250	4	0	1.4	1.22	0.34
UNIGENE14640_ALL	ID_251	1	0	-0.37	-2.02	-2.31
UNIGENE15451_ALL	ID_252	3	0	1.54	0.51	1.56
UNIGENE16184_ALL	ID_254	4	0	1.72	0.56	0.05
UNIGENE16361_ALL	ID_255	1	0	0.11	-2.4	-2.45
UNIGENE16694_ALL	ID_256	1	0	-0.08	-0.88	-1.47
UNIGENE17565_ALL	ID_257	1	0	0.42	-1	-2.97
UNIGENE18579_ALL	ID_258	1	0	-0.13	-0.02	-1.3
UNIGENE19975_ALL	ID_259	4	0	1.54	1	-0.72
UNIGENE20552_ALL	ID_262	1	0	0.04	-1.51	-1.07
UNIGENE20616_ALL	ID_263	5	0	0.17	0.52	1.07
UNIGENE20637_ALL	ID_264	5	0	0.98	2.2	2.37
UNIGENE21369_ALL	ID_265	5	0	0.4	0.96	1.56
UNIGENE21481_ALL	ID_266	5	0	-0.18	0.85	0.42
UNIGENE22489_ALL	ID_268	4	0	0.28	0.64	-1.79
UNIGENE23057_ALL	ID_269	1	0	0.43	-0.46	-1.64
UNIGENE23066_ALL	ID_270	0	0	-2.54	-0.92	-2.3
UNIGENE23414_ALL	ID_271	1	0	1.12	-0.51	-1.89
UNIGENE23815_ALL	ID_272	1	0	-0.8	-1.47	-2.4
UNIGENE24237_ALL	ID_273	5	0	-0.86	0.74	0.86
UNIGENE25329_ALL	ID_274	1	0	-1.31	-0.95	-1.88
UNIGENE25721_ALL	ID_275	5	0	-0.67	0.21	0.72
UNIGENE25995_ALL	ID_276	1	0	-0.79	-1.41	-1.3
UNIGENE26278_ALL	ID_277	5	0	0.65	0.44	1.33
UNIGENE26754_ALL	ID_278	1	0	-0.35	-1.16	-3.8
UNIGENE27760_ALL	ID_279	5	0	0.94	1.08	1.97
UNIGENE29829_ALL	ID_282	0	0	-1.15	1.02	0.72
UNIGENE30115_ALL	ID_283	3	0	0.52	-1.61	-0.85
UNIGENE31135_ALL	ID_285	0	0	-0.15	1.93	-0.13
UNIGENE31343_ALL	ID_286	5	0	0.63	1.93	2.09
UNIGENE31550_ALL	ID_287	4	0	1.04	2.51	0.28
UNIGENE31605_ALL	ID_288	4	0	0.63	2.34	-0.72
UNIGENE31628_ALL	ID_289	0	0	-1.54	0.76	-1.3
UNIGENE32947_ALL	ID_293	5	0	1.04	2.66	1.87
UNIGENE33350_ALL	ID_294	4	0	1.04	1.85	-0.52
UNIGENE35442_ALL	ID_295	1	0	1.42	-0.4	-2.04
UNIGENE36922_ALL	ID_298	4	0	0.91	1.21	0.07
UNIGENE40241_ALL	ID_299	5	0	-0.37	1.34	1.45
UNIGENE40267_ALL	ID_300	5	0	-1.54	0.76	1.51
UNIGENE4147_ALL	ID_302	0	0	-1.26	1.2	-2.72
UNIGENE4352_ALL	ID_305	1	0	-0.6	-0.84	-2.04
UNIGENE43589_ALL	ID_306	4	0	0.33	0.44	-0.57
UNIGENE43904_ALL	ID_307	0	0	-1.28	1.19	0.77
UNIGENE44444_ALL	ID_308	3	0	-0.51	-2.91	0.16
UNIGENE47079_ALL	ID_310	3	0	1.04	-0.66	1.45
UNIGENE47920_ALL	ID_312	4	0	2.04	1.93	0.28
UNIGENE4795_ALL	ID_313	5	0	0.07	0.54	1.06
UNIGENE48278_ALL	ID_315	4	0	1.85	1.34	0.28
UNIGENE50291_ALL	ID_317	4	0	0.46	0.56	-1.3
UNIGENE52456_ALL	ID_322	5	0	3.85	1.92	4.98
UNIGENE542_ALL	ID_325	1	0	-0.11	0.34	-3.04
UNIGENE55667_ALL	ID_328	1	0	0.25	-2.5	-1.27
UNIGENE55805_ALL	ID_329	3	0	2.63	0.34	1.87
UNIGENE56200_ALL	ID_330	1	0	1.24	-0.22	-1.1
UNIGENE58826_ALL	ID_332	1	0	-0.22	-0.66	-1.3
UNIGENE6121_ALL	ID_333	5	0	2.12	3.37	3.2
UNIGENE61227_ALL	ID_334	3	0	0.3	-0.98	-0.45
UNIGENE61310_ALL	ID_335	1	0	-0.18	-0.47	-2.52
UNIGENE61464_ALL	ID_337	1	0	0.21	-0.66	-1.72
UNIGENE62017_ALL	ID_338	4	0	0.85	1.51	0.28
UNIGENE62239_ALL	ID_340	4	0	3.04	1.66	0.87
UNIGENE62361_ALL	ID_341	4	0	3.13	1.8	-1.72
UNIGENE62880_ALL	ID_342	4	0	1.16	0.56	0.28
UNIGENE63167_ALL	ID_343	4	0	1.55	0.22	-2.42
UNIGENE63539_ALL	ID_344	5	0	1.97	3.68	3.6
UNIGENE63667_ALL	ID_345	1	0	-0.73	-1.43	-1.33
UNIGENE64780_ALL	ID_348	0	0	-1.28	0.02	-1.3
UNIGENE65155_ALL	ID_349	5	0	2.04	1.66	2.74
UNIGENE65244_ALL	ID_350	4	0	1.25	-0.06	-0.12
UNIGENE65300_ALL	ID_351	0	0	-1.83	-0.31	-0.85
UNIGENE65543_ALL	ID_352	5	0	0.81	0.95	2.1
UNIGENE66765_ALL	ID_354	1	0	0.04	-0.98	-2.04
UNIGENE67698_ALL	ID_357	0	0	-1.74	-0.19	-1.76
UNIGENE68392_ALL	ID_359	1	0	-0.46	-0.43	-2.22
UNIGENE71985_ALL	ID_365	1	0	-1.54	-4.41	-4.47
UNIGENE73309_ALL	ID_369	5	0	1.1	2.79	2.64
UNIGENE73504_ALL	ID_370	2	0	-1.28	-2.5	0.39
UNIGENE73843_ALL	ID_371	1	0	-1.26	-3.47	-4.11
UNIGENE74578_ALL	ID_372	1	0	-0.22	-1.24	-2.3
UNIGENE75630_ALL	ID_375	1	0	-2.66	-3.36	-3.42
UNIGENE75945_ALL	ID_376	1	0	-1.28	-1.57	-2.04
UNIGENE75948_ALL	ID_377	1	0	-2.13	-1.24	-2.89
UNIGENE76331_ALL	ID_379	0	0	-1.83	-0.12	-0.59
UNIGENE76689_ALL	ID_380	1	0	-2.13	-1.83	-2.89
UNIGENE76743_ALL	ID_381	1	0	-1.12	-3.52	-3.58
UNIGENE7954_ALL	ID_382	2	0	-1.26	-0.39	0.82
UNIGENE8693_ALL	ID_383	3	0	0.12	-1.08	1.16
