# Supplementary material for: Seed Transcriptomics Analysis in Camellia oleifera Uncovers Genes Associated with Oil Content and Fatty Acid Composition
Source: Int J Mol Sci. 2018 Jan 2;19(1):118. doi: 10.3390/ijms19010118 (PMC5796067; doi:10.3390/ijms19010118)
Supplement: Supplementary file 1 [file ijms-19-00118-s001.zip › Supplementary_v2/Additional File14_Table S11 Details for 66 unigenes associated to FA synthases in plastid.xlsx]

## Sheet: Sheet1
Gene ID	Gene Symbl	A-RPKM	B-RPKM	C-RPKM	D-RPKM	Sum of RPKM
Unigene12649_All	ACC	53.1545	47.7412	71.099	23.8791	195.874
Unigene2914_All	ACC	55.0382	53.8628	58.8778	16.0502	183.829
Unigene31237_All	ACC	1.2139	0.0001	3.0735	1.4768	5.7643
Unigene3605_All	ACC	55.0249	49.8984	94.9068	35.9656	235.796
Unigene37881_All	ACC	27.8189	31.6621	45.5473	22.5621	127.59
Unigene4371_All	ACC	89.2286	83.4245	144.554	93.3693	410.577
Unigene4507_All	ACC	70.2489	63.291	120.534	67.0978	321.172
Unigene5444_All	ACC	93.1203	64.3281	133.454	77.3762	368.278
Unigene5550_All	ACC	68.289	72.075	129.561	74.5731	344.498
Unigene9292_All	ACC	45.0352	41.296	60.9985	40.6118	187.942
Unigene17113_All	fabD	140.063	55.1019	90.33	26.756	312.251
Unigene10651_All	fabF	168.551	251.857	465.343	281.984	1167.74
Unigene13207_All	fabF	4.3513	2.5172	4.4756	4.301	15.6451
Unigene16_All	fabF	33.4959	26.1857	41.6874	25.4684	126.837
Unigene1628_All	fabF	25.8258	22.8631	24.4274	13.0315	86.1478
Unigene22777_All	fabF	4.2651	2.8681	4.361	1.397	12.8912
Unigene24713_All	fabF	10.9585	7.0961	0.0001	0.0001	18.0548
Unigene25953_All	fabF	86.9569	136.526	134.866	93.5735	451.923
Unigene38544_All	fabF	119.06	132.594	258.975	151.244	661.873
Unigene54274_All	fabF	0.0001	2.9344	0.0001	0.0001	2.9347
Unigene63663_All	fabF	20.8487	15.5708	22.3085	13.5876	72.3156
Unigene63874_All	fabF	5.5638	0.7464	1.8374	1.4714	9.619
Unigene67773_All	fabF	7.2866	1.5685	0.0001	0.0001	8.8553
Unigene76927_All	fabF	10.3123	3.5352	0.0001	0.0001	13.8477
Unigene9022_All	fabF	7.0682	4.3222	2.1765	4.1832	17.7501
Unigene13431_All	fabG	21.0535	16.0168	40.5262	15.7886	93.3851
Unigene13784_All	fabG	82.1418	49.1057	95.278	23.8748	250.4
Unigene18875_All	fabG	5.0207	12.9088	15.0341	15.6222	48.5858
Unigene19793_All	fabG	8.8805	8.4689	12.673	2.75	32.7724
Unigene23872_All	fabG	12.3034	13.6981	8.2878	5.7674	40.0567
Unigene25180_All	fabG	7.4549	2.255	3.0533	2.4007	15.1639
Unigene2917_All	fabG	57.0003	34.9004	52.0214	34.5106	178.433
Unigene29664_All	fabG	106.49	214.739	172.218	189.239	682.686
Unigene30058_All	fabG	22.7489	24.5931	26.5216	25.2295	99.0931
Unigene32074_All	fabG	0.0001	0.5844	2.8773	2.7651	6.2269
Unigene4018_All	fabG	26.687	29.9144	44.8428	10.5106	111.955
Unigene40918_All	fabG	2.8411	3.5063	0.7193	5.5301	12.5968
Unigene41201_All	fabG	2.0962	3.0182	4.7767	5.8654	15.7565
Unigene41491_All	fabG	13.3531	25.2686	18.9327	31.8397	89.3941
Unigene42529_All	fabG	1.7686	0.9095	6.7169	4.3032	13.6982
Unigene42726_All	fabG	2.1195	3.1707	5.3664	10.5485	21.2051
Unigene45623_All	fabG	224.455	133.941	257.177	68.1317	683.705
Unigene48685_All	fabG	10.5837	7.7101	2.903	1.3949	22.5917
Unigene69029_All	fabG	6.9238	1.0173	0.0001	0.2407	8.1819
Unigene7263_All	fabG	4.3937	6.8763	1.2092	2.0916	14.5708
Unigene8588_All	fabG	56.8161	40.1218	107.391	37.5858	241.915
Unigene27110_All	fabH	52.1265	74.0563	106.684	60.4063	293.273
Unigene29235_All	fabH	58.1205	49.5889	73.7823	27.8481	209.34
Unigene10912_All	fabI	255.749	187.97	258.258	124.43	826.407
Unigene5690_All	fabI	24.3489	21.4528	20.8112	18.4899	85.1028
Unigene40063_All	fabK	1.529	4.7174	6.7746	13.6406	26.6616
Unigene6146_All	fabK	0.2455	3.5342	1.243	13.7364	18.7591
Unigene7314_All	fabK	2.7686	11.8274	9.9753	28.2404	52.8117
Unigene5873_All	fabZ	261.937	218.585	367.278	155	1002.8
Unigene26324_All	FatA	45.3069	28.0599	87.9874	63.8402	225.194
Unigene2607_All	FatB	217.663	142.057	56.0701	43.2305	459.021
Unigene2647_All	FatB	122.966	107.088	66.3919	86.4114	382.857
Unigene29890_All	FatB	87.0375	90.1934	54.9525	73.9859	306.169
Unigene26882_All	SAD	185.095	135.797	332.046	285.733	938.672
Unigene4184_All	SAD	70.9892	40.9677	25.8026	22.1562	159.916
Unigene18637_All	SAD	74.3958	70.1362	156.967	230.327	531.826
Unigene20381_All	SAD	246.314	467.978	897.739	3028.68	4640.71
Unigene27463_All	SAD	14.5904	5.8821	8.4225	8.804	37.699
Unigene59228_All	SAD	471.551	703.234	886.856	680.395	2742.04
Unigene10353_All	SAD	317.516	361.558	560.736	489.314	1729.12
Unigene59280_All	SAD	1006.62	1081.47	1520.56	945.787	4554.44
