# Supplementary material for: Seed Transcriptomics Analysis in Camellia oleifera Uncovers Genes Associated with Oil Content and Fatty Acid Composition
Source: Int J Mol Sci. 2018 Jan 2;19(1):118. doi: 10.3390/ijms19010118 (PMC5796067; doi:10.3390/ijms19010118)
Supplement: Supplementary file 1 [file ijms-19-00118-s001.zip › Supplementary_v2/Additional File15_Table S12 Details for 48 DEGs associated to FA modification and acyl editing.xlsx]

## Sheet: Sheet2
geneID	gene symbl	A_RPKM	B_RPKM	C_RPKM	D_RPKM	sum of RPKM
Unigene67484_All	LACS	6.7689	0	0.779	0	7.5479
Unigene67698_All	LACS	3.8525	1.1503	3.3824	1.1339	9.5191
Unigene7153_All	LACS	5.9409	5.1963	7.8019	4.458	23.3971
Unigene71985_All	LACS	10.0708	3.4524	0.4722	0.4538	14.4492
Unigene73504_All	LACS	3.1493	1.2956	0.5582	4.1378	9.1409
Unigene76689_All	LACS	9.9321	2.2699	2.7941	1.3425	16.3386
Unigene76743_All	LACS	10.1372	4.6735	0.885	0.8505	16.5462
Unigene15451_All	LACS	1.3649	3.9772	1.9438	4.0128	11.2987
Unigene16361_All	LACS	6.5698	7.0945	1.2475	1.1989	16.1107
Unigene2044_All	LACS	23.3679	45.847	38.8146	38.2376	146.267
Unigene20616_All	LACS	83.7307	94.023	120.233	175.595	473.582
Unigene22489_All	LACS	10.8848	13.2298	16.9111	3.1433	44.169
Unigene23414_All	LACS	4.4346	9.6283	3.1188	1.1989	18.3806
Unigene25329_All	LACS	7.5254	3.0339	3.8869	2.0507	16.4969
Unigene36922_All	LACS	2.9385	5.5211	6.796	3.0936	18.3492
Unigene4147_All	LACS	4.1086	1.7166	9.4273	0.6248	15.8773
Unigene42924_All	LACS	0	0	0	0.7196	0.7196
Unigene51554_All	LACS	0.357	5.8751	0.904	0	7.1361
Unigene61310_All	LACS	3.769	3.3225	2.7265	0.655	10.473
Unigene62159_All	LACS	1.4514	4.9757	0	0	6.4271
Unigene12506_All	LPCAT	17.7325	14.4606	12.0177	12.6384	56.8492
Unigene17565_All	LPCAT	14.227	19.0213	7.1184	1.8132	42.1799
Unigene23066_All	LPCAT	2.013	0.345	1.0618	0.4082	3.828
Unigene31343_All	LPCAT	0.7481	1.154	2.841	3.1852	7.9283
Unigene32875_All	LPCAT	4.016	4.7202	1.4526	0	10.1888
Unigene4029_All	LPCAT	0.5428	0	1.0307	0	1.5735
Unigene43904_All	LPCAT	1.3997	0.5758	3.1895	2.3839	7.5489
Unigene54771_All	LPCAT	0.207	2.3421	0	0.7556	3.3047
Unigene55805_All	LPCAT	0.6097	3.7625	0.7719	2.2253	7.3694
Unigene6454_All	LPCAT	9.2353	7.7101	10.1783	9.649	36.7727
Unigene19587_All	FAD2	268.139	171.662	19.3126	17.4675	476.581
Unigene20590_All	FAD2	245.38	306.487	607.244	702.544	1861.65
Unigene25975_All	FAD2	183.05	159.093	15.5379	19.6945	377.375
Unigene1225_All	FAD3	4.7663	9.259	17.5267	8.1914	39.7434
Unigene14927_All	FAD3	7.2628	6.5695	2.2155	1.4903	17.5381
Unigene73130_All	FAD3	4.6554	2.8727	0.3929	0.3776	8.2986
Unigene1514_All	FAD6	20.9755	21.4908	39.58	72.1239	154.17
Unigene17904_All	FAD7	7.3311	6.4626	1.3258	0.637	15.7565
Unigene20338_All	FAD7	6.5548	6.5487	3.3192	2.2784	18.7011
Unigene12789_All	FAD7	0	1.4305	0.7547	0.9669	3.1521
Unigene38351_All	FAD7	0.7122	1.648	2.9301	0.6498	5.9401
Unigene69994_All	FAD7	0.4882	1.0042	0	0	1.4924
Unigene72366_All	FAD7	0.5136	0	0.9752	0	1.4888
Unigene7225_All	FAD8	0.7391	0.7601	1.2475	0.5994	3.3461
Unigene26278_All	FADS	40.2899	63.2222	54.5328	101.421	259.466
Unigene4795_All	FADS	75.7681	79.3	110.104	157.468	422.64
Unigene5685_All	FADS	112.482	151.196	103.924	158.023	525.626
Unigene65244_All	FADS	2.8945	6.8798	2.7712	2.6631	15.2086
