# Supplementary material for: Seed Transcriptomics Analysis in Camellia oleifera Uncovers Genes Associated with Oil Content and Fatty Acid Composition
Source: Int J Mol Sci. 2018 Jan 2;19(1):118. doi: 10.3390/ijms19010118 (PMC5796067; doi:10.3390/ijms19010118)
Supplement: Supplementary file 1 [file ijms-19-00118-s001.zip › Supplementary_v2/Additional File16_Table S13 Details for 108 unigenes associated to TAG assembly.xlsx]

## Sheet: Sheet1
geneID	gene symbl	A_RPKM	B_RPKM	C_RPKM	D_RPKM	sum of RPKM
Unigene23815_All	GPAT	5.9848	3.4372	2.1647	1.1347	12.7214
Unigene55667_All	GPAT	5.3115	6.3366	0.9414	2.197	14.7865
Unigene62880_All	GPAT	2.4728	5.5101	3.6521	3.0083	14.6433
Unigene63667_All	GPAT	21.755	13.1157	8.0722	8.6699	51.6128
Unigene18579_All	LPAAT	4.0601	3.7116	3.9976	1.6464	13.4157
Unigene29697_All	LPAAT	106.132	163.778	129.599	102.161	501.671
Unigene40241_All	LPAAT	1.701	1.3121	4.3068	4.6561	11.976
Unigene62880_All	LPAAT	2.4728	5.5101	3.6521	3.0083	14.6433
Unigene12584_All	PAP	16.4973	13.1741	8.8452	4.6042	43.1208
Unigene21369_All	PAP	7.5719	9.9972	14.7669	22.282	54.618
Unigene43589_All	PAP	2.9193	3.6695	3.9694	1.973	12.5312
Unigene52456_All	PAP	0.1267	1.8241	0.4811	4.0072	6.4391
Unigene61424_All	PAP	5.32	3.8299	0	0	9.1499
Unigene73843_All	PAP	6.9929	2.911	0.6323	0.4051	10.9413
Unigene8693_All	PAP	10.1984	11.0479	4.8199	22.8286	48.8948
Unigene7954_All	DGAT	9.6017	4.0188	7.3496	16.9782	37.9483
Unigene11981_All	DGAT	3.81	6.5306	4.938	2.6486	17.9272
Unigene21481_All	DGAT	11.3574	10.0119	20.5397	15.1986	57.1076
Unigene27992_All	DGAT	25.5112	28.3828	32.8959	40.1503	126.94
Unigene65543_All	PLD	9.701	17.0195	18.7824	41.6532	87.1561
Unigene68392_All	PLD	5.3287	3.8684	3.9681	1.144	14.3092
Unigene69204_All	PLD	4.8518	2.3865	2.1364	0	9.3747
Unigene72519_All	PLD	0.9641	0	0	0	0.9641
Unigene75071_All	PLD	3.4986	5.3972	2.9527	0	11.8485
Unigene75207_All	PLD	2.2826	0.5869	1.4448	0	4.3143
Unigene75948_All	PLD	4.4346	1.0135	1.8713	0.5994	7.9188
Unigene76331_All	PLD	4.8637	1.3642	4.4779	3.2274	13.9332
Unigene12919_All	PLD	12.4774	20.6718	26.9387	23.2935	83.3814
Unigene13367_All	PLD	2.4522	11.9218	6.773	4.8816	26.0286
Unigene14389_All	PLD	2.5425	6.6939	5.9223	3.2168	18.3755
Unigene14640_All	PLD	13.4063	10.403	3.3085	2.7084	29.8262
Unigene15845_All	PLD	34.051	52.3181	54.716	39.4736	180.559
Unigene16184_All	PLD	3.382	11.1301	4.9949	3.4972	23.0042
Unigene19975_All	PLD	2.1801	6.3527	4.3698	1.3261	14.2287
Unigene21612_All	PLD	1.4384	1.4793	0	0	2.9177
Unigene23057_All	PLD	9.8338	13.2254	7.1593	3.1552	33.3737
Unigene25721_All	PLD	137.843	86.8633	159.692	226.727	611.125
Unigene25995_All	PLD	16.5534	9.5841	6.2091	6.7127	39.0593
Unigene26754_All	PLD	4.6233	3.636	2.0657	0.3308	10.6558
Unigene30831_All	PLD	4.451	1.1444	3.5217	0	9.1171
Unigene31605_All	PLD	0.2667	0.4114	1.3503	0.1622	2.1906
Unigene31628_All	PLD	3.0463	1.0443	5.142	1.2353	10.4679
Unigene32614_All	PLD	0	1.6414	0	0	1.6414
Unigene32757_All	PLD	0.4821	0	1.8308	0	2.3129
Unigene33350_All	PLD	2.2854	4.7008	8.2661	1.5887	16.841
Unigene35442_All	PLD	0.979	2.6177	0.7436	0.2382	4.5785
Unigene36581_All	PLD	1.4674	1.5091	5.5728	0	8.5493
Unigene72519_All	PLD	0.9641	0	0	0	0.9641
Unigene65155_All	PLD	0.5097	2.0966	1.613	3.4102	7.6295
Unigene64780_All	PLD	4.9578	2.0395	5.021	2.0105	14.0288
Unigene63725_All	PLD	0.6139	0	6.2176	0	6.8315
Unigene63167_All	PLD	4.6539	13.6225	5.4383	0.871	24.5857
Unigene62361_All	PLD	1.8741	16.3832	6.5244	0.57	25.3517
Unigene62239_All	PLD	0.9572	7.8755	3.0294	1.7467	13.6088
Unigene62017_All	PLD	1.9782	3.5604	5.6347	2.4066	13.5799
Unigene61464_All	PLD	4.2391	4.9046	2.6832	1.2893	13.1162
Unigene61227_All	PLD	2.714	3.3495	1.3743	1.9811	9.4189
Unigene58826_All	PLD	4.0059	3.4332	2.5356	1.6245	11.5992
Unigene56200_All	PLD	3.3932	8.0058	2.9058	1.5783	15.8831
Unigene54589_All	PLD	1.6691	1.7166	1.2678	0	4.6535
Unigene542_All	PLD	1.1561	1.0701	1.4636	0.1406	3.8304
Unigene53389_All	PLD	1.8045	4.3302	1.5229	0	7.6576
Unigene52988_All	PLD	1.1174	1.7238	0	0	2.8412
Unigene50730_All	PLD	0.624	2.5669	0.7899	0	3.9808
Unigene50674_All	PLD	0	2.3475	0.7224	0	3.0699
Unigene50291_All	PLD	3.4834	4.7767	5.1447	1.4126	14.8174
Unigene48996_All	PLD	0	2.9985	0.7382	0	3.7367
Unigene48278_All	PLD	1.2627	4.5452	3.197	1.5361	10.541
Unigene47920_All	PLD	0.6125	2.5198	2.3263	0.7452	6.2038
Unigene48022_All	PLD	1.1198	6.9097	2.4807	0	10.5102
Unigene4352_All	PLD	6.7989	4.4751	3.7871	1.6542	16.7153
Unigene44444_All	PLD	2.4489	1.7232	0.3263	2.744	7.2424
Unigene44863_All	PLD	3.7776	2.7077	2.6084	3.1334	12.2271
Unigene65859_All	PLC	7.1931	2.9119	0.9687	0	11.0737
Unigene66765_All	PLC	2.1128	2.1729	1.0699	0.5141	5.8697																																-
Unigene67413_All	PLC	3.8308	0	0	0	3.8308																																-
Unigene67927_All	PLC	1.9761	1.1613	2.1443	0	5.2817																																-
Unigene69242_All	PLC	3.8152	1.5091	0	0.7141	6.0384
Unigene69656_All	PLC	11.092	6.1425	10.2613	8.304	35.7998
Unigene69697_All	PLC	8.0387	5.5116	6.2189	0	19.7692
Unigene74578_All	PLC	3.7792	3.2389	1.5947	0.7663	9.3791
Unigene75630_All	PLC	6.8343	1.0813	0.6655	0.6396	9.2207
Unigene75945_All	PLC	7.391	3.0405	2.4951	1.7983	14.7249
Unigene76260_All	PLC	4.9791	1.3966	1.146	0	7.5217
Unigene11740_All	PLC	50.219	40.3911	45.4799	54.8279	190.918
Unigene20552_All	PLC	15.6597	16.1052	5.4918	7.4659	44.7226
Unigene20637_All	PLC	49.4667	97.5704	226.889	255.274	629.2
Unigene24237_All	PLC	7.9001	4.3597	13.1721	14.2991	39.731
Unigene27760_All	PLC	48.0881	92.2309	101.818	188.305	430.442
Unigene29829_All	PLC	5.425	2.4471	10.9642	8.9155	27.7518
Unigene30115_All	PLC	23.9577	34.3949	7.8517	13.3154	79.5197
Unigene31550_All	PLC	0.9965	2.0497	5.6768	1.2123	9.9353
Unigene32947_All	PLC	0.5384	1.1075	3.4081	1.9651	7.0191
Unigene35603_All	PLC	1.9076	0.9809	1.8112	0	4.6997
Unigene40267_All	PLC	1.7047	0.5844	2.8773	4.8389	10.0053
Unigene47079_All	PLC	2.2348	4.5968	1.4146	6.1173	14.3635
Unigene47907_All	PLC	0.8785	4.9692	0	1.6031	7.4508
Unigene52053_All	PLC	0.8142	0.8374	1.0307	0.9905	3.6728
Unigene65300_All	PLC	3.7955	1.0646	3.0576	2.0988	10.0165
Unigene11764_All	PDAT	12.9295	25.735	19.6133	11.6615	69.9393
Unigene16694_All	PDAT	27.9635	26.5349	15.2169	10.0956	79.8109
Unigene31135_All	PDAT	4.7478	4.2725	18.0311	4.3319	31.3833
Unigene42035_All	PDAT	1.8874	1.9411	0	3.4441	7.2726
Unigene6121_All	PDAT	6.0996	26.5617	63.1645	56.0878	151.914
Unigene63539_All	PDAT	3.8288	15.0127	49.0766	46.5799	114.498
Unigene72123_All	PDAT	1.6811	1.235	1.2161	0	4.1322
Unigene73309_All	PDAT	5.6923	12.1962	39.333	35.4903	92.7118
Unigene8859_All	PDAT	0	0	0.3214	0	0.3214
