# Supplementary material for: Seed Transcriptomics Analysis in Camellia oleifera Uncovers Genes Associated with Oil Content and Fatty Acid Composition
Source: Int J Mol Sci. 2018 Jan 2;19(1):118. doi: 10.3390/ijms19010118 (PMC5796067; doi:10.3390/ijms19010118)
Supplement: Supplementary file 1 [file ijms-19-00118-s001.zip › Supplementary_v2/Additional File1_Table S1 Compositional properties of fatty acids in C. oleifera seeds (%)..xlsx]

## Sheet: Sheet1
Table S1 Compositional properties of fatty acids in C. oleifera seeds
	Stage A	Stage B	Stage C	Stage D		Stage A		Stage B		Stage C		Stage D
Saturated fatty acids (%)	15.54	14.4	11.7	10.44	Palmitic acid C16:0 (%)	14.37	a	12.97	a	10.2	b	8.17	b
					Stearic acid C18:0 (%)	1.17	a	1.43	a	1.5	a	2.27	a
Monounsaturated fatty acids (%)	39.08	58.9	75.67	82.16	Palmitoleic acid C16:1 (%)	0.98	a	0.53	b	0.2	c	0.1	c
					Oleic acid C18:1 (%)	37.43	a	57.67	a	74.9	b	81.53	c
					Cis-11-Eicosenoic acid C20:1 (%)	0.67	a	0.7	a	0.57	a	0.53	a
Polyunsaturated fatty acids (%)	45.14	26.33	12.34	7.1	Linoleic acid C18:2 (%)	40.62	a	24.13	b	11.77	c	6.8	c
					Linolenic acid C18:3 (%)	4.52	a	2.2	b	0.57	c	0.3	c
Total unsaturated fatty acids (%)	84.22	85.23	88.01	89.26	Total fatty acids (%)	99.76		99.63		99.71		99.7
The mean percentages of FA in total FAs were calculated based on three independent measurements.
Different small letters indicated significant difference at P<0.05 level according to ANOVA.
Stage A, B, C and D were 264 days, 294 days, 324 days and 354 days after fertilization, respectively.
