# Supplementary material for: Seed Transcriptomics Analysis in Camellia oleifera Uncovers Genes Associated with Oil Content and Fatty Acid Composition
Source: Int J Mol Sci. 2018 Jan 2;19(1):118. doi: 10.3390/ijms19010118 (PMC5796067; doi:10.3390/ijms19010118)
Supplement: Supplementary file 1 [file ijms-19-00118-s001.zip › Supplementary_v2/Additional File4_Table S3 Details for 51,725 unigenes annotated in the transcriptome of C. oleifera.xlsx]

## Sheet: Nr-annotation
geneID	geneLength	Nr-annotation
Unigene1_All	822	26S protease regulatory subunit, putative [Ricinus communis] >gi|223534458|gb|EEF36160.1| 26S protease regulatory subunit, putative [Ricinus communis]
Unigene10_All	1260	Pyridoxin biosynthesis protein PDX1, putative [Ricinus communis] >gi|223544963|gb|EEF46478.1| Pyridoxin biosynthesis protein PDX1, putative [Ricinus communis]
Unigene1000_All	3138	unnamed protein product [Vitis vinifera]
Unigene10000_All	339	transducin family protein / WD-40 repeat family protein [Arabidopsis thaliana] >gi|26449713|dbj|BAC41980.1| unknown protein [Arabidopsis thaliana] >gi|29029034|gb|AAO64896.1| At4g34280 [Arabidopsis thaliana]
Unigene10001_All	751	PREDICTED: hypothetical protein [Vitis vinifera] >gi|270240259|emb|CBI27490.1| unnamed protein product [Vitis vinifera]
Unigene10002_All	703	predicted protein [Populus trichocarpa] >gi|222841220|gb|EEE78767.1| predicted protein [Populus trichocarpa]
Unigene10003_All	281	RecName: Full=Protein disulfide-isomerase; Short=PDI; Flags: Precursor >gi|4704766|gb|AAD28260.1|AF131223_1 protein disulfide isomerase homolog [Datisca glomerata]
Unigene10004_All	1950	predicted protein [Populus trichocarpa] >gi|222836360|gb|EEE74767.1| predicted protein [Populus trichocarpa]
Unigene10005_All	281	predicted protein [Populus trichocarpa] >gi|222859955|gb|EEE97502.1| predicted protein [Populus trichocarpa]
Unigene10007_All	1051	PREDICTED: hypothetical protein [Vitis vinifera]
Unigene10008_All	736	PREDICTED: hypothetical protein [Vitis vinifera]
Unigene10009_All	328	unnamed protein product [Vitis vinifera]
Unigene1001_All	1027	PREDICTED: hypothetical protein [Vitis vinifera] >gi|147780490|emb|CAN60507.1| hypothetical protein [Vitis vinifera] >gi|270231056|emb|CBI20383.1| unnamed protein product [Vitis vinifera]
Unigene10011_All	2038	PREDICTED: similar to DELLA protein [Vitis vinifera]
Unigene10014_All	452	40S ribosomal protein S25-1, putative [Ricinus communis] >gi|223547937|gb|EEF49429.1| 40S ribosomal protein S25-1, putative [Ricinus communis]
Unigene10015_All	1095	PREDICTED: hypothetical protein [Vitis vinifera]
Unigene10017_All	282	jasmonate ZIM-domain protein 2 [Nicotiana tabacum]
Unigene10019_All	1162	PREDICTED: hypothetical protein isoform 2 [Vitis vinifera] >gi|225451237|ref|XP_002275940.1| PREDICTED: hypothetical protein isoform 1 [Vitis vinifera] >gi|147819267|emb|CAN75607.1| hypothetical protein [Vitis vinifera] >gi|270306712|emb|CBI34216.1| unnamed protein product [Vitis vinifera]
Unigene10021_All	284	PREDICTED: hypothetical protein [Vitis vinifera]
Unigene10022_All	634	PREDICTED: hypothetical protein [Vitis vinifera]
Unigene10023_All	3431	unnamed protein product [Vitis vinifera]
Unigene10024_All	284	SPP30 [Solanum chacoense]
Unigene10025_All	285	polyadenylate-binding protein, putative [Ricinus communis] >gi|223550153|gb|EEF51640.1| polyadenylate-binding protein, putative [Ricinus communis]
Unigene10027_All	285	predicted protein [Populus trichocarpa] >gi|222851909|gb|EEE89456.1| predicted protein [Populus trichocarpa]
Unigene10029_All	875	PREDICTED: hypothetical protein [Vitis vinifera] >gi|270246164|emb|CBI32541.1| unnamed protein product [Vitis vinifera]
Unigene1003_All	379	PREDICTED: hypothetical protein [Vitis vinifera]
Unigene10030_All	804	PREDICTED: hypothetical protein [Vitis vinifera] >gi|147844640|emb|CAN82147.1| hypothetical protein [Vitis vinifera] >gi|270252909|emb|CBI19520.1| unnamed protein product [Vitis vinifera]
Unigene10031_All	1521	Protein YME1, putative [Ricinus communis] >gi|223544247|gb|EEF45768.1| Protein YME1, putative [Ricinus communis]
Unigene10032_All	438	unnamed protein product [Vitis vinifera]
Unigene10033_All	291	hAT family dimerisation domain containing protein [Oryza sativa (japonica cultivar-group)]
Unigene10034_All	1855	PREDICTED: hypothetical protein [Vitis vinifera] >gi|270235252|emb|CBI24382.1| unnamed protein product [Vitis vinifera]
Unigene10035_All	483	PREDICTED: hypothetical protein [Vitis vinifera] >gi|147823356|emb|CAN64197.1| hypothetical protein [Vitis vinifera] >gi|270243501|emb|CBI30441.1| unnamed protein product [Vitis vinifera]
Unigene10036_All	287	PREDICTED: hypothetical protein [Vitis vinifera]
Unigene10037_All	286	PREDICTED: hypothetical protein [Vitis vinifera] >gi|270228672|emb|CBI17609.1| unnamed protein product [Vitis vinifera]
Unigene10038_All	2604	PREDICTED: hypothetical protein [Vitis vinifera] >gi|270227585|emb|CBI16318.1| unnamed protein product [Vitis vinifera]
Unigene10039_All	779	histone H1-like protein [Camellia sinensis]
Unigene1004_All	957	PREDICTED: hypothetical protein [Vitis vinifera] >gi|270226368|emb|CBI15102.1| unnamed protein product [Vitis vinifera]
Unigene10040_All	287	hypothetical protein [Nicotiana tabacum]
Unigene10042_All	524	nucleolar RNA-binding Nop10p-like protein [Wolffia arrhiza]
Unigene10043_All	323	unnamed protein product [Vitis vinifera]
Unigene10044_All	358	KANADI like transcription factor [Vitis vinifera]
Unigene10045_All	2584	PREDICTED: hypothetical protein [Vitis vinifera]
Unigene10046_All	288	unknown [Glycine max]
Unigene10047_All	453	Squalene monooxygenase, putative [Ricinus communis] >gi|223529858|gb|EEF31790.1| Squalene monooxygenase, putative [Ricinus communis]
Unigene10048_All	288	PREDICTED: hypothetical protein [Vitis vinifera]
Unigene10049_All	355	PREDICTED: hypothetical protein [Vitis vinifera] >gi|270229638|emb|CBI18559.1| unnamed protein product [Vitis vinifera]
Unigene1005_All	1745	predicted protein [Populus trichocarpa] >gi|222857764|gb|EEE95311.1| predicted protein [Populus trichocarpa]
Unigene10051_All	320	predicted protein [Populus trichocarpa] >gi|118485403|gb|ABK94558.1| unknown [Populus trichocarpa] >gi|222845766|gb|EEE83313.1| predicted protein [Populus trichocarpa]
Unigene10052_All	291	Protein C9orf74, putative [Ricinus communis] >gi|223548957|gb|EEF50446.1| Protein C9orf74, putative [Ricinus communis]
Unigene10053_All	287	GRP-like protein 2 [Gossypium hirsutum]
Unigene10054_All	411	hydrogen-transporting ATP synthase, rotational mechanism, putative [Ricinus communis] >gi|223546618|gb|EEF48116.1| hydrogen-transporting ATP synthase, rotational mechanism, putative [Ricinus communis]
Unigene10055_All	780	predicted protein [Populus trichocarpa] >gi|222867424|gb|EEF04555.1| predicted protein [Populus trichocarpa]
Unigene10056_All	797	PREDICTED: hypothetical protein [Vitis vinifera]
Unigene10057_All	291	PREDICTED: hypothetical protein [Vitis vinifera] >gi|147805851|emb|CAN78260.1| hypothetical protein [Vitis vinifera] >gi|270227766|emb|CBI16499.1| unnamed protein product [Vitis vinifera]
Unigene10058_All	1741	RecName: Full=Inositol-3-phosphate synthase; AltName: Full=Myo-inositol-1-phosphate synthase; Short=MI-1-P synthase; Short=IPS >gi|5834500|dbj|BAA84084.1| myo-inositol-1-phosphate synthase [Nicotiana paniculata]
Unigene10059_All	316	dicarboxylate/tricarboxylate carrier [Nicotiana tabacum]
Unigene1006_All	612	unnamed protein product [Vitis vinifera]
Unigene10060_All	388	hypothetical protein SORBIDRAFT_03g004820 [Sorghum bicolor] >gi|241927104|gb|EES00249.1| hypothetical protein SORBIDRAFT_03g004820 [Sorghum bicolor]
Unigene10061_All	958	predicted protein [Populus trichocarpa] >gi|222855144|gb|EEE92691.1| predicted protein [Populus trichocarpa]
Unigene10063_All	320	predicted protein [Populus trichocarpa] >gi|222860062|gb|EEE97609.1| predicted protein [Populus trichocarpa]
Unigene10064_All	957	predicted protein [Populus trichocarpa] >gi|222867900|gb|EEF05031.1| predicted protein [Populus trichocarpa]
Unigene10066_All	292	putative 3-isopropylmalate dehydrogenase small subunit [Capsicum annuum]
Unigene10067_All	293	unnamed protein product [Vitis vinifera]
Unigene10068_All	931	glutamate synthase, putative [Ricinus communis] >gi|223547462|gb|EEF48957.1| glutamate synthase, putative [Ricinus communis]
Unigene10069_All	1139	CENTRORADIALIS like protein [Malus x domestica] >gi|187761637|dbj|BAG31957.1| CENTRORADIALIS like protein [Malus x domestica]
Unigene1007_All	1694	PREDICTED: hypothetical protein [Vitis vinifera]
Unigene10070_All	292	unnamed protein product [Vitis vinifera]
Unigene10071_All	292	unnamed protein product [Vitis vinifera]
Unigene10072_All	292	predicted protein [Populus trichocarpa] >gi|118481649|gb|ABK92766.1| unknown [Populus trichocarpa] >gi|222852403|gb|EEE89950.1| predicted protein [Populus trichocarpa]
Unigene10074_All	293	unnamed protein product [Vitis vinifera]
Unigene10076_All	837	unnamed protein product [Vitis vinifera]
Unigene10077_All	598	AGD4 (ARF-GAP domain 4); ARF GTPase activator/ protein binding / zinc ion binding [Arabidopsis thaliana] >gi|75313633|sp|Q9SMX5.2|AGD4_ARATH RecName: Full=ADP-ribosylation factor GTPase-activating protein AGD4; Short=ARF GAP AGD4; AltName: Full=Protein ARF-GAP DOMAIN 4; Short=AtAGD4; AltName: Full=GCN4-complementing protein 1 >gi|6465806|emb|CAB61505.1| GCN4-complementing protein (GCP1) [Arabidop…
Unigene1008_All	913	PREDICTED: hypothetical protein isoform 2 [Vitis vinifera] >gi|270228975|emb|CBI17907.1| unnamed protein product [Vitis vinifera]
Unigene10080_All	470	ethylene response factor 1 [Cucumis sativus]
Unigene10081_All	295	predicted protein [Populus trichocarpa] >gi|222874432|gb|EEF11563.1| predicted protein [Populus trichocarpa]
Unigene10082_All	584	PREDICTED: hypothetical protein [Vitis vinifera]
Unigene10083_All	373	predicted protein [Populus trichocarpa] >gi|222860267|gb|EEE97814.1| predicted protein [Populus trichocarpa]
Unigene10084_All	587	unnamed protein product [Vitis vinifera]
Unigene10085_All	296	PREDICTED: hypothetical protein [Vitis vinifera] >gi|270230943|emb|CBI20270.1| unnamed protein product [Vitis vinifera]
Unigene10086_All	1325	PREDICTED: hypothetical protein [Vitis vinifera] >gi|270258025|emb|CBI40065.1| unnamed protein product [Vitis vinifera]
Unigene10087_All	2000	unknown [Populus trichocarpa]
Unigene10088_All	297	unnamed protein product [Vitis vinifera]
Unigene10089_All	1085	Stem-specific protein TSJT1, putative [Ricinus communis] >gi|223541700|gb|EEF43248.1| Stem-specific protein TSJT1, putative [Ricinus communis]
Unigene10090_All	440	PREDICTED: hypothetical protein isoform 2 [Vitis vinifera]
Unigene10092_All	374	unnamed protein product [Vitis vinifera]
Unigene10093_All	324	predicted protein [Populus trichocarpa] >gi|222851763|gb|EEE89310.1| predicted protein [Populus trichocarpa]
Unigene10094_All	827	PREDICTED: hypothetical protein [Vitis vinifera]
Unigene10095_All	606	MYB transcription factor [Catharanthus roseus]
Unigene10096_All	1230	putative arabinose kinase [Arabidopsis thaliana]
Unigene10097_All	537	PREDICTED: hypothetical protein [Vitis vinifera] >gi|270227399|emb|CBI16132.1| unnamed protein product [Vitis vinifera]
Unigene10099_All	1939	PREDICTED: hypothetical protein [Vitis vinifera]
Unigene101_All	1445	PREDICTED: hypothetical protein [Vitis vinifera]
Unigene1010_All	2978	conserved hypothetical protein [Ricinus communis] >gi|223541698|gb|EEF43246.1| conserved hypothetical protein [Ricinus communis]
Unigene10100_All	889	unnamed protein product [Vitis vinifera]
Unigene10102_All	299	unnamed protein product [Vitis vinifera]
Unigene10103_All	299	ubiquitin [Nicotiana tabacum]
Unigene10105_All	1876	PREDICTED: hypothetical protein [Vitis vinifera] >gi|270232843|emb|CBI22160.1| unnamed protein product [Vitis vinifera]
Unigene10108_All	299	unnamed protein product [Vitis vinifera]
Unigene10109_All	396	PREDICTED: hypothetical protein [Vitis vinifera] >gi|270239824|emb|CBI27057.1| unnamed protein product [Vitis vinifera]
Unigene1011_All	927	PREDICTED: hypothetical protein [Vitis vinifera]
Unigene10110_All	687	unknown [Glycine max]
Unigene10111_All	300	unknown [Solanum tuberosum] >gi|78191418|gb|ABB29930.1| unknown [Solanum tuberosum]
Unigene10113_All	1161	PREDICTED: hypothetical protein [Vitis vinifera] >gi|270243972|emb|CBI30911.1| unnamed protein product [Vitis vinifera]
Unigene10114_All	414	PREDICTED: hypothetical protein [Vitis vinifera] >gi|270306819|emb|CBI34323.1| unnamed protein product [Vitis vinifera]
Unigene10117_All	764	chloroplast tocopherol cyclase [Sesamum indicum]
Unigene10118_All	436	unnamed protein product [Vitis vinifera]
Unigene10119_All	329	hypothetical protein [Vitis vinifera]
Unigene1012_All	1212	unnamed protein product [Vitis vinifera]
Unigene10120_All	303	PREDICTED: hypothetical protein [Vitis vinifera] >gi|270254904|emb|CBI37294.1| unnamed protein product [Vitis vinifera]
Unigene10121_All	1355	unnamed protein product [Vitis vinifera]
Unigene10122_All	1969	PREDICTED: hypothetical protein [Vitis vinifera]
Unigene10124_All	593	unnamed protein product [Vitis vinifera]
Unigene10125_All	2416	PREDICTED: hypothetical protein [Vitis vinifera]
Unigene10126_All	838	predicted protein [Populus trichocarpa] >gi|222857830|gb|EEE95377.1| predicted protein [Populus trichocarpa]
Unigene10127_All	547	leucine rich repeat receptor kinase, putative [Ricinus communis] >gi|223549505|gb|EEF50993.1| leucine rich repeat receptor kinase, putative [Ricinus communis]
Unigene10128_All	305	unnamed protein product [Vitis vinifera]
Unigene1013_All	839	sodium proton antiporter [Ipomoea nil] >gi|61675572|dbj|BAD91201.1| sodium proton antiporter [Ipomoea nil]
Unigene10130_All	2749	PREDICTED: hypothetical protein [Vitis vinifera]
Unigene10135_All	935	PREDICTED: hypothetical protein [Vitis vinifera] >gi|270243252|emb|CBI30192.1| unnamed protein product [Vitis vinifera]
Unigene10137_All	822	serine-threonine protein kinase, plant-type, putative [Ricinus communis] >gi|223541197|gb|EEF42752.1| serine-threonine protein kinase, plant-type, putative [Ricinus communis]
Unigene10138_All	551	aquaporin [Camellia oleifera] >gi|194293437|gb|ACF39902.1| aquaporin [Camellia oleifera]
Unigene1014_All	996	unnamed protein product [Vitis vinifera]
Unigene10140_All	307	PREDICTED: hypothetical protein [Vitis vinifera] >gi|270234322|emb|CBI22926.1| unnamed protein product [Vitis vinifera]
Unigene10141_All	536	Os01g0835900 [Oryza sativa (japonica cultivar-group)]
Unigene10142_All	306	HMG-CoA synthase [Nicotiana langsdorffii x Nicotiana sanderae]
Unigene10146_All	367	Os03g0114200 [Oryza sativa (japonica cultivar-group)] >gi|27476090|gb|AAO17021.1| Hypothetical protein [Oryza sativa Japonica Group] >gi|108705834|gb|ABF93629.1| LOC496359 protein, putative, expressed [Oryza sativa (japonica cultivar-group)] >gi|113547213|dbj|BAF10656.1| Os03g0114200 [Oryza sativa Japonica Group] >gi|125542126|gb|EAY88265.1| hypothetical protein OsI_09718 [Oryza sativa Indica Gro…
Unigene10148_All	843	predicted protein [Populus trichocarpa] >gi|222865143|gb|EEF02274.1| predicted protein [Populus trichocarpa]
Unigene10149_All	311	WD-40 repeat family protein [Arabidopsis thaliana] >gi|20466472|gb|AAM20553.1| putative protein [Arabidopsis thaliana] >gi|30725544|gb|AAP37794.1| At3g63460 [Arabidopsis thaliana]
Unigene1015_All	652	unnamed protein product [Vitis vinifera]
Unigene10150_All	310	predicted protein [Populus trichocarpa] >gi|222864909|gb|EEF02040.1| predicted protein [Populus trichocarpa]
Unigene10152_All	430	unnamed protein product [Vitis vinifera]
Unigene10153_All	455	Heterogeneous nuclear ribonucleoprotein 27C, putative [Ricinus communis] >gi|223532245|gb|EEF34049.1| Heterogeneous nuclear ribonucleoprotein 27C, putative [Ricinus communis]
Unigene10154_All	310	plastid ATP/ADP transport protein 2 [Manihot esculenta]
Unigene10155_All	387	calcium/calmodulin-dependent protein kinase CaMK3 [Nicotiana tabacum]
Unigene10156_All	783	PREDICTED: hypothetical protein isoform 1 [Vitis vinifera] >gi|270258053|emb|CBI40092.1| unnamed protein product [Vitis vinifera]
Unigene10157_All	1957	protein phosphatase 2c, putative [Ricinus communis] >gi|223539540|gb|EEF41128.1| protein phosphatase 2c, putative [Ricinus communis]
Unigene10159_All	280	PREDICTED: hypothetical protein [Vitis vinifera] >gi|270227960|emb|CBI16673.1| unnamed protein product [Vitis vinifera]
Unigene1016_All	2486	PREDICTED: hypothetical protein [Vitis vinifera] >gi|270244381|emb|CBI31316.1| unnamed protein product [Vitis vinifera]
Unigene10160_All	773	40S ribosomal protein S8, putative [Ricinus communis] >gi|223531512|gb|EEF33343.1| 40S ribosomal protein S8, putative [Ricinus communis]
Unigene10161_All	400	hydrolase, hydrolyzing O-glycosyl compounds, putative [Ricinus communis] >gi|223549269|gb|EEF50758.1| hydrolase, hydrolyzing O-glycosyl compounds, putative [Ricinus communis]
Unigene10162_All	312	unnamed protein product [Vitis vinifera]
Unigene10163_All	706	PREDICTED: hypothetical protein [Vitis vinifera]
Unigene10164_All	3158	kinase, putative [Ricinus communis] >gi|223531877|gb|EEF33694.1| kinase, putative [Ricinus communis]
Unigene10165_All	1771	multidrug resistance pump, putative [Ricinus communis] >gi|223529470|gb|EEF31427.1| multidrug resistance pump, putative [Ricinus communis]
Unigene10166_All	312	PREDICTED: hypothetical protein [Vitis vinifera]
Unigene10167_All	312	protein with unknown function [Ricinus communis] >gi|223533755|gb|EEF35487.1| protein with unknown function [Ricinus communis]
Unigene10168_All	589	predicted protein [Populus trichocarpa] >gi|222853914|gb|EEE91461.1| predicted protein [Populus trichocarpa]
Unigene10169_All	313	unknown [Glycine max]
Unigene1017_All	995	PREDICTED: hypothetical protein [Vitis vinifera]
Unigene10170_All	529	hypothetical protein [Vitis vinifera]
Unigene10171_All	313	unknown [Glycine max]
Unigene10172_All	574	PREDICTED: hypothetical protein [Vitis vinifera]
Unigene10173_All	506	unnamed protein product [Vitis vinifera]
Unigene10174_All	911	predicted protein [Populus trichocarpa] >gi|222865884|gb|EEF03015.1| predicted protein [Populus trichocarpa]
Unigene10175_All	313	predicted protein [Populus trichocarpa] >gi|222855664|gb|EEE93211.1| predicted protein [Populus trichocarpa]
Unigene10177_All	370	predicted protein [Populus trichocarpa] >gi|222865608|gb|EEF02739.1| predicted protein [Populus trichocarpa]
Unigene10178_All	937	PREDICTED: hypothetical protein [Vitis vinifera]
Unigene10179_All	488	PREDICTED: hypothetical protein [Vitis vinifera]
Unigene10181_All	1703	mevalonate disphosphate decarboxylase [Solanum lycopersicum]
Unigene10184_All	316	PREDICTED: hypothetical protein [Vitis vinifera]
Unigene10185_All	1571	PREDICTED: hypothetical protein [Vitis vinifera]
Unigene10186_All	472	unknown protein [Arabidopsis thaliana] >gi|7417736|gb|AAF62563.1| unknown protein [Arabidopsis thaliana] >gi|27311853|gb|AAO00892.1| unknown protein [Arabidopsis thaliana] >gi|30387529|gb|AAP31930.1| At3g09570 [Arabidopsis thaliana]
Unigene10187_All	759	PREDICTED: hypothetical protein [Vitis vinifera] >gi|270239779|emb|CBI27012.1| unnamed protein product [Vitis vinifera]
Unigene10189_All	319	14-3-3 protein [Manihot esculenta]
Unigene1019_All	462	unnamed protein product [Vitis vinifera]
Unigene10190_All	319	PREDICTED: hypothetical protein isoform 2 [Vitis vinifera] >gi|225462545|ref|XP_002266877.1| PREDICTED: hypothetical protein isoform 1 [Vitis vinifera] >gi|147799989|emb|CAN77245.1| hypothetical protein [Vitis vinifera]
Unigene10191_All	493	PREDICTED: similar to protein transporter [Vitis vinifera]
Unigene10192_All	349	unknown [Glycine max]
Unigene10193_All	528	PREDICTED: auxin-binding protein 1 [Vitis vinifera]
Unigene10194_All	326	dnajc14 protein, putative [Ricinus communis] >gi|223547124|gb|EEF48621.1| dnajc14 protein, putative [Ricinus communis]
Unigene10195_All	327	PREDICTED: hypothetical protein [Vitis vinifera]
Unigene10196_All	696	conserved hypothetical protein [Ricinus communis] >gi|223548460|gb|EEF49951.1| conserved hypothetical protein [Ricinus communis]
Unigene10197_All	320	PREDICTED: hypothetical protein [Vitis vinifera]
Unigene10198_All	321	tRNA isopentenyltransferase [Populus trichocarpa] >gi|222847679|gb|EEE85226.1| tRNA isopentenyltransferase [Populus trichocarpa]
Unigene102_All	566	PREDICTED: similar to Os02g0125100 [Vitis vinifera]
Unigene1020_All	483	unnamed protein product [Vitis vinifera]
Unigene10200_All	1130	PREDICTED: hypothetical protein [Vitis vinifera]
Unigene10201_All	347	PREDICTED: hypothetical protein [Vitis vinifera] >gi|270254692|emb|CBI37082.1| unnamed protein product [Vitis vinifera]
Unigene10202_All	344	predicted protein [Populus trichocarpa] >gi|118482187|gb|ABK93022.1| unknown [Populus trichocarpa] >gi|222845515|gb|EEE83062.1| predicted protein [Populus trichocarpa]
Unigene10203_All	1095	Vesicle-associated membrane protein, putative [Ricinus communis] >gi|223545436|gb|EEF46941.1| Vesicle-associated membrane protein, putative [Ricinus communis]
Unigene10204_All	2078	PREDICTED: hypothetical protein [Vitis vinifera] >gi|270238862|emb|CBI26098.1| unnamed protein product [Vitis vinifera]
Unigene10205_All	628	PREDICTED: hypothetical protein [Vitis vinifera]
Unigene10206_All	323	hypothetical protein SORBIDRAFT_05g025380 [Sorghum bicolor] >gi|241937018|gb|EES10163.1| hypothetical protein SORBIDRAFT_05g025380 [Sorghum bicolor]
Unigene10207_All	323	conserved hypothetical protein [Ricinus communis] >gi|223547263|gb|EEF48758.1| conserved hypothetical protein [Ricinus communis]
Unigene10209_All	324	heat shock protein 90-1 [Glycine max]
Unigene1021_All	1785	hypothetical protein [Vitis vinifera]
Unigene10210_All	424	phytochrome [Ixonanthes chinensis]
Unigene10211_All	427	ubiquitin-protein ligase, putative [Ricinus communis] >gi|223547375|gb|EEF48870.1| ubiquitin-protein ligase, putative [Ricinus communis]
Unigene10212_All	1382	PREDICTED: hypothetical protein [Vitis vinifera]
Unigene10213_All	633	unnamed protein product [Vitis vinifera]
Unigene10214_All	1180	PREDICTED: hypothetical protein [Vitis vinifera] >gi|270239289|emb|CBI26524.1| unnamed protein product [Vitis vinifera]
Unigene10215_All	326	PREDICTED: hypothetical protein [Vitis vinifera] >gi|270228384|emb|CBI17194.1| unnamed protein product [Vitis vinifera]
Unigene10216_All	326	unnamed protein product [Vitis vinifera]
Unigene10217_All	1232	conserved hypothetical protein [Ricinus communis] >gi|223528542|gb|EEF30565.1| conserved hypothetical protein [Ricinus communis]
Unigene10218_All	326	PREDICTED: hypothetical protein isoform 1 [Vitis vinifera] >gi|270243666|emb|CBI30605.1| unnamed protein product [Vitis vinifera]
Unigene10219_All	532	conserved hypothetical protein [Ricinus communis] >gi|223535085|gb|EEF36767.1| conserved hypothetical protein [Ricinus communis]
Unigene1022_All	1132	DNA binding protein, putative [Ricinus communis] >gi|223541287|gb|EEF42838.1| DNA binding protein, putative [Ricinus communis]
Unigene10220_All	489	conserved hypothetical protein [Ricinus communis] >gi|223536109|gb|EEF37764.1| conserved hypothetical protein [Ricinus communis]
Unigene10221_All	336	RecName: Full=Ethylene-responsive transcription factor 4; AltName: Full=Ethylene-responsive element-binding factor 4 homolog; AltName: Full=Ethylene-responsive element-binding factor 3; Short=EREBP-3; AltName: Full=NsERF3 >gi|8809573|dbj|BAA97123.1| ethylene-responsive element binding factor [Nicotiana sylvestris]
Unigene10222_All	445	UDP-glucose pyrophosphorylase [Cucumis melo]
Unigene10223_All	327	AT4G12400 [Arabidopsis thaliana]
Unigene10225_All	375	PREDICTED: similar to F2D10.18 [Vitis vinifera] >gi|270255259|emb|CBI37645.1| unnamed protein product [Vitis vinifera]
Unigene10226_All	327	hypothetical protein [Vitis vinifera]
Unigene10227_All	328	PREDICTED: hypothetical protein [Vitis vinifera]
Unigene10228_All	743	PREDICTED: hypothetical protein [Vitis vinifera] >gi|270258372|emb|CBI40406.1| unnamed protein product [Vitis vinifera]
Unigene1023_All	237	hypothetical protein [Vitis vinifera]
Unigene10230_All	328	heat shock protein 90-2 [Glycine max]
Unigene10231_All	328	PREDICTED: similar to GroEL-like chaperone, ATPase [Vitis vinifera] >gi|270248193|emb|CBI33329.1| unnamed protein product [Vitis vinifera]
Unigene10232_All	1029	heme oxygenase 1 [Solanum lycopersicum]
Unigene10233_All	1596	PREDICTED: hypothetical protein [Vitis vinifera]
Unigene10234_All	726	predicted protein [Populus trichocarpa] >gi|222847507|gb|EEE85054.1| predicted protein [Populus trichocarpa]
Unigene10235_All	395	predicted protein [Populus trichocarpa] >gi|222855317|gb|EEE92864.1| predicted protein [Populus trichocarpa]
Unigene10236_All	329	predicted protein [Populus trichocarpa] >gi|222834014|gb|EEE72491.1| predicted protein [Populus trichocarpa]
Unigene10237_All	1807	PREDICTED: similar to Isocitrate lyase [Vitis vinifera]
Unigene10238_All	333	unnamed protein product [Vitis vinifera]
Unigene1024_All	518	PREDICTED: hypothetical protein [Vitis vinifera]
Unigene10240_All	838	conserved hypothetical protein [Ricinus communis] >gi|223543141|gb|EEF44675.1| conserved hypothetical protein [Ricinus communis]
Unigene10241_All	802	predicted protein [Populus trichocarpa] >gi|224137010|ref|XP_002327000.1| predicted protein [Populus trichocarpa] >gi|222835315|gb|EEE73750.1| predicted protein [Populus trichocarpa] >gi|222842976|gb|EEE80523.1| predicted protein [Populus trichocarpa]
Unigene10242_All	331	PREDICTED: hypothetical protein [Vitis vinifera]
Unigene10243_All	332	unnamed protein product [Vitis vinifera]
Unigene10244_All	332	unknown [Glycine max]
Unigene10247_All	332	PREDICTED: similar to Wound-induced basic protein [Vitis vinifera]
Unigene10248_All	332	Defective in cullin neddylation protein, putative [Ricinus communis] >gi|223533318|gb|EEF35070.1| Defective in cullin neddylation protein, putative [Ricinus communis]
Unigene10249_All	446	unnamed protein product [Vitis vinifera]
Unigene10250_All	334	predicted protein [Populus trichocarpa] >gi|222868995|gb|EEF06126.1| predicted protein [Populus trichocarpa]
Unigene10251_All	897	PREDICTED: hypothetical protein [Vitis vinifera]
Unigene10252_All	1939	unnamed protein product [Vitis vinifera]
Unigene10253_All	334	predicted protein [Populus trichocarpa] >gi|222840957|gb|EEE78504.1| predicted protein [Populus trichocarpa]
Unigene10254_All	391	PREDICTED: hypothetical protein [Vitis vinifera]
Unigene10255_All	335	citrus sucrose transporter 1 [Citrus sinensis]
Unigene10256_All	705	ATP synthase D chain, mitochondrial, putative [Ricinus communis] >gi|223530804|gb|EEF32668.1| ATP synthase D chain, mitochondrial, putative [Ricinus communis]
Unigene10257_All	335	RecName: Full=40S ribosomal protein S3a >gi|469248|gb|AAA80978.1| ribosomal protein S3a [Helianthus annuus]
Unigene1026_All	1018	conserved hypothetical protein [Ricinus communis] >gi|223529249|gb|EEF31221.1| conserved hypothetical protein [Ricinus communis]
Unigene10260_All	337	predicted protein [Populus trichocarpa] >gi|222863417|gb|EEF00548.1| predicted protein [Populus trichocarpa]
Unigene10262_All	2344	hypothetical protein [Vitis vinifera]
Unigene10263_All	681	hypothetical protein [Vitis vinifera]
Unigene10264_All	483	hypothetical protein SORBIDRAFT_02g033135 [Sorghum bicolor] >gi|241924062|gb|EER97206.1| hypothetical protein SORBIDRAFT_02g033135 [Sorghum bicolor]
Unigene10265_All	799	PREDICTED: hypothetical protein [Vitis vinifera] >gi|270230298|emb|CBI18674.1| unnamed protein product [Vitis vinifera]
Unigene10266_All	338	ER lumen protein retaining receptor, putative [Ricinus communis] >gi|223531292|gb|EEF33134.1| ER lumen protein retaining receptor, putative [Ricinus communis]
Unigene10267_All	460	unknown [Medicago truncatula]
Unigene10268_All	1528	PREDICTED: hypothetical protein [Vitis vinifera]
Unigene10269_All	416	Thioredoxin, putative [Ricinus communis] >gi|223541344|gb|EEF42895.1| Thioredoxin, putative [Ricinus communis]
Unigene1027_All	2379	PREDICTED: hypothetical protein [Vitis vinifera]
Unigene10270_All	614	predicted protein [Populus trichocarpa] >gi|222847011|gb|EEE84558.1| predicted protein [Populus trichocarpa]
Unigene10271_All	1254	unnamed protein product [Vitis vinifera]
Unigene10272_All	982	unnamed protein product [Vitis vinifera]
Unigene10273_All	499	PREDICTED: hypothetical protein [Vitis vinifera]
Unigene10274_All	340	DNA binding protein, putative [Ricinus communis] >gi|223537912|gb|EEF39526.1| DNA binding protein, putative [Ricinus communis]
Unigene10275_All	341	amino acid feature: rod protein domain, aa 266 .. 468; amino acid feature: globular protein domain, aa 32 .. 265 [Chlamydomonas reinhardtii]
Unigene10276_All	373	conserved hypothetical protein [Ricinus communis] >gi|223534434|gb|EEF36137.1| conserved hypothetical protein [Ricinus communis]
Unigene10277_All	1136	PREDICTED: hypothetical protein [Vitis vinifera] >gi|270234267|emb|CBI22871.1| unnamed protein product [Vitis vinifera]
Unigene10279_All	383	copine, putative [Ricinus communis] >gi|223544545|gb|EEF46062.1| copine, putative [Ricinus communis]
Unigene1028_All	596	unnamed protein product [Vitis vinifera]
Unigene10281_All	1033	predicted protein [Populus trichocarpa] >gi|222856042|gb|EEE93589.1| predicted protein [Populus trichocarpa]
Unigene10282_All	552	PREDICTED: hypothetical protein [Vitis vinifera]
Unigene10283_All	560	predicted protein [Populus trichocarpa] >gi|118487628|gb|ABK95639.1| unknown [Populus trichocarpa] >gi|222850670|gb|EEE88217.1| predicted protein [Populus trichocarpa]
Unigene10284_All	519	PREDICTED: hypothetical protein [Vitis vinifera] >gi|270236060|emb|CBI25329.1| unnamed protein product [Vitis vinifera]
Unigene10285_All	344	PREDICTED: hypothetical protein [Vitis vinifera]
Unigene10286_All	757	hypothetical protein SORBIDRAFT_04g010730 [Sorghum bicolor] >gi|241933528|gb|EES06673.1| hypothetical protein SORBIDRAFT_04g010730 [Sorghum bicolor]
Unigene10287_All	3479	PREDICTED: hypothetical protein isoform 1 [Vitis vinifera]
Unigene10288_All	2143	unnamed protein product [Vitis vinifera]
Unigene10289_All	389	PREDICTED: hypothetical protein [Vitis vinifera] >gi|270253060|emb|CBI19671.1| unnamed protein product [Vitis vinifera]
Unigene1029_All	623	PREDICTED: hypothetical protein [Vitis vinifera]
Unigene10290_All	347	vesicle-associated membrane protein, putative [Ricinus communis] >gi|223548837|gb|EEF50326.1| vesicle-associated membrane protein, putative [Ricinus communis]
Unigene10291_All	805	predicted protein [Populus trichocarpa] >gi|118487618|gb|ABK95634.1| unknown [Populus trichocarpa] >gi|222842287|gb|EEE79834.1| predicted protein [Populus trichocarpa]
Unigene10292_All	345	ATP binding protein, putative [Ricinus communis] >gi|223534175|gb|EEF35891.1| ATP binding protein, putative [Ricinus communis]
Unigene10295_All	349	PREDICTED: hypothetical protein [Vitis vinifera]
Unigene10296_All	346	amino acid transporter [Populus trichocarpa] >gi|222868143|gb|EEF05274.1| amino acid transporter [Populus trichocarpa]
Unigene103_All	2119	hypothetical protein SDM1_56t00017 [Solanum demissum]
Unigene1030_All	725	unnamed protein product [Vitis vinifera]
Unigene10300_All	516	PREDICTED: hypothetical protein [Vitis vinifera]
Unigene10301_All	520	PREDICTED: hypothetical protein [Vitis vinifera] >gi|270241057|emb|CBI28285.1| unnamed protein product [Vitis vinifera]
Unigene10302_All	653	granule bound starch synthase Ia precursor [Malus x domestica]
Unigene10303_All	404	Unknown protein [Arabidopsis thaliana] >gi|18377534|gb|AAL66933.1| unknown protein [Arabidopsis thaliana]
Unigene10304_All	853	PREDICTED: hypothetical protein [Vitis vinifera] >gi|270255826|emb|CBI38204.1| unnamed protein product [Vitis vinifera]
Unigene10305_All	416	PREDICTED: hypothetical protein [Vitis vinifera] >gi|270236127|emb|CBI25396.1| unnamed protein product [Vitis vinifera]
Unigene10306_All	368	PREDICTED: hypothetical protein [Vitis vinifera] >gi|270256525|emb|CBI39343.1| unnamed protein product [Vitis vinifera]
Unigene10307_All	349	PP2Ac-2 - Phosphatase 2A isoform 2 belonging to family 2 [Zea mays] >gi|195637408|gb|ACG38172.1| PP2Ac-2 - Phosphatase 2A isoform 2 belonging to family 2 [Zea mays]
Unigene10308_All	1480	oligopeptidase A, putative [Ricinus communis] >gi|223533399|gb|EEF35149.1| oligopeptidase A, putative [Ricinus communis]
Unigene10309_All	624	predicted protein [Populus trichocarpa] >gi|222854002|gb|EEE91549.1| predicted protein [Populus trichocarpa]
Unigene10310_All	680	hypothetical protein [Vitis vinifera]
Unigene10312_All	474	RecName: Full=Cell division control protein 2 homolog 2 >gi|19583|emb|CAA50038.1| CDC2 kinase [Medicago sativa]
Unigene10313_All	407	chloroplast N receptor-interacting protein 1 [Nicotiana benthamiana] >gi|169786774|gb|ACA79925.1| chloroplast N receptor-interacting protein 1 [Nicotiana benthamiana]
Unigene10314_All	351	60s ribosomal protein L21 [Lycoris radiata]
Unigene10315_All	498	conserved hypothetical protein [Ricinus communis] >gi|223533121|gb|EEF34879.1| conserved hypothetical protein [Ricinus communis]
Unigene10317_All	450	pyruvate, phosphate dikinase, chloroplast, putative [Ricinus communis] >gi|223543915|gb|EEF45441.1| pyruvate, phosphate dikinase, chloroplast, putative [Ricinus communis]
Unigene10318_All	901	unnamed protein product [Vitis vinifera]
Unigene10319_All	608	PREDICTED: hypothetical protein [Vitis vinifera]
Unigene1032_All	893	predicted protein [Populus trichocarpa] >gi|118481065|gb|ABK92486.1| unknown [Populus trichocarpa] >gi|222857141|gb|EEE94688.1| predicted protein [Populus trichocarpa]
Unigene10322_All	353	PREDICTED: hypothetical protein [Vitis vinifera]
Unigene10323_All	462	unnamed protein product [Vitis vinifera]
Unigene10325_All	354	elicitor-inducible protein EIG-J7 [Capsicum annuum]
Unigene10326_All	355	Ubiquitin carboxyl-terminal hydrolase, putative [Ricinus communis] >gi|223525817|gb|EEF28259.1| Ubiquitin carboxyl-terminal hydrolase, putative [Ricinus communis]
Unigene10327_All	355	RecName: Full=Farnesyl pyrophosphate synthetase 1; Short=FPP synthetase 1; Short=FPS 1; AltName: Full=Farnesyl diphosphate synthetase 1; Includes: RecName: Full=Dimethylallyltranstransferase; Includes: RecName: Full=Geranyltranstransferase >gi|1532050|emb|CAA57892.1| farnesyl diphosphate synthase [Parthenium argentatum]
Unigene10328_All	546	unnamed protein product [Vitis vinifera]
Unigene10329_All	437	poly(A)-binding protein [Nicotiana tabacum]
Unigene10330_All	356	Lea4 [Glycine tomentella] >gi|53830002|gb|AAU94910.1| Lea4 [Glycine canescens] >gi|53830004|gb|AAU94911.1| Lea4 [Glycine soja] >gi|53830006|gb|AAU94912.1| Lea4 [Glycine max]
Unigene10331_All	356	polypyrimidine tract-binding protein, putative / heterogeneous nuclear ribonucleoprotein, putative [Arabidopsis thaliana]
Unigene10332_All	356	predicted protein [Populus trichocarpa] >gi|222852394|gb|EEE89941.1| predicted protein [Populus trichocarpa]
Unigene10333_All	405	unnamed protein product [Vitis vinifera]
Unigene10334_All	356	unnamed protein product [Vitis vinifera]
Unigene10335_All	1081	PREDICTED: hypothetical protein [Vitis vinifera] >gi|270244617|emb|CBI31550.1| unnamed protein product [Vitis vinifera]
Unigene10336_All	357	PREDICTED: hypothetical protein [Vitis vinifera] >gi|270227562|emb|CBI16295.1| unnamed protein product [Vitis vinifera]
Unigene10337_All	1591	PREDICTED: hypothetical protein [Vitis vinifera]
Unigene10339_All	592	nuclear acid binding protein, putative [Ricinus communis] >gi|223542344|gb|EEF43886.1| nuclear acid binding protein, putative [Ricinus communis]
Unigene1034_All	1257	PREDICTED: similar to cinnamoyl-CoA reductase family [Vitis vinifera] >gi|270258671|emb|CBI40770.1| unnamed protein product [Vitis vinifera]
Unigene10340_All	360	methionine synthase [Coffea arabica]
Unigene10341_All	360	glutathione S-transferase [Caragana korshinskii]
Unigene10342_All	360	conserved hypothetical protein [Ricinus communis] >gi|223545225|gb|EEF46734.1| conserved hypothetical protein [Ricinus communis]
Unigene10343_All	402	dehydroascorbate reductase [Sesamum indicum]
Unigene10344_All	498	PREDICTED: hypothetical protein [Vitis vinifera]
Unigene10345_All	387	PREDICTED: hypothetical protein [Vitis vinifera] >gi|270253348|emb|CBI19959.1| unnamed protein product [Vitis vinifera]
Unigene10346_All	360	Gibberellin receptor GID1, putative [Ricinus communis] >gi|223549990|gb|EEF51477.1| Gibberellin receptor GID1, putative [Ricinus communis]
Unigene10347_All	361	unknown [Picea sitchensis]
Unigene10348_All	361	predicted protein [Populus trichocarpa] >gi|222842650|gb|EEE80197.1| predicted protein [Populus trichocarpa]
Unigene10349_All	740	PREDICTED: hypothetical protein [Vitis vinifera]
Unigene1035_All	2623	unknown protein [Arabidopsis thaliana] >gi|7799010|emb|CAB90949.1| putative protein [Arabidopsis thaliana]
Unigene10350_All	667	PREDICTED: hypothetical protein [Vitis vinifera] >gi|270250589|emb|CBI33768.1| unnamed protein product [Vitis vinifera]
Unigene10351_All	361	serine/threonine protein kinase PBS1 [Populus trichocarpa] >gi|222842096|gb|EEE79643.1| serine/threonine protein kinase PBS1 [Populus trichocarpa]
Unigene10352_All	1969	unnamed protein product [Vitis vinifera]
Unigene10353_All	659	stearoyl-acyl-carrier protein desaturase [Ricinus communis]
Unigene10354_All	362	unnamed protein product [Vitis vinifera]
Unigene10356_All	573	predicted protein [Populus trichocarpa] >gi|222846736|gb|EEE84283.1| predicted protein [Populus trichocarpa]
Unigene10357_All	931	skp1, putative [Ricinus communis] >gi|223551277|gb|EEF52763.1| skp1, putative [Ricinus communis]
Unigene10358_All	1094	predicted protein [Populus trichocarpa] >gi|222837772|gb|EEE76137.1| predicted protein [Populus trichocarpa]
Unigene10359_All	527	predicted protein [Populus trichocarpa] >gi|222866408|gb|EEF03539.1| predicted protein [Populus trichocarpa]
Unigene1036_All	1975	copper-transporting atpase p-type, putative [Ricinus communis] >gi|223547381|gb|EEF48876.1| copper-transporting atpase p-type, putative [Ricinus communis]
Unigene10360_All	363	AGO4-1 [Nicotiana benthamiana]
Unigene10361_All	1511	PREDICTED: hypothetical protein [Vitis vinifera]
Unigene10362_All	551	PREDICTED: hypothetical protein [Vitis vinifera]
Unigene10363_All	364	CesA2 [Acacia mangium]
Unigene10364_All	370	hypothetical protein [Vitis vinifera]
Unigene10365_All	1861	predicted protein [Populus trichocarpa] >gi|222843018|gb|EEE80565.1| predicted protein [Populus trichocarpa]
Unigene10366_All	705	conserved hypothetical protein [Ricinus communis] >gi|223548441|gb|EEF49932.1| conserved hypothetical protein [Ricinus communis]
Unigene10367_All	450	predicted protein [Populus trichocarpa] >gi|222856103|gb|EEE93650.1| predicted protein [Populus trichocarpa]
Unigene10368_All	366	PREDICTED: hypothetical protein [Vitis vinifera]
Unigene10369_All	542	RALFL33, putative [Ricinus communis] >gi|223548387|gb|EEF49878.1| RALFL33, putative [Ricinus communis]
Unigene10370_All	449	PREDICTED: hypothetical protein [Vitis vinifera]
Unigene10371_All	791	PREDICTED: hypothetical protein [Vitis vinifera]
Unigene10373_All	1830	Serine/threonine-protein kinase PBS1, putative [Ricinus communis] >gi|223541448|gb|EEF42998.1| Serine/threonine-protein kinase PBS1, putative [Ricinus communis]
Unigene10375_All	368	predicted protein [Populus trichocarpa] >gi|118487280|gb|ABK95468.1| unknown [Populus trichocarpa] >gi|118487994|gb|ABK95818.1| unknown [Populus trichocarpa] >gi|222857813|gb|EEE95360.1| predicted protein [Populus trichocarpa]
Unigene10376_All	369	glycosyltransferase [Populus trichocarpa] >gi|222871269|gb|EEF08400.1| glycosyltransferase [Populus trichocarpa]
Unigene10377_All	369	unnamed protein product [Vitis vinifera]
Unigene10378_All	491	PREDICTED: hypothetical protein [Vitis vinifera]
Unigene10379_All	536	ATP synthase epsilon subunit 1 [Gossypium hirsutum]
Unigene1038_All	732	conserved hypothetical protein [Ricinus communis] >gi|223543141|gb|EEF44675.1| conserved hypothetical protein [Ricinus communis]
Unigene10380_All	403	unnamed protein product [Vitis vinifera]
Unigene10381_All	834	PREDICTED: hypothetical protein [Vitis vinifera] >gi|270238921|emb|CBI26157.1| unnamed protein product [Vitis vinifera]
Unigene10382_All	569	PREDICTED: hypothetical protein [Vitis vinifera]
Unigene10383_All	385	RALFL33, putative [Ricinus communis] >gi|223528486|gb|EEF30515.1| RALFL33, putative [Ricinus communis]
Unigene10384_All	372	PREDICTED: hypothetical protein [Vitis vinifera]
Unigene10385_All	372	unnamed protein product [Vitis vinifera]
Unigene10387_All	775	hypothetical protein RCOM_1501190 [Ricinus communis] >gi|223550115|gb|EEF51602.1| hypothetical protein RCOM_1501190 [Ricinus communis]
Unigene10388_All	787	PREDICTED: hypothetical protein [Vitis vinifera]
Unigene10390_All	375	Prolactin regulatory element-binding protein, putative [Ricinus communis] >gi|223534674|gb|EEF36367.1| Prolactin regulatory element-binding protein, putative [Ricinus communis]
Unigene10391_All	397	unnamed protein product [Vitis vinifera]
Unigene10392_All	1390	unnamed protein product [Vitis vinifera]
Unigene10393_All	1327	NRC1 [Solanum lycopersicum]
Unigene10394_All	876	aspartic proteinase 2 [Castanea mollissima]
Unigene10395_All	376	PREDICTED: hypothetical protein [Vitis vinifera]
Unigene10396_All	376	PREDICTED: hypothetical protein [Vitis vinifera] >gi|147799467|emb|CAN70605.1| hypothetical protein [Vitis vinifera]
Unigene10397_All	378	unknown [Glycine max]
Unigene10398_All	510	unknown [Picea sitchensis] >gi|116779909|gb|ABK21473.1| unknown [Picea sitchensis] >gi|116788763|gb|ABK24990.1| unknown [Picea sitchensis] >gi|116790134|gb|ABK25512.1| unknown [Picea sitchensis] >gi|116793648|gb|ABK26827.1| unknown [Picea sitchensis] >gi|148906644|gb|ABR16473.1| unknown [Picea sitchensis] >gi|148906786|gb|ABR16539.1| unknown [Picea sitchensis] >gi|224284082|gb|ACN39778.1| unknown…
Unigene10399_All	1033	PREDICTED: hypothetical protein [Vitis vinifera]
Unigene104_All	839	PREDICTED: hypothetical protein [Vitis vinifera] >gi|270227585|emb|CBI16318.1| unnamed protein product [Vitis vinifera]
Unigene1040_All	782	unnamed protein product [Vitis vinifera]
Unigene10400_All	1032	predicted protein [Populus trichocarpa] >gi|222857213|gb|EEE94760.1| predicted protein [Populus trichocarpa]
Unigene10401_All	732	PREDICTED: hypothetical protein [Vitis vinifera] >gi|147861978|emb|CAN80912.1| hypothetical protein [Vitis vinifera]
Unigene10403_All	534	PREDICTED: hypothetical protein [Vitis vinifera] >gi|270232038|emb|CBI21362.1| unnamed protein product [Vitis vinifera]
Unigene10404_All	377	PREDICTED: hypothetical protein isoform 3 [Vitis vinifera]
Unigene10405_All	398	conserved hypothetical protein [Ricinus communis] >gi|223536109|gb|EEF37764.1| conserved hypothetical protein [Ricinus communis]
Unigene10407_All	1105	PREDICTED: hypothetical protein isoform 1 [Vitis vinifera]
Unigene10408_All	617	unnamed protein product [Vitis vinifera]
Unigene10409_All	412	Xyloglucan galactosyltransferase KATAMARI1, putative [Ricinus communis] >gi|223550008|gb|EEF51495.1| Xyloglucan galactosyltransferase KATAMARI1, putative [Ricinus communis]
Unigene1041_All	893	unnamed protein product [Vitis vinifera]
Unigene10410_All	909	unknown [Populus trichocarpa]
Unigene10411_All	379	unnamed protein product [Vitis vinifera]
Unigene10412_All	671	Heat shock 70 kDa protein, putative [Ricinus communis] >gi|223532411|gb|EEF34206.1| Heat shock 70 kDa protein, putative [Ricinus communis]
Unigene10413_All	1329	PREDICTED: hypothetical protein [Vitis vinifera]
Unigene10414_All	680	predicted protein [Populus trichocarpa] >gi|222840759|gb|EEE78306.1| predicted protein [Populus trichocarpa]
Unigene10415_All	469	PREDICTED: hypothetical protein [Vitis vinifera] >gi|270234468|emb|CBI23071.1| unnamed protein product [Vitis vinifera]
Unigene10416_All	591	hypothetical protein [Vitis vinifera]
Unigene10417_All	491	hypothetical protein RCOM_0152200 [Ricinus communis] >gi|223526443|gb|EEF28720.1| hypothetical protein RCOM_0152200 [Ricinus communis]
Unigene10418_All	382	unnamed protein product [Vitis vinifera]
Unigene10419_All	382	conserved hypothetical protein [Ricinus communis] >gi|223527343|gb|EEF29489.1| conserved hypothetical protein [Ricinus communis]
Unigene10420_All	1432	SAICAR synthetase [Nicotiana tabacum]
Unigene10421_All	789	PREDICTED: hypothetical protein [Vitis vinifera]
Unigene10422_All	1813	unnamed protein product [Vitis vinifera]
Unigene10423_All	554	hypothetical protein [Vitis vinifera]
Unigene10424_All	384	putative pyruvate dehydrogenase E1 alpha subunit [Capsicum annuum]
Unigene10425_All	549	PREDICTED: hypothetical protein [Vitis vinifera] >gi|270256893|emb|CBI23659.1| unnamed protein product [Vitis vinifera]
Unigene10426_All	873	Rho GDP-dissociation inhibitor, putative [Ricinus communis] >gi|223540220|gb|EEF41793.1| Rho GDP-dissociation inhibitor, putative [Ricinus communis]
Unigene10427_All	389	predicted protein [Populus trichocarpa] >gi|222865092|gb|EEF02223.1| predicted protein [Populus trichocarpa]
Unigene10428_All	387	predicted protein [Populus trichocarpa] >gi|118482429|gb|ABK93137.1| unknown [Populus trichocarpa] >gi|222869772|gb|EEF06903.1| predicted protein [Populus trichocarpa]
Unigene1043_All	569	PREDICTED: hypothetical protein [Vitis vinifera] >gi|147771900|emb|CAN75705.1| hypothetical protein [Vitis vinifera] >gi|270241698|emb|CBI28918.1| unnamed protein product [Vitis vinifera]
Unigene10430_All	388	unknown protein [Arabidopsis thaliana] >gi|75165223|sp|Q94CC0.1|Y5994_ARATH RecName: Full=Uncharacterized protein At5g49945; Flags: Precursor >gi|14334596|gb|AAK59476.1| unknown protein [Arabidopsis thaliana] >gi|24030469|gb|AAN41386.1| unknown protein [Arabidopsis thaliana]
Unigene10432_All	388	conserved hypothetical protein [Ricinus communis] >gi|223531536|gb|EEF33366.1| conserved hypothetical protein [Ricinus communis]
Unigene10434_All	961	PREDICTED: hypothetical protein [Vitis vinifera] >gi|270247507|emb|CBI32882.1| unnamed protein product [Vitis vinifera]
Unigene10436_All	449	protein binding protein, putative [Ricinus communis] >gi|223541408|gb|EEF42959.1| protein binding protein, putative [Ricinus communis]
Unigene10437_All	732	PREDICTED: hypothetical protein [Vitis vinifera]
Unigene10438_All	1741	hypothetical protein [Vitis vinifera]
Unigene10439_All	390	peroxidase [Nicotiana tabacum]
Unigene1044_All	1056	cellulose synthase Z632 [Zinnia elegans]
Unigene10440_All	2090	hypothetical protein [Vitis vinifera]
Unigene10441_All	391	PREDICTED: hypothetical protein [Vitis vinifera] >gi|270244760|emb|CBI31693.1| unnamed protein product [Vitis vinifera]
Unigene10443_All	411	unknown [Populus trichocarpa]
Unigene10444_All	393	RecName: Full=Thiazole biosynthetic enzyme, chloroplastic; Flags: Precursor >gi|2582665|emb|CAB05370.1| thi [Citrus sinensis]
Unigene10445_All	493	PREDICTED: hypothetical protein [Vitis vinifera]
Unigene10446_All	1224	hypothetical protein [Vitis vinifera]
Unigene10448_All	480	PREDICTED: hypothetical protein [Vitis vinifera]
Unigene10449_All	916	PREDICTED: hypothetical protein [Vitis vinifera] >gi|152032350|gb|AAZ74793.2| drought responsive element binding protein [Vitis vinifera] >gi|270232061|emb|CBI21384.1| unnamed protein product [Vitis vinifera]
Unigene1045_All	775	predicted protein [Populus trichocarpa] >gi|222842799|gb|EEE80346.1| predicted protein [Populus trichocarpa]
Unigene10450_All	394	PREDICTED: hypothetical protein [Vitis vinifera] >gi|270257581|emb|CBI39624.1| unnamed protein product [Vitis vinifera]
Unigene10451_All	396	predicted protein [Populus trichocarpa] >gi|118484036|gb|ABK93904.1| unknown [Populus trichocarpa] >gi|118485134|gb|ABK94430.1| unknown [Populus trichocarpa] >gi|222858590|gb|EEE96137.1| predicted protein [Populus trichocarpa]
Unigene10452_All	394	phosphatidylinositol transporter, putative [Ricinus communis] >gi|223547954|gb|EEF49446.1| phosphatidylinositol transporter, putative [Ricinus communis]
Unigene10453_All	512	conserved hypothetical protein [Ricinus communis] >gi|223531080|gb|EEF32930.1| conserved hypothetical protein [Ricinus communis]
Unigene10454_All	500	unnamed protein product [Vitis vinifera]
Unigene10455_All	562	hydroxycinnamoyl transferase [Nicotiana tabacum]
Unigene10456_All	524	predicted protein [Populus trichocarpa] >gi|222849245|gb|EEE86792.1| predicted protein [Populus trichocarpa]
Unigene10457_All	437	Triose phosphate/phosphate translocator, non-green plastid, chloroplast precursor, putative [Ricinus communis] >gi|223545474|gb|EEF46979.1| Triose phosphate/phosphate translocator, non-green plastid, chloroplast precursor, putative [Ricinus communis]
Unigene10458_All	1548	PREDICTED: hypothetical protein [Vitis vinifera]
Unigene10459_All	399	predicted protein [Populus trichocarpa] >gi|222866898|gb|EEF04029.1| predicted protein [Populus trichocarpa]
Unigene1046_All	932	KCS17 (3-KETOACYL-COA SYNTHASE 17); acyltransferase/ catalytic/ transferase, transferring acyl groups other than amino-acyl groups [Arabidopsis thaliana] >gi|75099555|sp|O65677.1|KCS2_ARATH RecName: Full=Probable 3-ketoacyl-CoA synthase 2; Short=KCS-2; AltName: Full=Very long-chain fatty acid condensing enzyme 2; Short=VLCFA condensing enzyme 2 >gi|3096920|emb|CAA18830.1| putative ketoacyl-CoA sy…
Unigene10460_All	400	conserved hypothetical protein [Ricinus communis] >gi|223537638|gb|EEF39261.1| conserved hypothetical protein [Ricinus communis]
Unigene10461_All	519	predicted protein [Populus trichocarpa] >gi|224123806|ref|XP_002330213.1| predicted protein [Populus trichocarpa] >gi|118484150|gb|ABK93958.1| unknown [Populus trichocarpa] >gi|118484444|gb|ABK94098.1| unknown [Populus trichocarpa] >gi|118484720|gb|ABK94229.1| unknown [Populus trichocarpa] >gi|222857367|gb|EEE94914.1| predicted protein [Populus trichocarpa] >gi|222871669|gb|EEF08800.1| predicted …
Unigene10462_All	399	hypothetical protein RCOM_0558700 [Ricinus communis] >gi|223540147|gb|EEF41724.1| hypothetical protein RCOM_0558700 [Ricinus communis]
Unigene10463_All	457	unnamed protein product [Vitis vinifera]
Unigene10464_All	401	60S ribosomal protein L14, putative [Ricinus communis] >gi|223531742|gb|EEF33564.1| 60S ribosomal protein L14, putative [Ricinus communis]
Unigene10465_All	402	predicted protein [Populus trichocarpa] >gi|118484173|gb|ABK93968.1| unknown [Populus trichocarpa] >gi|118485033|gb|ABK94381.1| unknown [Populus trichocarpa] >gi|222842732|gb|EEE80279.1| predicted protein [Populus trichocarpa]
Unigene10466_All	677	PREDICTED: hypothetical protein [Vitis vinifera]
Unigene10467_All	403	heat shock protein 90 [Vitis pseudoreticulata]
Unigene10469_All	1044	predicted protein [Populus trichocarpa] >gi|222864500|gb|EEF01631.1| predicted protein [Populus trichocarpa]
Unigene1047_All	3167	ATP binding protein, putative [Ricinus communis] >gi|223536753|gb|EEF38394.1| ATP binding protein, putative [Ricinus communis]
Unigene10470_All	494	predicted protein [Populus trichocarpa] >gi|222873401|gb|EEF10532.1| predicted protein [Populus trichocarpa]
Unigene10471_All	404	unnamed protein product [Vitis vinifera]
Unigene10472_All	405	O-linked GlcNAc transferase like [Nicotiana tabacum]
Unigene10473_All	407	RecName: Full=Acetolactate synthase 2, chloroplastic; AltName: Full=Acetolactate synthase II; AltName: Full=Acetohydroxy-acid synthase II; AltName: Full=ALS II; Flags: Precursor >gi|19779|emb|CAA30485.1| unnamed protein product [Nicotiana tabacum] >gi|224566930|gb|ACN56756.1| SuRB [Nicotiana tabacum]
Unigene10474_All	1297	NADH-ubiquinone oxidoreductase flavoprotein, putative [Ricinus communis] >gi|223546006|gb|EEF47509.1| NADH-ubiquinone oxidoreductase flavoprotein, putative [Ricinus communis]
Unigene10475_All	519	6-phosphogluconate dehydrogenase, putative [Ricinus communis] >gi|223549801|gb|EEF51289.1| 6-phosphogluconate dehydrogenase, putative [Ricinus communis]
Unigene10476_All	407	PREDICTED: hypothetical protein [Vitis vinifera]
Unigene10477_All	712	Ubiquitin carboxyl-terminal hydrolase, putative [Ricinus communis] >gi|223529154|gb|EEF31133.1| Ubiquitin carboxyl-terminal hydrolase, putative [Ricinus communis]
Unigene10478_All	409	unnamed protein product [Vitis vinifera]
Unigene10479_All	1287	PREDICTED: hypothetical protein isoform 1 [Vitis vinifera]
Unigene1048_All	1477	PREDICTED: hypothetical protein isoform 1 [Vitis vinifera] >gi|147856360|emb|CAN79636.1| hypothetical protein [Vitis vinifera] >gi|270253108|emb|CBI19719.1| unnamed protein product [Vitis vinifera]
Unigene10480_All	585	PREDICTED: hypothetical protein [Vitis vinifera] >gi|270256875|emb|CBI23641.1| unnamed protein product [Vitis vinifera]
Unigene10481_All	543	unnamed protein product [Vitis vinifera]
Unigene10482_All	409	protein with unknown function [Ricinus communis] >gi|223526420|gb|EEF28701.1| protein with unknown function [Ricinus communis]
Unigene10483_All	479	catalytic, putative [Ricinus communis] >gi|223537645|gb|EEF39268.1| catalytic, putative [Ricinus communis]
Unigene10484_All	409	PREDICTED: hypothetical protein [Vitis vinifera] >gi|270244480|emb|CBI31413.1| unnamed protein product [Vitis vinifera]
Unigene10485_All	417	phosphoenolpyruvate carboxylase [Gossypium hirsutum]
Unigene10486_All	1759	PREDICTED: hypothetical protein [Vitis vinifera]
Unigene10487_All	439	cytochrome P450 [Populus trichocarpa] >gi|222872313|gb|EEF09444.1| cytochrome P450 [Populus trichocarpa]
Unigene10488_All	426	unnamed protein product [Vitis vinifera]
Unigene10489_All	2260	utp-glucose-1-phosphate uridylyltransferase, putative [Ricinus communis] >gi|223536693|gb|EEF38334.1| utp-glucose-1-phosphate uridylyltransferase, putative [Ricinus communis]
Unigene1049_All	1695	PREDICTED: hypothetical protein [Vitis vinifera]
Unigene10490_All	461	PREDICTED: hypothetical protein [Vitis vinifera]
Unigene10491_All	1631	ubiquitin-protein ligase, putative [Ricinus communis] >gi|223527546|gb|EEF29668.1| ubiquitin-protein ligase, putative [Ricinus communis]
Unigene10493_All	449	PREDICTED: hypothetical protein [Vitis vinifera] >gi|147809687|emb|CAN73348.1| hypothetical protein [Vitis vinifera]
Unigene10494_All	424	hypothetical protein [Vitis vinifera]
Unigene10495_All	1422	PREDICTED: hypothetical protein [Vitis vinifera]
Unigene10496_All	469	transcription factor, putative [Ricinus communis] >gi|223541848|gb|EEF43394.1| transcription factor, putative [Ricinus communis]
Unigene10497_All	1724	PREDICTED: hypothetical protein [Vitis vinifera]
Unigene10498_All	573	phosphoenolpyruvate carboxylase [Flaveria trinervia]
Unigene10499_All	416	conserved hypothetical protein [Ricinus communis] >gi|223549260|gb|EEF50749.1| conserved hypothetical protein [Ricinus communis]
Unigene105_All	1350	chaperone clpb, putative [Ricinus communis] >gi|223534573|gb|EEF36270.1| chaperone clpb, putative [Ricinus communis]
Unigene10500_All	687	Hsp70-binding protein, putative [Ricinus communis] >gi|223528817|gb|EEF30822.1| Hsp70-binding protein, putative [Ricinus communis]
Unigene10501_All	415	proteasome 27 kDa subunit [Euphorbia esula]
Unigene10502_All	1520	PREDICTED: hypothetical protein [Vitis vinifera] >gi|270234017|emb|CBI22624.1| unnamed protein product [Vitis vinifera]
Unigene10503_All	662	PREDICTED: hypothetical protein [Vitis vinifera]
Unigene10504_All	415	tyrosine-rich hydroxyproline-rich glycoprotein [Petroselinum crispum]
Unigene10505_All	1693	PREDICTED: hypothetical protein [Vitis vinifera] >gi|147818771|emb|CAN73920.1| hypothetical protein [Vitis vinifera] >gi|270233913|emb|CBI22521.1| unnamed protein product [Vitis vinifera]
Unigene10506_All	1331	unnamed protein product [Vitis vinifera]
Unigene10507_All	1411	PREDICTED: hypothetical protein [Vitis vinifera]
Unigene10508_All	673	RecName: Full=Malate dehydrogenase, glyoxysomal; Flags: Precursor >gi|167284|gb|AAA33041.1| glyoxysomal malate dehydrogenase precursor (EC 1.1.1.37) [Citrullus lanatus subsp. vulgaris]
Unigene10509_All	422	phytochelatin synthetase-like protein [Phaseolus vulgaris]
Unigene1051_All	1354	PREDICTED: hypothetical protein [Vitis vinifera]
Unigene10510_All	298	conserved hypothetical protein [Ricinus communis] >gi|223531489|gb|EEF33321.1| conserved hypothetical protein [Ricinus communis]
Unigene10511_All	434	PREDICTED: hypothetical protein, partial [Vitis vinifera]
Unigene10512_All	417	LRX1, putative [Ricinus communis] >gi|223545533|gb|EEF47038.1| LRX1, putative [Ricinus communis]
Unigene10513_All	418	PREDICTED: hypothetical protein [Vitis vinifera]
Unigene10514_All	620	PREDICTED: hypothetical protein isoform 2 [Vitis vinifera]
Unigene10515_All	420	Impa2 [Nicotiana benthamiana]
Unigene10517_All	433	predicted protein [Populus trichocarpa] >gi|222859385|gb|EEE96932.1| predicted protein [Populus trichocarpa]
Unigene10518_All	813	PREDICTED: hypothetical protein [Vitis vinifera]
Unigene10519_All	421	unnamed protein product [Vitis vinifera]
Unigene1052_All	2731	PREDICTED: hypothetical protein [Vitis vinifera]
Unigene10521_All	422	unnamed protein product [Vitis vinifera]
Unigene10522_All	423	VTC2-like protein [Actinidia chinensis]
Unigene10523_All	423	PREDICTED: hypothetical protein [Vitis vinifera] >gi|147833025|emb|CAN61895.1| hypothetical protein [Vitis vinifera] >gi|270227226|emb|CBI15959.1| unnamed protein product [Vitis vinifera]
Unigene10524_All	423	PREDICTED: hypothetical protein [Vitis vinifera] >gi|270227994|emb|CBI16707.1| unnamed protein product [Vitis vinifera]
Unigene10525_All	423	PREDICTED: hypothetical protein [Vitis vinifera] >gi|270258066|emb|CBI40104.1| unnamed protein product [Vitis vinifera]
Unigene10526_All	1590	hypothetical protein [Vitis vinifera]
Unigene10528_All	448	predicted protein [Populus trichocarpa] >gi|222864846|gb|EEF01977.1| predicted protein [Populus trichocarpa]
Unigene10529_All	425	unnamed protein product [Vitis vinifera]
Unigene1053_All	3073	hypothetical protein [Vitis vinifera]
Unigene10530_All	823	PREDICTED: hypothetical protein [Vitis vinifera]
Unigene10531_All	466	PREDICTED: hypothetical protein [Vitis vinifera]
Unigene10533_All	1382	predicted protein [Populus trichocarpa] >gi|222854594|gb|EEE92141.1| predicted protein [Populus trichocarpa]
Unigene10534_All	463	phenylpropanoid:glucosyltransferase 1 [Nicotiana tabacum]
Unigene10535_All	426	predicted protein [Populus trichocarpa] >gi|222846899|gb|EEE84446.1| predicted protein [Populus trichocarpa]
Unigene10536_All	628	unnamed protein product [Vitis vinifera]
Unigene10537_All	536	unnamed protein product [Vitis vinifera]
Unigene10538_All	488	HSP90 co-chaperone, putative [Ricinus communis] >gi|223535003|gb|EEF36686.1| HSP90 co-chaperone, putative [Ricinus communis]
Unigene10539_All	427	predicted protein [Populus trichocarpa] >gi|118483473|gb|ABK93635.1| unknown [Populus trichocarpa] >gi|118483822|gb|ABK93803.1| unknown [Populus trichocarpa] >gi|222873134|gb|EEF10265.1| predicted protein [Populus trichocarpa]
Unigene1054_All	742	PREDICTED: hypothetical protein isoform 1 [Vitis vinifera]
Unigene10540_All	550	PREDICTED: hypothetical protein [Vitis vinifera] >gi|270235080|emb|CBI24210.1| unnamed protein product [Vitis vinifera]
Unigene10541_All	558	sterol 24-C methyltransferase 2-2 [Glycine max]
Unigene10542_All	458	DnaJ [Viola baoshanensis]
Unigene10543_All	1025	PREDICTED: hypothetical protein [Vitis vinifera]
Unigene10544_All	693	predicted protein [Populus trichocarpa] >gi|222863590|gb|EEF00721.1| predicted protein [Populus trichocarpa]
Unigene10545_All	453	PREDICTED: hypothetical protein [Vitis vinifera]
Unigene10546_All	432	RNA polymerase [Elaeis guineensis]
Unigene10547_All	625	RecName: Full=NADP-dependent malic enzyme; Short=NADP-ME >gi|20469|emb|CAA39690.1| malic enzyme [Populus trichocarpa]
Unigene10549_All	619	PREDICTED: hypothetical protein [Vitis vinifera]
Unigene1055_All	2187	unnamed protein product [Vitis vinifera]
Unigene10551_All	434	PREDICTED: hypothetical protein [Vitis vinifera]
Unigene10552_All	678	PREDICTED: hypothetical protein [Vitis vinifera]
Unigene10553_All	685	predicted protein [Populus trichocarpa] >gi|222853580|gb|EEE91127.1| predicted protein [Populus trichocarpa]
Unigene10554_All	866	unnamed protein product [Vitis vinifera]
Unigene10555_All	436	hypothetical protein [Vitis vinifera]
Unigene10556_All	649	PREDICTED: hypothetical protein [Vitis vinifera]
Unigene10557_All	468	heavy-metal-associated domain-containing protein [Arabidopsis thaliana] >gi|88011058|gb|ABD38896.1| At5g23760 [Arabidopsis thaliana]
Unigene10558_All	2079	PREDICTED: hypothetical protein [Vitis vinifera]
Unigene10559_All	438	predicted protein [Populus trichocarpa] >gi|118489975|gb|ABK96784.1| unknown [Populus trichocarpa x Populus deltoides] >gi|222864179|gb|EEF01310.1| predicted protein [Populus trichocarpa]
Unigene1056_All	762	Sec61 transport protein [Populus trichocarpa] >gi|222874322|gb|EEF11453.1| Sec61 transport protein [Populus trichocarpa]
Unigene10560_All	676	PREDICTED: hypothetical protein isoform 3 [Vitis vinifera] >gi|225432794|ref|XP_002283447.1| PREDICTED: hypothetical protein isoform 2 [Vitis vinifera] >gi|225432796|ref|XP_002283441.1| PREDICTED: hypothetical protein isoform 1 [Vitis vinifera]
Unigene10561_All	439	unnamed protein product [Vitis vinifera]
Unigene10562_All	1327	unknown [Glycine max]
Unigene10563_All	440	PREDICTED: hypothetical protein [Vitis vinifera] >gi|147769278|emb|CAN61582.1| hypothetical protein [Vitis vinifera]
Unigene10564_All	440	PREDICTED: hypothetical protein [Vitis vinifera] >gi|270235125|emb|CBI24255.1| unnamed protein product [Vitis vinifera]
Unigene10565_All	440	PREDICTED: hypothetical protein [Vitis vinifera]
Unigene10567_All	2135	PREDICTED: hypothetical protein [Vitis vinifera] >gi|270244961|emb|CBI32339.1| unnamed protein product [Vitis vinifera]
Unigene10568_All	441	unnamed protein product [Vitis vinifera]
Unigene10569_All	667	unnamed protein product [Vitis vinifera]
Unigene1057_All	977	hypothetical protein [Vitis vinifera]
Unigene10570_All	444	hypothetical protein RCOM_0601570 [Ricinus communis] >gi|223538388|gb|EEF39994.1| hypothetical protein RCOM_0601570 [Ricinus communis]
Unigene10571_All	445	PREDICTED: hypothetical protein [Vitis vinifera] >gi|270258920|emb|CBI40998.1| unnamed protein product [Vitis vinifera]
Unigene10572_All	714	PREDICTED: hypothetical protein [Vitis vinifera]
Unigene10573_All	595	conserved hypothetical protein [Ricinus communis] >gi|223536544|gb|EEF38190.1| conserved hypothetical protein [Ricinus communis]
Unigene10574_All	446	pre-mRNA cleavage factor im, 25kD subunit, putative [Ricinus communis] >gi|223549917|gb|EEF51404.1| pre-mRNA cleavage factor im, 25kD subunit, putative [Ricinus communis]
Unigene10575_All	447	ACBF-like dna binding protein [Platanus x acerifolia]
Unigene10576_All	541	predicted protein [Populus trichocarpa] >gi|222858069|gb|EEE95616.1| predicted protein [Populus trichocarpa]
Unigene10577_All	462	unnamed protein product [Vitis vinifera]
Unigene10578_All	447	PREDICTED: hypothetical protein [Vitis vinifera] >gi|270253237|emb|CBI19848.1| unnamed protein product [Vitis vinifera]
Unigene10579_All	448	PREDICTED: hypothetical protein [Vitis vinifera]
Unigene1058_All	1692	unnamed protein product [Vitis vinifera]
Unigene10580_All	1279	PREDICTED: hypothetical protein isoform 1 [Vitis vinifera] >gi|225451895|ref|XP_002282708.1| PREDICTED: hypothetical protein isoform 2 [Vitis vinifera] >gi|225451897|ref|XP_002282716.1| PREDICTED: hypothetical protein isoform 3 [Vitis vinifera] >gi|147841261|emb|CAN75613.1| hypothetical protein [Vitis vinifera]
Unigene10581_All	449	malate dehydrogenase [Plantago major]
Unigene10582_All	1223	ATP binding protein, putative [Ricinus communis] >gi|223537391|gb|EEF39019.1| ATP binding protein, putative [Ricinus communis]
Unigene10583_All	452	hypothetical protein [Vitis vinifera]
Unigene10584_All	452	Stromal cell-derived factor 2 precursor, putative [Ricinus communis] >gi|223545382|gb|EEF46887.1| Stromal cell-derived factor 2 precursor, putative [Ricinus communis]
Unigene10585_All	453	RecName: Full=UDP-glucose 6-dehydrogenase; Short=UDP-Glc dehydrogenase; Short=UDP-GlcDH; Short=UDPGDH >gi|1518540|gb|AAB58398.1| UDP-glucose dehydrogenase [Glycine max]
Unigene10586_All	2040	hypothetical protein [Vitis vinifera]
Unigene10587_All	1016	hypothetical protein [Vitis vinifera]
Unigene10588_All	558	unnamed protein product [Vitis vinifera]
Unigene10589_All	465	guanine nucleotide regulatory protein [Vicia faba] >gi|1098296|prf||2115367D small GTP-binding protein
Unigene1059_All	590	hypothetical protein [Vitis vinifera]
Unigene10590_All	456	unknown [Glycine max]
Unigene10591_All	758	ATP binding protein, putative [Ricinus communis] >gi|223534368|gb|EEF36076.1| ATP binding protein, putative [Ricinus communis]
Unigene10592_All	1251	glucan/water dikinase [Solanum tuberosum]
Unigene10593_All	459	conserved hypothetical protein [Ricinus communis] >gi|223549780|gb|EEF51268.1| conserved hypothetical protein [Ricinus communis]
Unigene10594_All	782	methylenetetrahydrofolate reductase, putative [Ricinus communis] >gi|223531341|gb|EEF33179.1| methylenetetrahydrofolate reductase, putative [Ricinus communis]
Unigene10595_All	459	argininosuccinate synthase, putative [Ricinus communis] >gi|223539615|gb|EEF41199.1| argininosuccinate synthase, putative [Ricinus communis]
Unigene10596_All	867	nitrate transporter, putative [Ricinus communis] >gi|223543530|gb|EEF45060.1| nitrate transporter, putative [Ricinus communis]
Unigene10597_All	694	PREDICTED: hypothetical protein [Vitis vinifera] >gi|270251421|emb|CBI34795.1| unnamed protein product [Vitis vinifera]
Unigene10598_All	1286	unnamed protein product [Arabidopsis thaliana]
Unigene106_All	894	RNA 3' terminal phosphate cyclase, putative [Ricinus communis] >gi|223525786|gb|EEF28234.1| RNA 3' terminal phosphate cyclase, putative [Ricinus communis]
Unigene1060_All	3369	hypothetical protein [Vitis vinifera]
Unigene10600_All	462	unnamed protein product [Vitis vinifera]
Unigene10602_All	910	DNA binding protein, putative [Ricinus communis] >gi|223535406|gb|EEF37078.1| DNA binding protein, putative [Ricinus communis]
Unigene10603_All	1375	unnamed protein product [Vitis vinifera]
Unigene10604_All	466	predicted protein [Populus trichocarpa] >gi|222850410|gb|EEE87957.1| predicted protein [Populus trichocarpa]
Unigene10606_All	466	predicted protein [Populus trichocarpa] >gi|222837461|gb|EEE75840.1| predicted protein [Populus trichocarpa]
Unigene10607_All	1660	PREDICTED: hypothetical protein [Vitis vinifera]
Unigene10608_All	467	unnamed protein product [Vitis vinifera]
Unigene10609_All	798	PREDICTED: hypothetical protein [Vitis vinifera]
Unigene1061_All	248	hypothetical protein [Vitis vinifera]
Unigene10610_All	468	PREDICTED: similar to SWIB complex BAF60b domain-containing protein [Vitis vinifera] >gi|270239457|emb|CBI26691.1| unnamed protein product [Vitis vinifera]
Unigene10611_All	686	60S ribosomal protein L11, putative [Ricinus communis] >gi|223538487|gb|EEF40092.1| 60S ribosomal protein L11, putative [Ricinus communis]
Unigene10612_All	469	predicted protein [Populus trichocarpa] >gi|222862012|gb|EEE99554.1| predicted protein [Populus trichocarpa]
Unigene10613_All	469	leafy cotyledon1-like protein [Theobroma cacao]
Unigene10614_All	1288	conserved hypothetical protein [Ricinus communis] >gi|223551441|gb|EEF52927.1| conserved hypothetical protein [Ricinus communis]
Unigene10615_All	467	unnamed protein product [Vitis vinifera]
Unigene10616_All	1715	PREDICTED: hypothetical protein [Vitis vinifera] >gi|270226242|emb|CBI14976.1| unnamed protein product [Vitis vinifera]
Unigene10617_All	476	PREDICTED: hypothetical protein [Vitis vinifera] >gi|270238903|emb|CBI26139.1| unnamed protein product [Vitis vinifera]
Unigene10619_All	911	elicitor-inducible protein EIG-J7 [Capsicum annuum]
Unigene1062_All	2197	PREDICTED: hypothetical protein [Vitis vinifera] >gi|270226266|emb|CBI15000.1| unnamed protein product [Vitis vinifera]
Unigene10620_All	541	unnamed protein product [Vitis vinifera]
Unigene10621_All	478	PREDICTED: hypothetical protein [Vitis vinifera] >gi|270247311|emb|CBI32686.1| unnamed protein product [Vitis vinifera]
Unigene10623_All	1013	UTR5 (UDP-GALACTOSE TRANSPORTER 5); galactose transmembrane transporter [Arabidopsis thaliana] >gi|40823122|gb|AAR92260.1| At3g46180 [Arabidopsis thaliana] >gi|45752698|gb|AAS76247.1| At3g46180 [Arabidopsis thaliana]
Unigene10624_All	1645	PREDICTED: hypothetical protein [Vitis vinifera]
Unigene10625_All	508	hexokinase 6 [Nicotiana tabacum]
Unigene10626_All	481	unknown [Medicago truncatula]
Unigene10627_All	287	protein with unknown function [Ricinus communis] >gi|223533755|gb|EEF35487.1| protein with unknown function [Ricinus communis]
Unigene10628_All	1039	RecName: Full=Spermidine synthase 1; Short=SPDSY 1; AltName: Full=Putrescine aminopropyltransferase 1 >gi|1561577|emb|CAA69420.1| spermidine synthase 1 [Datura stramonium]
Unigene10629_All	481	pentatricopeptide repeat-containing protein, putative [Ricinus communis] >gi|223549339|gb|EEF50827.1| pentatricopeptide repeat-containing protein, putative [Ricinus communis]
Unigene1063_All	1361	PREDICTED: hypothetical protein [Vitis vinifera] >gi|270254033|emb|CBI36431.1| unnamed protein product [Vitis vinifera]
Unigene10630_All	483	ER lumen protein retaining receptor, putative [Ricinus communis] >gi|223531292|gb|EEF33134.1| ER lumen protein retaining receptor, putative [Ricinus communis]
Unigene10631_All	483	PREDICTED: similar to replicase [Vitis vinifera]
Unigene10633_All	1388	unnamed protein product [Vitis vinifera]
Unigene10635_All	1562	PREDICTED: hypothetical protein [Vitis vinifera]
Unigene10636_All	485	unnamed protein product [Vitis vinifera]
Unigene10637_All	487	PREDICTED: hypothetical protein [Vitis vinifera]
Unigene10638_All	909	protein with unknown function [Ricinus communis] >gi|223533238|gb|EEF34993.1| protein with unknown function [Ricinus communis]
Unigene10639_All	484	conserved hypothetical protein [Ricinus communis] >gi|223550441|gb|EEF51928.1| conserved hypothetical protein [Ricinus communis]
Unigene1064_All	590	PREDICTED: hypothetical protein [Vitis vinifera] >gi|270239950|emb|CBI27183.1| unnamed protein product [Vitis vinifera]
Unigene10640_All	590	predicted protein [Populus trichocarpa] >gi|222838223|gb|EEE76588.1| predicted protein [Populus trichocarpa]
Unigene10641_All	584	unnamed protein product [Vitis vinifera]
Unigene10642_All	556	conserved hypothetical protein [Ricinus communis] >gi|223548488|gb|EEF49979.1| conserved hypothetical protein [Ricinus communis]
Unigene10643_All	492	unknown [Glycine max]
Unigene10644_All	484	hypothetical protein MtrDRAFT_AC160516g49v2 [Medicago truncatula]
Unigene10645_All	489	unnamed protein product [Vitis vinifera]
Unigene10646_All	490	conserved hypothetical protein [Ricinus communis] >gi|223529429|gb|EEF31390.1| conserved hypothetical protein [Ricinus communis]
Unigene10647_All	490	PREDICTED: similar to thioredoxin-related protein isoform 1 [Vitis vinifera]
Unigene10648_All	536	PREDICTED: hypothetical protein [Vitis vinifera] >gi|270254282|emb|CBI36674.1| unnamed protein product [Vitis vinifera]
Unigene1065_All	3803	PREDICTED: hypothetical protein [Vitis vinifera]
Unigene10650_All	529	PREDICTED: hypothetical protein [Vitis vinifera]
Unigene10651_All	530	50 kDa ketoavyl-ACP synthase [Ricinus communis] >gi|294668|gb|AAA33873.1| chloroplast beta-ketoacyl-ACP synthase precursor [Ricinus communis] >gi|148791249|gb|ABR12416.1| plastid 3-keto-acyl-ACP synthase I [Ricinus communis] >gi|223541124|gb|EEF42680.1| 50 kDa ketoavyl-ACP synthase [Ricinus communis]
Unigene10653_All	1158	Coatomer subunit beta, putative [Ricinus communis] >gi|223545287|gb|EEF46792.1| Coatomer subunit beta, putative [Ricinus communis]
Unigene10654_All	494	unnamed protein product [Vitis vinifera]
Unigene10655_All	494	unknown [Populus trichocarpa x Populus deltoides]
Unigene10656_All	910	conserved hypothetical protein [Ricinus communis] >gi|223532607|gb|EEF34393.1| conserved hypothetical protein [Ricinus communis]
Unigene10657_All	496	unnamed protein product [Vitis vinifera]
Unigene10658_All	2204	unknown [Populus trichocarpa]
Unigene10659_All	648	PREDICTED: hypothetical protein [Vitis vinifera]
Unigene1066_All	1448	unnamed protein product [Vitis vinifera]
Unigene10660_All	538	ribosomal protein L14 [Coffea arabica] >gi|122153656|sp|A0A372.1|RK14_COFAR RecName: Full=50S ribosomal protein L14, chloroplastic >gi|116242200|gb|ABJ89715.1| ribosomal protein L14 [Coffea arabica]
Unigene10661_All	501	PREDICTED: hypothetical protein [Vitis vinifera] >gi|270233781|emb|CBI22390.1| unnamed protein product [Vitis vinifera]
Unigene10662_All	698	PREDICTED: hypothetical protein [Vitis vinifera] >gi|270257486|emb|CBI39529.1| unnamed protein product [Vitis vinifera]
Unigene10663_All	511	NADH-ubiquinone oxidoreductase-like protein [Camellia sinensis]
Unigene10664_All	567	pre-mRNA cleavage factor im, 25kD subunit, putative [Ricinus communis] >gi|223549917|gb|EEF51404.1| pre-mRNA cleavage factor im, 25kD subunit, putative [Ricinus communis]
Unigene10665_All	607	PREDICTED: hypothetical protein isoform 2 [Vitis vinifera]
Unigene10666_All	547	Cell elongation protein diminuto, putative [Ricinus communis] >gi|223540203|gb|EEF41777.1| Cell elongation protein diminuto, putative [Ricinus communis]
Unigene10669_All	967	PREDICTED: hypothetical protein [Vitis vinifera]
Unigene1067_All	535	CBL-interacting serine/threonine-protein kinase, putative [Ricinus communis] >gi|223527240|gb|EEF29400.1| CBL-interacting serine/threonine-protein kinase, putative [Ricinus communis]
Unigene10670_All	1222	PREDICTED: hypothetical protein [Vitis vinifera] >gi|270235536|emb|CBI24663.1| unnamed protein product [Vitis vinifera]
Unigene10671_All	546	unnamed protein product [Vitis vinifera]
Unigene10672_All	512	PREDICTED: similar to UBC9 (UBIQUITIN CONJUGATING ENZYME 9); ubiquitin-protein ligase isoform 2 [Vitis vinifera] >gi|225440290|ref|XP_002284197.1| PREDICTED: similar to UBC9 (UBIQUITIN CONJUGATING ENZYME 9); ubiquitin-protein ligase isoform 1 [Vitis vinifera] >gi|225454440|ref|XP_002280356.1| PREDICTED: similar to UBC9 (UBIQUITIN CONJUGATING ENZYME 9); ubiquitin-protein ligase isoform 1 [Vitis vi…
Unigene10673_All	512	proline-rich family protein [Arabidopsis thaliana] >gi|75160475|sp|Q8S8M0.1|U647A_ARATH RecName: Full=UPF0467 protein At2g41420 >gi|20197423|gb|AAM15069.1| unknown protein [Arabidopsis thaliana] >gi|27808506|gb|AAO24533.1| At2g41420 [Arabidopsis thaliana]
Unigene10674_All	878	predicted protein [Populus trichocarpa] >gi|222837321|gb|EEE75700.1| predicted protein [Populus trichocarpa]
Unigene10676_All	1195	PREDICTED: hypothetical protein [Vitis vinifera]
Unigene10677_All	774	PREDICTED: hypothetical protein [Vitis vinifera]
Unigene10678_All	629	unnamed protein product [Vitis vinifera]
Unigene10679_All	714	predicted protein [Populus trichocarpa] >gi|222843493|gb|EEE81040.1| predicted protein [Populus trichocarpa]
Unigene1068_All	834	PREDICTED: hypothetical protein [Vitis vinifera]
Unigene10680_All	518	PREDICTED: hypothetical protein [Vitis vinifera] >gi|270244310|emb|CBI31245.1| unnamed protein product [Vitis vinifera]
Unigene10681_All	1328	predicted protein [Populus trichocarpa] >gi|222835471|gb|EEE73906.1| predicted protein [Populus trichocarpa]
Unigene10682_All	519	F-box/LRR-repeat protein, putative [Ricinus communis] >gi|223543332|gb|EEF44864.1| F-box/LRR-repeat protein, putative [Ricinus communis]
Unigene10683_All	1217	PREDICTED: hypothetical protein [Vitis vinifera]
Unigene10685_All	520	S-adenosylmethionine-dependent methyltransferase, putative [Ricinus communis] >gi|223547272|gb|EEF48767.1| S-adenosylmethionine-dependent methyltransferase, putative [Ricinus communis]
Unigene10686_All	521	PREDICTED: hypothetical protein [Vitis vinifera]
Unigene10687_All	1223	predicted protein [Populus trichocarpa] >gi|222838223|gb|EEE76588.1| predicted protein [Populus trichocarpa]
Unigene10688_All	1267	hypothetical protein [Vitis vinifera]
Unigene10689_All	523	actin 4 [Populus trichocarpa] >gi|222850987|gb|EEE88534.1| actin 4 [Populus trichocarpa]
Unigene1069_All	1085	conserved hypothetical protein [Ricinus communis] >gi|223531765|gb|EEF33584.1| conserved hypothetical protein [Ricinus communis]
Unigene10690_All	524	PREDICTED: hypothetical protein [Vitis vinifera]
Unigene10691_All	1826	mannan synthase [Coffea canephora]
Unigene10692_All	525	predicted protein [Populus trichocarpa] >gi|118489365|gb|ABK96487.1| unknown [Populus trichocarpa x Populus deltoides] >gi|222843065|gb|EEE80612.1| predicted protein [Populus trichocarpa]
Unigene10694_All	570	PREDICTED: hypothetical protein [Vitis vinifera] >gi|270240012|emb|CBI27245.1| unnamed protein product [Vitis vinifera]
Unigene10695_All	526	PREDICTED: hypothetical protein [Vitis vinifera]
Unigene10696_All	727	argonaute protein group [Populus trichocarpa] >gi|222845420|gb|EEE82967.1| argonaute protein group [Populus trichocarpa]
Unigene10697_All	652	alpha-n-acetylglucosaminidase, putative [Ricinus communis] >gi|223543057|gb|EEF44592.1| alpha-n-acetylglucosaminidase, putative [Ricinus communis]
Unigene10698_All	528	conserved hypothetical protein [Ricinus communis] >gi|223531086|gb|EEF32936.1| conserved hypothetical protein [Ricinus communis]
Unigene10699_All	529	ZIP family metal transporter [Chengiopanax sciadophylloides]
Unigene107_All	1476	DNA binding protein, putative [Ricinus communis] >gi|223539847|gb|EEF41427.1| DNA binding protein, putative [Ricinus communis]
Unigene1070_All	2555	PREDICTED: hypothetical protein [Vitis vinifera]
Unigene10700_All	529	PREDICTED: hypothetical protein [Vitis vinifera]
Unigene10701_All	2470	unnamed protein product [Vitis vinifera]
Unigene10702_All	1041	RecName: Full=Proteasome subunit alpha type-6; AltName: Full=20S proteasome alpha subunit A; AltName: Full=20S proteasome subunit alpha-1 >gi|4539545|emb|CAB39975.1| PRCI [Nicotiana tabacum]
Unigene10703_All	532	conserved hypothetical protein [Ricinus communis] >gi|223526898|gb|EEF29105.1| conserved hypothetical protein [Ricinus communis]
Unigene10704_All	928	predicted protein [Populus trichocarpa] >gi|222846725|gb|EEE84272.1| predicted protein [Populus trichocarpa]
Unigene10705_All	531	NADP-dependent isocitrate dehydrogenase [Passiflora edulis]
Unigene10706_All	680	PREDICTED: hypothetical protein [Vitis vinifera]
Unigene10707_All	578	PREDICTED: hypothetical protein [Vitis vinifera]
Unigene10708_All	1128	predicted protein [Populus trichocarpa] >gi|222841380|gb|EEE78927.1| predicted protein [Populus trichocarpa]
Unigene10709_All	1017	unnamed protein product [Vitis vinifera]
Unigene1071_All	406	AMME syndrome candidateprotein 1 protein, putative [Ricinus communis] >gi|223545090|gb|EEF46601.1| AMME syndrome candidateprotein 1 protein, putative [Ricinus communis]
Unigene10711_All	535	hypothetical protein [Vitis vinifera]
Unigene10712_All	1393	PREDICTED: hypothetical protein [Vitis vinifera]
Unigene10713_All	1423	unnamed protein product [Vitis vinifera]
Unigene10714_All	539	hypothetical protein [Vitis vinifera]
Unigene10715_All	541	unknown [Glycine max]
Unigene10716_All	542	unknown [Populus trichocarpa]
Unigene10717_All	801	unknown [Populus trichocarpa] >gi|118489017|gb|ABK96316.1| unknown [Populus trichocarpa x Populus deltoides]
Unigene10718_All	543	UDP-glucosyltransferase, putative [Ricinus communis] >gi|223546198|gb|EEF47700.1| UDP-glucosyltransferase, putative [Ricinus communis]
Unigene10719_All	546	sequence orphan [Schizosaccharomyces pombe] >gi|74582853|sp|O94317.1|YH5D_SCHPO RecName: Full=Uncharacterized serine-rich protein C215.13; Flags: Precursor >gi|3873550|emb|CAA22127.1| sequence orphan [Schizosaccharomyces pombe]
Unigene1072_All	2371	ubiquitin-protein ligase, putative [Ricinus communis] >gi|223548974|gb|EEF50463.1| ubiquitin-protein ligase, putative [Ricinus communis]
Unigene10720_All	547	PREDICTED: hypothetical protein [Vitis vinifera] >gi|147846591|emb|CAN79502.1| hypothetical protein [Vitis vinifera] >gi|270232279|emb|CBI21602.1| unnamed protein product [Vitis vinifera]
Unigene10721_All	546	PREDICTED: hypothetical protein [Vitis vinifera]
Unigene10722_All	548	PREDICTED: hypothetical protein [Vitis vinifera] >gi|270257718|emb|CBI39760.1| unnamed protein product [Vitis vinifera]
Unigene10723_All	1621	PREDICTED: hypothetical protein [Vitis vinifera] >gi|270238933|emb|CBI26169.1| unnamed protein product [Vitis vinifera]
Unigene10724_All	1410	disulfide-isomerase precursor-like protein [Elaeis guineensis]
Unigene10725_All	640	unnamed protein product [Vitis vinifera]
Unigene10726_All	551	predicted protein [Populus trichocarpa] >gi|222856139|gb|EEE93686.1| predicted protein [Populus trichocarpa]
Unigene10727_All	552	PREDICTED: hypothetical protein isoform 1 [Vitis vinifera] >gi|270227988|emb|CBI16701.1| unnamed protein product [Vitis vinifera]
Unigene10728_All	1200	PREDICTED: hypothetical protein [Vitis vinifera]
Unigene10729_All	553	predicted protein [Populus trichocarpa] >gi|222855890|gb|EEE93437.1| predicted protein [Populus trichocarpa]
Unigene1073_All	714	predicted protein [Populus trichocarpa] >gi|222872709|gb|EEF09840.1| predicted protein [Populus trichocarpa]
Unigene10730_All	1183	L-lactate dehydrogenase [Solanum lycopersicum] >gi|1806117|emb|CAA71611.1| L-lactate dehydrogenase [Solanum lycopersicum]
Unigene10731_All	566	PREDICTED: hypothetical protein [Vitis vinifera]
Unigene10732_All	558	chaperonin-60kD, ch60, putative [Ricinus communis] >gi|223542767|gb|EEF44304.1| chaperonin-60kD, ch60, putative [Ricinus communis]
Unigene10733_All	562	unnamed protein product [Vitis vinifera]
Unigene10734_All	558	PREDICTED: hypothetical protein [Vitis vinifera] >gi|270239380|emb|CBI26614.1| unnamed protein product [Vitis vinifera]
Unigene10735_All	1204	Na+/H+ antiporter [Populus tomentosa]
Unigene10736_All	1194	predicted protein [Populus trichocarpa] >gi|222860545|gb|EEE98092.1| predicted protein [Populus trichocarpa]
Unigene10738_All	564	unnamed protein product [Vitis vinifera]
Unigene10739_All	586	glycine-rich cell wall protein precursor [Daucus carota]
Unigene1074_All	1929	glucosyltransferase, putative [Ricinus communis] >gi|223531624|gb|EEF33451.1| glucosyltransferase, putative [Ricinus communis]
Unigene10740_All	579	PREDICTED: hypothetical protein [Vitis vinifera]
Unigene10741_All	565	peroxiredoxins, prx-1, prx-2, prx-3, putative [Ricinus communis] >gi|223530313|gb|EEF32207.1| peroxiredoxins, prx-1, prx-2, prx-3, putative [Ricinus communis]
Unigene10742_All	610	unknown [Glycine max]
Unigene10743_All	567	unnamed protein product [Vitis vinifera]
Unigene10744_All	756	hypothetical protein [Vitis vinifera]
Unigene10745_All	635	predicted protein [Populus trichocarpa] >gi|222873883|gb|EEF11014.1| predicted protein [Populus trichocarpa]
Unigene10747_All	581	unknown [Populus trichocarpa]
Unigene10748_All	570	catalytic, putative [Ricinus communis] >gi|223536879|gb|EEF38517.1| catalytic, putative [Ricinus communis]
Unigene10749_All	570	predicted protein [Populus trichocarpa] >gi|222867625|gb|EEF04756.1| predicted protein [Populus trichocarpa]
Unigene1075_All	624	CTR1-like protein kinase [Rosa hybrid cultivar]
Unigene10750_All	571	unnamed protein product [Vitis vinifera]
Unigene10751_All	571	PREDICTED: hypothetical protein [Vitis vinifera] >gi|270258515|emb|CBI40549.1| unnamed protein product [Vitis vinifera]
Unigene10752_All	587	predicted protein [Populus trichocarpa] >gi|222862031|gb|EEE99573.1| predicted protein [Populus trichocarpa]
Unigene10753_All	576	predicted protein [Populus trichocarpa] >gi|222868032|gb|EEF05163.1| predicted protein [Populus trichocarpa]
Unigene10754_All	575	PREDICTED: hypothetical protein [Vitis vinifera]
Unigene10756_All	598	hypothetical protein SORBIDRAFT_07g014960 [Sorghum bicolor] >gi|241940554|gb|EES13699.1| hypothetical protein SORBIDRAFT_07g014960 [Sorghum bicolor]
Unigene10757_All	584	PREDICTED: hypothetical protein [Vitis vinifera] >gi|147767244|emb|CAN66729.1| hypothetical protein [Vitis vinifera] >gi|270230843|emb|CBI20170.1| unnamed protein product [Vitis vinifera]
Unigene10758_All	586	unnamed protein product [Vitis vinifera]
Unigene10759_All	586	PREDICTED: hypothetical protein [Vitis vinifera] >gi|270234582|emb|CBI23184.1| unnamed protein product [Vitis vinifera]
Unigene1076_All	932	receptor protein kinase, putative [Ricinus communis] >gi|223547592|gb|EEF49087.1| receptor protein kinase, putative [Ricinus communis]
Unigene10760_All	586	PREDICTED: hypothetical protein [Vitis vinifera] >gi|270229239|emb|CBI18167.1| unnamed protein product [Vitis vinifera]
Unigene10761_All	840	glycosyltransferase UGT90A7 [Hieracium pilosella]
Unigene10762_All	1068	predicted protein [Populus trichocarpa] >gi|222851002|gb|EEE88549.1| predicted protein [Populus trichocarpa]
Unigene10763_All	754	predicted protein [Populus trichocarpa] >gi|222844281|gb|EEE81828.1| predicted protein [Populus trichocarpa]
Unigene10764_All	857	predicted protein [Populus trichocarpa] >gi|222856031|gb|EEE93578.1| predicted protein [Populus trichocarpa]
Unigene10765_All	1071	PREDICTED: hypothetical protein [Vitis vinifera]
Unigene10766_All	1455	PREDICTED: hypothetical protein [Vitis vinifera]
Unigene10767_All	667	unnamed protein product [Vitis vinifera]
Unigene10768_All	646	PREDICTED: hypothetical protein [Vitis vinifera]
Unigene10769_All	600	hypothetical protein [Vitis vinifera]
Unigene1077_All	420	PREDICTED: hypothetical protein [Vitis vinifera]
Unigene10770_All	608	unknown [Glycine max]
Unigene10771_All	821	hypothetical protein [Vitis vinifera]
Unigene10772_All	609	unnamed protein product [Vitis vinifera]
Unigene10774_All	664	Nuclear import protein mog1, putative [Ricinus communis] >gi|223536556|gb|EEF38202.1| Nuclear import protein mog1, putative [Ricinus communis]
Unigene10775_All	797	Ufm1-conjugating enzyme, putative [Ricinus communis] >gi|223550700|gb|EEF52186.1| Ufm1-conjugating enzyme, putative [Ricinus communis]
Unigene10776_All	688	catalytic, putative [Ricinus communis] >gi|223535847|gb|EEF37508.1| catalytic, putative [Ricinus communis]
Unigene10777_All	614	unknown [Glycine max]
Unigene10778_All	2143	PREDICTED: hypothetical protein, partial [Vitis vinifera]
Unigene10779_All	898	predicted protein [Populus trichocarpa] >gi|222846686|gb|EEE84233.1| predicted protein [Populus trichocarpa]
Unigene1078_All	922	unnamed protein product [Vitis vinifera]
Unigene10780_All	632	PREDICTED: hypothetical protein [Vitis vinifera] >gi|270231599|emb|CBI20924.1| unnamed protein product [Vitis vinifera]
Unigene10781_All	631	MTACP-1 (MITOCHONDRIAL ACYL CARRIER PROTEIN 1); acyl carrier/ cofactor binding / phosphopantetheine binding [Arabidopsis thaliana] >gi|1703091|sp|P53665.1|ACPM_ARATH RecName: Full=Acyl carrier protein, mitochondrial; AltName: Full=MtACP-1; Short=ACP; AltName: Full=NADH-ubiquinone oxidoreductase 9.6 kDa subunit; Flags: Precursor >gi|903689|gb|AAB96840.1| acyl carrier protein precursor [Arabidopsis…
Unigene10782_All	629	PREDICTED: hypothetical protein [Vitis vinifera]
Unigene10783_All	988	unnamed protein product [Vitis vinifera]
Unigene10784_All	629	unknown [Glycine max]
Unigene10785_All	655	hypothetical protein OsI_04100 [Oryza sativa Indica Group]
Unigene10786_All	682	PREDICTED: hypothetical protein [Vitis vinifera] >gi|270246066|emb|CBI32443.1| unnamed protein product [Vitis vinifera]
Unigene10787_All	1398	conserved hypothetical protein [Ricinus communis] >gi|223548976|gb|EEF50465.1| conserved hypothetical protein [Ricinus communis]
Unigene10788_All	634	calnexin, putative [Ricinus communis] >gi|223550181|gb|EEF51668.1| calnexin, putative [Ricinus communis]
Unigene10789_All	754	PREDICTED: similar to nuclear movement family protein [Vitis vinifera] >gi|270247583|emb|CBI32955.1| unnamed protein product [Vitis vinifera]
Unigene1079_All	2400	predicted protein [Populus trichocarpa] >gi|222850418|gb|EEE87965.1| predicted protein [Populus trichocarpa]
Unigene10790_All	635	conserved hypothetical protein [Ricinus communis] >gi|223531536|gb|EEF33366.1| conserved hypothetical protein [Ricinus communis]
Unigene10791_All	637	predicted protein [Populus trichocarpa] >gi|222850785|gb|EEE88332.1| predicted protein [Populus trichocarpa]
Unigene10792_All	782	PREDICTED: hypothetical protein [Vitis vinifera] >gi|270231719|emb|CBI21044.1| unnamed protein product [Vitis vinifera]
Unigene10793_All	1540	PREDICTED: hypothetical protein [Vitis vinifera]
Unigene10794_All	644	PREDICTED: hypothetical protein [Vitis vinifera] >gi|270241057|emb|CBI28285.1| unnamed protein product [Vitis vinifera]
Unigene10795_All	926	unnamed protein product [Vitis vinifera]
Unigene10796_All	784	PREDICTED: hypothetical protein [Vitis vinifera]
Unigene10797_All	842	DNA-binding protein S1FA, putative [Ricinus communis] >gi|223535464|gb|EEF37133.1| DNA-binding protein S1FA, putative [Ricinus communis]
Unigene10798_All	659	unknown [Glycine max]
Unigene10799_All	648	predicted protein [Populus trichocarpa] >gi|222867362|gb|EEF04493.1| predicted protein [Populus trichocarpa]
Unigene1080_All	1759	PREDICTED: hypothetical protein [Vitis vinifera]
Unigene10800_All	742	unknown [Glycine max]
Unigene10801_All	762	protein induced upon tuberization [Solanum demissum]
Unigene10802_All	656	PREDICTED: hypothetical protein isoform 2 [Vitis vinifera] >gi|225455278|ref|XP_002273913.1| PREDICTED: hypothetical protein isoform 1 [Vitis vinifera] >gi|270234457|emb|CBI23060.1| unnamed protein product [Vitis vinifera]
Unigene10803_All	657	hypothetical protein [Vitis vinifera]
Unigene10805_All	1268	predicted protein [Populus trichocarpa] >gi|222843183|gb|EEE80730.1| predicted protein [Populus trichocarpa]
Unigene10806_All	686	AP-4 complex subunit sigma-1, putative [Ricinus communis] >gi|223546644|gb|EEF48142.1| AP-4 complex subunit sigma-1, putative [Ricinus communis]
Unigene10807_All	689	PREDICTED: hypothetical protein [Vitis vinifera] >gi|270226642|emb|CBI15376.1| unnamed protein product [Vitis vinifera]
Unigene10808_All	668	hypothetical protein [Vitis vinifera]
Unigene10809_All	546	PREDICTED: hypothetical protein [Vitis vinifera]
Unigene1081_All	940	hypothetical protein OsI_10942 [Oryza sativa Indica Group]
Unigene10810_All	868	unnamed protein product [Vitis vinifera]
Unigene10811_All	669	adenosylhomocysteinase/s-adenosyl-l-homocysteine hydrolase [Populus trichocarpa] >gi|118488585|gb|ABK96105.1| unknown [Populus trichocarpa] >gi|222839294|gb|EEE77631.1| adenosylhomocysteinase/s-adenosyl-l-homocysteine hydrolase [Populus trichocarpa]
Unigene10812_All	756	PREDICTED: hypothetical protein [Vitis vinifera] >gi|270231276|emb|CBI20601.1| unnamed protein product [Vitis vinifera]
Unigene10813_All	719	conserved hypothetical protein [Ricinus communis] >gi|223534755|gb|EEF36446.1| conserved hypothetical protein [Ricinus communis]
Unigene10814_All	673	oligopeptidase A, putative [Ricinus communis] >gi|223533399|gb|EEF35149.1| oligopeptidase A, putative [Ricinus communis]
Unigene10815_All	673	PREDICTED: hypothetical protein [Vitis vinifera] >gi|270247309|emb|CBI32684.1| unnamed protein product [Vitis vinifera]
Unigene10816_All	1562	RecName: Full=S-adenosylmethionine synthetase 2; Short=AdoMet synthetase 2; AltName: Full=Methionine adenosyltransferase 2; Short=MAT 2 >gi|726028|gb|AAA81377.1| S-adenosylmethionine synthetase [Actinidia chinensis]
Unigene10817_All	900	PREDICTED: hypothetical protein [Vitis vinifera]
Unigene10818_All	579	PREDICTED: hypothetical protein [Vitis vinifera]
Unigene10819_All	1480	epoxide hydrolase [Solanum tuberosum]
Unigene1082_All	867	unnamed protein product [Vitis vinifera]
Unigene10821_All	686	PREDICTED: hypothetical protein [Vitis vinifera] >gi|270231457|emb|CBI20782.1| unnamed protein product [Vitis vinifera]
Unigene10822_All	717	histidine triad (hit) protein, putative [Ricinus communis] >gi|223540246|gb|EEF41819.1| histidine triad (hit) protein, putative [Ricinus communis]
Unigene10823_All	721	hypothetical protein [Vitis vinifera]
Unigene10824_All	691	PREDICTED: hypothetical protein [Vitis vinifera]
Unigene10825_All	742	PREDICTED: hypothetical protein [Vitis vinifera]
Unigene10826_All	693	unnamed protein product [Vitis vinifera]
Unigene10827_All	694	predicted protein [Populus trichocarpa] >gi|222835196|gb|EEE73631.1| predicted protein [Populus trichocarpa]
Unigene10828_All	702	predicted protein [Populus trichocarpa] >gi|222862407|gb|EEE99913.1| predicted protein [Populus trichocarpa]
Unigene10829_All	697	PREDICTED: hypothetical protein [Vitis vinifera]
Unigene10830_All	953	universal stress protein (USP) family protein / early nodulin ENOD18 family protein [Arabidopsis thaliana] >gi|6714413|gb|AAF26101.1|AC012328_4 unknown protein [Arabidopsis thaliana]
Unigene10831_All	705	common plant regulatory factor 6 [Petroselinum crispum]
Unigene10832_All	2993	hypothetical protein 133 [Saccharum hybrid cultivar SP-80-3280] >gi|48478742|ref|YP_024349.1| hypothetical protein 133 [Saccharum hybrid cultivar SP-80-3280] >gi|50812586|ref|YP_054687.1| hypothetical protein SaofCp081 [Saccharum officinarum] >gi|50812605|ref|YP_054706.1| hypothetical protein SaofCp100 [Saccharum officinarum] >gi|94502706|ref|YP_588376.1| hypothetical protein ZeamMp116 [Zea mays …
Unigene10833_All	1044	14-3-3-like protein [Euphorbia esula]
Unigene10834_All	707	predicted protein [Populus trichocarpa] >gi|222865861|gb|EEF02992.1| predicted protein [Populus trichocarpa]
Unigene10835_All	710	unknown [Populus trichocarpa]
Unigene10836_All	711	mutant cincinnata [Antirrhinum majus]
Unigene10838_All	773	50S ribosomal protein L7/L12, putative [Ricinus communis] >gi|223550509|gb|EEF51996.1| 50S ribosomal protein L7/L12, putative [Ricinus communis]
Unigene10839_All	720	PREDICTED: hypothetical protein, partial [Vitis vinifera]
Unigene1084_All	1128	PREDICTED: hypothetical protein [Vitis vinifera] >gi|270243196|emb|CBI30136.1| unnamed protein product [Vitis vinifera]
Unigene10840_All	1116	Anthranilate synthase component II, putative [Ricinus communis] >gi|223533098|gb|EEF34857.1| Anthranilate synthase component II, putative [Ricinus communis]
Unigene10841_All	724	putative NHX2 antiporter isoform 1 [Vitis vinifera] >gi|261873773|gb|ACY03398.1| putative NHX2 antiporter isoform 2 [Vitis vinifera] >gi|261873775|gb|ACY03399.1| putative NHX2 antiporter isoform 3 [Vitis vinifera]
Unigene10842_All	735	conserved hypothetical protein [Ricinus communis] >gi|223529424|gb|EEF31385.1| conserved hypothetical protein [Ricinus communis]
Unigene10843_All	1083	hypothetical protein [Vitis vinifera]
Unigene10844_All	845	PREDICTED: hypothetical protein [Vitis vinifera] >gi|270251321|emb|CBI34695.1| unnamed protein product [Vitis vinifera]
Unigene10845_All	729	unnamed protein product [Vitis vinifera]
Unigene10846_All	765	unnamed protein product [Vitis vinifera]
Unigene10847_All	1103	PREDICTED: hypothetical protein [Vitis vinifera] >gi|147816093|emb|CAN72892.1| hypothetical protein [Vitis vinifera]
Unigene10848_All	732	PREDICTED: hypothetical protein [Vitis vinifera]
Unigene10849_All	747	PREDICTED: hypothetical protein [Vitis vinifera]
Unigene10850_All	774	hypothetical protein [Vitis vinifera]
Unigene10851_All	2547	PREDICTED: hypothetical protein [Vitis vinifera]
Unigene10852_All	766	NADH dehydrogenase, putative [Ricinus communis] >gi|223547542|gb|EEF49037.1| NADH dehydrogenase, putative [Ricinus communis]
Unigene10853_All	752	predicted protein [Populus trichocarpa] >gi|222856637|gb|EEE94184.1| predicted protein [Populus trichocarpa]
Unigene10854_All	745	PREDICTED: hypothetical protein [Vitis vinifera] >gi|270256820|emb|CBI23586.1| unnamed protein product [Vitis vinifera]
Unigene10855_All	2020	PREDICTED: hypothetical protein [Vitis vinifera]
Unigene10856_All	961	unknown [Populus trichocarpa]
Unigene10857_All	750	ORF 143 [Glycine max]
Unigene10858_All	953	PREDICTED: hypothetical protein [Vitis vinifera] >gi|270227519|emb|CBI16252.1| unnamed protein product [Vitis vinifera]
Unigene10859_All	751	PREDICTED: hypothetical protein [Vitis vinifera]
Unigene1086_All	1264	hypothetical protein [Vitis vinifera]
Unigene10860_All	753	unnamed protein product [Vitis vinifera]
Unigene10861_All	1095	predicted protein [Populus trichocarpa] >gi|222839227|gb|EEE77578.1| predicted protein [Populus trichocarpa]
Unigene10862_All	765	PREDICTED: hypothetical protein [Vitis vinifera]
Unigene10863_All	1539	ribosomal protein L16 [Anethum graveolens]
Unigene10864_All	767	heat shock protein, putative [Ricinus communis] >gi|223528145|gb|EEF30214.1| heat shock protein, putative [Ricinus communis]
Unigene10865_All	776	hydroxysteroid dehydrogenase, putative [Ricinus communis] >gi|223551426|gb|EEF52912.1| hydroxysteroid dehydrogenase, putative [Ricinus communis]
Unigene10867_All	778	conserved hypothetical protein [Ricinus communis] >gi|223536912|gb|EEF38550.1| conserved hypothetical protein [Ricinus communis]
Unigene10868_All	780	PREDICTED: similar to latex-abundant protein isoform 1 [Vitis vinifera]
Unigene10869_All	783	PREDICTED: hypothetical protein [Vitis vinifera]
Unigene1087_All	624	putative glycerophosphoryl diester phosphodiesterase family protein [Nicotiana tabacum] >gi|115500890|dbj|BAF34116.1| glycerophosphodiesterase-like protein [Nicotiana tabacum]
Unigene10870_All	975	PREDICTED: hypothetical protein [Vitis vinifera]
Unigene10871_All	784	unnamed protein product [Vitis vinifera]
Unigene10872_All	859	conserved hypothetical protein [Ricinus communis] >gi|223546193|gb|EEF47695.1| conserved hypothetical protein [Ricinus communis]
Unigene10873_All	842	predicted protein [Populus trichocarpa] >gi|222865005|gb|EEF02136.1| predicted protein [Populus trichocarpa]
Unigene10874_All	794	PREDICTED: hypothetical protein [Vitis vinifera] >gi|270306156|emb|CBI17214.1| unnamed protein product [Vitis vinifera]
Unigene10875_All	837	unknown [Glycine max]
Unigene10876_All	796	predicted protein [Populus trichocarpa] >gi|222857830|gb|EEE95377.1| predicted protein [Populus trichocarpa]
Unigene10877_All	1226	PREDICTED: hypothetical protein isoform 1 [Vitis vinifera]
Unigene10878_All	2720	sucrose phosphate synthase protein 2 [Prunus persica]
Unigene10879_All	1029	PREDICTED: hypothetical protein [Vitis vinifera]
Unigene1088_All	1195	hypothetical protein OsI_01833 [Oryza sativa Indica Group]
Unigene10880_All	809	predicted protein [Populus trichocarpa] >gi|222846157|gb|EEE83704.1| predicted protein [Populus trichocarpa]
Unigene10881_All	1133	unnamed protein product [Vitis vinifera]
Unigene10882_All	1582	PREDICTED: hypothetical protein [Vitis vinifera] >gi|270260174|emb|CBI32008.1| unnamed protein product [Vitis vinifera]
Unigene10883_All	1169	predicted protein [Populus trichocarpa] >gi|222854628|gb|EEE92175.1| predicted protein [Populus trichocarpa]
Unigene10884_All	872	PREDICTED: hypothetical protein [Vitis vinifera] >gi|270232590|emb|CBI21911.1| unnamed protein product [Vitis vinifera]
Unigene10885_All	1881	Ras-GTPase-activating protein-binding protein, putative [Ricinus communis] >gi|223534106|gb|EEF35823.1| Ras-GTPase-activating protein-binding protein, putative [Ricinus communis]
Unigene10886_All	1301	PREDICTED: hypothetical protein [Vitis vinifera] >gi|270254259|emb|CBI36651.1| unnamed protein product [Vitis vinifera]
Unigene10887_All	843	clathrin assembly protein, putative [Ricinus communis] >gi|223545449|gb|EEF46954.1| clathrin assembly protein, putative [Ricinus communis]
Unigene10888_All	906	unknown [Populus trichocarpa]
Unigene10889_All	1194	predicted protein [Populus trichocarpa] >gi|222852155|gb|EEE89702.1| predicted protein [Populus trichocarpa]
Unigene1089_All	1466	PREDICTED: hypothetical protein [Vitis vinifera]
Unigene10890_All	846	PREDICTED: hypothetical protein [Vitis vinifera] >gi|270252640|emb|CBI19251.1| unnamed protein product [Vitis vinifera]
Unigene10891_All	851	PREDICTED: hypothetical protein [Vitis vinifera]
Unigene10892_All	1027	PREDICTED: hypothetical protein [Vitis vinifera]
Unigene10893_All	853	predicted protein [Populus trichocarpa] >gi|118483816|gb|ABK93800.1| unknown [Populus trichocarpa] >gi|118485318|gb|ABK94518.1| unknown [Populus trichocarpa] >gi|222864271|gb|EEF01402.1| predicted protein [Populus trichocarpa]
Unigene10894_All	851	ATP synthase beta subunit [Polyspora axillaris]
Unigene10895_All	858	putative RING zinc finger protein [Arabidopsis thaliana]
Unigene10896_All	1193	PREDICTED: hypothetical protein [Vitis vinifera]
Unigene10897_All	3938	PREDICTED: hypothetical protein [Vitis vinifera] >gi|270253939|emb|CBI36337.1| unnamed protein product [Vitis vinifera]
Unigene10898_All	996	PREDICTED: similar to 30S ribosomal protein S11, putative [Vitis vinifera]
Unigene10899_All	863	PREDICTED: hypothetical protein [Vitis vinifera]
Unigene109_All	1917	PREDICTED: similar to GCN5-related N-acetyltransferase (GNAT) family protein / amino acid kinase family protein [Vitis vinifera]
Unigene1090_All	1805	hypothetical protein [Vitis vinifera]
Unigene10900_All	1008	ubiquitin conjugating enzyme 2 [Solanum lycopersicum]
Unigene10901_All	1238	PREDICTED: hypothetical protein [Vitis vinifera]
Unigene10902_All	870	PREDICTED: hypothetical protein isoform 1 [Vitis vinifera] >gi|147858660|emb|CAN80430.1| hypothetical protein [Vitis vinifera]
Unigene10903_All	873	PREDICTED: hypothetical protein [Vitis vinifera]
Unigene10904_All	904	30S ribosomal protein S5, putative [Ricinus communis] >gi|223549356|gb|EEF50844.1| 30S ribosomal protein S5, putative [Ricinus communis]
Unigene10905_All	1353	nucleolysin tia-1, putative [Ricinus communis] >gi|223531377|gb|EEF33213.1| nucleolysin tia-1, putative [Ricinus communis]
Unigene10906_All	1014	PREDICTED: hypothetical protein [Vitis vinifera]
Unigene10907_All	926	predicted protein [Populus trichocarpa] >gi|222870545|gb|EEF07676.1| predicted protein [Populus trichocarpa]
Unigene10908_All	1371	unnamed protein product [Vitis vinifera]
Unigene10909_All	1193	PREDICTED: hypothetical protein [Vitis vinifera] >gi|147792025|emb|CAN62037.1| hypothetical protein [Vitis vinifera] >gi|270243385|emb|CBI30325.1| unnamed protein product [Vitis vinifera]
Unigene10910_All	901	ankyrin repeat-containing protein, putative [Ricinus communis] >gi|223533867|gb|EEF35597.1| ankyrin repeat-containing protein, putative [Ricinus communis]
Unigene10911_All	892	PREDICTED: hypothetical protein [Vitis vinifera]
Unigene10912_All	1440	unnamed protein product [Vitis vinifera]
Unigene10913_All	904	ubiquitin-protein ligase, putative [Ricinus communis] >gi|223551319|gb|EEF52805.1| ubiquitin-protein ligase, putative [Ricinus communis]
Unigene10914_All	2659	PREDICTED: hypothetical protein [Vitis vinifera]
Unigene10915_All	908	PREDICTED: hypothetical protein [Vitis vinifera] >gi|270239395|emb|CBI26629.1| unnamed protein product [Vitis vinifera]
Unigene10916_All	909	PREDICTED: hypothetical protein [Vitis vinifera]
Unigene10917_All	910	PREDICTED: hypothetical protein isoform 1 [Vitis vinifera] >gi|270231691|emb|CBI21016.1| unnamed protein product [Vitis vinifera]
Unigene10918_All	915	predicted protein [Ostreococcus lucimarinus CCE9901] >gi|144580847|gb|ABO98905.1| predicted protein [Ostreococcus lucimarinus CCE9901]
Unigene10919_All	909	unnamed protein product [Vitis vinifera]
Unigene1092_All	2587	PREDICTED: hypothetical protein [Vitis vinifera] >gi|270231355|emb|CBI20680.1| unnamed protein product [Vitis vinifera]
Unigene10920_All	1416	PREDICTED: hypothetical protein isoform 1 [Vitis vinifera]
Unigene10921_All	1546	PPase [Hevea brasiliensis]
Unigene10922_All	1449	unnamed protein product [Vitis vinifera]
Unigene10923_All	929	hypothetical protein [Vitis vinifera]
Unigene10924_All	925	predicted protein [Populus trichocarpa] >gi|118488161|gb|ABK95900.1| unknown [Populus trichocarpa] >gi|222833340|gb|EEE71817.1| predicted protein [Populus trichocarpa]
Unigene10926_All	1144	PREDICTED: hypothetical protein [Vitis vinifera]
Unigene10927_All	936	PREDICTED: hypothetical protein [Vitis vinifera] >gi|147822222|emb|CAN63940.1| hypothetical protein [Vitis vinifera] >gi|270241331|emb|CBI28555.1| unnamed protein product [Vitis vinifera]
Unigene10928_All	936	PREDICTED: hypothetical protein [Vitis vinifera] >gi|270251563|emb|CBI34936.1| unnamed protein product [Vitis vinifera]
Unigene10929_All	1103	predicted protein [Populus trichocarpa] >gi|224129034|ref|XP_002320484.1| predicted protein [Populus trichocarpa] >gi|118480997|gb|ABK92452.1| unknown [Populus trichocarpa] >gi|222835778|gb|EEE74213.1| predicted protein [Populus trichocarpa] >gi|222861257|gb|EEE98799.1| predicted protein [Populus trichocarpa]
Unigene1093_All	589	conserved hypothetical protein [Ricinus communis] >gi|223543892|gb|EEF45418.1| conserved hypothetical protein [Ricinus communis]
Unigene10930_All	978	50S ribosomal protein L5 [Camellia sinensis]
Unigene10931_All	980	PREDICTED: hypothetical protein [Vitis vinifera] >gi|270243877|emb|CBI30816.1| unnamed protein product [Vitis vinifera]
Unigene10932_All	1183	PREDICTED: hypothetical protein [Vitis vinifera] >gi|270255915|emb|CBI38288.1| unnamed protein product [Vitis vinifera]
Unigene10933_All	943	conserved hypothetical protein [Ricinus communis] >gi|223551193|gb|EEF52679.1| conserved hypothetical protein [Ricinus communis]
Unigene10934_All	1012	PREDICTED: hypothetical protein [Vitis vinifera] >gi|270231866|emb|CBI21191.1| unnamed protein product [Vitis vinifera]
Unigene10935_All	948	predicted protein [Populus trichocarpa] >gi|222869813|gb|EEF06944.1| predicted protein [Populus trichocarpa]
Unigene10936_All	949	PREDICTED: hypothetical protein [Vitis vinifera] >gi|270254381|emb|CBI36772.1| unnamed protein product [Vitis vinifera]
Unigene10937_All	964	PREDICTED: hypothetical protein [Vitis vinifera] >gi|270240653|emb|CBI27882.1| unnamed protein product [Vitis vinifera]
Unigene10938_All	1236	ubiquitin-protein ligase, putative [Ricinus communis] >gi|223547375|gb|EEF48870.1| ubiquitin-protein ligase, putative [Ricinus communis]
Unigene10939_All	1013	PREDICTED: hypothetical protein [Vitis vinifera] >gi|270243355|emb|CBI30295.1| unnamed protein product [Vitis vinifera]
Unigene10940_All	1056	PREDICTED: hypothetical protein [Vitis vinifera] >gi|270237484|emb|CBI25769.1| unnamed protein product [Vitis vinifera]
Unigene10941_All	1061	PREDICTED: hypothetical protein [Vitis vinifera]
Unigene10942_All	1133	PREDICTED: hypothetical protein isoform 2 [Vitis vinifera] >gi|225439743|ref|XP_002274395.1| PREDICTED: hypothetical protein isoform 3 [Vitis vinifera] >gi|225439745|ref|XP_002274341.1| PREDICTED: hypothetical protein isoform 1 [Vitis vinifera] >gi|147801762|emb|CAN77855.1| hypothetical protein [Vitis vinifera] >gi|270247235|emb|CBI32610.1| unnamed protein product [Vitis vinifera]
Unigene10943_All	1260	aldo-keto reductase, putative [Ricinus communis] >gi|223548017|gb|EEF49509.1| aldo-keto reductase, putative [Ricinus communis]
Unigene10944_All	1008	unknown [Petunia integrifolia subsp. inflata]
Unigene10945_All	1012	Protein Z, putative [Ricinus communis] >gi|223550982|gb|EEF52468.1| Protein Z, putative [Ricinus communis]
Unigene10946_All	2739	PREDICTED: hypothetical protein [Vitis vinifera]
Unigene10947_All	1047	PREDICTED: hypothetical protein [Vitis vinifera]
Unigene10948_All	1440	predicted protein [Populus trichocarpa] >gi|118483383|gb|ABK93592.1| unknown [Populus trichocarpa] >gi|222842473|gb|EEE80020.1| predicted protein [Populus trichocarpa]
Unigene10949_All	1023	vacuolar ATP synthase subunit E, putative [Ricinus communis] >gi|223549809|gb|EEF51297.1| vacuolar ATP synthase subunit E, putative [Ricinus communis]
Unigene1095_All	2379	PREDICTED: hypothetical protein [Vitis vinifera]
Unigene10950_All	1077	conserved hypothetical protein [Ricinus communis] >gi|223533353|gb|EEF35104.1| conserved hypothetical protein [Ricinus communis]
Unigene10951_All	1043	conserved hypothetical protein [Ricinus communis] >gi|223550992|gb|EEF52478.1| conserved hypothetical protein [Ricinus communis]
Unigene10952_All	1029	predicted protein [Populus trichocarpa] >gi|222870787|gb|EEF07918.1| predicted protein [Populus trichocarpa]
Unigene10953_All	1185	unnamed protein product [Vitis vinifera]
Unigene10954_All	1043	PREDICTED: hypothetical protein [Vitis vinifera]
Unigene10955_All	1032	PREDICTED: hypothetical protein [Vitis vinifera]
Unigene10956_All	1505	DELLA domain GRAS family transcription factor, GA insensitive (GAI), GA1-3 1 (RGA1) repressor protein [Populus trichocarpa] >gi|222852270|gb|EEE89817.1| DELLA domain GRAS family transcription factor, GA insensitive (GAI), GA1-3 1 (RGA1) repressor protein [Populus trichocarpa]
Unigene10957_All	1038	predicted protein [Populus trichocarpa] >gi|222843833|gb|EEE81380.1| predicted protein [Populus trichocarpa]
Unigene10958_All	2504	inositol phosphate kinase [Glycine max]
Unigene10959_All	1044	predicted protein [Populus trichocarpa] >gi|222835764|gb|EEE74199.1| predicted protein [Populus trichocarpa]
Unigene1096_All	804	PREDICTED: hypothetical protein [Vitis vinifera]
Unigene10960_All	1046	PREDICTED: hypothetical protein [Vitis vinifera]
Unigene10961_All	1058	unnamed protein product [Vitis vinifera]
Unigene10962_All	1111	PREDICTED: hypothetical protein [Vitis vinifera] >gi|270257753|emb|CBI39795.1| unnamed protein product [Vitis vinifera]
Unigene10963_All	1068	PREDICTED: hypothetical protein [Vitis vinifera]
Unigene10964_All	1292	predicted protein [Populus trichocarpa] >gi|222843800|gb|EEE81347.1| predicted protein [Populus trichocarpa]
Unigene10965_All	1067	PREDICTED: hypothetical protein [Vitis vinifera] >gi|147811153|emb|CAN70163.1| hypothetical protein [Vitis vinifera]
Unigene10966_All	1075	PREDICTED: hypothetical protein [Vitis vinifera]
Unigene10967_All	1079	PREDICTED: hypothetical protein [Vitis vinifera]
Unigene10968_All	1168	predicted protein [Populus trichocarpa] >gi|222835238|gb|EEE73673.1| predicted protein [Populus trichocarpa]
Unigene10969_All	1087	hypothetical protein [Vitis vinifera]
Unigene1097_All	917	hypothetical protein [Vitis vinifera]
Unigene10970_All	1094	PREDICTED: hypothetical protein [Vitis vinifera]
Unigene10971_All	1155	ubiquitin-conjugating enzyme e2S, putative [Ricinus communis] >gi|223537081|gb|EEF38716.1| ubiquitin-conjugating enzyme e2S, putative [Ricinus communis]
Unigene10972_All	1954	PREDICTED: hypothetical protein [Vitis vinifera]
Unigene10973_All	2250	10-formyltetrahydrofolate synthetase [Populus trichocarpa] >gi|222844912|gb|EEE82459.1| 10-formyltetrahydrofolate synthetase [Populus trichocarpa]
Unigene10974_All	1191	PREDICTED: hypothetical protein [Vitis vinifera] >gi|270243269|emb|CBI30209.1| unnamed protein product [Vitis vinifera]
Unigene10975_All	1361	unnamed protein product [Vitis vinifera]
Unigene10976_All	1125	predicted protein [Populus trichocarpa] >gi|222860255|gb|EEE97802.1| predicted protein [Populus trichocarpa]
Unigene10977_All	1135	PREDICTED: hypothetical protein [Vitis vinifera]
Unigene10978_All	1128	hypothetical protein [Vitis vinifera]
Unigene10979_All	1150	predicted protein [Populus trichocarpa] >gi|222858139|gb|EEE95686.1| predicted protein [Populus trichocarpa]
Unigene1098_All	1923	RNA binding protein, putative [Ricinus communis] >gi|223531060|gb|EEF32910.1| RNA binding protein, putative [Ricinus communis]
Unigene10980_All	1156	granule-bound starch synthase [Nelumbo nucifera]
Unigene10981_All	1251	PREDICTED: hypothetical protein [Vitis vinifera] >gi|270239661|emb|CBI26894.1| unnamed protein product [Vitis vinifera]
Unigene10982_All	2110	conserved hypothetical protein [Ricinus communis] >gi|223538447|gb|EEF40053.1| conserved hypothetical protein [Ricinus communis]
Unigene10983_All	1217	U2 small nuclear ribonucleoprotein A, putative [Ricinus communis] >gi|223548673|gb|EEF50164.1| U2 small nuclear ribonucleoprotein A, putative [Ricinus communis]
Unigene10984_All	2195	60S ribosomal protein L16, putative [Ricinus communis] >gi|223523477|gb|EEF27073.1| 60S ribosomal protein L16, putative [Ricinus communis]
Unigene10985_All	1201	ubiquitin-protein ligase, putative [Ricinus communis] >gi|223547036|gb|EEF48533.1| ubiquitin-protein ligase, putative [Ricinus communis]
Unigene10986_All	1203	PREDICTED: hypothetical protein [Vitis vinifera] >gi|270243533|emb|CBI30473.1| unnamed protein product [Vitis vinifera]
Unigene10987_All	1215	PREDICTED: hypothetical protein isoform 1 [Vitis vinifera]
Unigene10988_All	1215	PREDICTED: hypothetical protein [Vitis vinifera]
Unigene10989_All	1331	PREDICTED: hypothetical protein [Vitis vinifera] >gi|270231357|emb|CBI20682.1| unnamed protein product [Vitis vinifera]
Unigene1099_All	1338	PREDICTED: hypothetical protein [Vitis vinifera] >gi|147788313|emb|CAN67727.1| hypothetical protein [Vitis vinifera] >gi|270241431|emb|CBI28653.1| unnamed protein product [Vitis vinifera]
Unigene10990_All	1271	2-oxoglutarate-dependent dioxygenase [Populus trichocarpa] >gi|222871304|gb|EEF08435.1| 2-oxoglutarate-dependent dioxygenase [Populus trichocarpa]
Unigene10991_All	1248	predicted protein [Populus trichocarpa] >gi|222861120|gb|EEE98662.1| predicted protein [Populus trichocarpa]
Unigene10992_All	1254	PREDICTED: hypothetical protein [Vitis vinifera] >gi|270251800|emb|CBI35169.1| unnamed protein product [Vitis vinifera]
Unigene10993_All	1550	PREDICTED: hypothetical protein [Vitis vinifera] >gi|270227741|emb|CBI16474.1| unnamed protein product [Vitis vinifera]
Unigene10994_All	1257	PREDICTED: hypothetical protein [Vitis vinifera]
Unigene10995_All	2120	unnamed protein product [Vitis vinifera]
Unigene10996_All	1926	whitefly-induced gp91-phox [Solanum lycopersicum] >gi|8131890|gb|AAF73124.1|AF148534_1 whitefly-induced gp91-phox [Solanum lycopersicum]
Unigene10997_All	1266	PREDICTED: hypothetical protein [Vitis vinifera] >gi|270239008|emb|CBI26244.1| unnamed protein product [Vitis vinifera]
Unigene10998_All	1271	predicted protein [Populus trichocarpa] >gi|222858920|gb|EEE96467.1| predicted protein [Populus trichocarpa]
Unigene10999_All	1607	unnamed protein product [Vitis vinifera]
Unigene11_All	800	PREDICTED: hypothetical protein [Vitis vinifera]
Unigene110_All	2083	Glucan endo-1,3-beta-glucosidase precursor, putative [Ricinus communis] >gi|223542313|gb|EEF43855.1| Glucan endo-1,3-beta-glucosidase precursor, putative [Ricinus communis]
Unigene1100_All	464	predicted protein [Populus trichocarpa] >gi|222832370|gb|EEE70847.1| predicted protein [Populus trichocarpa]
Unigene11000_All	1286	serine-threonine protein kinase, plant-type, putative [Ricinus communis] >gi|223547679|gb|EEF49172.1| serine-threonine protein kinase, plant-type, putative [Ricinus communis]
Unigene11001_All	1287	PREDICTED: similar to JAB [Vitis vinifera]
Unigene11002_All	1300	PREDICTED: hypothetical protein [Vitis vinifera] >gi|270252734|emb|CBI19345.1| unnamed protein product [Vitis vinifera]
Unigene11003_All	1477	PREDICTED: hypothetical protein [Vitis vinifera]
Unigene11004_All	1351	PREDICTED: hypothetical protein [Vitis vinifera]
Unigene11005_All	1440	UDP-galactose [Malus x domestica]
Unigene11006_All	1667	unnamed protein product [Vitis vinifera]
Unigene11007_All	1336	predicted protein [Populus trichocarpa] >gi|222848811|gb|EEE86358.1| predicted protein [Populus trichocarpa]
Unigene11008_All	1423	PREDICTED: hypothetical protein [Vitis vinifera] >gi|270235781|emb|CBI24906.1| unnamed protein product [Vitis vinifera]
Unigene11009_All	1332	zinc finger protein, putative [Ricinus communis] >gi|223551254|gb|EEF52740.1| zinc finger protein, putative [Ricinus communis]
Unigene11010_All	1428	3-ketoacyl-CoA reductase 1 [Gossypium hirsutum]
Unigene11011_All	1461	unnamed protein product [Vitis vinifera]
Unigene11012_All	1676	PREDICTED: hypothetical protein [Vitis vinifera]
Unigene11013_All	1593	unnamed protein product [Vitis vinifera]
Unigene11014_All	1741	predicted protein [Populus trichocarpa] >gi|222863574|gb|EEF00705.1| predicted protein [Populus trichocarpa]
Unigene11015_All	1435	PREDICTED: hypothetical protein [Vitis vinifera] >gi|270250798|emb|CBI33976.1| unnamed protein product [Vitis vinifera]
Unigene11016_All	1455	purine permease, putative [Ricinus communis] >gi|223550981|gb|EEF52467.1| purine permease, putative [Ricinus communis]
Unigene11017_All	2406	PREDICTED: hypothetical protein [Vitis vinifera] >gi|270226158|emb|CBI14892.1| unnamed protein product [Vitis vinifera]
Unigene11018_All	1496	strictosidine synthase, putative [Ricinus communis] >gi|223547191|gb|EEF48687.1| strictosidine synthase, putative [Ricinus communis]
Unigene11019_All	1395	PREDICTED: hypothetical protein [Vitis vinifera]
Unigene11020_All	1540	2-dehydro-3-deoxyphosphoheptonate aldolase/ 3-deoxy-d-arabino-heptulosonate 7-phosphate synthetase [Populus trichocarpa] >gi|118486265|gb|ABK94974.1| unknown [Populus trichocarpa] >gi|222856813|gb|EEE94360.1| 2-dehydro-3-deoxyphosphoheptonate aldolase/ 3-deoxy-d-arabino-heptulosonate 7-phosphate synthetase [Populus trichocarpa]
Unigene11021_All	1495	PREDICTED: hypothetical protein [Vitis vinifera]
Unigene11022_All	1538	PREDICTED: hypothetical protein [Vitis vinifera] >gi|270259937|emb|CBI31774.1| unnamed protein product [Vitis vinifera]
Unigene11023_All	1753	transcription factor IIIA [Solanum lycopersicum] >gi|115279800|gb|ABI85393.1| transcription factor IIIA [Solanum lycopersicum]
Unigene11024_All	1569	predicted protein [Populus trichocarpa] >gi|222874721|gb|EEF11852.1| predicted protein [Populus trichocarpa]
Unigene11025_All	1594	PREDICTED: hypothetical protein [Vitis vinifera]
Unigene11026_All	1590	PREDICTED: hypothetical protein [Vitis vinifera] >gi|147865786|emb|CAN81152.1| hypothetical protein [Vitis vinifera]
Unigene11027_All	1599	Aspartic proteinase nepenthesin-1 precursor, putative [Ricinus communis] >gi|223547112|gb|EEF48609.1| Aspartic proteinase nepenthesin-1 precursor, putative [Ricinus communis]
Unigene11028_All	1981	dihydrolipoamide dehydrogenase, putative [Ricinus communis] >gi|223541601|gb|EEF43150.1| dihydrolipoamide dehydrogenase, putative [Ricinus communis]
Unigene11029_All	1929	PREDICTED: hypothetical protein [Vitis vinifera]
Unigene11030_All	2022	phosphate transporter [Catharanthus roseus]
Unigene11031_All	1974	PREDICTED: similar to glutamate-ammonia ligase [Vitis vinifera]
Unigene11032_All	2118	PREDICTED: hypothetical protein [Vitis vinifera] >gi|270228494|emb|CBI17431.1| unnamed protein product [Vitis vinifera]
Unigene11033_All	2282	predicted protein [Populus trichocarpa] >gi|222834031|gb|EEE72508.1| predicted protein [Populus trichocarpa]
Unigene11034_All	2160	PREDICTED: hypothetical protein [Vitis vinifera] >gi|270232259|emb|CBI21582.1| unnamed protein product [Vitis vinifera]
Unigene11035_All	2564	PREDICTED: hypothetical protein [Vitis vinifera]
Unigene11036_All	2481	hypothetical protein [Vitis vinifera]
Unigene11037_All	2677	PREDICTED: hypothetical protein [Vitis vinifera]
Unigene11038_All	2904	PREDICTED: hypothetical protein [Vitis vinifera] >gi|270255635|emb|CBI38019.1| unnamed protein product [Vitis vinifera]
Unigene11039_All	2747	PREDICTED: hypothetical protein [Vitis vinifera]
Unigene1104_All	401	PREDICTED: hypothetical protein [Vitis vinifera]
Unigene11040_All	3672	PREDICTED: similar to pumilio domain-containing protein PPD1 [Vitis vinifera] >gi|270229521|emb|CBI18445.1| unnamed protein product [Vitis vinifera]
Unigene11041_All	889	unnamed protein product [Vitis vinifera]
Unigene11042_All	1245	PREDICTED: hypothetical protein [Vitis vinifera]
Unigene11043_All	670	hypothetical protein Kpol_1058p4 [Vanderwaltozyma polyspora DSM 70294] >gi|156115986|gb|EDO17467.1| hypothetical protein Kpol_1058p4 [Vanderwaltozyma polyspora DSM 70294]
Unigene11044_All	398	tRNA (guanine-n(7)-)-methyltransferase, putative [Ricinus communis] >gi|223530914|gb|EEF32774.1| tRNA (guanine-n(7)-)-methyltransferase, putative [Ricinus communis]
Unigene11045_All	1197	PREDICTED: hypothetical protein [Vitis vinifera] >gi|270253046|emb|CBI19657.1| unnamed protein product [Vitis vinifera]
Unigene11046_All	2254	r3h domain containing protein, putative [Ricinus communis] >gi|223535735|gb|EEF37398.1| r3h domain containing protein, putative [Ricinus communis]
Unigene11047_All	1278	PREDICTED: hypothetical protein [Vitis vinifera]
Unigene11048_All	1103	chaperonin [Micromonas sp. RCC299] >gi|226518514|gb|ACO64506.1| chaperonin [Micromonas sp. RCC299]
Unigene11049_All	2845	unnamed protein product [Vitis vinifera]
Unigene1105_All	1449	orf104 [Vitis vinifera] >gi|209954156|emb|CAQ77593.1| orf104 [Vitis vinifera] >gi|239764779|gb|ACS15247.1| ORF104 [Vitis vinifera]
Unigene11050_All	1635	unnamed protein product [Vitis vinifera]
Unigene11051_All	449	PREDICTED: hypothetical protein, partial [Vitis vinifera]
Unigene11052_All	1636	PREDICTED: hypothetical protein isoform 1 [Vitis vinifera] >gi|147810455|emb|CAN69806.1| hypothetical protein [Vitis vinifera]
Unigene11053_All	1873	hypothetical protein [Vitis vinifera]
Unigene11054_All	1896	dimethylaniline monooxygenase, putative [Ricinus communis] >gi|223526440|gb|EEF28718.1| dimethylaniline monooxygenase, putative [Ricinus communis]
Unigene11055_All	818	PREDICTED: hypothetical protein [Vitis vinifera] >gi|270226805|emb|CBI15539.1| unnamed protein product [Vitis vinifera]
Unigene11056_All	802	hypothetical protein [Vitis vinifera]
Unigene11057_All	1936	PREDICTED: hypothetical protein [Vitis vinifera]
Unigene11058_All	323	hypothetical protein [Vitis vinifera]
Unigene11059_All	848	unnamed protein product [Vitis vinifera]
Unigene1106_All	734	PREDICTED: hypothetical protein [Vitis vinifera]
Unigene11060_All	1658	PREDICTED: hypothetical protein [Vitis vinifera] >gi|270306682|emb|CBI34186.1| unnamed protein product [Vitis vinifera]
Unigene11061_All	1364	PREDICTED: hypothetical protein [Vitis vinifera]
Unigene11062_All	486	predicted protein [Populus trichocarpa] >gi|222862679|gb|EEF00186.1| predicted protein [Populus trichocarpa]
Unigene11063_All	505	PREDICTED: hypothetical protein [Vitis vinifera]
Unigene11064_All	1511	PREDICTED: hypothetical protein [Vitis vinifera] >gi|270241361|emb|CBI28585.1| unnamed protein product [Vitis vinifera]
Unigene11065_All	1522	predicted protein [Physcomitrella patens subsp. patens] >gi|162693820|gb|EDQ80171.1| predicted protein [Physcomitrella patens subsp. patens]
Unigene11066_All	417	PREDICTED: similar to LTA2 (PLASTID E2 SUBUNIT OF PYRUVATE DECARBOXYLASE); dihydrolipoyllysine-residue acetyltransferase [Vitis vinifera]
Unigene11067_All	545	ATP/GTP/Ca++ binding protein [Cucumis melo]
Unigene11068_All	1314	PREDICTED: hypothetical protein [Vitis vinifera]
Unigene11069_All	1778	unnamed protein product [Vitis vinifera]
Unigene1107_All	1588	PREDICTED: hypothetical protein [Vitis vinifera] >gi|270255508|emb|CBI37892.1| unnamed protein product [Vitis vinifera]
Unigene11070_All	2261	PREDICTED: hypothetical protein [Vitis vinifera] >gi|270228285|emb|CBI17095.1| unnamed protein product [Vitis vinifera]
Unigene11071_All	851	unnamed protein product [Vitis vinifera]
Unigene11072_All	2245	PREDICTED: hypothetical protein [Vitis vinifera]
Unigene11073_All	1957	PREDICTED: hypothetical protein [Vitis vinifera]
Unigene11074_All	537	hypothetical protein [Vitis vinifera]
Unigene11075_All	1182	hypothetical protein [Vitis vinifera]
Unigene11076_All	571	predicted protein [Populus trichocarpa] >gi|118486925|gb|ABK95296.1| unknown [Populus trichocarpa] >gi|222844100|gb|EEE81647.1| predicted protein [Populus trichocarpa]
Unigene11077_All	1054	hypothetical protein [Vitis vinifera]
Unigene11078_All	581	Vesicle-associated membrane protein, putative [Ricinus communis] >gi|223539681|gb|EEF41263.1| Vesicle-associated membrane protein, putative [Ricinus communis]
Unigene11079_All	1195	chromodomain helicase DNA binding protein, putative [Ricinus communis] >gi|223545389|gb|EEF46894.1| chromodomain helicase DNA binding protein, putative [Ricinus communis]
Unigene1108_All	323	PREDICTED: hypothetical protein [Vitis vinifera]
Unigene11080_All	711	conserved hypothetical protein [Ricinus communis] >gi|223551332|gb|EEF52818.1| conserved hypothetical protein [Ricinus communis]
Unigene11081_All	860	unnamed protein product [Vitis vinifera]
Unigene11082_All	1949	unnamed protein product [Vitis vinifera]
Unigene11083_All	1552	PREDICTED: hypothetical protein [Vitis vinifera]
Unigene11084_All	1016	Mid2p-like protein [Saccharomyces cerevisiae YJM789]
Unigene11085_All	1643	zinc finger protein, putative [Ricinus communis] >gi|223535492|gb|EEF37161.1| zinc finger protein, putative [Ricinus communis]
Unigene11087_All	525	ubiquitin-protein ligase, putative [Ricinus communis] >gi|223531573|gb|EEF33402.1| ubiquitin-protein ligase, putative [Ricinus communis]
Unigene11088_All	1021	unnamed protein product [Vitis vinifera]
Unigene11089_All	1998	PREDICTED: hypothetical protein [Vitis vinifera]
Unigene1109_All	1342	PREDICTED: hypothetical protein [Vitis vinifera]
Unigene11091_All	756	PREDICTED: hypothetical protein [Vitis vinifera] >gi|270238830|emb|CBI26066.1| unnamed protein product [Vitis vinifera]
Unigene11092_All	1382	unknown protein [Arabidopsis thaliana] >gi|75170771|sp|Q9FI70.1|FK122_ARATH RecName: Full=F-box/kelch-repeat protein At5g49000 >gi|10177190|dbj|BAB10324.1| unnamed protein product [Arabidopsis thaliana] >gi|119360043|gb|ABL66750.1| At5g49000 [Arabidopsis thaliana]
Unigene11093_All	519	unnamed protein product [Vitis vinifera]
Unigene11094_All	3006	PREDICTED: similar to E3 ubiquitin-protein ligase UPL1 [Vitis vinifera]
Unigene11095_All	976	hypothetical protein SORBIDRAFT_02g033135 [Sorghum bicolor] >gi|241924062|gb|EER97206.1| hypothetical protein SORBIDRAFT_02g033135 [Sorghum bicolor]
Unigene11096_All	1469	PREDICTED: hypothetical protein [Vitis vinifera] >gi|270242903|emb|CBI29843.1| unnamed protein product [Vitis vinifera]
Unigene11097_All	533	predicted protein [Populus trichocarpa] >gi|222839006|gb|EEE77357.1| predicted protein [Populus trichocarpa]
Unigene11098_All	1733	unnamed protein product [Vitis vinifera]
Unigene11099_All	1425	conserved hypothetical protein [Ricinus communis] >gi|223542722|gb|EEF44259.1| conserved hypothetical protein [Ricinus communis]
Unigene111_All	1921	unnamed protein product [Vitis vinifera]
Unigene1110_All	616	PREDICTED: hypothetical protein [Vitis vinifera] >gi|270231143|emb|CBI20470.1| unnamed protein product [Vitis vinifera]
Unigene11101_All	851	PREDICTED: hypothetical protein [Vitis vinifera]
Unigene11103_All	1713	PREDICTED: hypothetical protein [Vitis vinifera]
Unigene11104_All	1681	predicted protein [Populus trichocarpa] >gi|118485142|gb|ABK94434.1| unknown [Populus trichocarpa] >gi|222870277|gb|EEF07408.1| predicted protein [Populus trichocarpa]
Unigene11105_All	831	PREDICTED: hypothetical protein isoform 3 [Vitis vinifera]
Unigene11106_All	361	PREDICTED: hypothetical protein [Vitis vinifera]
Unigene11107_All	1527	PREDICTED: hypothetical protein [Vitis vinifera] >gi|270228382|emb|CBI17192.1| unnamed protein product [Vitis vinifera]
Unigene11109_All	623	unnamed protein product [Vitis vinifera]
Unigene1111_All	1909	unnamed protein product [Vitis vinifera]
Unigene11110_All	1416	PREDICTED: hypothetical protein [Vitis vinifera] >gi|270240693|emb|CBI27922.1| unnamed protein product [Vitis vinifera]
Unigene11111_All	767	PREDICTED: hypothetical protein [Vitis vinifera] >gi|270239779|emb|CBI27012.1| unnamed protein product [Vitis vinifera]
Unigene11112_All	1538	PREDICTED: hypothetical protein [Vitis vinifera]
Unigene11113_All	468	unnamed protein product [Vitis vinifera]
Unigene11114_All	560	PREDICTED: hypothetical protein [Vitis vinifera]
Unigene11115_All	1352	unnamed protein product [Vitis vinifera]
Unigene11116_All	1790	protein kinase (PK) [Fagus sylvatica]
Unigene11117_All	532	PREDICTED: hypothetical protein [Vitis vinifera]
Unigene11118_All	480	unnamed protein product [Vitis vinifera]
Unigene11119_All	1379	PREDICTED: hypothetical protein [Vitis vinifera] >gi|270231307|emb|CBI20632.1| unnamed protein product [Vitis vinifera]
Unigene1112_All	439	unnamed protein product [Vitis vinifera]
Unigene11120_All	323	conserved hypothetical protein [Ricinus communis] >gi|223541395|gb|EEF42946.1| conserved hypothetical protein [Ricinus communis]
Unigene11121_All	824	conserved hypothetical protein [Ricinus communis] >gi|223538873|gb|EEF40471.1| conserved hypothetical protein [Ricinus communis]
Unigene11122_All	1772	unnamed protein product [Vitis vinifera]
Unigene11123_All	286	high mobility group family [Populus trichocarpa] >gi|222846744|gb|EEE84291.1| high mobility group family [Populus trichocarpa]
Unigene11124_All	1907	PREDICTED: hypothetical protein [Vitis vinifera] >gi|270257651|emb|CBI39694.1| unnamed protein product [Vitis vinifera]
Unigene11125_All	1686	hypothetical protein [Vitis vinifera]
Unigene11126_All	849	Apyrase-like protein, putative [Solanum demissum]
Unigene11127_All	764	unnamed protein product [Vitis vinifera]
Unigene11128_All	1511	DNA binding protein, putative [Ricinus communis] >gi|223536481|gb|EEF38128.1| DNA binding protein, putative [Ricinus communis]
Unigene11129_All	504	PREDICTED: hypothetical protein [Vitis vinifera]
Unigene1113_All	511	unnamed protein product [Vitis vinifera]
Unigene11130_All	487	PREDICTED: hypothetical protein [Vitis vinifera]
Unigene11131_All	1541	hypothetical protein [Vitis vinifera]
Unigene11133_All	2735	PREDICTED: hypothetical protein [Vitis vinifera]
Unigene11134_All	2583	PREDICTED: hypothetical protein [Vitis vinifera]
Unigene11135_All	1201	conserved hypothetical protein [Ricinus communis] >gi|223543141|gb|EEF44675.1| conserved hypothetical protein [Ricinus communis]
Unigene11136_All	749	ribosomal protein S4 [Guizotia abyssinica] >gi|179366258|gb|ACB86529.1| ribosomal protein S4 [Guizotia abyssinica]
Unigene11137_All	1040	unnamed protein product [Vitis vinifera]
Unigene11138_All	920	PREDICTED: hypothetical protein [Vitis vinifera]
Unigene11139_All	476	PREDICTED: hypothetical protein [Vitis vinifera]
Unigene1114_All	397	predicted protein [Populus trichocarpa] >gi|222863679|gb|EEF00810.1| predicted protein [Populus trichocarpa]
Unigene11140_All	439	PREDICTED: hypothetical protein [Vitis vinifera] >gi|147857122|emb|CAN83500.1| hypothetical protein [Vitis vinifera]
Unigene11142_All	989	PREDICTED: hypothetical protein [Vitis vinifera]
Unigene11143_All	1382	PREDICTED: hypothetical protein [Vitis vinifera] >gi|270258021|emb|CBI40061.1| unnamed protein product [Vitis vinifera]
Unigene11144_All	909	PREDICTED: hypothetical protein [Vitis vinifera]
Unigene11145_All	604	PREDICTED: hypothetical protein isoform 1 [Vitis vinifera] >gi|270243583|emb|CBI30523.1| unnamed protein product [Vitis vinifera]
Unigene11146_All	1072	zinc finger protein LSD2-like protein [Camellia sinensis]
Unigene11147_All	1939	ATP binding protein, putative [Ricinus communis] >gi|223537205|gb|EEF38837.1| ATP binding protein, putative [Ricinus communis]
Unigene11148_All	929	predicted protein [Populus trichocarpa] >gi|222855133|gb|EEE92680.1| predicted protein [Populus trichocarpa]
Unigene11149_All	1704	PREDICTED: GAI1 isoform 1 [Vitis vinifera] >gi|75159681|sp|Q8S4W7.1|GAI1_VITVI RecName: Full=DELLA protein GAI1; AltName: Full=Gibberellic acid-insensitive mutant protein 1; AltName: Full=VvGAI1 >gi|20334379|gb|AAM19210.1|AF378125_1 GAI-like protein 1 [Vitis vinifera]
Unigene1115_All	300	unnamed protein product [Vitis vinifera]
Unigene11150_All	2556	hypothetical protein [Vitis vinifera] >gi|270232168|emb|CBI21491.1| unnamed protein product [Vitis vinifera]
Unigene11151_All	1265	unnamed protein product [Vitis vinifera]
Unigene11152_All	228	PREDICTED: hypothetical protein [Vitis vinifera]
Unigene11153_All	725	predicted protein [Populus trichocarpa] >gi|222852727|gb|EEE90274.1| predicted protein [Populus trichocarpa]
Unigene11154_All	571	receptor serine-threonine protein kinase, putative [Ricinus communis] >gi|223535634|gb|EEF37300.1| receptor serine-threonine protein kinase, putative [Ricinus communis]
Unigene11155_All	467	predicted protein [Populus trichocarpa] >gi|222833933|gb|EEE72410.1| predicted protein [Populus trichocarpa]
Unigene11156_All	562	PREDICTED: hypothetical protein [Vitis vinifera]
Unigene11157_All	3164	unnamed protein product [Vitis vinifera]
Unigene11158_All	1344	PREDICTED: hypothetical protein [Vitis vinifera] >gi|270237489|emb|CBI25773.1| unnamed protein product [Vitis vinifera]
Unigene11159_All	399	conserved hypothetical protein [Ricinus communis] >gi|223541159|gb|EEF42715.1| conserved hypothetical protein [Ricinus communis]
Unigene1116_All	387	hydrolase, acting on ester bonds, putative [Ricinus communis] >gi|223532703|gb|EEF34485.1| hydrolase, acting on ester bonds, putative [Ricinus communis]
Unigene11161_All	6899	unnamed protein product [Vitis vinifera]
Unigene11162_All	461	unnamed protein product [Vitis vinifera]
Unigene11163_All	2637	PREDICTED: hypothetical protein [Vitis vinifera]
Unigene11165_All	467	hypothetical protein [Vitis vinifera]
Unigene11166_All	702	eukaryotic translation initiation factor 6 [Zea mays] >gi|195623536|gb|ACG33598.1| eukaryotic translation initiation factor 6 [Zea mays]
Unigene11167_All	2562	PREDICTED: hypothetical protein [Vitis vinifera]
Unigene11168_All	450	Heat shock factor protein, putative [Ricinus communis] >gi|223538523|gb|EEF40128.1| Heat shock factor protein, putative [Ricinus communis]
Unigene11169_All	2356	PREDICTED: hypothetical protein [Vitis vinifera]
Unigene1117_All	1853	PREDICTED: hypothetical protein [Vitis vinifera] >gi|270243213|emb|CBI30153.1| unnamed protein product [Vitis vinifera]
Unigene11170_All	2232	PREDICTED: hypothetical protein [Vitis vinifera]
Unigene11172_All	238	unnamed protein product [Vitis vinifera]
Unigene11173_All	1766	PREDICTED: hypothetical protein isoform 1 [Vitis vinifera]
Unigene11174_All	965	oxidoreductase, 2OG-Fe(II) oxygenase family protein [Populus trichocarpa] >gi|222867026|gb|EEF04157.1| oxidoreductase, 2OG-Fe(II) oxygenase family protein [Populus trichocarpa]
Unigene11175_All	607	unnamed protein product [Vitis vinifera]
Unigene11176_All	800	unknown [Populus trichocarpa]
Unigene11177_All	691	PREDICTED: hypothetical protein [Vitis vinifera] >gi|147858253|emb|CAN83921.1| hypothetical protein [Vitis vinifera]
Unigene1118_All	1197	unnamed protein product [Vitis vinifera]
Unigene11180_All	780	PREDICTED: hypothetical protein [Vitis vinifera]
Unigene11182_All	486	retrotransposon protein, putative, unclassified [Oryza sativa (japonica cultivar-group)] >gi|125575397|gb|EAZ16681.1| hypothetical protein OsJ_32156 [Oryza sativa Japonica Group]
Unigene11183_All	1099	PREDICTED: hypothetical protein [Vitis vinifera] >gi|270255896|emb|CBI38270.1| unnamed protein product [Vitis vinifera]
Unigene11184_All	383	PREDICTED: hypothetical protein [Vitis vinifera]
Unigene11185_All	1174	PREDICTED: hypothetical protein [Vitis vinifera] >gi|270231419|emb|CBI20744.1| unnamed protein product [Vitis vinifera]
Unigene11186_All	659	PREDICTED: hypothetical protein [Vitis vinifera] >gi|147822560|emb|CAN75078.1| hypothetical protein [Vitis vinifera]
Unigene11187_All	518	predicted protein [Populus trichocarpa] >gi|222865143|gb|EEF02274.1| predicted protein [Populus trichocarpa]
Unigene11188_All	4345	unnamed protein product [Vitis vinifera]
Unigene1119_All	1365	nam-like protein 1 [Petunia x hybrida]
Unigene11190_All	2528	PREDICTED: hypothetical protein [Vitis vinifera]
Unigene11191_All	2033	PREDICTED: hypothetical protein [Vitis vinifera]
Unigene11192_All	1739	PREDICTED: hypothetical protein [Vitis vinifera]
Unigene11193_All	718	unnamed protein product [Vitis vinifera]
Unigene11194_All	300	predicted protein [Populus trichocarpa] >gi|222843733|gb|EEE81280.1| predicted protein [Populus trichocarpa]
Unigene11195_All	3955	unnamed protein product [Vitis vinifera]
Unigene11196_All	1447	hypothetical protein [Vitis vinifera]
Unigene11197_All	775	Protein YME1, putative [Ricinus communis] >gi|223544247|gb|EEF45768.1| Protein YME1, putative [Ricinus communis]
Unigene11199_All	474	unnamed protein product [Vitis vinifera]
Unigene112_All	342	PREDICTED: hypothetical protein [Vitis vinifera]
Unigene1120_All	284	PREDICTED: hypothetical protein [Vitis vinifera]
Unigene11200_All	755	predicted protein [Populus trichocarpa] >gi|222858865|gb|EEE96412.1| predicted protein [Populus trichocarpa]
Unigene11201_All	324	predicted protein [Populus trichocarpa] >gi|222833348|gb|EEE71825.1| predicted protein [Populus trichocarpa]
Unigene11202_All	2715	unnamed protein product [Vitis vinifera]
Unigene11203_All	733	PREDICTED: hypothetical protein [Vitis vinifera] >gi|270227652|emb|CBI16385.1| unnamed protein product [Vitis vinifera]
Unigene11204_All	1695	PREDICTED: hypothetical protein [Vitis vinifera]
Unigene11205_All	765	predicted protein [Populus trichocarpa] >gi|222856712|gb|EEE94259.1| predicted protein [Populus trichocarpa]
Unigene11206_All	774	PREDICTED: hypothetical protein [Vitis vinifera] >gi|270228351|emb|CBI17161.1| unnamed protein product [Vitis vinifera]
Unigene11207_All	1076	unnamed protein product [Vitis vinifera]
Unigene11208_All	610	ubiquitin-protein ligase, putative [Ricinus communis] >gi|223527546|gb|EEF29668.1| ubiquitin-protein ligase, putative [Ricinus communis]
Unigene11209_All	434	pherophorin-V1 protein precursor [Volvox carteri f. nagariensis]
Unigene1121_All	1602	progesterone 5beta reductase-A [Nicotiana tabacum]
Unigene11210_All	1014	DNA-binding protein phosphatase 2C [Nicotiana tabacum]
Unigene11211_All	1414	PREDICTED: hypothetical protein [Vitis vinifera] >gi|147769615|emb|CAN72389.1| hypothetical protein [Vitis vinifera] >gi|270254538|emb|CBI36928.1| unnamed protein product [Vitis vinifera]
Unigene11212_All	408	unknown [Glycine max]
Unigene11213_All	1390	unnamed protein product [Vitis vinifera]
Unigene11214_All	524	Charged multivesicular body protein 4b, putative [Ricinus communis] >gi|223546635|gb|EEF48133.1| Charged multivesicular body protein 4b, putative [Ricinus communis]
Unigene11215_All	450	conserved hypothetical protein [Ricinus communis] >gi|223550387|gb|EEF51874.1| conserved hypothetical protein [Ricinus communis]
Unigene11216_All	379	PREDICTED: hypothetical protein [Vitis vinifera] >gi|147799770|emb|CAN61845.1| hypothetical protein [Vitis vinifera] >gi|270239300|emb|CBI26535.1| unnamed protein product [Vitis vinifera]
Unigene11218_All	1170	PREDICTED: hypothetical protein [Vitis vinifera]
Unigene11219_All	924	hypothetical protein [Vitis vinifera]
Unigene1122_All	522	PREDICTED: hypothetical protein isoform 1 [Vitis vinifera] >gi|270229298|emb|CBI18226.1| unnamed protein product [Vitis vinifera]
Unigene11220_All	3116	PREDICTED: hypothetical protein [Vitis vinifera] >gi|270240797|emb|CBI28026.1| unnamed protein product [Vitis vinifera]
Unigene11221_All	1179	PREDICTED: hypothetical protein [Vitis vinifera] >gi|270230844|emb|CBI20171.1| unnamed protein product [Vitis vinifera]
Unigene11222_All	588	RING-H2 finger protein ATL3C, putative [Ricinus communis] >gi|223539997|gb|EEF41575.1| RING-H2 finger protein ATL3C, putative [Ricinus communis]
Unigene11223_All	693	PREDICTED: hypothetical protein [Vitis vinifera]
Unigene11224_All	937	PREDICTED: hypothetical protein [Vitis vinifera]
Unigene11225_All	611	PREDICTED: hypothetical protein [Vitis vinifera]
Unigene11226_All	2281	PREDICTED: hypothetical protein [Vitis vinifera] >gi|270255508|emb|CBI37892.1| unnamed protein product [Vitis vinifera]
Unigene11227_All	1013	hypothetical protein [Vitis vinifera]
Unigene11228_All	796	unnamed protein product [Vitis vinifera]
Unigene11229_All	869	vacuolar membrane ATPase subunit c'' [Citrus limon]
Unigene1123_All	384	PREDICTED: hypothetical protein [Vitis vinifera] >gi|270226774|emb|CBI15508.1| unnamed protein product [Vitis vinifera]
Unigene11230_All	608	PREDICTED: hypothetical protein [Vitis vinifera]
Unigene11231_All	519	unnamed protein product [Vitis vinifera]
Unigene11232_All	1756	PREDICTED: hypothetical protein [Vitis vinifera] >gi|270227518|emb|CBI16251.1| unnamed protein product [Vitis vinifera]
Unigene11233_All	964	conserved hypothetical protein [Ricinus communis] >gi|223529439|gb|EEF31399.1| conserved hypothetical protein [Ricinus communis]
Unigene11234_All	3827	PREDICTED: hypothetical protein [Vitis vinifera]
Unigene11235_All	2470	unnamed protein product [Vitis vinifera]
Unigene11236_All	487	PREDICTED: hypothetical protein [Vitis vinifera] >gi|270228285|emb|CBI17095.1| unnamed protein product [Vitis vinifera]
Unigene11237_All	405	PREDICTED: hypothetical protein [Vitis vinifera]
Unigene11238_All	2096	unnamed protein product [Vitis vinifera]
Unigene11239_All	1365	hypothetical protein [Vitis vinifera]
Unigene1124_All	706	PREDICTED: hypothetical protein [Vitis vinifera]
Unigene11240_All	419	unnamed protein product [Vitis vinifera]
Unigene11241_All	1669	PREDICTED: hypothetical protein [Vitis vinifera]
Unigene11243_All	1028	PREDICTED: hypothetical protein [Vitis vinifera] >gi|270244495|emb|CBI31428.1| unnamed protein product [Vitis vinifera]
Unigene11244_All	493	unnamed protein product [Vitis vinifera]
Unigene11245_All	1461	unnamed protein product [Vitis vinifera]
Unigene11246_All	439	unnamed protein product [Vitis vinifera]
Unigene11247_All	1075	unknown protein [Arabidopsis thaliana] >gi|37202038|gb|AAQ89634.1| At1g14020 [Arabidopsis thaliana] >gi|110739513|dbj|BAF01665.1| growth regulator like protein [Arabidopsis thaliana] >gi|110739824|dbj|BAF01818.1| growth regulator like protein [Arabidopsis thaliana]
Unigene11248_All	933	hypothetical protein OsI_31969 [Oryza sativa Indica Group]
Unigene11249_All	1706	PREDICTED: hypothetical protein [Vitis vinifera]
Unigene1125_All	793	PREDICTED: hypothetical protein [Vitis vinifera] >gi|270257181|emb|CBI24127.1| unnamed protein product [Vitis vinifera]
Unigene11250_All	857	GTP binding protein [Cichorium intybus x Cichorium endivia]
Unigene11251_All	335	hypothetical protein [Vitis vinifera]
Unigene11252_All	2255	PREDICTED: hypothetical protein [Vitis vinifera]
Unigene11253_All	718	unnamed protein product [Vitis vinifera]
Unigene11254_All	774	PREDICTED: hypothetical protein [Vitis vinifera] >gi|270227495|emb|CBI16228.1| unnamed protein product [Vitis vinifera]
Unigene11255_All	2092	natural resistance-associated macrophage protein, putative [Ricinus communis] >gi|223535785|gb|EEF37447.1| natural resistance-associated macrophage protein, putative [Ricinus communis]
Unigene11256_All	2117	unnamed protein product [Vitis vinifera]
Unigene11257_All	2301	hypothetical protein [Vitis vinifera]
Unigene11258_All	702	predicted protein [Populus trichocarpa] >gi|222850401|gb|EEE87948.1| predicted protein [Populus trichocarpa]
Unigene11261_All	582	PREDICTED: hypothetical protein [Vitis vinifera]
Unigene11262_All	676	unnamed protein product [Vitis vinifera]
Unigene11263_All	1052	unnamed protein product [Vitis vinifera]
Unigene11264_All	881	predicted protein [Populus trichocarpa] >gi|222844910|gb|EEE82457.1| predicted protein [Populus trichocarpa]
Unigene11265_All	838	Transcription elongation factor B polypeptide, putative [Ricinus communis] >gi|223540335|gb|EEF41906.1| Transcription elongation factor B polypeptide, putative [Ricinus communis]
Unigene11266_All	996	PREDICTED: hypothetical protein [Vitis vinifera]
Unigene11267_All	1670	unnamed protein product [Vitis vinifera]
Unigene11268_All	1696	PREDICTED: hypothetical protein isoform 1 [Vitis vinifera] >gi|270231612|emb|CBI20937.1| unnamed protein product [Vitis vinifera]
Unigene11269_All	532	glycosyltransferase, CAZy family GT8 [Populus trichocarpa] >gi|222844465|gb|EEE82012.1| glycosyltransferase, CAZy family GT8 [Populus trichocarpa]
Unigene1127_All	1365	squalene epoxidase [Panax ginseng]
Unigene11270_All	1316	putative phosphate-induced protein [Capsicum chinense]
Unigene11272_All	1685	PREDICTED: hypothetical protein [Vitis vinifera]
Unigene11273_All	1261	PREDICTED: hypothetical protein [Vitis vinifera]
Unigene11274_All	1618	PREDICTED: hypothetical protein [Vitis vinifera]
Unigene11275_All	1680	PREDICTED: hypothetical protein [Vitis vinifera]
Unigene11276_All	2167	PREDICTED: hypothetical protein [Vitis vinifera]
Unigene11277_All	1166	PREDICTED: hypothetical protein [Vitis vinifera]
Unigene11279_All	653	unnamed protein product [Vitis vinifera]
Unigene1128_All	1664	PREDICTED: hypothetical protein [Vitis vinifera]
Unigene11280_All	720	PREDICTED: hypothetical protein [Vitis vinifera] >gi|270254695|emb|CBI37085.1| unnamed protein product [Vitis vinifera]
Unigene11281_All	1961	PREDICTED: hypothetical protein [Vitis vinifera]
Unigene11282_All	2798	unnamed protein product [Vitis vinifera]
Unigene11283_All	650	extensin (class II) [Solanum lycopersicum]
Unigene11284_All	3102	PREDICTED: hypothetical protein [Vitis vinifera] >gi|270306561|emb|CBI25259.1| unnamed protein product [Vitis vinifera]
Unigene11285_All	645	unknown [Medicago truncatula]
Unigene11286_All	755	conserved hypothetical protein [Ricinus communis] >gi|223543302|gb|EEF44834.1| conserved hypothetical protein [Ricinus communis]
Unigene11287_All	3463	PREDICTED: hypothetical protein [Vitis vinifera]
Unigene11289_All	310	unnamed protein product [Vitis vinifera]
Unigene1129_All	2477	PREDICTED: hypothetical protein [Vitis vinifera]
Unigene11291_All	441	PREDICTED: hypothetical protein [Vitis vinifera]
Unigene11292_All	1818	PREDICTED: hypothetical protein [Vitis vinifera]
Unigene11293_All	1366	PREDICTED: hypothetical protein [Vitis vinifera] >gi|270226284|emb|CBI15018.1| unnamed protein product [Vitis vinifera]
Unigene11294_All	1538	PREDICTED: hypothetical protein [Vitis vinifera] >gi|270239270|emb|CBI26505.1| unnamed protein product [Vitis vinifera]
Unigene11295_All	1824	PREDICTED: hypothetical protein [Vitis vinifera] >gi|270253228|emb|CBI19839.1| unnamed protein product [Vitis vinifera]
Unigene11296_All	890	unnamed protein product [Vitis vinifera]
Unigene11297_All	1034	unnamed protein product [Vitis vinifera]
Unigene11299_All	885	conserved hypothetical protein [Ricinus communis] >gi|223542682|gb|EEF44219.1| conserved hypothetical protein [Ricinus communis]
Unigene113_All	923	PREDICTED: hypothetical protein [Vitis vinifera]
Unigene1130_All	772	PREDICTED: hypothetical protein isoform 1 [Vitis vinifera] >gi|270229212|emb|CBI18141.1| unnamed protein product [Vitis vinifera]
Unigene11300_All	327	PREDICTED: hypothetical protein [Vitis vinifera]
Unigene11302_All	733	PREDICTED: hypothetical protein [Vitis vinifera]
Unigene11303_All	344	PREDICTED: hypothetical protein [Vitis vinifera]
Unigene11304_All	2553	predicted protein [Populus trichocarpa] >gi|222847495|gb|EEE85042.1| predicted protein [Populus trichocarpa]
Unigene11305_All	441	flavone synthase II [Camellia sinensis]
Unigene11307_All	946	hypothetical protein [Vitis vinifera]
Unigene11308_All	425	predicted protein [Populus trichocarpa] >gi|222871142|gb|EEF08273.1| predicted protein [Populus trichocarpa]
Unigene11309_All	596	hypothetical protein [Vitis vinifera]
Unigene1131_All	2809	PREDICTED: hypothetical protein [Vitis vinifera]
Unigene11310_All	1259	hypothetical protein OsJ_08619 [Oryza sativa Japonica Group]
Unigene11312_All	1907	PREDICTED: hypothetical protein [Vitis vinifera] >gi|270244768|emb|CBI31701.1| unnamed protein product [Vitis vinifera]
Unigene11313_All	904	PREDICTED: hypothetical protein [Vitis vinifera]
Unigene11314_All	714	homeobox protein, putative [Ricinus communis] >gi|223542834|gb|EEF44370.1| homeobox protein, putative [Ricinus communis]
Unigene11315_All	1098	unnamed protein product [Vitis vinifera]
Unigene11316_All	1315	unknown [Populus trichocarpa x Populus deltoides]
Unigene11317_All	3486	PREDICTED: hypothetical protein [Vitis vinifera]
Unigene11319_All	537	conserved hypothetical protein [Ricinus communis] >gi|223536225|gb|EEF37877.1| conserved hypothetical protein [Ricinus communis]
Unigene1132_All	1060	transporter, putative [Ricinus communis] >gi|223542517|gb|EEF44057.1| transporter, putative [Ricinus communis]
Unigene11320_All	1588	PREDICTED: hypothetical protein [Vitis vinifera]
Unigene11321_All	1909	unnamed protein product [Vitis vinifera]
Unigene11322_All	516	PREDICTED: hypothetical protein [Vitis vinifera]
Unigene11323_All	730	PREDICTED: hypothetical protein [Vitis vinifera] >gi|270241088|emb|CBI28316.1| unnamed protein product [Vitis vinifera]
Unigene11324_All	2319	PREDICTED: hypothetical protein [Vitis vinifera]
Unigene11325_All	1229	Vesicle-associated membrane protein, putative [Ricinus communis] >gi|223536924|gb|EEF38562.1| Vesicle-associated membrane protein, putative [Ricinus communis]
Unigene11326_All	955	unnamed protein product [Vitis vinifera]
Unigene11327_All	717	serine/threonine-protein kinase cx32, putative [Ricinus communis] >gi|223539105|gb|EEF40701.1| serine/threonine-protein kinase cx32, putative [Ricinus communis]
Unigene11328_All	1264	unnamed protein product [Vitis vinifera]
Unigene11329_All	4317	unnamed protein product [Vitis vinifera]
Unigene1133_All	606	PREDICTED: hypothetical protein [Vitis vinifera] >gi|270228859|emb|CBI17791.1| unnamed protein product [Vitis vinifera]
Unigene11330_All	1473	PREDICTED: hypothetical protein [Vitis vinifera]
Unigene11331_All	807	unnamed protein product [Vitis vinifera]
Unigene11333_All	370	hypothetical protein SORBIDRAFT_02g033135 [Sorghum bicolor] >gi|241924062|gb|EER97206.1| hypothetical protein SORBIDRAFT_02g033135 [Sorghum bicolor]
Unigene11334_All	1348	PREDICTED: hypothetical protein [Vitis vinifera] >gi|270231557|emb|CBI20882.1| unnamed protein product [Vitis vinifera]
Unigene11335_All	1594	OSB3 (ORGANELLAR SINGLE-STRANDED DNA BINDING PROTEIN 3); single-stranded DNA binding [Arabidopsis thaliana]
Unigene11336_All	1689	DNA binding protein, putative [Ricinus communis] >gi|223539654|gb|EEF41236.1| DNA binding protein, putative [Ricinus communis]
Unigene11337_All	562	unnamed protein product [Vitis vinifera]
Unigene11338_All	2301	hypothetical protein [Vitis vinifera]
Unigene11339_All	1327	mitochondrial uncoupling protein, putative [Ricinus communis] >gi|223532722|gb|EEF34502.1| mitochondrial uncoupling protein, putative [Ricinus communis]
Unigene1134_All	1158	PREDICTED: hypothetical protein [Vitis vinifera]
Unigene11340_All	472	conserved hypothetical protein [Ricinus communis] >gi|223535873|gb|EEF37534.1| conserved hypothetical protein [Ricinus communis]
Unigene11341_All	367	unnamed protein product [Vitis vinifera]
Unigene11342_All	652	Bax inhibitor [Solanum lycopersicum]
Unigene11343_All	1379	PREDICTED: hypothetical protein [Vitis vinifera] >gi|270238992|emb|CBI26228.1| unnamed protein product [Vitis vinifera]
Unigene11344_All	542	sugar transporter, putative [Ricinus communis] >gi|223539261|gb|EEF40854.1| sugar transporter, putative [Ricinus communis]
Unigene11345_All	1445	PREDICTED: hypothetical protein isoform 1 [Vitis vinifera] >gi|270238824|emb|CBI26060.1| unnamed protein product [Vitis vinifera]
Unigene11346_All	2417	PREDICTED: hypothetical protein [Vitis vinifera]
Unigene11347_All	1069	predicted protein [Populus trichocarpa] >gi|222843365|gb|EEE80912.1| predicted protein [Populus trichocarpa]
Unigene11348_All	1608	predicted protein [Populus trichocarpa] >gi|222863706|gb|EEF00837.1| predicted protein [Populus trichocarpa]
Unigene11349_All	650	unnamed protein product [Vitis vinifera]
Unigene1135_All	341	PREDICTED: hypothetical protein [Vitis vinifera] >gi|270238938|emb|CBI26174.1| unnamed protein product [Vitis vinifera]
Unigene11350_All	420	PREDICTED: hypothetical protein [Vitis vinifera]
Unigene11351_All	1111	monoxygenase, putative [Ricinus communis] >gi|223545636|gb|EEF47140.1| monoxygenase, putative [Ricinus communis]
Unigene11352_All	2005	predicted protein [Populus trichocarpa] >gi|222854979|gb|EEE92526.1| predicted protein [Populus trichocarpa]
Unigene11353_All	1009	putative rac protein [Nicotiana tabacum]
Unigene11354_All	718	PREDICTED: hypothetical protein [Vitis vinifera] >gi|147843386|emb|CAN79984.1| hypothetical protein [Vitis vinifera]
Unigene11355_All	863	PREDICTED: hypothetical protein [Vitis vinifera]
Unigene11356_All	1614	PREDICTED: hypothetical protein [Vitis vinifera] >gi|270233857|emb|CBI22465.1| unnamed protein product [Vitis vinifera]
Unigene11357_All	997	RHC1A [Zea mays] >gi|195627928|gb|ACG35794.1| RHC1A [Zea mays]
Unigene1136_All	743	PREDICTED: similar to SPPA (signal peptide peptidase); protease IV/ serine-type endopeptidase [Vitis vinifera]
Unigene11360_All	582	PREDICTED: hypothetical protein [Vitis vinifera] >gi|270257685|emb|CBI39727.1| unnamed protein product [Vitis vinifera]
Unigene11361_All	1645	PREDICTED: hypothetical protein [Vitis vinifera] >gi|270226584|emb|CBI15318.1| unnamed protein product [Vitis vinifera]
Unigene11363_All	560	predicted protein [Populus trichocarpa] >gi|222838847|gb|EEE77198.1| predicted protein [Populus trichocarpa]
Unigene11364_All	2716	PREDICTED: hypothetical protein [Vitis vinifera]
Unigene11365_All	925	predicted protein [Populus trichocarpa] >gi|222864493|gb|EEF01624.1| predicted protein [Populus trichocarpa]
Unigene11366_All	1741	glucosyltransferase [Cyclamen persicum]
Unigene11367_All	2295	PREDICTED: hypothetical protein [Vitis vinifera]
Unigene11368_All	777	PREDICTED: hypothetical protein [Vitis vinifera]
Unigene11369_All	1193	predicted protein [Populus trichocarpa] >gi|222875204|gb|EEF12335.1| predicted protein [Populus trichocarpa]
Unigene1137_All	1843	PREDICTED: hypothetical protein [Vitis vinifera]
Unigene11370_All	2165	PREDICTED: hypothetical protein [Vitis vinifera]
Unigene11371_All	1095	unnamed protein product [Vitis vinifera]
Unigene11372_All	1614	hypothetical protein OsI_06490 [Oryza sativa Indica Group]
Unigene11373_All	2084	PREDICTED: similar to GCN5-related N-acetyltransferase (GNAT) family protein / amino acid kinase family protein [Vitis vinifera]
Unigene11374_All	1023	conserved hypothetical protein [Ricinus communis] >gi|223533342|gb|EEF35093.1| conserved hypothetical protein [Ricinus communis]
Unigene11375_All	2970	PREDICTED: hypothetical protein [Vitis vinifera]
Unigene11376_All	2968	predicted protein [Populus trichocarpa] >gi|222851544|gb|EEE89091.1| predicted protein [Populus trichocarpa]
Unigene11377_All	322	unnamed protein product [Vitis vinifera]
Unigene11378_All	438	PREDICTED: hypothetical protein [Vitis vinifera]
Unigene11379_All	1359	unnamed protein product [Vitis vinifera]
Unigene1138_All	1593	PREDICTED: hypothetical protein [Vitis vinifera]
Unigene11380_All	3647	phosphoenolpyruvate carboxylase [Flaveria trinervia]
Unigene11381_All	625	conserved hypothetical protein [Ricinus communis] >gi|223543912|gb|EEF45438.1| conserved hypothetical protein [Ricinus communis]
Unigene11383_All	2684	ubiquitin-protein ligase, putative [Ricinus communis] >gi|223538519|gb|EEF40124.1| ubiquitin-protein ligase, putative [Ricinus communis]
Unigene11386_All	695	PREDICTED: hypothetical protein [Vitis vinifera]
Unigene11387_All	1884	Aspartic proteinase Asp1 precursor, putative [Ricinus communis] >gi|223545882|gb|EEF47385.1| Aspartic proteinase Asp1 precursor, putative [Ricinus communis]
Unigene11388_All	400	predicted protein [Populus trichocarpa] >gi|222850762|gb|EEE88309.1| predicted protein [Populus trichocarpa]
Unigene11389_All	1202	PREDICTED: hypothetical protein [Vitis vinifera]
Unigene1139_All	2074	conserved hypothetical protein [Ricinus communis] >gi|223537066|gb|EEF38701.1| conserved hypothetical protein [Ricinus communis]
Unigene11390_All	866	PREDICTED: hypothetical protein [Vitis vinifera]
Unigene11391_All	602	predicted protein [Populus trichocarpa] >gi|222842068|gb|EEE79615.1| predicted protein [Populus trichocarpa]
Unigene11392_All	2319	PREDICTED: hypothetical protein [Vitis vinifera]
Unigene11393_All	1479	PREDICTED: similar to putative high-affinity potassium transporter protein 1 [Vitis vinifera]
Unigene11394_All	1351	PREDICTED: hypothetical protein [Vitis vinifera]
Unigene11395_All	1825	PREDICTED: hypothetical protein isoform 1 [Vitis vinifera]
Unigene11397_All	442	predicted protein [Populus trichocarpa] >gi|222873795|gb|EEF10926.1| predicted protein [Populus trichocarpa]
Unigene11398_All	959	predicted protein [Populus trichocarpa] >gi|222845027|gb|EEE82574.1| predicted protein [Populus trichocarpa]
Unigene11399_All	483	hypothetical protein [Vitis vinifera]
Unigene1140_All	1002	predicted protein [Populus trichocarpa] >gi|222834025|gb|EEE72502.1| predicted protein [Populus trichocarpa]
Unigene11400_All	1652	PREDICTED: hypothetical protein [Vitis vinifera] >gi|270259634|emb|CBI38767.1| unnamed protein product [Vitis vinifera]
Unigene11401_All	1437	PREDICTED: hypothetical protein [Vitis vinifera] >gi|270226246|emb|CBI14980.1| unnamed protein product [Vitis vinifera]
Unigene11402_All	752	PREDICTED: hypothetical protein [Vitis vinifera]
Unigene11403_All	693	PREDICTED: hypothetical protein [Vitis vinifera] >gi|147794105|emb|CAN62361.1| hypothetical protein [Vitis vinifera] >gi|270251443|emb|CBI34817.1| unnamed protein product [Vitis vinifera]
Unigene11405_All	700	PREDICTED: hypothetical protein [Vitis vinifera]
Unigene11407_All	622	hypothetical protein [Vitis vinifera]
Unigene11408_All	2046	unnamed protein product [Vitis vinifera]
Unigene11409_All	1341	PREDICTED: hypothetical protein [Vitis vinifera]
Unigene11411_All	507	PREDICTED: hypothetical protein [Vitis vinifera]
Unigene11412_All	390	unnamed protein product [Vitis vinifera]
Unigene11413_All	224	allyl alcohol dehydrogenase [Nicotiana tabacum]
Unigene11414_All	3073	unnamed protein product [Vitis vinifera]
Unigene11415_All	720	predicted protein [Populus trichocarpa] >gi|222872425|gb|EEF09556.1| predicted protein [Populus trichocarpa]
Unigene11416_All	728	predicted protein [Populus trichocarpa] >gi|222854244|gb|EEE91791.1| predicted protein [Populus trichocarpa]
Unigene11417_All	836	unnamed protein product [Vitis vinifera]
Unigene1142_All	1129	PREDICTED: hypothetical protein [Vitis vinifera]
Unigene11420_All	425	PREDICTED: hypothetical protein [Vitis vinifera] >gi|270260436|emb|CBI35621.1| unnamed protein product [Vitis vinifera]
Unigene11421_All	767	hypothetical protein RCOM_2156040 [Ricinus communis] >gi|223524008|gb|EEF27270.1| hypothetical protein RCOM_2156040 [Ricinus communis]
Unigene11422_All	987	katanin [Gossypium hirsutum]
Unigene11424_All	911	ADPglucose pyrophosphorylase large subunit [Solanum habrochaites]
Unigene11425_All	442	unnamed protein product [Vitis vinifera]
Unigene11427_All	1572	suppressor of ty, putative [Ricinus communis] >gi|223534550|gb|EEF36249.1| suppressor of ty, putative [Ricinus communis]
Unigene11428_All	944	lactoylglutathione lyase, putative [Ricinus communis] >gi|223543238|gb|EEF44770.1| lactoylglutathione lyase, putative [Ricinus communis]
Unigene11429_All	715	unknown [Medicago truncatula]
Unigene1143_All	543	PREDICTED: hypothetical protein [Vitis vinifera] >gi|270240325|emb|CBI27556.1| unnamed protein product [Vitis vinifera]
Unigene11430_All	1569	hypothetical protein [Vitis vinifera]
Unigene11431_All	2840	predicted protein [Populus trichocarpa] >gi|222863779|gb|EEF00910.1| predicted protein [Populus trichocarpa]
Unigene11432_All	1463	PREDICTED: hypothetical protein [Vitis vinifera]
Unigene11434_All	345	PREDICTED: hypothetical protein [Vitis vinifera] >gi|270242781|emb|CBI29722.1| unnamed protein product [Vitis vinifera]
Unigene11435_All	1368	amino acid permease [Populus trichocarpa] >gi|222834652|gb|EEE73115.1| amino acid permease [Populus trichocarpa]
Unigene11436_All	316	PREDICTED: hypothetical protein isoform 2 [Vitis vinifera] >gi|225451743|ref|XP_002280026.1| PREDICTED: hypothetical protein isoform 1 [Vitis vinifera] >gi|270231884|emb|CBI21208.1| unnamed protein product [Vitis vinifera]
Unigene11438_All	574	unnamed protein product [Vitis vinifera]
Unigene11439_All	2090	unnamed protein product [Vitis vinifera]
Unigene1144_All	1480	PREDICTED: hypothetical protein [Vitis vinifera] >gi|270239047|emb|CBI26283.1| unnamed protein product [Vitis vinifera]
Unigene11440_All	468	unnamed protein product [Vitis vinifera]
Unigene11441_All	533	PREDICTED: hypothetical protein [Vitis vinifera]
Unigene11443_All	849	PREDICTED: hypothetical protein [Vitis vinifera]
Unigene11444_All	1002	PREDICTED: similar to isoamylase-type starch-debranching enzyme 3 [Vitis vinifera]
Unigene11445_All	691	PREDICTED: hypothetical protein [Vitis vinifera] >gi|147768437|emb|CAN69268.1| hypothetical protein [Vitis vinifera] >gi|270253582|emb|CBI35980.1| unnamed protein product [Vitis vinifera]
Unigene11446_All	1050	PREDICTED: similar to bile acid:sodium symporter [Vitis vinifera]
Unigene11447_All	1816	PREDICTED: hypothetical protein [Vitis vinifera]
Unigene11449_All	376	unnamed protein product [Vitis vinifera]
Unigene1145_All	299	unnamed protein product [Vitis vinifera]
Unigene11450_All	1556	PREDICTED: hypothetical protein [Vitis vinifera]
Unigene11455_All	638	polyribonucleotide nucleotidyltransferase, putative [Ricinus communis] >gi|223536030|gb|EEF37688.1| polyribonucleotide nucleotidyltransferase, putative [Ricinus communis]
Unigene11457_All	228	hypothetical protein OsI_34962 [Oryza sativa Indica Group]
Unigene11458_All	876	1-phosphatidylinositol-4-phosphate 5-kinase, putative [Ricinus communis] >gi|223534161|gb|EEF35877.1| 1-phosphatidylinositol-4-phosphate 5-kinase, putative [Ricinus communis]
Unigene11460_All	468	PREDICTED: hypothetical protein [Vitis vinifera] >gi|270258090|emb|CBI40128.1| unnamed protein product [Vitis vinifera]
Unigene11461_All	880	n-rich protein, putative [Ricinus communis] >gi|223541834|gb|EEF43380.1| n-rich protein, putative [Ricinus communis]
Unigene11463_All	1067	conserved hypothetical protein [Ricinus communis] >gi|223539330|gb|EEF40921.1| conserved hypothetical protein [Ricinus communis]
Unigene11465_All	784	unnamed protein product [Vitis vinifera]
Unigene11466_All	2678	PREDICTED: hypothetical protein [Vitis vinifera]
Unigene11468_All	1151	conserved hypothetical protein [Ricinus communis] >gi|223546987|gb|EEF48484.1| conserved hypothetical protein [Ricinus communis]
Unigene11469_All	3166	PREDICTED: hypothetical protein [Vitis vinifera]
Unigene1147_All	477	PREDICTED: hypothetical protein [Vitis vinifera]
Unigene11470_All	400	PREDICTED: hypothetical protein [Vitis vinifera]
Unigene11471_All	557	PREDICTED: hypothetical protein [Vitis vinifera] >gi|270257517|emb|CBI39560.1| unnamed protein product [Vitis vinifera]
Unigene11473_All	1347	unnamed protein product [Vitis vinifera]
Unigene11474_All	1799	unnamed protein product [Vitis vinifera]
Unigene11475_All	619	pentatricopeptide repeat-containing protein, putative [Ricinus communis] >gi|223535282|gb|EEF36959.1| pentatricopeptide repeat-containing protein, putative [Ricinus communis]
Unigene11476_All	588	unnamed protein product [Vitis vinifera]
Unigene11477_All	1590	PREDICTED: hypothetical protein [Vitis vinifera]
Unigene11478_All	1532	PREDICTED: hypothetical protein [Vitis vinifera] >gi|270228176|emb|CBI16987.1| unnamed protein product [Vitis vinifera]
Unigene11479_All	574	PREDICTED: hypothetical protein [Vitis vinifera]
Unigene1148_All	1660	hypothetical protein [Vitis vinifera]
Unigene11480_All	720	PREDICTED: hypothetical protein [Vitis vinifera] >gi|147787311|emb|CAN64634.1| hypothetical protein [Vitis vinifera] >gi|270234512|emb|CBI23115.1| unnamed protein product [Vitis vinifera]
Unigene11482_All	674	hypothetical protein NCU01466 [Neurospora crassa OR74A] >gi|28917819|gb|EAA27507.1| predicted protein [Neurospora crassa OR74A] >gi|38566831|emb|CAE76137.1| hypothetical protein [Neurospora crassa]
Unigene11483_All	721	RecName: Full=Ethylene-responsive transcription factor 2; Short=NtERF2; AltName: Full=Ethylene-responsive element-binding factor 2; Short=EREBP-2 >gi|1208498|dbj|BAA07324.1| ethylene-responsive element binding protein [Nicotiana tabacum]
Unigene11484_All	1808	transcriptional adaptor, putative [Ricinus communis] >gi|223551008|gb|EEF52494.1| transcriptional adaptor, putative [Ricinus communis]
Unigene11485_All	624	PREDICTED: hypothetical protein [Vitis vinifera]
Unigene11487_All	1173	PREDICTED: hypothetical protein isoform 2 [Vitis vinifera]
Unigene11488_All	1797	PREDICTED: hypothetical protein [Vitis vinifera] >gi|270247685|emb|CBI33051.1| unnamed protein product [Vitis vinifera]
Unigene11489_All	663	glutamate-gated kainate-type ion channel receptor subunit GluR5 [Populus trichocarpa] >gi|222855885|gb|EEE93432.1| glutamate-gated kainate-type ion channel receptor subunit GluR5 [Populus trichocarpa]
Unigene1149_All	384	PREDICTED: hypothetical protein [Vitis vinifera] >gi|270235482|emb|CBI24610.1| unnamed protein product [Vitis vinifera]
Unigene11491_All	1004	PREDICTED: hypothetical protein isoform 2 [Vitis vinifera] >gi|225430619|ref|XP_002266736.1| PREDICTED: hypothetical protein isoform 1 [Vitis vinifera] >gi|270241422|emb|CBI28644.1| unnamed protein product [Vitis vinifera]
Unigene11492_All	1579	unnamed protein product [Vitis vinifera]
Unigene11493_All	754	unnamed protein product [Vitis vinifera]
Unigene11494_All	1491	PREDICTED: hypothetical protein [Vitis vinifera]
Unigene11495_All	1903	PREDICTED: hypothetical protein [Vitis vinifera]
Unigene11496_All	990	PREDICTED: hypothetical protein [Vitis vinifera]
Unigene11497_All	757	PREDICTED: hypothetical protein [Vitis vinifera]
Unigene11498_All	1836	PREDICTED: hypothetical protein [Vitis vinifera]
Unigene11499_All	577	unnamed protein product [Vitis vinifera]
Unigene115_All	950	PREDICTED: hypothetical protein [Vitis vinifera]
Unigene1150_All	2633	unnamed protein product [Vitis vinifera]
Unigene11500_All	1127	Glycosyltransferase QUASIMODO1, putative [Ricinus communis] >gi|223546223|gb|EEF47725.1| Glycosyltransferase QUASIMODO1, putative [Ricinus communis]
Unigene11501_All	562	PREDICTED: hypothetical protein [Vitis vinifera]
Unigene11503_All	604	unnamed protein product [Vitis vinifera]
Unigene11505_All	2429	PREDICTED: hypothetical protein isoform 1 [Vitis vinifera]
Unigene11506_All	972	PREDICTED: similar to P-glycoprotein [Vitis vinifera] >gi|270250682|emb|CBI33860.1| unnamed protein product [Vitis vinifera]
Unigene11508_All	542	predicted protein [Populus trichocarpa] >gi|222856815|gb|EEE94362.1| predicted protein [Populus trichocarpa]
Unigene11509_All	1296	conserved hypothetical protein [Ricinus communis] >gi|223547838|gb|EEF49330.1| conserved hypothetical protein [Ricinus communis]
Unigene1151_All	844	predicted protein [Populus trichocarpa] >gi|222851699|gb|EEE89246.1| predicted protein [Populus trichocarpa]
Unigene11510_All	2076	predicted protein [Populus trichocarpa] >gi|222844509|gb|EEE82056.1| predicted protein [Populus trichocarpa]
Unigene11511_All	1439	PREDICTED: hypothetical protein [Vitis vinifera]
Unigene11512_All	1062	orf25 [Beta vulgaris subsp. vulgaris] >gi|7592785|dbj|BAA94421.1| orf25 [Beta vulgaris subsp. vulgaris] >gi|148491415|dbj|BAA99306.2| orf25 [Beta vulgaris subsp. vulgaris]
Unigene11513_All	932	predicted protein [Populus trichocarpa] >gi|222869437|gb|EEF06568.1| predicted protein [Populus trichocarpa]
Unigene11514_All	669	PREDICTED: similar to mitochondrial substrate carrier family protein isoform 1 [Vitis vinifera]
Unigene11515_All	971	PREDICTED: hypothetical protein [Vitis vinifera]
Unigene11516_All	1453	PREDICTED: hypothetical protein [Vitis vinifera] >gi|270236061|emb|CBI25330.1| unnamed protein product [Vitis vinifera]
Unigene11517_All	2080	unnamed protein product [Vitis vinifera]
Unigene11518_All	1003	conserved hypothetical protein [Ricinus communis] >gi|223533124|gb|EEF34882.1| conserved hypothetical protein [Ricinus communis]
Unigene11519_All	639	PREDICTED: hypothetical protein [Vitis vinifera]
Unigene11520_All	2008	RecName: Full=Ribose-phosphate pyrophosphokinase 1; AltName: Full=Phosphoribosyl pyrophosphate synthetase 1 >gi|4902849|emb|CAB43599.1| phosphoribosyl pyrophosphate synthase [Spinacia oleracea]
Unigene11524_All	1986	hypothetical protein [Vitis vinifera]
Unigene11525_All	978	unnamed protein product [Vitis vinifera]
Unigene11526_All	584	predicted protein [Populus trichocarpa] >gi|222841582|gb|EEE79129.1| predicted protein [Populus trichocarpa]
Unigene11527_All	873	PREDICTED: hypothetical protein [Vitis vinifera]
Unigene11528_All	234	Disease resistance protein RPS5, putative [Ricinus communis] >gi|223538105|gb|EEF39716.1| Disease resistance protein RPS5, putative [Ricinus communis]
Unigene11529_All	650	PREDICTED: hypothetical protein [Vitis vinifera] >gi|270253364|emb|CBI19975.1| unnamed protein product [Vitis vinifera]
Unigene1153_All	521	predicted protein [Populus trichocarpa] >gi|222842967|gb|EEE80514.1| predicted protein [Populus trichocarpa]
Unigene11530_All	676	PREDICTED: hypothetical protein [Vitis vinifera]
Unigene11531_All	1242	unnamed protein product [Vitis vinifera]
Unigene11532_All	572	unnamed protein product [Vitis vinifera]
Unigene11533_All	2282	PREDICTED: hypothetical protein [Vitis vinifera] >gi|270238855|emb|CBI26091.1| unnamed protein product [Vitis vinifera]
Unigene11534_All	936	unnamed protein product [Vitis vinifera]
Unigene11535_All	1217	hypothetical protein OsI_18088 [Oryza sativa Indica Group]
Unigene11536_All	765	PREDICTED: hypothetical protein [Vitis vinifera] >gi|270255712|emb|CBI38094.1| unnamed protein product [Vitis vinifera]
Unigene11537_All	720	PREDICTED: hypothetical protein [Vitis vinifera]
Unigene11538_All	340	unnamed protein product [Vitis vinifera]
Unigene11539_All	1110	PREDICTED: hypothetical protein [Vitis vinifera]
Unigene1154_All	578	unnamed protein product [Vitis vinifera]
Unigene11540_All	389	PREDICTED: hypothetical protein [Vitis vinifera] >gi|270252075|emb|CBI35439.1| unnamed protein product [Vitis vinifera]
Unigene11542_All	1154	hypothetical protein RCOM_0847310 [Ricinus communis] >gi|223533953|gb|EEF35675.1| hypothetical protein RCOM_0847310 [Ricinus communis]
Unigene11543_All	1835	unnamed protein product [Vitis vinifera]
Unigene11546_All	1463	unnamed protein product [Vitis vinifera]
Unigene11547_All	613	PREDICTED: hypothetical protein [Vitis vinifera] >gi|270251631|emb|CBI35004.1| unnamed protein product [Vitis vinifera]
Unigene11548_All	737	PREDICTED: hypothetical protein [Vitis vinifera]
Unigene11549_All	503	PREDICTED: hypothetical protein [Vitis vinifera] >gi|270238772|emb|CBI26008.1| unnamed protein product [Vitis vinifera]
Unigene1155_All	1385	conserved hypothetical protein [Ricinus communis] >gi|223524648|gb|EEF27640.1| conserved hypothetical protein [Ricinus communis]
Unigene11550_All	490	hypothetical protein OsI_12262 [Oryza sativa Indica Group]
Unigene11551_All	1334	PREDICTED: hypothetical protein [Vitis vinifera]
Unigene11552_All	943	PREDICTED: hypothetical protein [Vitis vinifera]
Unigene11553_All	721	PREDICTED: hypothetical protein [Vitis vinifera]
Unigene11554_All	767	predicted protein [Populus trichocarpa] >gi|222871568|gb|EEF08699.1| predicted protein [Populus trichocarpa]
Unigene11556_All	1067	cysteine protease Cp1 [Actinidia deliciosa]
Unigene11557_All	1726	histone acetyltransferase [Populus trichocarpa] >gi|222871889|gb|EEF09020.1| histone acetyltransferase [Populus trichocarpa]
Unigene11558_All	1176	hypothetical protein SORBIDRAFT_02g011180 [Sorghum bicolor] >gi|241923194|gb|EER96338.1| hypothetical protein SORBIDRAFT_02g011180 [Sorghum bicolor]
Unigene11559_All	366	PREDICTED: hypothetical protein [Vitis vinifera]
Unigene11560_All	1411	RecName: Full=Putative F-box/LRR-repeat protein At3g28410 >gi|9294576|dbj|BAB02857.1| unnamed protein product [Arabidopsis thaliana]
Unigene11561_All	1210	PREDICTED: hypothetical protein [Vitis vinifera]
Unigene11562_All	3341	unnamed protein product [Vitis vinifera]
Unigene11563_All	2095	PREDICTED: hypothetical protein [Vitis vinifera]
Unigene11564_All	1347	PREDICTED: hypothetical protein, partial [Vitis vinifera]
Unigene11565_All	746	predicted protein [Populus trichocarpa] >gi|222856865|gb|EEE94412.1| predicted protein [Populus trichocarpa]
Unigene11566_All	675	predicted protein [Populus trichocarpa] >gi|222836665|gb|EEE75058.1| predicted protein [Populus trichocarpa]
Unigene11567_All	1195	PREDICTED: hypothetical protein [Vitis vinifera] >gi|147858253|emb|CAN83921.1| hypothetical protein [Vitis vinifera]
Unigene11569_All	689	unnamed protein product [Vitis vinifera]
Unigene1157_All	1338	PREDICTED: hypothetical protein [Vitis vinifera] >gi|270254033|emb|CBI36431.1| unnamed protein product [Vitis vinifera]
Unigene11570_All	985	PREDICTED: hypothetical protein [Vitis vinifera]
Unigene11571_All	404	predicted protein [Populus trichocarpa] >gi|222864236|gb|EEF01367.1| predicted protein [Populus trichocarpa]
Unigene11572_All	975	PREDICTED: hypothetical protein [Vitis vinifera]
Unigene11573_All	362	unnamed protein product [Vitis vinifera]
Unigene11574_All	541	unnamed protein product [Vitis vinifera]
Unigene11575_All	2336	unnamed protein product [Vitis vinifera]
Unigene11576_All	1484	PREDICTED: hypothetical protein [Vitis vinifera]
Unigene11577_All	3494	pattern formation protein, putative [Ricinus communis] >gi|223538370|gb|EEF39977.1| pattern formation protein, putative [Ricinus communis]
Unigene11578_All	2608	PREDICTED: similar to binding [Vitis vinifera]
Unigene11579_All	891	hypothetical protein An01g14450 [Aspergillus niger] >gi|134055965|emb|CAK44144.1| unnamed protein product [Aspergillus niger]
Unigene1158_All	544	PREDICTED: hypothetical protein [Vitis vinifera]
Unigene11581_All	2313	PREDICTED: hypothetical protein [Vitis vinifera]
Unigene11582_All	1048	Glycosyltransferase QUASIMODO1, putative [Ricinus communis] >gi|223534576|gb|EEF36273.1| Glycosyltransferase QUASIMODO1, putative [Ricinus communis]
Unigene11583_All	612	unnamed protein product [Vitis vinifera]
Unigene11584_All	634	predicted protein [Populus trichocarpa] >gi|222852877|gb|EEE90424.1| predicted protein [Populus trichocarpa]
Unigene11585_All	1115	predicted protein [Populus trichocarpa] >gi|222843264|gb|EEE80811.1| predicted protein [Populus trichocarpa]
Unigene11587_All	1548	predicted protein [Populus trichocarpa] >gi|222868980|gb|EEF06111.1| predicted protein [Populus trichocarpa]
Unigene11588_All	1018	50S ribosomal protein L1p, putative [Ricinus communis] >gi|223543043|gb|EEF44578.1| 50S ribosomal protein L1p, putative [Ricinus communis]
Unigene11589_All	815	unnamed protein product [Vitis vinifera]
Unigene11590_All	592	PREDICTED: hypothetical protein [Vitis vinifera] >gi|270247668|emb|CBI33036.1| unnamed protein product [Vitis vinifera]
Unigene11592_All	2650	ubiquitin-protein ligase, putative [Ricinus communis] >gi|223539248|gb|EEF40841.1| ubiquitin-protein ligase, putative [Ricinus communis]
Unigene11593_All	445	predicted protein [Populus trichocarpa] >gi|222834016|gb|EEE72493.1| predicted protein [Populus trichocarpa]
Unigene11594_All	1494	PREDICTED: hypothetical protein [Vitis vinifera]
Unigene11595_All	787	PREDICTED: hypothetical protein [Vitis vinifera]
Unigene11596_All	697	unnamed protein product [Vitis vinifera]
Unigene11597_All	1399	unnamed protein product [Vitis vinifera]
Unigene11598_All	1304	unnamed protein product [Vitis vinifera]
Unigene11599_All	2876	PREDICTED: hypothetical protein [Vitis vinifera] >gi|270253010|emb|CBI19621.1| unnamed protein product [Vitis vinifera]
Unigene116_All	762	conserved hypothetical protein [Ricinus communis] >gi|223548301|gb|EEF49792.1| conserved hypothetical protein [Ricinus communis]
Unigene11600_All	870	oligopeptide transporter, putative [Ricinus communis] >gi|223534797|gb|EEF36487.1| oligopeptide transporter, putative [Ricinus communis]
Unigene11601_All	1099	PREDICTED: hypothetical protein [Vitis vinifera]
Unigene11602_All	1274	unnamed protein product [Vitis vinifera]
Unigene11603_All	3280	PREDICTED: hypothetical protein [Vitis vinifera]
Unigene11604_All	686	aminotransferase family protein [Populus trichocarpa] >gi|222860546|gb|EEE98093.1| aminotransferase family protein [Populus trichocarpa]
Unigene11605_All	951	PREDICTED: hypothetical protein isoform 1 [Vitis vinifera] >gi|270231351|emb|CBI20676.1| unnamed protein product [Vitis vinifera]
Unigene11606_All	496	unknown [Glycine max]
Unigene11607_All	1304	PREDICTED: hypothetical protein [Vitis vinifera] >gi|270227188|emb|CBI15921.1| unnamed protein product [Vitis vinifera]
Unigene11608_All	705	predicted protein [Populus trichocarpa] >gi|222847300|gb|EEE84847.1| predicted protein [Populus trichocarpa]
Unigene11609_All	1317	unnamed protein product [Vitis vinifera]
Unigene11611_All	510	metallothionein-like protein [Camellia sinensis]
Unigene11612_All	645	transcription factor, putative [Ricinus communis] >gi|223531550|gb|EEF33380.1| transcription factor, putative [Ricinus communis]
Unigene11613_All	328	PREDICTED: hypothetical protein [Vitis vinifera] >gi|270253237|emb|CBI19848.1| unnamed protein product [Vitis vinifera]
Unigene11614_All	566	predicted protein [Populus trichocarpa] >gi|222833139|gb|EEE71616.1| predicted protein [Populus trichocarpa]
Unigene11615_All	2303	PREDICTED: hypothetical protein [Vitis vinifera]
Unigene11616_All	1007	unnamed protein product [Vitis vinifera]
Unigene11617_All	864	PREDICTED: hypothetical protein [Vitis vinifera]
Unigene11618_All	506	hypothetical protein [Vitis vinifera]
Unigene11619_All	863	conserved hypothetical protein [Ricinus communis] >gi|223542030|gb|EEF43574.1| conserved hypothetical protein [Ricinus communis]
Unigene11620_All	2555	protein binding protein, putative [Ricinus communis] >gi|223538791|gb|EEF40391.1| protein binding protein, putative [Ricinus communis]
Unigene11623_All	2815	PREDICTED: hypothetical protein [Vitis vinifera]
Unigene11624_All	1474	AT3g23810/MYM9_15 [Arabidopsis thaliana]
Unigene11625_All	418	PREDICTED: hypothetical protein [Vitis vinifera] >gi|270236079|emb|CBI25348.1| unnamed protein product [Vitis vinifera]
Unigene11627_All	1442	RecName: Full=Tubby-like F-box protein 6; Short=OsTLP6; AltName: Full=Tubby-like F-box protein 14; Short=OsTLP14 >gi|108708141|gb|ABF95936.1| Tubby protein, putative, expressed [Oryza sativa (japonica cultivar-group)] >gi|125543866|gb|EAY90005.1| hypothetical protein OsI_11572 [Oryza sativa Indica Group] >gi|125586251|gb|EAZ26915.1| hypothetical protein OsJ_10842 [Oryza sativa Japonica Group]
Unigene11628_All	1498	predicted protein [Populus trichocarpa] >gi|222861105|gb|EEE98647.1| predicted protein [Populus trichocarpa]
Unigene11629_All	4260	unnamed protein product [Vitis vinifera]
Unigene1163_All	1144	PREDICTED: hypothetical protein [Vitis vinifera]
Unigene11630_All	870	ribonuclease III, putative [Ricinus communis] >gi|223531076|gb|EEF32926.1| ribonuclease III, putative [Ricinus communis]
Unigene11632_All	1449	hypothetical protein [Vitis vinifera]
Unigene11633_All	780	predicted protein [Populus trichocarpa] >gi|222856875|gb|EEE94422.1| predicted protein [Populus trichocarpa]
Unigene11634_All	2561	PREDICTED: hypothetical protein [Vitis vinifera] >gi|270258050|emb|CBI40090.1| unnamed protein product [Vitis vinifera]
Unigene11635_All	2519	PREDICTED: hypothetical protein [Vitis vinifera]
Unigene11636_All	646	unnamed protein product [Vitis vinifera]
Unigene11637_All	1425	PREDICTED: hypothetical protein [Vitis vinifera] >gi|270235091|emb|CBI24221.1| unnamed protein product [Vitis vinifera]
Unigene11639_All	935	unnamed protein product [Vitis vinifera]
Unigene11640_All	659	hypothetical protein [Vitis vinifera]
Unigene11641_All	1930	heat shock protein, putative [Ricinus communis] >gi|223532108|gb|EEF33915.1| heat shock protein, putative [Ricinus communis]
Unigene11642_All	1066	serine/threonine protein phosphatase 2a regulatory subunit A, putative [Ricinus communis] >gi|223531417|gb|EEF33251.1| serine/threonine protein phosphatase 2a regulatory subunit A, putative [Ricinus communis]
Unigene11643_All	365	F-box/LRR-repeat protein, putative [Ricinus communis] >gi|223533327|gb|EEF35079.1| F-box/LRR-repeat protein, putative [Ricinus communis]
Unigene11644_All	1735	PREDICTED: hypothetical protein [Vitis vinifera]
Unigene11645_All	922	PREDICTED: hypothetical protein [Vitis vinifera] >gi|270231930|emb|CBI21254.1| unnamed protein product [Vitis vinifera]
Unigene11646_All	1543	predicted protein [Populus trichocarpa] >gi|222855815|gb|EEE93362.1| predicted protein [Populus trichocarpa]
Unigene11647_All	866	atpob1, putative [Ricinus communis] >gi|223549131|gb|EEF50620.1| atpob1, putative [Ricinus communis]
Unigene11648_All	1284	PREDICTED: hypothetical protein [Vitis vinifera]
Unigene11649_All	1999	hypothetical protein [Vitis vinifera]
Unigene1165_All	1142	PREDICTED: hypothetical protein [Vitis vinifera] >gi|270239407|emb|CBI26641.1| unnamed protein product [Vitis vinifera]
Unigene11651_All	1004	microtubule organization protein [Populus trichocarpa] >gi|222847754|gb|EEE85301.1| microtubule organization protein [Populus trichocarpa]
Unigene11652_All	361	hypothetical protein SORBIDRAFT_02g043160 [Sorghum bicolor] >gi|241924601|gb|EER97745.1| hypothetical protein SORBIDRAFT_02g043160 [Sorghum bicolor]
Unigene11653_All	365	catalytic, putative [Ricinus communis] >gi|223543352|gb|EEF44883.1| catalytic, putative [Ricinus communis]
Unigene11654_All	359	predicted protein [Populus trichocarpa] >gi|222857973|gb|EEE95520.1| predicted protein [Populus trichocarpa]
Unigene11655_All	727	conserved hypothetical protein [Ricinus communis] >gi|223551256|gb|EEF52742.1| conserved hypothetical protein [Ricinus communis]
Unigene11656_All	345	NADH-dependent glutamate synthase [Arabidopsis thaliana]
Unigene11657_All	954	unnamed protein product [Vitis vinifera]
Unigene11658_All	1039	unnamed protein product [Vitis vinifera]
Unigene11659_All	1273	unnamed protein product [Vitis vinifera]
Unigene1166_All	559	hypothetical protein [Vitis vinifera]
Unigene11660_All	2742	hypothetical protein [Vitis vinifera]
Unigene11661_All	566	unnamed protein product [Vitis vinifera]
Unigene11663_All	558	unnamed protein product [Vitis vinifera]
Unigene11664_All	387	unnamed protein product [Vitis vinifera]
Unigene11665_All	1177	PREDICTED: hypothetical protein [Vitis vinifera] >gi|147777022|emb|CAN74476.1| hypothetical protein [Vitis vinifera] >gi|270242323|emb|CBI29466.1| unnamed protein product [Vitis vinifera]
Unigene11666_All	1237	PREDICTED: hypothetical protein [Vitis vinifera]
Unigene11667_All	995	PREDICTED: hypothetical protein [Vitis vinifera]
Unigene11668_All	647	PREDICTED: similar to putative ethylene responsive element binding protein 1 [Vitis vinifera]
Unigene11669_All	1380	PREDICTED: hypothetical protein [Vitis vinifera]
Unigene1167_All	1264	conserved hypothetical protein [Ricinus communis] >gi|223529542|gb|EEF31495.1| conserved hypothetical protein [Ricinus communis]
Unigene11670_All	1623	PREDICTED: hypothetical protein isoform 1 [Vitis vinifera]
Unigene11671_All	1022	predicted protein [Populus trichocarpa] >gi|222867705|gb|EEF04836.1| predicted protein [Populus trichocarpa]
Unigene11672_All	546	unknown [Glycine max]
Unigene11673_All	348	PREDICTED: hypothetical protein [Vitis vinifera] >gi|270230415|emb|CBI18773.1| unnamed protein product [Vitis vinifera]
Unigene11674_All	2638	hypothetical protein [Vitis vinifera]
Unigene11675_All	685	hypothetical protein [Vitis vinifera]
Unigene11676_All	782	PREDICTED: hypothetical protein [Vitis vinifera]
Unigene11677_All	1246	unnamed protein product [Vitis vinifera]
Unigene11678_All	860	vacuolar ATPase subunit B [Mesembryanthemum crystallinum]
Unigene11679_All	3179	PREDICTED: hypothetical protein [Vitis vinifera]
Unigene1168_All	329	unnamed protein product [Vitis vinifera]
Unigene11680_All	1101	PREDICTED: hypothetical protein isoform 2 [Vitis vinifera]
Unigene11681_All	972	unnamed protein product [Vitis vinifera]
Unigene11682_All	1053	PREDICTED: hypothetical protein [Vitis vinifera]
Unigene11683_All	1624	unnamed protein product [Vitis vinifera]
Unigene11684_All	403	PREDICTED: hypothetical protein [Vitis vinifera] >gi|270229447|emb|CBI18371.1| unnamed protein product [Vitis vinifera]
Unigene11685_All	2205	unnamed protein product [Vitis vinifera]
Unigene11686_All	5815	glutamate synthase, putative [Ricinus communis] >gi|223547462|gb|EEF48957.1| glutamate synthase, putative [Ricinus communis]
Unigene11688_All	3222	maturase-related protein [Brassica napus] >gi|37591073|dbj|BAC98875.1| maturase-related protein [Brassica napus]
Unigene11689_All	1739	PREDICTED: hypothetical protein [Vitis vinifera] >gi|270244001|emb|CBI30940.1| unnamed protein product [Vitis vinifera]
Unigene1169_All	1001	predicted protein [Populus trichocarpa] >gi|222870228|gb|EEF07359.1| predicted protein [Populus trichocarpa]
Unigene11690_All	507	unnamed protein product [Vitis vinifera]
Unigene11691_All	1016	PREDICTED: similar to 14-3-3 protein Lil 1433-3 [Vitis vinifera]
Unigene11692_All	374	unnamed protein product [Vitis vinifera]
Unigene11693_All	417	PSI-P (PHOTOSYSTEM I P SUBUNIT); DNA binding [Arabidopsis thaliana] >gi|79324933|ref|NP_001031551.1| PSI-P (PHOTOSYSTEM I P SUBUNIT); DNA binding [Arabidopsis thaliana] >gi|38503349|sp|Q8LCA1.2|TMP14_ARATH RecName: Full=Thylakoid membrane phosphoprotein 14 kDa, chloroplastic; Flags: Precursor >gi|3510256|gb|AAC33500.1| expressed protein [Arabidopsis thaliana] >gi|17473794|gb|AAL38332.1| unknown p…
Unigene11694_All	371	PREDICTED: hypothetical protein [Vitis vinifera]
Unigene11695_All	1244	unknown [Glycine max]
Unigene11696_All	492	CHR4 (CHROMATIN REMODELING 4); ATP binding / DNA binding / chromatin binding / helicase/ nucleic acid binding / protein binding / zinc ion binding [Arabidopsis thaliana]
Unigene11697_All	303	predicted protein [Populus trichocarpa] >gi|222847566|gb|EEE85113.1| predicted protein [Populus trichocarpa]
Unigene11698_All	2692	clathrin heavy chain, putative [Ricinus communis] >gi|223532266|gb|EEF34069.1| clathrin heavy chain, putative [Ricinus communis]
Unigene117_All	840	unnamed protein product [Vitis vinifera]
Unigene1170_All	1414	PREDICTED: hypothetical protein [Vitis vinifera] >gi|270243972|emb|CBI30911.1| unnamed protein product [Vitis vinifera]
Unigene11700_All	1038	PREDICTED: hypothetical protein [Vitis vinifera]
Unigene11701_All	1962	purple acid phosphatase [Nicotiana tabacum]
Unigene11702_All	764	conserved hypothetical protein [Ricinus communis] >gi|223527148|gb|EEF29320.1| conserved hypothetical protein [Ricinus communis]
Unigene11703_All	2547	transcription factor, putative [Ricinus communis] >gi|223541848|gb|EEF43394.1| transcription factor, putative [Ricinus communis]
Unigene11704_All	709	ubiquitin-protein ligase, putative [Ricinus communis] >gi|223527546|gb|EEF29668.1| ubiquitin-protein ligase, putative [Ricinus communis]
Unigene11706_All	943	fkbp-rapamycin associated protein, putative [Ricinus communis] >gi|223542593|gb|EEF44132.1| fkbp-rapamycin associated protein, putative [Ricinus communis]
Unigene11707_All	1893	PREDICTED: hypothetical protein [Vitis vinifera]
Unigene11708_All	355	unnamed protein product [Vitis vinifera]
Unigene11709_All	622	PREDICTED: hypothetical protein [Vitis vinifera] >gi|147789866|emb|CAN73869.1| hypothetical protein [Vitis vinifera] >gi|270226952|emb|CBI15686.1| unnamed protein product [Vitis vinifera]
Unigene1171_All	358	conserved hypothetical protein [Talaromyces stipitatus ATCC 10500] >gi|218723766|gb|EED23183.1| conserved hypothetical protein [Talaromyces stipitatus ATCC 10500]
Unigene11710_All	717	PREDICTED: hypothetical protein [Vitis vinifera] >gi|270247259|emb|CBI32634.1| unnamed protein product [Vitis vinifera]
Unigene11711_All	2213	hypothetical protein [Vitis vinifera]
Unigene11712_All	482	unknown [Medicago truncatula]
Unigene11713_All	1004	PREDICTED: hypothetical protein [Vitis vinifera]
Unigene11714_All	1141	PREDICTED: hypothetical protein [Vitis vinifera]
Unigene11715_All	607	multidrug/pheromone exporter, MDR family, ABC transporter family [Populus trichocarpa] >gi|222865349|gb|EEF02480.1| multidrug/pheromone exporter, MDR family, ABC transporter family [Populus trichocarpa]
Unigene11716_All	1566	unnamed protein product [Vitis vinifera]
Unigene11717_All	297	unnamed protein product [Vitis vinifera]
Unigene11718_All	778	Carboxyl-terminal-processing protease precursor, putative [Ricinus communis] >gi|223541160|gb|EEF42716.1| Carboxyl-terminal-processing protease precursor, putative [Ricinus communis]
Unigene11719_All	1042	conserved hypothetical protein [Ricinus communis] >gi|223527360|gb|EEF29504.1| conserved hypothetical protein [Ricinus communis]
Unigene1172_All	1890	unnamed protein product [Vitis vinifera]
Unigene11720_All	626	nbs-lrr resistance protein [Populus trichocarpa] >gi|222833888|gb|EEE72365.1| nbs-lrr resistance protein [Populus trichocarpa]
Unigene11723_All	1764	PREDICTED: hypothetical protein [Vitis vinifera]
Unigene11724_All	633	predicted protein [Populus trichocarpa] >gi|222835068|gb|EEE73517.1| predicted protein [Populus trichocarpa]
Unigene11726_All	1160	unnamed protein product [Vitis vinifera]
Unigene11727_All	1782	PREDICTED: hypothetical protein [Vitis vinifera]
Unigene11728_All	683	PREDICTED: hypothetical protein isoform 1 [Vitis vinifera] >gi|270229064|emb|CBI17994.1| unnamed protein product [Vitis vinifera]
Unigene11729_All	592	unnamed protein product [Vitis vinifera]
Unigene11730_All	707	unnamed protein product [Vitis vinifera]
Unigene11731_All	238	At2g33150/F25I18.11 [Arabidopsis thaliana]
Unigene11732_All	1311	PREDICTED: hypothetical protein [Vitis vinifera]
Unigene11733_All	810	hypothetical protein [Vitis vinifera]
Unigene11734_All	568	unnamed protein product [Vitis vinifera]
Unigene11735_All	492	PREDICTED: hypothetical protein [Vitis vinifera]
Unigene11736_All	626	PREDICTED: hypothetical protein [Vitis vinifera]
Unigene11737_All	539	PREDICTED: hypothetical protein [Vitis vinifera]
Unigene11739_All	720	predicted protein [Populus trichocarpa] >gi|222871455|gb|EEF08586.1| predicted protein [Populus trichocarpa]
Unigene1174_All	789	hypothetical protein [Vitis vinifera]
Unigene11740_All	2074	PREDICTED: hypothetical protein [Vitis vinifera]
Unigene11741_All	1559	unnamed protein product [Vitis vinifera]
Unigene11742_All	394	unnamed protein product [Vitis vinifera]
Unigene11743_All	987	hypothetical protein SORBIDRAFT_08g007560 [Sorghum bicolor] >gi|241943762|gb|EES16907.1| hypothetical protein SORBIDRAFT_08g007560 [Sorghum bicolor]
Unigene11744_All	781	hypothetical protein [Vitis vinifera]
Unigene11745_All	827	DNA-damage-inducible protein f, putative [Ricinus communis] >gi|223539084|gb|EEF40680.1| DNA-damage-inducible protein f, putative [Ricinus communis]
Unigene11746_All	441	PREDICTED: hypothetical protein [Vitis vinifera] >gi|270253547|emb|CBI35945.1| unnamed protein product [Vitis vinifera]
Unigene11747_All	2145	PREDICTED: hypothetical protein [Vitis vinifera] >gi|270231522|emb|CBI20847.1| unnamed protein product [Vitis vinifera]
Unigene11748_All	1043	hypothetical protein [Vitis vinifera]
Unigene11749_All	1677	Reticulocalbin-2 precursor, putative [Ricinus communis] >gi|223548139|gb|EEF49631.1| Reticulocalbin-2 precursor, putative [Ricinus communis]
Unigene1175_All	311	hypothetical protein [Vitis vinifera]
Unigene11750_All	1134	dual specificity protein kinase-ttk, putative [Ricinus communis] >gi|223546901|gb|EEF48398.1| dual specificity protein kinase-ttk, putative [Ricinus communis]
Unigene11751_All	648	unknown [Glycine max]
Unigene11752_All	666	PREDICTED: similar to E3 ubiquitin-protein ligase UPL1 [Vitis vinifera]
Unigene11753_All	355	unnamed protein product [Vitis vinifera]
Unigene11754_All	504	PREDICTED: hypothetical protein isoform 1 [Vitis vinifera] >gi|270243993|emb|CBI30932.1| unnamed protein product [Vitis vinifera]
Unigene11755_All	1537	RecName: Full=4-coumarate--CoA ligase 2; Short=4CL 2; AltName: Full=4-coumaroyl-CoA synthase 2 >gi|1663724|gb|AAB18638.1| 4-coumarate:coenzyme A ligase [Nicotiana tabacum]
Unigene11756_All	2482	RNA binding protein, putative [Ricinus communis] >gi|223545236|gb|EEF46744.1| RNA binding protein, putative [Ricinus communis]
Unigene11757_All	1228	PREDICTED: hypothetical protein [Vitis vinifera] >gi|270306682|emb|CBI34186.1| unnamed protein product [Vitis vinifera]
Unigene11758_All	741	PREDICTED: hypothetical protein [Vitis vinifera] >gi|270244280|emb|CBI31216.1| unnamed protein product [Vitis vinifera]
Unigene11759_All	3118	PREDICTED: hypothetical protein [Vitis vinifera]
Unigene1176_All	223	mitochondrial dicarboxylate carrier protein, putative [Ricinus communis] >gi|223529751|gb|EEF31690.1| mitochondrial dicarboxylate carrier protein, putative [Ricinus communis]
Unigene11760_All	1453	PREDICTED: hypothetical protein [Vitis vinifera]
Unigene11761_All	406	unnamed protein product [Vitis vinifera]
Unigene11762_All	1702	PREDICTED: hypothetical protein isoform 1 [Vitis vinifera]
Unigene11763_All	499	unknown [Populus trichocarpa]
Unigene11764_All	2396	PREDICTED: hypothetical protein [Vitis vinifera] >gi|147780467|emb|CAN62548.1| hypothetical protein [Vitis vinifera]
Unigene11765_All	252	predicted protein [Populus trichocarpa] >gi|222845775|gb|EEE83322.1| predicted protein [Populus trichocarpa]
Unigene11766_All	346	unnamed protein product [Vitis vinifera]
Unigene11767_All	1526	PREDICTED: hypothetical protein [Vitis vinifera] >gi|147819588|emb|CAN59816.1| hypothetical protein [Vitis vinifera]
Unigene11768_All	1469	mitogen-activated protein kinase 2 [Nicotiana tabacum]
Unigene11769_All	1189	unnamed protein product [Vitis vinifera]
Unigene1177_All	619	unnamed protein product [Vitis vinifera]
Unigene11770_All	2255	predicted protein [Populus trichocarpa] >gi|222846736|gb|EEE84283.1| predicted protein [Populus trichocarpa]
Unigene11772_All	1413	PREDICTED: hypothetical protein [Vitis vinifera]
Unigene11773_All	316	unnamed protein product [Vitis vinifera]
Unigene11774_All	1535	CXE carboxylesterase [Actinidia deliciosa]
Unigene11775_All	1217	PREDICTED: hypothetical protein [Vitis vinifera] >gi|270234783|emb|CBI23375.1| unnamed protein product [Vitis vinifera]
Unigene11776_All	1423	PREDICTED: hypothetical protein [Vitis vinifera]
Unigene11777_All	3442	PREDICTED: hypothetical protein [Vitis vinifera]
Unigene11778_All	429	unnamed protein product [Vitis vinifera]
Unigene11779_All	868	predicted protein [Populus trichocarpa] >gi|224117836|ref|XP_002317680.1| predicted protein [Populus trichocarpa] >gi|222838706|gb|EEE77071.1| predicted protein [Populus trichocarpa] >gi|222860745|gb|EEE98292.1| predicted protein [Populus trichocarpa]
Unigene1178_All	2678	unnamed protein product [Vitis vinifera]
Unigene11780_All	3610	PREDICTED: hypothetical protein [Vitis vinifera]
Unigene11781_All	884	catalytic, putative [Ricinus communis] >gi|223538265|gb|EEF39874.1| catalytic, putative [Ricinus communis]
Unigene11782_All	3383	LRR receptor-like protein kinase [Nicotiana tabacum]
Unigene11783_All	1148	PREDICTED: hypothetical protein [Vitis vinifera]
Unigene11784_All	2071	conserved hypothetical protein [Ricinus communis] >gi|223533657|gb|EEF35394.1| conserved hypothetical protein [Ricinus communis]
Unigene11787_All	626	predicted protein [Populus trichocarpa] >gi|222854887|gb|EEE92434.1| predicted protein [Populus trichocarpa]
Unigene11788_All	394	predicted protein [Populus trichocarpa] >gi|222851976|gb|EEE89523.1| predicted protein [Populus trichocarpa]
Unigene11789_All	510	unnamed protein product [Vitis vinifera]
Unigene1179_All	2324	predicted protein [Populus trichocarpa] >gi|222833466|gb|EEE71943.1| predicted protein [Populus trichocarpa]
Unigene11790_All	1269	unnamed protein product [Vitis vinifera]
Unigene11791_All	901	PREDICTED: hypothetical protein [Vitis vinifera]
Unigene11792_All	1663	PREDICTED: hypothetical protein [Vitis vinifera] >gi|270229181|emb|CBI18110.1| unnamed protein product [Vitis vinifera]
Unigene11793_All	1305	unnamed protein product [Vitis vinifera]
Unigene11794_All	387	Protein virR, putative [Ricinus communis] >gi|223528615|gb|EEF30634.1| Protein virR, putative [Ricinus communis]
Unigene11795_All	385	unnamed protein product [Vitis vinifera]
Unigene11796_All	3504	predicted protein [Populus trichocarpa] >gi|222839053|gb|EEE77404.1| predicted protein [Populus trichocarpa]
Unigene11797_All	1230	unnamed protein product [Vitis vinifera]
Unigene11798_All	1801	PREDICTED: hypothetical protein [Vitis vinifera] >gi|270254809|emb|CBI37199.1| unnamed protein product [Vitis vinifera]
Unigene11799_All	2824	PREDICTED: hypothetical protein [Vitis vinifera]
Unigene118_All	1352	vacuolar protein sorting-associated protein 26-like protein [Solanum tuberosum]
Unigene1180_All	674	PREDICTED: hypothetical protein [Vitis vinifera] >gi|270252273|emb|CBI18884.1| unnamed protein product [Vitis vinifera]
Unigene11800_All	733	PREDICTED: hypothetical protein [Vitis vinifera]
Unigene11802_All	965	PREDICTED: hypothetical protein [Vitis vinifera]
Unigene11803_All	864	PREDICTED: hypothetical protein [Vitis vinifera]
Unigene11804_All	1223	PREDICTED: hypothetical protein [Vitis vinifera] >gi|270251382|emb|CBI34756.1| unnamed protein product [Vitis vinifera]
Unigene11805_All	1225	eukaryotic translation initiation factor 2c, putative [Ricinus communis] >gi|223537061|gb|EEF38697.1| eukaryotic translation initiation factor 2c, putative [Ricinus communis]
Unigene11806_All	710	PREDICTED: hypothetical protein [Vitis vinifera]
Unigene11807_All	2017	PREDICTED: hypothetical protein [Vitis vinifera]
Unigene11808_All	682	predicted protein [Populus trichocarpa] >gi|222867798|gb|EEF04929.1| predicted protein [Populus trichocarpa]
Unigene11809_All	453	PREDICTED: hypothetical protein [Vitis vinifera] >gi|270231603|emb|CBI20928.1| unnamed protein product [Vitis vinifera]
Unigene11810_All	1140	RNA polymerase beta subunit [Nicotiana tomentosiformis] >gi|88909146|sp|Q33C46.1|RPOB_NICTO RecName: Full=DNA-directed RNA polymerase subunit beta; AltName: Full=PEP; AltName: Full=Plastid-encoded RNA polymerase subunit beta; Short=RNA polymerase subunit beta >gi|80750913|dbj|BAE47989.1| RNA polymerase beta subunit [Nicotiana tomentosiformis]
Unigene11811_All	771	PREDICTED: hypothetical protein [Vitis vinifera] >gi|270253595|emb|CBI35993.1| unnamed protein product [Vitis vinifera]
Unigene11812_All	937	PREDICTED: hypothetical protein [Vitis vinifera] >gi|270228127|emb|CBI16838.1| unnamed protein product [Vitis vinifera]
Unigene11813_All	1683	PREDICTED: hypothetical protein [Vitis vinifera]
Unigene11814_All	929	PREDICTED: hypothetical protein [Vitis vinifera] >gi|270260091|emb|CBI31926.1| unnamed protein product [Vitis vinifera]
Unigene11816_All	1825	PREDICTED: hypothetical protein [Vitis vinifera] >gi|270240227|emb|CBI27458.1| unnamed protein product [Vitis vinifera]
Unigene11818_All	720	PREDICTED: hypothetical protein [Vitis vinifera]
Unigene11819_All	695	hypothetical protein [Ipomoea trifida]
Unigene1182_All	1970	unnamed protein product [Vitis vinifera]
Unigene11820_All	975	protein kinase, putative [Ricinus communis] >gi|223538539|gb|EEF40144.1| protein kinase, putative [Ricinus communis]
Unigene11821_All	4059	PREDICTED: hypothetical protein [Vitis vinifera]
Unigene11823_All	711	EIN3-like protein EIL3 [Actinidia deliciosa]
Unigene11824_All	728	conserved hypothetical protein [Ricinus communis] >gi|223533120|gb|EEF34878.1| conserved hypothetical protein [Ricinus communis]
Unigene11825_All	1091	transposase-like protein [Arabidopsis thaliana]
Unigene11826_All	1985	unnamed protein product [Vitis vinifera]
Unigene11827_All	1469	PREDICTED: hypothetical protein [Vitis vinifera]
Unigene11828_All	1097	predicted protein [Populus trichocarpa] >gi|222843880|gb|EEE81427.1| predicted protein [Populus trichocarpa]
Unigene11829_All	499	PREDICTED: hypothetical protein [Vitis vinifera]
Unigene1183_All	894	unnamed protein product [Vitis vinifera]
Unigene11830_All	1318	PREDICTED: hypothetical protein [Vitis vinifera]
Unigene11831_All	897	PREDICTED: hypothetical protein [Vitis vinifera] >gi|270243739|emb|CBI30678.1| unnamed protein product [Vitis vinifera]
Unigene11832_All	614	hypothetical protein [Vitis vinifera]
Unigene11833_All	1797	unknown [Medicago truncatula]
Unigene11834_All	1101	unknown [Glycine max]
Unigene11835_All	398	hypothetical protein [Vitis vinifera]
Unigene11837_All	556	PREDICTED: hypothetical protein [Vitis vinifera]
Unigene11838_All	3341	PREDICTED: hypothetical protein [Vitis vinifera]
Unigene11839_All	702	predicted protein [Populus trichocarpa] >gi|222850595|gb|EEE88142.1| predicted protein [Populus trichocarpa]
Unigene11840_All	588	PREDICTED: hypothetical protein [Vitis vinifera]
Unigene11841_All	424	conserved hypothetical protein [Ricinus communis] >gi|223550791|gb|EEF52277.1| conserved hypothetical protein [Ricinus communis]
Unigene11842_All	612	unnamed protein product [Vitis vinifera]
Unigene11843_All	909	NAK-like ser/thr protein kinase [Glycine max]
Unigene11844_All	2438	unnamed protein product [Vitis vinifera]
Unigene11845_All	419	PREDICTED: hypothetical protein [Vitis vinifera]
Unigene11846_All	1317	unnamed protein product [Vitis vinifera]
Unigene11847_All	1483	oxidoreductase, putative [Ricinus communis] >gi|223535835|gb|EEF37496.1| oxidoreductase, putative [Ricinus communis]
Unigene11848_All	774	hypothetical protein [Vitis vinifera]
Unigene11849_All	282	predicted protein [Populus trichocarpa] >gi|222850772|gb|EEE88319.1| predicted protein [Populus trichocarpa]
Unigene1185_All	276	unnamed protein product [Vitis vinifera]
Unigene11850_All	931	PREDICTED: hypothetical protein isoform 2 [Vitis vinifera] >gi|225454581|ref|XP_002263858.1| PREDICTED: hypothetical protein isoform 1 [Vitis vinifera] >gi|270239175|emb|CBI26410.1| unnamed protein product [Vitis vinifera]
Unigene11851_All	1094	predicted protein [Populus trichocarpa] >gi|222868644|gb|EEF05775.1| predicted protein [Populus trichocarpa]
Unigene11852_All	3427	phytochrome B, putative [Ricinus communis] >gi|223541166|gb|EEF42722.1| phytochrome B, putative [Ricinus communis]
Unigene11853_All	1257	conserved hypothetical protein [Ricinus communis] >gi|223533291|gb|EEF35044.1| conserved hypothetical protein [Ricinus communis]
Unigene11854_All	338	hypothetical protein OsI_31969 [Oryza sativa Indica Group]
Unigene11856_All	512	PREDICTED: hypothetical protein [Vitis vinifera]
Unigene11857_All	519	hypothetical protein [Hordeum vulgare]
Unigene11858_All	453	PREDICTED: hypothetical protein [Vitis vinifera]
Unigene11859_All	1882	unnamed protein product [Vitis vinifera]
Unigene1186_All	2256	putative protein [Arabidopsis thaliana]
Unigene11861_All	1118	hypothetical protein [Vitis vinifera]
Unigene11862_All	1556	unnamed protein product [Vitis vinifera]
Unigene11863_All	637	ubiquitin-protein ligase, putative [Ricinus communis] >gi|223551031|gb|EEF52517.1| ubiquitin-protein ligase, putative [Ricinus communis]
Unigene11864_All	1181	conserved hypothetical protein [Ricinus communis] >gi|223541569|gb|EEF43118.1| conserved hypothetical protein [Ricinus communis]
Unigene11865_All	3019	unnamed protein product [Vitis vinifera]
Unigene11866_All	1034	PREDICTED: hypothetical protein [Vitis vinifera] >gi|270240247|emb|CBI27478.1| unnamed protein product [Vitis vinifera]
Unigene11867_All	1401	unnamed protein product [Vitis vinifera]
Unigene11868_All	1522	PREDICTED: hypothetical protein [Vitis vinifera]
Unigene11869_All	533	unnamed protein product [Vitis vinifera]
Unigene1187_All	1589	unnamed protein product [Vitis vinifera]
Unigene11870_All	794	predicted protein [Populus trichocarpa] >gi|222842648|gb|EEE80195.1| predicted protein [Populus trichocarpa]
Unigene11871_All	1647	UDP-sugar transporter, putative [Ricinus communis] >gi|223545311|gb|EEF46816.1| UDP-sugar transporter, putative [Ricinus communis]
Unigene11873_All	586	RecName: Full=Endochitinase 3; Flags: Precursor >gi|19843|emb|CAA45821.1| chitinase C class I [Nicotiana tabacum]
Unigene11874_All	901	predicted protein [Populus trichocarpa] >gi|222855999|gb|EEE93546.1| predicted protein [Populus trichocarpa]
Unigene11875_All	1119	PREDICTED: hypothetical protein [Vitis vinifera] >gi|270251530|emb|CBI34903.1| unnamed protein product [Vitis vinifera]
Unigene11876_All	818	conserved hypothetical protein [Ricinus communis] >gi|223547567|gb|EEF49062.1| conserved hypothetical protein [Ricinus communis]
Unigene11878_All	635	PREDICTED: hypothetical protein isoform 3 [Vitis vinifera] >gi|225437519|ref|XP_002275335.1| PREDICTED: hypothetical protein isoform 2 [Vitis vinifera] >gi|225437521|ref|XP_002275286.1| PREDICTED: hypothetical protein isoform 1 [Vitis vinifera]
Unigene1188_All	1314	TGF-beta receptor-interacting protein 1 [Phaseolus vulgaris]
Unigene11881_All	883	PREDICTED: hypothetical protein [Vitis vinifera]
Unigene11882_All	587	RNA splicing protein mrs2, mitochondrial, putative [Ricinus communis] >gi|223529762|gb|EEF31700.1| RNA splicing protein mrs2, mitochondrial, putative [Ricinus communis]
Unigene11883_All	450	unnamed protein product [Vitis vinifera]
Unigene11884_All	496	PREDICTED: hypothetical protein [Vitis vinifera]
Unigene11886_All	514	PREDICTED: hypothetical protein [Vitis vinifera]
Unigene11888_All	908	PREDICTED: hypothetical protein [Vitis vinifera]
Unigene11889_All	1493	unnamed protein product [Vitis vinifera]
Unigene11890_All	398	PREDICTED: hypothetical protein [Vitis vinifera]
Unigene11891_All	694	Rac/Rop-like small GTPase [Scoparia dulcis]
Unigene11892_All	1350	PREDICTED: hypothetical protein [Vitis vinifera]
Unigene11894_All	660	photoperiod responsive protein [Solanum tuberosum subsp. andigena]
Unigene11895_All	1668	PREDICTED: hypothetical protein [Vitis vinifera]
Unigene11896_All	744	PREDICTED: hypothetical protein [Vitis vinifera]
Unigene11897_All	457	unnamed protein product [Vitis vinifera]
Unigene11898_All	437	predicted protein [Populus trichocarpa] >gi|222833610|gb|EEE72087.1| predicted protein [Populus trichocarpa]
Unigene1190_All	1180	PREDICTED: hypothetical protein [Vitis vinifera] >gi|270258428|emb|CBI40462.1| unnamed protein product [Vitis vinifera]
Unigene11900_All	1027	wd40 protein, putative [Ricinus communis] >gi|223538491|gb|EEF40096.1| wd40 protein, putative [Ricinus communis]
Unigene11901_All	1724	tubulin alpha chain, putative [Ricinus communis] >gi|223550711|gb|EEF52197.1| tubulin alpha chain, putative [Ricinus communis]
Unigene11902_All	796	hypothetical protein [Vitis vinifera]
Unigene11903_All	1853	PREDICTED: hypothetical protein [Vitis vinifera]
Unigene11904_All	1392	PREDICTED: hypothetical protein [Vitis vinifera]
Unigene11905_All	732	unnamed protein product [Vitis vinifera]
Unigene11906_All	773	PREDICTED: hypothetical protein [Vitis vinifera]
Unigene11908_All	664	unnamed protein product [Vitis vinifera]
Unigene1191_All	748	unnamed protein product [Vitis vinifera]
Unigene11910_All	2075	conserved hypothetical protein [Ricinus communis] >gi|223547598|gb|EEF49093.1| conserved hypothetical protein [Ricinus communis]
Unigene11912_All	1206	PREDICTED: hypothetical protein [Vitis vinifera] >gi|270240439|emb|CBI27670.1| unnamed protein product [Vitis vinifera]
Unigene11913_All	823	predicted protein [Populus trichocarpa] >gi|222872103|gb|EEF09234.1| predicted protein [Populus trichocarpa]
Unigene11914_All	1874	unnamed protein product [Vitis vinifera]
Unigene11915_All	609	Multiple inositol polyphosphate phosphatase 1 precursor, putative [Ricinus communis] >gi|223539909|gb|EEF41487.1| Multiple inositol polyphosphate phosphatase 1 precursor, putative [Ricinus communis]
Unigene11916_All	349	conserved hypothetical protein [Ricinus communis] >gi|223533133|gb|EEF34891.1| conserved hypothetical protein [Ricinus communis]
Unigene11917_All	938	predicted protein [Populus trichocarpa] >gi|222836140|gb|EEE74561.1| predicted protein [Populus trichocarpa]
Unigene11918_All	1089	PREDICTED: hypothetical protein [Vitis vinifera]
Unigene11919_All	553	predicted protein [Populus trichocarpa] >gi|222845102|gb|EEE82649.1| predicted protein [Populus trichocarpa]
Unigene1192_All	605	PREDICTED: hypothetical protein [Vitis vinifera] >gi|270238959|emb|CBI26195.1| unnamed protein product [Vitis vinifera]
Unigene11921_All	301	calcium-dependent protein kinase 1 [Datura metel]
Unigene11923_All	2596	fk506 binding protein, putative [Ricinus communis] >gi|223545010|gb|EEF46524.1| fk506 binding protein, putative [Ricinus communis]
Unigene11924_All	588	unnamed protein product [Vitis vinifera]
Unigene11925_All	703	predicted protein [Populus trichocarpa] >gi|222862961|gb|EEF00468.1| predicted protein [Populus trichocarpa]
Unigene11926_All	1043	PREDICTED: hypothetical protein [Vitis vinifera] >gi|270226935|emb|CBI15669.1| unnamed protein product [Vitis vinifera]
Unigene11927_All	1421	PREDICTED: hypothetical protein [Vitis vinifera] >gi|270253702|emb|CBI36100.1| unnamed protein product [Vitis vinifera]
Unigene11928_All	3560	predicted protein [Populus trichocarpa] >gi|222853744|gb|EEE91291.1| predicted protein [Populus trichocarpa]
Unigene11929_All	841	PREDICTED: hypothetical protein [Vitis vinifera]
Unigene1193_All	590	RNA splicing protein mrs2, mitochondrial, putative [Ricinus communis] >gi|223529762|gb|EEF31700.1| RNA splicing protein mrs2, mitochondrial, putative [Ricinus communis]
Unigene11930_All	446	PREDICTED: similar to Glutamine synthetase cytosolic isozyme 1 [Vitis vinifera] >gi|1707955|sp|P51118.1|GLNA1_VITVI RecName: Full=Glutamine synthetase cytosolic isozyme 1; AltName: Full=Glutamate--ammonia ligase >gi|1134896|emb|CAA63981.1| glutamine synthetase [Vitis vinifera] >gi|270226881|emb|CBI15615.1| unnamed protein product [Vitis vinifera]
Unigene11931_All	509	predicted protein [Ostreococcus lucimarinus CCE9901] >gi|144579679|gb|ABO97741.1| predicted protein [Ostreococcus lucimarinus CCE9901]
Unigene11932_All	1683	unnamed protein product [Vitis vinifera]
Unigene11933_All	588	predicted protein [Populus trichocarpa] >gi|222844742|gb|EEE82289.1| predicted protein [Populus trichocarpa]
Unigene11934_All	1695	PREDICTED: hypothetical protein [Vitis vinifera] >gi|270258327|emb|CBI40361.1| unnamed protein product [Vitis vinifera]
Unigene11935_All	564	hypothetical protein [Vitis vinifera]
Unigene11937_All	1455	DNA binding protein, putative [Ricinus communis] >gi|223539847|gb|EEF41427.1| DNA binding protein, putative [Ricinus communis]
Unigene11939_All	625	unnamed protein product [Vitis vinifera]
Unigene1194_All	1642	PREDICTED: hypothetical protein [Vitis vinifera] >gi|270232556|emb|CBI21877.1| unnamed protein product [Vitis vinifera]
Unigene11941_All	319	PREDICTED: hypothetical protein [Vitis vinifera]
Unigene11942_All	1723	PREDICTED: hypothetical protein [Vitis vinifera] >gi|270238992|emb|CBI26228.1| unnamed protein product [Vitis vinifera]
Unigene11943_All	923	PREDICTED: hypothetical protein isoform 1 [Vitis vinifera] >gi|270244834|emb|CBI32213.1| unnamed protein product [Vitis vinifera]
Unigene11944_All	1068	glycosyltransferase family-37 [Populus trichocarpa] >gi|222852078|gb|EEE89625.1| glycosyltransferase family-37 [Populus trichocarpa]
Unigene11945_All	1945	unnamed protein product [Vitis vinifera]
Unigene11946_All	571	predicted protein [Populus trichocarpa] >gi|222834014|gb|EEE72491.1| predicted protein [Populus trichocarpa]
Unigene11948_All	2453	unnamed protein product [Vitis vinifera]
Unigene11949_All	1961	unnamed protein product [Vitis vinifera]
Unigene11950_All	2576	PREDICTED: hypothetical protein [Vitis vinifera]
Unigene11951_All	587	PHB1 [Nicotiana benthamiana]
Unigene11952_All	1289	PREDICTED: hypothetical protein [Vitis vinifera] >gi|270259820|emb|CBI38952.1| unnamed protein product [Vitis vinifera]
Unigene11953_All	2298	PREDICTED: hypothetical protein [Vitis vinifera]
Unigene11954_All	489	predicted protein [Populus trichocarpa] >gi|222833801|gb|EEE72278.1| predicted protein [Populus trichocarpa]
Unigene11955_All	977	PREDICTED: hypothetical protein isoform 1 [Vitis vinifera] >gi|225425750|ref|XP_002276661.1| PREDICTED: hypothetical protein isoform 2 [Vitis vinifera]
Unigene11957_All	1654	PREDICTED: hypothetical protein [Vitis vinifera] >gi|270227000|emb|CBI15734.1| unnamed protein product [Vitis vinifera]
Unigene11958_All	394	predicted protein [Populus trichocarpa] >gi|222857705|gb|EEE95252.1| predicted protein [Populus trichocarpa]
Unigene11959_All	1050	PREDICTED: hypothetical protein isoform 1 [Vitis vinifera] >gi|225444039|ref|XP_002282073.1| PREDICTED: hypothetical protein isoform 3 [Vitis vinifera] >gi|225444041|ref|XP_002282062.1| PREDICTED: hypothetical protein isoform 2 [Vitis vinifera] >gi|270244059|emb|CBI30998.1| unnamed protein product [Vitis vinifera]
Unigene1196_All	1451	PREDICTED: hypothetical protein [Vitis vinifera]
Unigene11960_All	1888	hypothetical protein [Vitis vinifera]
Unigene11961_All	976	preprotein translocase secA subunit, putative [Arabidopsis thaliana]
Unigene11962_All	558	PREDICTED: hypothetical protein [Vitis vinifera]
Unigene11964_All	1996	hypothetical protein [Vitis vinifera]
Unigene11965_All	1344	PREDICTED: hypothetical protein [Vitis vinifera]
Unigene11966_All	1707	predicted protein [Populus trichocarpa] >gi|222850378|gb|EEE87925.1| predicted protein [Populus trichocarpa]
Unigene11967_All	1281	PREDICTED: hypothetical protein isoform 1 [Vitis vinifera] >gi|270227630|emb|CBI16363.1| unnamed protein product [Vitis vinifera]
Unigene11968_All	612	predicted protein [Populus trichocarpa] >gi|222847030|gb|EEE84577.1| predicted protein [Populus trichocarpa]
Unigene11969_All	2355	unnamed protein product [Vitis vinifera]
Unigene1197_All	382	predicted protein [Populus trichocarpa] >gi|222842488|gb|EEE80035.1| predicted protein [Populus trichocarpa]
Unigene11970_All	1023	PREDICTED: similar to midasin-related [Vitis vinifera]
Unigene11971_All	716	PREDICTED: hypothetical protein [Vitis vinifera]
Unigene11972_All	1577	PREDICTED: hypothetical protein [Vitis vinifera]
Unigene11973_All	1245	unnamed protein product [Vitis vinifera]
Unigene11974_All	619	predicted protein [Populus trichocarpa] >gi|222857571|gb|EEE95118.1| predicted protein [Populus trichocarpa]
Unigene11975_All	1321	PREDICTED: hypothetical protein [Vitis vinifera]
Unigene11978_All	1347	predicted protein [Populus trichocarpa] >gi|222856934|gb|EEE94481.1| predicted protein [Populus trichocarpa]
Unigene11979_All	1627	PREDICTED: hypothetical protein [Vitis vinifera] >gi|147812558|emb|CAN70630.1| hypothetical protein [Vitis vinifera]
Unigene11980_All	1657	5'-adenylylsulfate reductase 1, chloroplast precursor, putative [Ricinus communis] >gi|223542314|gb|EEF43856.1| 5'-adenylylsulfate reductase 1, chloroplast precursor, putative [Ricinus communis]
Unigene11981_All	1472	unnamed protein product [Vitis vinifera]
Unigene11982_All	870	PREDICTED: hypothetical protein [Vitis vinifera] >gi|270235989|emb|CBI25111.1| unnamed protein product [Vitis vinifera]
Unigene11983_All	927	unnamed protein product [Vitis vinifera]
Unigene11984_All	606	unnamed protein product [Vitis vinifera]
Unigene11986_All	2218	PREDICTED: hypothetical protein [Vitis vinifera]
Unigene11987_All	1094	hypothetical protein [Vitis vinifera]
Unigene11988_All	2189	PREDICTED: hypothetical protein [Vitis vinifera]
Unigene11989_All	2048	Signal recognition particle 68 kDa protein, putative [Ricinus communis] >gi|223550210|gb|EEF51697.1| Signal recognition particle 68 kDa protein, putative [Ricinus communis]
Unigene1199_All	1005	PREDICTED: similar to F-box family protein [Vitis vinifera] >gi|270306340|emb|CBI23816.1| unnamed protein product [Vitis vinifera]
Unigene11990_All	1641	PREDICTED: hypothetical protein [Vitis vinifera] >gi|270252477|emb|CBI19088.1| unnamed protein product [Vitis vinifera]
Unigene11991_All	1011	PREDICTED: similar to heat shock protein binding [Vitis vinifera] >gi|270228471|emb|CBI17408.1| unnamed protein product [Vitis vinifera]
Unigene11992_All	1241	PREDICTED: similar to OSJNBa0068L06.9 [Vitis vinifera]
Unigene11993_All	717	electron carrier/ heme binding / iron ion binding / monooxygenase/ oxygen binding [Arabidopsis thaliana]
Unigene11994_All	689	transferase, transferring pentosyl groups, putative [Ricinus communis] >gi|223546668|gb|EEF48166.1| transferase, transferring pentosyl groups, putative [Ricinus communis]
Unigene11995_All	1319	PREDICTED: hypothetical protein [Vitis vinifera] >gi|270231879|emb|CBI21203.1| unnamed protein product [Vitis vinifera]
Unigene11997_All	1299	PREDICTED: hypothetical protein [Vitis vinifera]
Unigene11998_All	2056	PREDICTED: hypothetical protein [Vitis vinifera]
Unigene11999_All	2115	PREDICTED: hypothetical protein [Vitis vinifera]
Unigene12_All	985	PREDICTED: hypothetical protein [Vitis vinifera] >gi|270234413|emb|CBI23016.1| unnamed protein product [Vitis vinifera]
Unigene120_All	1443	PREDICTED: hypothetical protein [Vitis vinifera]
Unigene1200_All	3200	PREDICTED: similar to plasma membrane H+ ATPase [Vitis vinifera] >gi|270226552|emb|CBI15286.1| unnamed protein product [Vitis vinifera]
Unigene12001_All	991	PREDICTED: hypothetical protein [Vitis vinifera]
Unigene12002_All	542	unnamed protein product [Vitis vinifera]
Unigene12003_All	1750	unnamed protein product [Vitis vinifera]
Unigene12004_All	469	PREDICTED: hypothetical protein [Vitis vinifera]
Unigene12005_All	657	Histone H2A; Histone-fold [Medicago truncatula] >gi|124360160|gb|ABN08176.1| Histone H2A; Histone-fold [Medicago truncatula]
Unigene12006_All	726	PREDICTED: hypothetical protein [Vitis vinifera] >gi|270228269|emb|CBI17079.1| unnamed protein product [Vitis vinifera]
Unigene12007_All	1390	hypothetical protein SORBIDRAFT_09g014016 [Sorghum bicolor] >gi|241944862|gb|EES18007.1| hypothetical protein SORBIDRAFT_09g014016 [Sorghum bicolor]
Unigene12008_All	1048	PREDICTED: hypothetical protein [Vitis vinifera]
Unigene12010_All	597	unnamed protein product [Vitis vinifera]
Unigene12011_All	1486	PREDICTED: hypothetical protein [Vitis vinifera] >gi|270251421|emb|CBI34795.1| unnamed protein product [Vitis vinifera]
Unigene12012_All	1222	PREDICTED: hypothetical protein [Vitis vinifera] >gi|270258036|emb|CBI40076.1| unnamed protein product [Vitis vinifera]
Unigene12013_All	663	unnamed protein product [Vitis vinifera]
Unigene12014_All	966	hypothetical protein [Vitis vinifera]
Unigene12015_All	1671	RNA-dependent RNA polymerase [Gossypium hirsutum]
Unigene12016_All	652	predicted protein [Populus trichocarpa] >gi|222866408|gb|EEF03539.1| predicted protein [Populus trichocarpa]
Unigene12017_All	1115	PREDICTED: hypothetical protein [Vitis vinifera] >gi|147864853|emb|CAN79376.1| hypothetical protein [Vitis vinifera] >gi|270244494|emb|CBI31427.1| unnamed protein product [Vitis vinifera]
Unigene12018_All	223	PREDICTED: hypothetical protein [Vitis vinifera]
Unigene12019_All	562	PREDICTED: hypothetical protein [Vitis vinifera]
Unigene1202_All	556	hypothetical protein [Vitis vinifera]
Unigene12021_All	2689	PREDICTED: hypothetical protein [Vitis vinifera]
Unigene12022_All	289	PREDICTED: hypothetical protein [Vitis vinifera] >gi|270255395|emb|CBI37779.1| unnamed protein product [Vitis vinifera]
Unigene12023_All	1024	sensor histidine kinase, putative [Ricinus communis] >gi|223541489|gb|EEF43038.1| sensor histidine kinase, putative [Ricinus communis]
Unigene12024_All	368	PREDICTED: hypothetical protein [Vitis vinifera]
Unigene12025_All	1890	PREDICTED: hypothetical protein [Vitis vinifera] >gi|270232616|emb|CBI21937.1| unnamed protein product [Vitis vinifera]
Unigene12026_All	686	unnamed protein product [Vitis vinifera]
Unigene12027_All	3844	unnamed protein product [Vitis vinifera]
Unigene12028_All	2242	predicted protein [Populus trichocarpa] >gi|222867411|gb|EEF04542.1| predicted protein [Populus trichocarpa]
Unigene12029_All	1103	PREDICTED: hypothetical protein [Vitis vinifera]
Unigene1203_All	355	hypothetical protein SORBIDRAFT_01g010590 [Sorghum bicolor] >gi|241917870|gb|EER91014.1| hypothetical protein SORBIDRAFT_01g010590 [Sorghum bicolor]
Unigene12030_All	1050	unnamed protein product [Vitis vinifera]
Unigene12031_All	2977	unnamed protein product [Vitis vinifera]
Unigene12032_All	2767	clathrin heavy chain, putative [Ricinus communis] >gi|223532266|gb|EEF34069.1| clathrin heavy chain, putative [Ricinus communis]
Unigene12033_All	402	hypothetical protein [Vitis vinifera]
Unigene12036_All	446	unknown [Medicago truncatula]
Unigene12037_All	1788	PREDICTED: similar to leucine-rich repeat protein-related [Vitis vinifera] >gi|270239830|emb|CBI27063.1| unnamed protein product [Vitis vinifera]
Unigene12038_All	667	PREDICTED: hypothetical protein [Vitis vinifera] >gi|270232163|emb|CBI21486.1| unnamed protein product [Vitis vinifera]
Unigene12039_All	1446	unnamed protein product [Vitis vinifera]
Unigene1204_All	543	unknown [Populus trichocarpa x Populus deltoides]
Unigene12040_All	741	predicted protein [Populus trichocarpa] >gi|222838066|gb|EEE76431.1| predicted protein [Populus trichocarpa]
Unigene12041_All	2105	PREDICTED: hypothetical protein [Vitis vinifera]
Unigene12042_All	783	conserved hypothetical protein [Ricinus communis] >gi|223533120|gb|EEF34878.1| conserved hypothetical protein [Ricinus communis]
Unigene12043_All	1363	Calcium-transporting ATPase 3, endoplasmic reticulum-type, putative, expressed [Oryza sativa (japonica cultivar-group)]
Unigene12044_All	1356	PREDICTED: hypothetical protein [Vitis vinifera]
Unigene12045_All	613	PREDICTED: hypothetical protein [Vitis vinifera]
Unigene12048_All	506	predicted protein [Populus trichocarpa] >gi|222849801|gb|EEE87348.1| predicted protein [Populus trichocarpa]
Unigene12049_All	1595	PREDICTED: hypothetical protein [Vitis vinifera]
[truncated: 49,575 more rows]

## Sheet: Swissprot-annotation
geneID	geneLength	Swissprot-annotation
Unigene1_All	822	PRS4_ORYSJ 26S protease regulatory subunit 4 homolog OS=Oryza sativa subsp. japonica GN=TBP2 PE=2 SV=2
Unigene10_All	1260	PDX12_ARATH Probable pyridoxal biosynthesis protein PDX1.2 OS=Arabidopsis thaliana GN=PDX12 PE=1 SV=1
Unigene1000_All	3138	PR40A_HUMAN Pre-mRNA-processing factor 40 homolog A OS=Homo sapiens GN=PRPF40A PE=1 SV=2
Unigene10001_All	751	GEML5_ARATH GEM-like protein 5 OS=Arabidopsis thaliana GN=At5g13200 PE=2 SV=1
Unigene10003_All	281	PDI_DATGL Protein disulfide-isomerase OS=Datisca glomerata GN=PDI PE=2 SV=1
Unigene10004_All	1950	RSP4_CAEEL Probable splicing factor, arginine/serine-rich 4 OS=Caenorhabditis elegans GN=rsp-4 PE=2 SV=1
Unigene10005_All	281	TT12_ARATH Protein TRANSPARENT TESTA 12 OS=Arabidopsis thaliana GN=TT12 PE=2 SV=1
Unigene10007_All	1051	DR102_ARATH DNA-damage-repair/toleration protein DRT102 OS=Arabidopsis thaliana GN=DRT102 PE=2 SV=2
Unigene10009_All	328	TTC27_BOVIN Tetratricopeptide repeat protein 27 OS=Bos taurus GN=TTC27 PE=2 SV=1
Unigene1001_All	1027	VAPB_MOUSE Vesicle-associated membrane protein-associated protein B OS=Mus musculus GN=Vapb PE=2 SV=3
Unigene10011_All	2038	GAI1_VITVI DELLA protein GAI1 OS=Vitis vinifera GN=GAI1 PE=2 SV=1
Unigene10014_All	452	RS25_SOLLC 40S ribosomal protein S25 OS=Solanum lycopersicum GN=RPS25 PE=3 SV=1
Unigene10015_All	1095	EIF3G_XENTR Eukaryotic translation initiation factor 3 subunit G OS=Xenopus tropicalis GN=eif3g PE=2 SV=1
Unigene10019_All	1162	CYSK_CITLA Cysteine synthase OS=Citrullus lanatus PE=2 SV=1
Unigene10022_All	634	ECA3_ARATH Calcium-transporting ATPase 3, endoplasmic reticulum-type OS=Arabidopsis thaliana GN=ECA3 PE=2 SV=3
Unigene10023_All	3431	NU160_HUMAN Nuclear pore complex protein Nup160 OS=Homo sapiens GN=NUP160 PE=1 SV=3
Unigene10024_All	284	TPPC5_DICDI Trafficking protein particle complex subunit 5 OS=Dictyostelium discoideum GN=trappc5 PE=3 SV=1
Unigene10025_All	285	PAB2_SCHPO Polyadenylate-binding protein 2 OS=Schizosaccharomyces pombe GN=pab2 PE=2 SV=1
Unigene10027_All	285	HSP7E_SPIOL Chloroplast envelope membrane 70 kDa heat shock-related protein OS=Spinacia oleracea GN=SCE70 PE=1 SV=3
Unigene10029_All	875	ARI2_ARATH Probable E3 ubiquitin-protein ligase ARI2 OS=Arabidopsis thaliana GN=ARI2 PE=2 SV=1
Unigene10030_All	804	NLTP_HUMAN Non-specific lipid-transfer protein OS=Homo sapiens GN=SCP2 PE=1 SV=2
Unigene10031_All	1521	FTSH4_ARATH Cell division protease ftsH homolog 4, mitochondrial OS=Arabidopsis thaliana GN=FTSH4 PE=1 SV=2
Unigene10032_All	438	PPR76_ARATH Pentatricopeptide repeat-containing protein At1g51965, mitochondrial OS=Arabidopsis thaliana GN=At1g51965 PE=2 SV=1
Unigene10034_All	1855	AGO4A_ORYSJ Protein argonaute 4A OS=Oryza sativa subsp. japonica GN=AGO4A PE=2 SV=1
Unigene10036_All	287	KEULE_ARATH SNARE-interacting protein KEULE OS=Arabidopsis thaliana GN=KEU PE=1 SV=2
Unigene10037_All	286	BCCP_SOYBN Biotin carboxyl carrier protein of acetyl-CoA carboxylase, chloroplastic OS=Glycine max GN=ACCB-1 PE=1 SV=1
Unigene10038_All	2604	REV_ARATH Homeobox-leucine zipper protein REVOLUTA OS=Arabidopsis thaliana GN=REV PE=1 SV=2
Unigene10039_All	779	H1_SOLPN Histone H1 OS=Solanum pennellii PE=2 SV=1
Unigene1004_All	957	TNPO3_MOUSE Transportin-3 OS=Mus musculus GN=Tnpo3 PE=1 SV=1
Unigene10042_All	524	NOP10_ARATH H/ACA ribonucleoprotein complex subunit 3-like protein OS=Arabidopsis thaliana GN=At2g20490 PE=2 SV=2
Unigene10043_All	323	MSTO1_MOUSE Protein misato homolog 1 OS=Mus musculus GN=Msto1 PE=2 SV=1
Unigene10044_All	358	MYBF_ARATH Putative Myb family transcription factor At1g14600 OS=Arabidopsis thaliana GN=At1g14600 PE=2 SV=1
Unigene10046_All	288	RL191_ARATH 60S ribosomal protein L19-1 OS=Arabidopsis thaliana GN=RPL19A PE=2 SV=1
Unigene10047_All	453	ERG1_PANGI Squalene monooxygenase OS=Panax ginseng PE=2 SV=1
Unigene10048_All	288	RPK1_IPONI Receptor-like protein kinase OS=Ipomoea nil GN=INRPK1 PE=2 SV=2
Unigene10049_All	355	RTNLM_ARATH Reticulon-like protein B13 OS=Arabidopsis thaliana GN=RTNLB13 PE=2 SV=1
Unigene1005_All	1745	UGPI7_ARATH Uncharacterized GPI-anchored protein At4g28100 OS=Arabidopsis thaliana GN=At4g28100 PE=1 SV=1
Unigene10052_All	291	URM12_ARATH Ubiquitin-related modifier 1 homolog 2 OS=Arabidopsis thaliana GN=URM1-2 PE=3 SV=1
Unigene10053_All	287	UPTG2_SOLTU Alpha-1,4-glucan-protein synthase [UDP-forming] 2 OS=Solanum tuberosum GN=UPTG2 PE=1 SV=1
Unigene10055_All	780	TPRXL_HUMAN Putative protein TPRXL OS=Homo sapiens GN=TPRXL PE=2 SV=2
Unigene10057_All	291	PP2A5_TOBAC Serine/threonine-protein phosphatase PP2A-5 catalytic subunit OS=Nicotiana tabacum GN=NPP5 PE=2 SV=1
Unigene10058_All	1741	INO1_NICPA Inositol-3-phosphate synthase OS=Nicotiana paniculata GN=INPS1 PE=2 SV=1
Unigene10059_All	316	M2OM_NEUCR Putative mitochondrial 2-oxoglutarate/malate carrier protein OS=Neurospora crassa GN=NCU10732 PE=3 SV=1
Unigene1006_All	612	TIM10_ARATH Mitochondrial import inner membrane translocase subunit Tim10 OS=Arabidopsis thaliana GN=TIM10 PE=2 SV=1
Unigene10061_All	958	FBL3_ARATH F-box/LRR-repeat protein 3 OS=Arabidopsis thaliana GN=FBL3 PE=2 SV=1
Unigene10064_All	957	GPDA_DEHSC Glycerol-3-phosphate dehydrogenase [NAD(P)+] OS=Dehalococcoides sp. (strain CBDB1) GN=gpsA PE=3 SV=1
Unigene10066_All	292	LEUD1_METKA 3-isopropylmalate dehydratase small subunit 1 OS=Methanopyrus kandleri GN=leuD1 PE=3 SV=1
Unigene10067_All	293	DYL2_SCHMA Probable dynein light chain OS=Schistosoma mansoni PE=3 SV=1
Unigene10068_All	931	GLSN_MEDSA Glutamate synthase [NADH], amyloplastic OS=Medicago sativa PE=1 SV=1
Unigene10069_All	1139	CET4_TOBAC CEN-like protein 4 OS=Nicotiana tabacum GN=CET4 PE=2 SV=1
Unigene10071_All	292	H2B_GOSHI Histone H2B OS=Gossypium hirsutum GN=HIS2B PE=2 SV=3
Unigene10072_All	292	MDHC2_ARATH Malate dehydrogenase, cytoplasmic 2 OS=Arabidopsis thaliana GN=At5g43330 PE=2 SV=1
Unigene10074_All	293	ASPR1_ORYSJ Aspartic proteinase oryzasin-1 OS=Oryza sativa subsp. japonica GN=Os05g0567100 PE=2 SV=2
Unigene10076_All	837	MED14_HUMAN Mediator of RNA polymerase II transcription subunit 14 OS=Homo sapiens GN=MED14 PE=1 SV=2
Unigene10077_All	598	AGD4_ARATH ADP-ribosylation factor GTPase-activating protein AGD4 OS=Arabidopsis thaliana GN=AGD4 PE=2 SV=2
Unigene1008_All	913	PPA28_ARATH Probable inactive purple acid phosphatase 28 OS=Arabidopsis thaliana GN=PAP28 PE=2 SV=1
Unigene10080_All	470	ERF78_ARATH Ethylene-responsive transcription factor 4 OS=Arabidopsis thaliana GN=ERF4 PE=1 SV=1
Unigene10081_All	295	EF1A_TOBAC Elongation factor 1-alpha OS=Nicotiana tabacum PE=2 SV=1
Unigene10082_All	584	IF2_SALAI Translation initiation factor IF-2 OS=Salinispora arenicola (strain CNS-205) GN=infB PE=3 SV=1
Unigene10083_All	373	FBL70_ARATH F-box/LRR-repeat protein At3g62440 OS=Arabidopsis thaliana GN=At3g62440 PE=2 SV=1
Unigene10084_All	587	PFD2_ARATH Probable prefoldin subunit 2 OS=Arabidopsis thaliana GN=At3g22480 PE=2 SV=1
Unigene10085_All	296	P2C39_ARATH Probable protein phosphatase 2C 39 OS=Arabidopsis thaliana GN=At3g15260 PE=2 SV=1
Unigene10086_All	1325	PDCL3_HUMAN Phosducin-like protein 3 OS=Homo sapiens GN=PDCL3 PE=1 SV=1
Unigene10087_All	2000	XYLL2_ARATH D-xylose-proton symporter-like 2 OS=Arabidopsis thaliana GN=At5g17010 PE=1 SV=1
Unigene10089_All	1085	TSJT1_TOBAC Stem-specific protein TSJT1 OS=Nicotiana tabacum GN=TSJT1 PE=2 SV=1
Unigene10090_All	440	Y1567_ARATH Uncharacterized UDP-glucosyltransferase At1g05670 OS=Arabidopsis thaliana GN=At1g05670 PE=2 SV=1
Unigene10093_All	324	FER6_MAIZE Ferredoxin-6, chloroplastic OS=Zea mays GN=FDX6 PE=2 SV=1
Unigene10094_All	827	U326_ARATH UPF0326 protein At4g17486 OS=Arabidopsis thaliana GN=At4g17486 PE=2 SV=1
Unigene10095_All	606	MYBJ_DICDI Myb-like protein J OS=Dictyostelium discoideum GN=mybJ PE=3 SV=1
Unigene10097_All	537	TIM9_ORYSJ Mitochondrial import inner membrane translocase subunit Tim9 OS=Oryza sativa subsp. japonica GN=TIM9 PE=3 SV=2
Unigene10099_All	1939	LARP6_MOUSE La-related protein 6 OS=Mus musculus GN=Larp6 PE=1 SV=1
Unigene101_All	1445	ATM_ARATH Serine/threonine-protein kinase ATM OS=Arabidopsis thaliana GN=ATM PE=2 SV=1
Unigene10100_All	889	RIMP_LEPIN Ribosome maturation factor rimP OS=Leptospira interrogans GN=rimP PE=3 SV=1
Unigene10102_All	299	ACL2_SCHPO Probable ATP-citrate synthase subunit 2 OS=Schizosaccharomyces pombe GN=SPAC22A12.16 PE=1 SV=1
Unigene10103_All	299	UBIQ_WHEAT Ubiquitin OS=Triticum aestivum PE=3 SV=1
Unigene10105_All	1876	SSRP1_VICFA FACT complex subunit SSRP1 OS=Vicia faba GN=SSRP1 PE=2 SV=1
Unigene10108_All	299	KSG9_ARATH Shaggy-related protein kinase iota OS=Arabidopsis thaliana GN=ASK9 PE=2 SV=1
Unigene1011_All	927	TPS9_ARATH Probable alpha,alpha-trehalose-phosphate synthase [UDP-forming] 9 OS=Arabidopsis thaliana GN=TPS9 PE=1 SV=1
Unigene10113_All	1161	CUL4A_HUMAN Cullin-4A OS=Homo sapiens GN=CUL4A PE=1 SV=3
Unigene10114_All	414	AHP1_ARATH Histidine-containing phosphotransfer protein 1 OS=Arabidopsis thaliana GN=AHP1 PE=1 SV=1
Unigene10117_All	764	TOCC_ARATH Tocopherol cyclase, chloroplastic OS=Arabidopsis thaliana GN=VTE1 PE=1 SV=1
Unigene10118_All	436	AKR2_ARATH Ankyrin repeat domain-containing protein 2 OS=Arabidopsis thaliana GN=AKR2 PE=1 SV=2
Unigene1012_All	1212	SYK_ORYSJ Lysyl-tRNA synthetase OS=Oryza sativa subsp. japonica GN=Os03g0586800 PE=2 SV=1
Unigene10121_All	1355	SYI_CYAP7 Isoleucyl-tRNA synthetase OS=Cyanothece sp. (strain PCC 7424) GN=ileS PE=3 SV=1
Unigene10122_All	1969	BGL1_ORYSJ Beta-glucosidase 1 OS=Oryza sativa subsp. japonica GN=BGLU1 PE=1 SV=1
Unigene10124_All	593	HSFA8_ARATH Heat stress transcription factor A-8 OS=Arabidopsis thaliana GN=HSFA8 PE=2 SV=1
Unigene10125_All	2416	PPIG_RAT Peptidyl-prolyl cis-trans isomerase G OS=Rattus norvegicus GN=Ppig PE=1 SV=2
Unigene10126_All	838	ASPRX_ORYSJ Aspartic proteinase OS=Oryza sativa subsp. japonica GN=RAP PE=2 SV=2
Unigene10127_All	547	SERK4_ARATH Somatic embryogenesis receptor kinase 4 OS=Arabidopsis thaliana GN=SERK4 PE=1 SV=2
Unigene10128_All	305	RS8_ORYSJ 40S ribosomal protein S8 OS=Oryza sativa subsp. japonica GN=RPS8 PE=2 SV=2
Unigene1013_All	839	NHX3_ARATH Sodium/hydrogen exchanger 3 OS=Arabidopsis thaliana GN=NHX3 PE=2 SV=2
Unigene10130_All	2749	BH140_ARATH Transcription factor bHLH140 OS=Arabidopsis thaliana GN=BHLH140 PE=4 SV=1
Unigene10135_All	935	VP371_ARATH Vacuolar protein-sorting-associated protein 37 homolog 1 OS=Arabidopsis thaliana GN=VPS37-1 PE=1 SV=1
Unigene10137_All	822	LEC2_CLALU Agglutinin-2 OS=Cladrastis lutea PE=1 SV=1
Unigene10138_All	551	PIP14_ARATH Probable aquaporin PIP1-4 OS=Arabidopsis thaliana GN=PIP1.4 PE=1 SV=1
Unigene1014_All	996	RIC1_MOUSE Protein RIC1 homolog OS=Mus musculus GN=Kiaa1432 PE=2 SV=2
Unigene10141_All	536	H4_SILLA Histone H4 OS=Silene latifolia GN=SlH4 PE=3 SV=3
Unigene10142_All	306	HMCS_ARATH Hydroxymethylglutaryl-CoA synthase OS=Arabidopsis thaliana GN=HMGS PE=2 SV=2
Unigene10150_All	310	PGMC_POPTN Phosphoglucomutase, cytoplasmic OS=Populus tremula GN=PGM1 PE=2 SV=1
Unigene10152_All	430	TRAC9_MAIZE Putative AC9 transposase OS=Zea mays PE=4 SV=1
Unigene10153_All	455	K1C9_MOUSE Keratin, type I cytoskeletal 9 OS=Mus musculus GN=Krt9 PE=1 SV=2
Unigene10154_All	310	TLC1_ARATH ADP,ATP carrier protein 1, chloroplastic OS=Arabidopsis thaliana GN=AATP1 PE=1 SV=2
Unigene10155_All	387	CRK_DAUCA CDPK-related protein kinase OS=Daucus carota GN=CRK PE=2 SV=1
Unigene10157_All	1957	P2C64_ARATH Probable protein phosphatase 2C 64 OS=Arabidopsis thaliana GN=At4g38520 PE=2 SV=1
Unigene1016_All	2486	DDHD1_BOVIN Phospholipase DDHD1 OS=Bos taurus GN=DDHD1 PE=1 SV=1
Unigene10160_All	773	RS8_PRUAR 40S ribosomal protein S8 OS=Prunus armeniaca GN=RPS8 PE=2 SV=1
Unigene10161_All	400	E13L3_ARATH Glucan endo-1,3-beta-glucosidase-like protein 3 OS=Arabidopsis thaliana GN=At5g08000 PE=1 SV=1
Unigene10162_All	312	PPR23_ARATH Pentatricopeptide repeat-containing protein At1g09190 OS=Arabidopsis thaliana GN=PCMP-E70 PE=2 SV=1
Unigene10164_All	3158	FER_ARATH Receptor-like protein kinase FERONIA OS=Arabidopsis thaliana GN=FER PE=1 SV=1
Unigene10165_All	1771	TT12_ARATH Protein TRANSPARENT TESTA 12 OS=Arabidopsis thaliana GN=TT12 PE=2 SV=1
Unigene10166_All	312	K1C9_CANFA Keratin, type I cytoskeletal 9 OS=Canis familiaris GN=KRT9 PE=3 SV=1
Unigene10168_All	589	VPS52_HUMAN Vacuolar protein sorting-associated protein 52 homolog OS=Homo sapiens GN=VPS52 PE=1 SV=1
Unigene10169_All	313	TBA3_ARATH Tubulin alpha-3/alpha-5 chain OS=Arabidopsis thaliana GN=TUBA3 PE=2 SV=1
Unigene10171_All	313	MAFA_MOUSE Transcription factor MafA OS=Mus musculus GN=Mafa PE=1 SV=1
Unigene10172_All	574	DUS3L_ORYSJ tRNA-dihydrouridine synthase 3-like OS=Oryza sativa subsp. japonica GN=Os04g0117600 PE=2 SV=2
Unigene10174_All	911	MAOX_POPTR NADP-dependent malic enzyme OS=Populus trichocarpa PE=2 SV=3
Unigene10178_All	937	TTF2_DROME Transcription termination factor 2 OS=Drosophila melanogaster GN=lds PE=1 SV=2
Unigene10181_All	1703	ERG19_DANRE Diphosphomevalonate decarboxylase OS=Danio rerio GN=mvd PE=2 SV=1
Unigene10185_All	1571	RENT1_ARATH Regulator of nonsense transcripts 1 homolog OS=Arabidopsis thaliana GN=UPF1 PE=2 SV=2
Unigene10186_All	472	GP107_HUMAN Protein GPR107 OS=Homo sapiens GN=GPR107 PE=2 SV=1
Unigene10189_All	319	1433E_TOBAC 14-3-3-like protein E OS=Nicotiana tabacum PE=2 SV=1
Unigene1019_All	462	NADK2_ARATH NAD kinase 2, chloroplastic OS=Arabidopsis thaliana GN=NADK2 PE=1 SV=1
Unigene10190_All	319	PSA4_SPIOL Proteasome subunit alpha type-4 OS=Spinacia oleracea GN=PAC1 PE=2 SV=1
Unigene10191_All	493	IPO9_MOUSE Importin-9 OS=Mus musculus GN=Ipo9 PE=1 SV=3
Unigene10192_All	349	PDXK_ARATH Pyridoxal kinase OS=Arabidopsis thaliana GN=PK PE=1 SV=2
Unigene10193_All	528	ABP1_TOBAC Auxin-binding protein T85 OS=Nicotiana tabacum GN=T85 PE=3 SV=1
Unigene10194_All	326	CWC21_USTMA Pre-mRNA-splicing factor CWC21 OS=Ustilago maydis GN=CWC21 PE=3 SV=1
Unigene10196_All	696	USPAL_ARATH Universal stress protein A-like protein OS=Arabidopsis thaliana GN=At3g01520 PE=1 SV=2
Unigene10197_All	320	T2_MOUSE Octapeptide-repeat protein T2 OS=Mus musculus GN=Srst PE=2 SV=1
Unigene102_All	566	LEUC_ARATH 3-isopropylmalate dehydratase OS=Arabidopsis thaliana GN=IIL1 PE=2 SV=1
Unigene1020_All	483	FH14_ARATH Formin-like protein 14 OS=Arabidopsis thaliana GN=FH14 PE=2 SV=3
Unigene10200_All	1130	SCL9_ARATH Scarecrow-like protein 9 OS=Arabidopsis thaliana GN=SCL9 PE=2 SV=1
Unigene10202_All	344	RL281_ARATH 60S ribosomal protein L28-1 OS=Arabidopsis thaliana GN=RPL28A PE=1 SV=1
Unigene10203_All	1095	VA711_ARATH Vesicle-associated membrane protein 711 OS=Arabidopsis thaliana GN=VAMP711 PE=2 SV=2
Unigene10204_All	2078	APC7_HUMAN Anaphase-promoting complex subunit 7 OS=Homo sapiens GN=ANAPC7 PE=1 SV=3
Unigene10205_All	628	SPA2_ARATH Protein SPA1-RELATED 2 OS=Arabidopsis thaliana GN=SPA2 PE=1 SV=2
Unigene10209_All	324	HSP83_ARATH Heat shock protein 81-3 OS=Arabidopsis thaliana GN=HSP81-3 PE=2 SV=2
Unigene1021_All	1785	DPOD2_ARATH DNA polymerase delta small subunit OS=Arabidopsis thaliana GN=POLD2 PE=2 SV=1
Unigene10210_All	424	PHY_PICAB Phytochrome OS=Picea abies PE=2 SV=1
Unigene10211_All	427	FBL90_ARATH Putative F-box/LRR-repeat protein At5g54820 OS=Arabidopsis thaliana GN=At5g54820 PE=4 SV=1
Unigene10212_All	1382	FK125_ARATH F-box/kelch-repeat protein OR23 OS=Arabidopsis thaliana GN=OR23 PE=2 SV=1
Unigene10213_All	633	HEM11_CUCSA Glutamyl-tRNA reductase 1, chloroplastic OS=Cucumis sativus GN=HEMA1 PE=2 SV=1
Unigene10214_All	1180	ATAD3_XENTR ATPase family AAA domain-containing protein 3 OS=Xenopus tropicalis GN=atad3 PE=2 SV=1
Unigene10215_All	326	HXK4_ARATH Hexokinase-4 OS=Arabidopsis thaliana GN=At3g20040 PE=1 SV=2
Unigene10216_All	326	TADA2_ORYSJ Transcriptional adapter ADA2 OS=Oryza sativa subsp. japonica GN=ADA2 PE=2 SV=2
Unigene10219_All	532	KTEL1_BOVIN KTEL motif-containing protein 1 OS=Bos taurus GN=KTELC1 PE=2 SV=1
Unigene10221_All	336	ERF4_NICSY Ethylene-responsive transcription factor 4 OS=Nicotiana sylvestris GN=ERF4 PE=2 SV=1
Unigene10222_All	445	UGPA_SOLTU UTP--glucose-1-phosphate uridylyltransferase OS=Solanum tuberosum PE=1 SV=3
Unigene10223_All	327	STIP_SOYBN Heat shock protein STI OS=Glycine max GN=STI PE=2 SV=1
Unigene10225_All	375	HMGL_IPONI HMG1/2-like protein OS=Ipomoea nil PE=2 SV=1
Unigene10226_All	327	RIBD_SYNY3 Riboflavin biosynthesis protein ribD OS=Synechocystis sp. (strain PCC 6803) GN=ribD PE=3 SV=1
Unigene10227_All	328	PP269_ARATH Pentatricopeptide repeat-containing protein At3g48250, chloroplastic OS=Arabidopsis thaliana GN=At3g48250 PE=2 SV=1
Unigene10228_All	743	EXOC5_ARATH Exocyst complex component 5 OS=Arabidopsis thaliana GN=SEC10 PE=2 SV=2
Unigene10230_All	328	HSP80_SOLLC Heat shock cognate protein 80 OS=Solanum lycopersicum GN=HSC80 PE=2 SV=1
Unigene10231_All	328	CH62_CUCMA Chaperonin CPN60-2, mitochondrial OS=Cucurbita maxima GN=CPN60-2 PE=1 SV=1
Unigene10232_All	1029	HO_PORPU Heme oxygenase OS=Porphyra purpurea GN=pbsA PE=3 SV=1
Unigene10233_All	1596	PUB13_ARATH U-box domain-containing protein 13 OS=Arabidopsis thaliana GN=PUB13 PE=2 SV=1
Unigene10234_All	726	TXND9_ARATH Thioredoxin domain-containing protein 9 homolog OS=Arabidopsis thaliana GN=At2g18990 PE=2 SV=1
Unigene10235_All	395	RTNLS_ARATH Reticulon-like protein B21 OS=Arabidopsis thaliana GN=RTNLB21 PE=2 SV=1
Unigene10237_All	1807	ACEA_SOLLC Isocitrate lyase OS=Solanum lycopersicum PE=2 SV=1
Unigene10238_All	333	KTNB1_ARATH Katanin p80 WD40 repeat-containing subunit B1 homolog 1 OS=Arabidopsis thaliana GN=At5g23430 PE=2 SV=3
Unigene10240_All	838	RN160_MOUSE RING finger protein 160 OS=Mus musculus GN=Rnf160 PE=1 SV=2
Unigene10241_All	802	RL151_ARATH 60S ribosomal protein L15-1 OS=Arabidopsis thaliana GN=RPL15A PE=2 SV=1
Unigene10242_All	331	UBQL1_MOUSE Ubiquilin-1 OS=Mus musculus GN=Ubqln1 PE=1 SV=1
Unigene10247_All	332	PR4_PHAVU Wound-induced basic protein OS=Phaseolus vulgaris GN=PR4 PE=2 SV=1
Unigene10248_All	332	DCNL3_PONAB DCN1-like protein 3 OS=Pongo abelii GN=DCUN1D3 PE=2 SV=1
Unigene10250_All	334	PME34_ARATH Probable pectinesterase/pectinesterase inhibitor 34 OS=Arabidopsis thaliana GN=PME34 PE=2 SV=1
Unigene10251_All	897	RBF1_CAEEL Rabphilin-1 OS=Caenorhabditis elegans GN=rbf-1 PE=1 SV=2
Unigene10252_All	1939	PUR8_HAEIN Adenylosuccinate lyase OS=Haemophilus influenzae GN=purB PE=3 SV=1
Unigene10253_All	334	F10AL_ARATH FAM10 family protein At4g22670 OS=Arabidopsis thaliana GN=At4g22670 PE=1 SV=1
Unigene10254_All	391	SFRS6_HUMAN Splicing factor, arginine/serine-rich 6 OS=Homo sapiens GN=SFRS6 PE=1 SV=2
Unigene10255_All	335	SUT_SPIOL Sucrose transport protein OS=Spinacia oleracea PE=2 SV=1
Unigene10256_All	705	ATP5H_ARATH ATP synthase subunit d, mitochondrial OS=Arabidopsis thaliana GN=At3g52300 PE=1 SV=3
Unigene10257_All	335	RS3A_CATRO 40S ribosomal protein S3a OS=Catharanthus roseus GN=RPS3A PE=2 SV=3
Unigene1026_All	1018	APL_ARATH Myb family transcription factor APL OS=Arabidopsis thaliana GN=APL PE=2 SV=2
Unigene10260_All	337	MFPA_BRANA Glyoxysomal fatty acid beta-oxidation multifunctional protein MFP-a OS=Brassica napus PE=2 SV=2
Unigene10263_All	681	TPRXL_HUMAN Putative protein TPRXL OS=Homo sapiens GN=TPRXL PE=2 SV=2
Unigene10264_All	483	YD019_HUMAN Putative uncharacterized protein FLJ46204 OS=Homo sapiens PE=2 SV=2
Unigene10267_All	460	YF64_CAEEL Uncharacterized protein R102.4 OS=Caenorhabditis elegans GN=R102.4 PE=2 SV=3
Unigene10268_All	1528	PSD13_DICDI 26S proteasome non-ATPase regulatory subunit 13 OS=Dictyostelium discoideum GN=psmD13 PE=2 SV=1
Unigene1027_All	2379	ALDO1_ARATH Aldehyde oxidase 1 OS=Arabidopsis thaliana GN=AAO1 PE=1 SV=2
Unigene10270_All	614	Y7791_DICDI Uncharacterized histidine-rich protein DDB0167791 OS=Dictyostelium discoideum GN=DDB_G0274557 PE=4 SV=1
Unigene10271_All	1254	ILR1_ARATH IAA-amino acid hydrolase ILR1 OS=Arabidopsis thaliana GN=ILR1 PE=1 SV=2
Unigene10272_All	982	CTR1_ARATH Serine/threonine-protein kinase CTR1 OS=Arabidopsis thaliana GN=CTR1 PE=1 SV=1
Unigene10274_All	340	ILR3_ARATH Transcription factor ILR3 OS=Arabidopsis thaliana GN=ILR3 PE=1 SV=1
Unigene10275_All	341	GP1_CHLRE Vegetative cell wall protein gp1 OS=Chlamydomonas reinhardtii GN=GP1 PE=2 SV=1
Unigene10277_All	1136	CRT_CLOAB 3-hydroxybutyryl-CoA dehydratase OS=Clostridium acetobutylicum GN=crt PE=3 SV=1
Unigene10279_All	383	RGLG2_ARATH E3 ubiquitin-protein ligase RGLG2 OS=Arabidopsis thaliana GN=RGLG2 PE=1 SV=1
Unigene1028_All	596	CENPX_BOVIN Centromere protein X OS=Bos taurus GN=STRA13 PE=3 SV=1
Unigene10281_All	1033	Y7791_DICDI Uncharacterized histidine-rich protein DDB0167791 OS=Dictyostelium discoideum GN=DDB_G0274557 PE=4 SV=1
Unigene10282_All	552	PP420_ARATH Pentatricopeptide repeat-containing protein At5g46580, chloroplastic OS=Arabidopsis thaliana GN=At5g46580 PE=2 SV=1
Unigene10283_All	560	IM23_SCHJA 23 kDa integral membrane protein OS=Schistosoma japonicum PE=2 SV=1
Unigene10284_All	519	APRR7_ARATH Two-component response regulator-like APRR7 OS=Arabidopsis thaliana GN=APRR7 PE=2 SV=1
Unigene10285_All	344	ATPBM_NICPL ATP synthase subunit beta, mitochondrial OS=Nicotiana plumbaginifolia GN=ATPB PE=1 SV=1
Unigene10286_All	757	MUC6_HUMAN Mucin-6 OS=Homo sapiens GN=MUC6 PE=1 SV=2
Unigene10287_All	3479	ESYT1_RAT Extended synaptotagmin-1 OS=Rattus norvegicus GN=Fam62a PE=2 SV=1
Unigene10288_All	2143	PPDK_MESCR Pyruvate, phosphate dikinase, chloroplastic OS=Mesembryanthemum crystallinum GN=PPD PE=2 SV=1
Unigene1029_All	623	4OMT_COPJA 3'-hydroxy-N-methyl-(S)-coclaurine 4'-O-methyltransferase OS=Coptis japonica PE=1 SV=1
Unigene10290_All	347	VAPB_PIG Vesicle-associated membrane protein-associated protein B OS=Sus scrofa GN=VAPB PE=3 SV=1
Unigene10291_All	805	M2OM_NEUCR Putative mitochondrial 2-oxoglutarate/malate carrier protein OS=Neurospora crassa GN=NCU10732 PE=3 SV=1
Unigene10295_All	349	PP266_ARATH Pentatricopeptide repeat-containing protein At3g46870 OS=Arabidopsis thaliana GN=At3g46870 PE=2 SV=1
Unigene103_All	2119	RPB1_DICDI DNA-directed RNA polymerase II subunit rpb1 OS=Dictyostelium discoideum GN=polr2a PE=2 SV=2
Unigene10300_All	516	ERF3B_MOUSE Eukaryotic peptide chain release factor GTP-binding subunit ERF3B OS=Mus musculus GN=Gspt2 PE=1 SV=1
Unigene10301_All	520	NCLN_DANRE Nicalin-1 OS=Danio rerio GN=ncl1 PE=2 SV=1
Unigene10302_All	653	SSG1_ANTMA Granule-bound starch synthase 1, chloroplastic/amyloplastic OS=Antirrhinum majus GN=WAXY PE=2 SV=1
Unigene10303_All	404	NDK1_ARATH Nucleoside diphosphate kinase 1 OS=Arabidopsis thaliana GN=NDPK1 PE=1 SV=1
Unigene10307_All	349	PP2A2_ORYSJ Serine/threonine-protein phosphatase PP2A-2 catalytic subunit OS=Oryza sativa subsp. japonica GN=PP2A2 PE=2 SV=1
Unigene10308_All	1480	OPDA_HAEIN Oligopeptidase A OS=Haemophilus influenzae GN=prlC PE=3 SV=1
Unigene10310_All	680	RHA1_ARATH Ras-related protein RHA1 OS=Arabidopsis thaliana GN=RHA1 PE=1 SV=1
Unigene10312_All	474	CDC22_MEDSA Cell division control protein 2 homolog 2 OS=Medicago sativa GN=CDC2B PE=2 SV=1
Unigene10313_All	407	DIN1_RAPSA Senescence-associated protein DIN1 OS=Raphanus sativus GN=DIN1 PE=2 SV=1
Unigene10314_All	351	RL211_ARATH 60S ribosomal protein L21-1 OS=Arabidopsis thaliana GN=RPL21A PE=2 SV=2
Unigene10317_All	450	PPDK_MESCR Pyruvate, phosphate dikinase, chloroplastic OS=Mesembryanthemum crystallinum GN=PPD PE=2 SV=1
Unigene10318_All	901	CIA30_ARATH Probable complex I intermediate-associated protein 30 OS=Arabidopsis thaliana GN=At1g17350 PE=1 SV=2
Unigene10319_All	608	ABI4_ARATH Ethylene-responsive transcription factor ABI4 OS=Arabidopsis thaliana GN=ABI4 PE=1 SV=2
Unigene10322_All	353	GP1_CHLRE Vegetative cell wall protein gp1 OS=Chlamydomonas reinhardtii GN=GP1 PE=2 SV=1
Unigene10323_All	462	CYNS_ORYSJ Cyanate hydratase OS=Oryza sativa subsp. japonica GN=CYN PE=2 SV=2
Unigene10326_All	355	UBP6_ARATH Ubiquitin carboxyl-terminal hydrolase 6 OS=Arabidopsis thaliana GN=UBP6 PE=1 SV=1
Unigene10327_All	355	FPPS1_PARAR Farnesyl pyrophosphate synthetase 1 OS=Parthenium argentatum GN=FPS1 PE=2 SV=1
Unigene10329_All	437	PABP2_ARATH Polyadenylate-binding protein 2 OS=Arabidopsis thaliana GN=PAB2 PE=1 SV=1
Unigene10330_All	356	PM1_SOYBN 18 kDa seed maturation protein OS=Glycine max GN=GMPM1 PE=2 SV=1
Unigene10331_All	356	PTBP3_ARATH Polypyrimidine tract-binding protein homolog 3 OS=Arabidopsis thaliana GN=At1g43190 PE=2 SV=1
Unigene10335_All	1081	SYP81_ARATH Syntaxin-81 OS=Arabidopsis thaliana GN=SYP81 PE=2 SV=2
Unigene10336_All	357	WDR20_HUMAN WD repeat-containing protein 20 OS=Homo sapiens GN=WDR20 PE=1 SV=2
Unigene10337_All	1591	EBF1_ARATH EIN3-binding F-box protein 1 OS=Arabidopsis thaliana GN=EBF1 PE=1 SV=1
Unigene1034_All	1257	DFRA_MALDO Bifunctional dihydroflavonol 4-reductase/flavanone 4-reductase OS=Malus domestica GN=DFR PE=1 SV=1
Unigene10340_All	360	METE_SOLSC 5-methyltetrahydropteroyltriglutamate--homocysteine methyltransferase OS=Solenostemon scutellarioides GN=MET PE=1 SV=2
Unigene10341_All	360	GSTX4_TOBAC Probable glutathione S-transferase OS=Nicotiana tabacum PE=2 SV=1
Unigene10343_All	402	DHAR1_ARATH Glutathione S-transferase DHAR1, mitochondrial OS=Arabidopsis thaliana GN=DHAR1 PE=1 SV=1
Unigene10347_All	361	TBA_AVESA Tubulin alpha chain OS=Avena sativa GN=TUBA PE=2 SV=1
Unigene10348_All	361	QCR6_SOLTU Cytochrome b-c1 complex subunit 6 OS=Solanum tuberosum PE=1 SV=2
Unigene10349_All	740	BH030_ARATH Transcription factor bHLH30 OS=Arabidopsis thaliana GN=BHLH30 PE=1 SV=1
Unigene1035_All	2623	K0776_MOUSE UPF0555 protein KIAA0776 OS=Mus musculus GN=Kiaa0776 PE=1 SV=2
Unigene10350_All	667	AHM1_ARATH Probable cadmium/zinc-transporting ATPase HMA1, chloroplastic OS=Arabidopsis thaliana GN=HMA1 PE=1 SV=2
Unigene10351_All	361	PBS1_ARATH Serine/threonine-protein kinase PBS1 OS=Arabidopsis thaliana GN=PBS1 PE=1 SV=1
Unigene10352_All	1969	FOLC_MOUSE Folylpolyglutamate synthase, mitochondrial OS=Mus musculus GN=Fpgs PE=1 SV=2
Unigene10353_All	659	STAD_RICCO Acyl-[acyl-carrier-protein] desaturase, chloroplastic OS=Ricinus communis PE=1 SV=1
Unigene10354_All	362	ARFF_ARATH Auxin response factor 6 OS=Arabidopsis thaliana GN=ARF6 PE=2 SV=2
Unigene10356_All	573	GUN6_ARATH Endoglucanase 6 OS=Arabidopsis thaliana GN=At1g64390 PE=2 SV=2
Unigene10357_All	931	SKP1B_ARATH SKP1-like protein 1B OS=Arabidopsis thaliana GN=SKP1B PE=1 SV=1
Unigene10358_All	1094	PHG1B_DICDI Putative phagocytic receptor 1b OS=Dictyostelium discoideum GN=phg1b PE=2 SV=1
Unigene1036_All	1975	AHM7_ARATH Putative copper-transporting ATPase 3 OS=Arabidopsis thaliana GN=HMA5 PE=2 SV=2
Unigene10360_All	363	AGO4B_ORYSJ Protein argonaute 4B OS=Oryza sativa subsp. japonica GN=AGO4B PE=2 SV=1
Unigene10361_All	1511	FRS5_ARATH Protein FAR1-RELATED SEQUENCE 5 OS=Arabidopsis thaliana GN=FRS5 PE=2 SV=1
Unigene10362_All	551	U631_ARATH UPF0631 protein At3g19508 OS=Arabidopsis thaliana GN=At3g19508 PE=3 SV=1
Unigene10363_All	364	CESA3_ARATH Cellulose synthase A catalytic subunit 3 [UDP-forming] OS=Arabidopsis thaliana GN=CESA3 PE=1 SV=2
Unigene10365_All	1861	TBL2_HUMAN Transducin beta-like protein 2 OS=Homo sapiens GN=TBL2 PE=1 SV=1
Unigene10366_All	705	DI193_ARATH Protein DEHYDRATION-INDUCED 19 homolog 3 OS=Arabidopsis thaliana GN=DI19-3 PE=1 SV=1
Unigene10367_All	450	NADK2_ORYSJ Probable NAD kinase 2, chloroplastic OS=Oryza sativa subsp. japonica GN=Os11g0191400 PE=2 SV=1
Unigene10370_All	449	SDN5_ARATH Small RNA degrading nuclease 5 OS=Arabidopsis thaliana GN=SDN5 PE=2 SV=2
Unigene10373_All	1830	ANX2_ARATH Receptor-like protein kinase ANXUR2 OS=Arabidopsis thaliana GN=ANX2 PE=2 SV=1
Unigene10375_All	368	RL10_VITRI 60S ribosomal protein L10 OS=Vitis riparia GN=RPL10 PE=2 SV=1
Unigene10376_All	369	GLTR_ARATH Uncharacterized glycosyltransferase At3g02350 OS=Arabidopsis thaliana GN=At3g02350 PE=2 SV=1
Unigene10377_All	369	QUA1_ARATH Glycosyltransferase QUASIMODO1 OS=Arabidopsis thaliana GN=QUA1 PE=1 SV=1
Unigene10379_All	536	ATP5E_IPOBA ATP synthase subunit epsilon, mitochondrial OS=Ipomoea batatas PE=1 SV=2
Unigene10382_All	569	AB34G_ARATH ABC transporter G family member 34 OS=Arabidopsis thaliana GN=ABCG34 PE=2 SV=1
Unigene10384_All	372	HDT1_SOLCH Histone deacetylase HDT1 OS=Solanum chacoense GN=HDT1 PE=2 SV=1
Unigene10385_All	372	CESA6_ARATH Cellulose synthase A catalytic subunit 6 [UDP-forming] OS=Arabidopsis thaliana GN=CESA6 PE=1 SV=2
Unigene10387_All	775	FB253_ARATH F-box protein At5g07610 OS=Arabidopsis thaliana GN=At5g07610 PE=2 SV=1
Unigene10388_All	787	PUP3_ARATH Purine permease 3 OS=Arabidopsis thaliana GN=PUP3 PE=2 SV=1
Unigene10390_All	375	STLP2_ARATH SEC12-like protein 2 OS=Arabidopsis thaliana GN=STL2P PE=1 SV=4
Unigene10391_All	397	COBRA_ARATH Protein COBRA OS=Arabidopsis thaliana GN=COB PE=2 SV=1
Unigene10393_All	1327	R1B16_SOLDE Putative late blight resistance protein homolog R1B-16 OS=Solanum demissum GN=R1B-16 PE=3 SV=1
Unigene10394_All	876	ASPR_CUCPE Aspartic proteinase OS=Cucurbita pepo PE=2 SV=1
Unigene10395_All	376	Y7791_DICDI Uncharacterized histidine-rich protein DDB0167791 OS=Dictyostelium discoideum GN=DDB_G0274557 PE=4 SV=1
Unigene10398_All	510	RS25_SOLLC 40S ribosomal protein S25 OS=Solanum lycopersicum GN=RPS25 PE=3 SV=1
Unigene10399_All	1033	FRIGI_ARATH Protein FRIGIDA OS=Arabidopsis thaliana GN=FRI PE=1 SV=1
Unigene104_All	839	REV_ARATH Homeobox-leucine zipper protein REVOLUTA OS=Arabidopsis thaliana GN=REV PE=1 SV=2
Unigene10400_All	1032	DHB4_MOUSE Peroxisomal multifunctional enzyme type 2 OS=Mus musculus GN=Hsd17b4 PE=1 SV=3
Unigene10401_All	732	CF132_MOUSE Uncharacterized protein C6orf132 homolog OS=Mus musculus PE=1 SV=2
Unigene10403_All	534	Y1998_PARUW Uncharacterized RNA methyltransferase pc1998 OS=Protochlamydia amoebophila (strain UWE25) GN=pc1998 PE=3 SV=1
Unigene10404_All	377	YQK1_SCHPO UPF0676 protein C1494.01 OS=Schizosaccharomyces pombe GN=SPCC1494.01 PE=3 SV=2
Unigene10407_All	1105	YJBQ_ECOLI UPF0047 protein yjbQ OS=Escherichia coli (strain K12) GN=yjbQ PE=3 SV=1
Unigene1041_All	893	CLPX_HALOH ATP-dependent Clp protease ATP-binding subunit clpX OS=Halothermothrix orenii (strain H 168 / OCM 544 / DSM 9562) GN=clpX PE=3 SV=1
Unigene10410_All	909	ATX2_DROPS Ataxin-2 homolog OS=Drosophila pseudoobscura pseudoobscura GN=Atx2 PE=3 SV=2
Unigene10411_All	379	FLA1_ARATH Fasciclin-like arabinogalactan protein 1 OS=Arabidopsis thaliana GN=FLA1 PE=1 SV=1
Unigene10412_All	671	HSP7F_SCHPO Heat shock protein homolog pss1 OS=Schizosaccharomyces pombe GN=pss1 PE=1 SV=2
Unigene10413_All	1329	MFPA_CUCSA Glyoxysomal fatty acid beta-oxidation multifunctional protein MFP-a OS=Cucumis sativus PE=1 SV=1
Unigene10414_All	680	RSSA_DAUCA 40S ribosomal protein SA OS=Daucus carota GN=179B PE=2 SV=1
Unigene10418_All	382	ECA4_ARATH Calcium-transporting ATPase 4, endoplasmic reticulum-type OS=Arabidopsis thaliana GN=ECA4 PE=2 SV=2
Unigene10420_All	1432	PUR7_ARATH Phosphoribosylaminoimidazole-succinocarboxamide synthase, chloroplastic OS=Arabidopsis thaliana GN=PUR7 PE=2 SV=2
Unigene10421_All	789	21KD_DAUCA 21 kDa protein OS=Daucus carota PE=2 SV=1
Unigene10422_All	1813	MAM3_YEAST Protein MAM3 OS=Saccharomyces cerevisiae GN=MAM3 PE=1 SV=1
Unigene10423_All	554	PAP_DICDI Poly(A) polymerase OS=Dictyostelium discoideum GN=papA PE=3 SV=1
Unigene10424_All	384	ODPA_PORYE Pyruvate dehydrogenase E1 component subunit alpha OS=Porphyra yezoensis GN=pdhA PE=3 SV=1
Unigene10425_All	549	SF3BB_ARATH Uncharacterized protein At4g14342 OS=Arabidopsis thaliana GN=At4g14342 PE=3 SV=1
Unigene10426_All	873	GDIR_ARATH Rho GDP-dissociation inhibitor 1 OS=Arabidopsis thaliana GN=GDI1 PE=1 SV=1
Unigene10428_All	387	LEGJ_PEA Legumin J OS=Pisum sativum GN=LEGJ PE=1 SV=1
Unigene1043_All	569	ULT1_ARATH Protein ULTRAPETALA 1 OS=Arabidopsis thaliana GN=ULT1 PE=1 SV=1
Unigene10430_All	388	Y5994_ARATH Uncharacterized protein At5g49945 OS=Arabidopsis thaliana GN=At5g49945 PE=1 SV=1
Unigene10432_All	388	Y5994_ARATH Uncharacterized protein At5g49945 OS=Arabidopsis thaliana GN=At5g49945 PE=1 SV=1
Unigene10434_All	961	DNJ72_ARATH Chaperone protein dnaJ 72 OS=Arabidopsis thaliana GN=ATJ72 PE=2 SV=1
Unigene10437_All	732	PHB1_SCHPO Prohibitin-1 OS=Schizosaccharomyces pombe GN=phb1 PE=2 SV=1
Unigene10438_All	1741	HNRPD_HUMAN Heterogeneous nuclear ribonucleoprotein D0 OS=Homo sapiens GN=HNRNPD PE=1 SV=1
Unigene10439_All	390	PER12_ARATH Peroxidase 12 OS=Arabidopsis thaliana GN=PER12 PE=1 SV=1
Unigene1044_All	1056	CESA2_ARATH Cellulose synthase A catalytic subunit 2 [UDP-forming] OS=Arabidopsis thaliana GN=CESA2 PE=1 SV=1
Unigene10440_All	2090	REMO_SOLTU Remorin OS=Solanum tuberosum PE=1 SV=1
Unigene10441_All	391	UBC13_ARATH Ubiquitin-conjugating enzyme E2 13 OS=Arabidopsis thaliana GN=UBC13 PE=2 SV=1
Unigene10444_All	393	THI4_CITSI Thiazole biosynthetic enzyme, chloroplastic OS=Citrus sinensis GN=THI1 PE=2 SV=1
Unigene10446_All	1224	UGPI6_ARATH Uncharacterized GPI-anchored protein At1g61900 OS=Arabidopsis thaliana GN=At1g61900 PE=1 SV=1
Unigene10449_All	916	ERF08_ARATH Ethylene-responsive transcription factor ERF008 OS=Arabidopsis thaliana GN=ERF008 PE=2 SV=1
Unigene1045_All	775	SYS_TREDE Seryl-tRNA synthetase OS=Treponema denticola GN=serS PE=3 SV=1
Unigene10450_All	394	FA18_ARATH Uncharacterized FAM18-like protein At1g09330 OS=Arabidopsis thaliana GN=At1g09330 PE=2 SV=1
Unigene10451_All	396	NDUS6_ARATH NADH dehydrogenase [ubiquinone] iron-sulfur protein 6 OS=Arabidopsis thaliana GN=At1g49140 PE=3 SV=1
Unigene10452_All	394	SEC14_KLULA SEC14 cytosolic factor OS=Kluyveromyces lactis GN=SEC14 PE=3 SV=2
Unigene10454_All	500	HDT2_MAIZE Histone deacetylase HDT2 OS=Zea mays GN=HDT2 PE=1 SV=1
Unigene10455_All	562	HCBT1_DIACA Anthranilate N-benzoyltransferase protein 1 OS=Dianthus caryophyllus GN=HCBT1 PE=1 SV=1
Unigene10457_All	437	TPRXL_HUMAN Putative protein TPRXL OS=Homo sapiens GN=TPRXL PE=2 SV=2
Unigene10458_All	1548	TRPC_ARATH Indole-3-glycerol phosphate synthase, chloroplastic OS=Arabidopsis thaliana GN=At2g04400 PE=2 SV=2
Unigene1046_All	932	KCS2_ARATH Probable 3-ketoacyl-CoA synthase 2 OS=Arabidopsis thaliana GN=KCS2 PE=2 SV=1
Unigene10461_All	519	RS212_ARATH 40S ribosomal protein S21-2 OS=Arabidopsis thaliana GN=RPS21C PE=3 SV=1
Unigene10463_All	457	SET_RAT Protein SET OS=Rattus norvegicus GN=Set PE=1 SV=2
Unigene10464_All	401	RL141_ARATH 60S ribosomal protein L14-1 OS=Arabidopsis thaliana GN=RPL14A PE=2 SV=1
Unigene10465_All	402	UFM1_ORYSJ Probable ubiquitin-fold modifier 1 OS=Oryza sativa subsp. japonica GN=Os01g0962400 PE=3 SV=1
Unigene10467_All	403	HSP81_ORYSJ Heat shock protein 81-1 OS=Oryza sativa subsp. japonica GN=HSP81-1 PE=2 SV=2
Unigene10469_All	1044	DI194_ARATH Protein DEHYDRATION-INDUCED 19 homolog 4 OS=Arabidopsis thaliana GN=DI19-4 PE=1 SV=1
Unigene1047_All	3167	YAKA_DICDI Probable serine/threonine-protein kinase yakA OS=Dictyostelium discoideum GN=yakA PE=1 SV=1
Unigene10472_All	405	TTC35_BOVIN Tetratricopeptide repeat protein 35 OS=Bos taurus GN=TTC35 PE=2 SV=1
Unigene10473_All	407	ILVB2_TOBAC Acetolactate synthase 2, chloroplastic OS=Nicotiana tabacum GN=ALS SURB PE=1 SV=1
Unigene10474_All	1297	NDUV1_DICDI NADH dehydrogenase [ubiquinone] flavoprotein 1, mitochondrial OS=Dictyostelium discoideum GN=ndufv1 PE=2 SV=1
Unigene10475_All	519	6PGD_SYNE7 6-phosphogluconate dehydrogenase, decarboxylating OS=Synechococcus elongatus (strain PCC 7942) GN=gnd PE=1 SV=4
Unigene10477_All	712	UBP3_ARATH Ubiquitin carboxyl-terminal hydrolase 3 OS=Arabidopsis thaliana GN=UBP3 PE=1 SV=1
Unigene1048_All	1477	Y304_METJA Uncharacterized protein MJ0304 OS=Methanocaldococcus jannaschii GN=MJ0304 PE=3 SV=1
Unigene10480_All	585	ADF_VITVI Actin-depolymerizing factor OS=Vitis vinifera PE=2 SV=1
Unigene10482_All	409	GDI1_YEAST Rab GDP-dissociation inhibitor OS=Saccharomyces cerevisiae GN=GDI1 PE=1 SV=1
Unigene10484_All	409	PEL12_ARATH Probable pectate lyase 12 OS=Arabidopsis thaliana GN=At3g53190 PE=2 SV=2
Unigene10485_All	417	CAPP_SOLTU Phosphoenolpyruvate carboxylase OS=Solanum tuberosum GN=PPC1 PE=2 SV=2
Unigene10487_All	439	C82A1_PEA Cytochrome P450 82A1 (Fragment) OS=Pisum sativum GN=CYP82A1 PE=2 SV=2
Unigene10489_All	2260	UGPA_SOLTU UTP--glucose-1-phosphate uridylyltransferase OS=Solanum tuberosum PE=1 SV=3
Unigene1049_All	1695	HS101_ORYSJ Heat shock protein 101 OS=Oryza sativa subsp. japonica GN=HSP101 PE=2 SV=1
Unigene10490_All	461	U369_DICDI UPF0369 protein OS=Dictyostelium discoideum GN=DDB_G0278459 PE=3 SV=1
Unigene10491_All	1631	FB233_ARATH F-box protein At4g12560 OS=Arabidopsis thaliana GN=At4g12560 PE=2 SV=2
Unigene10493_All	449	SEC13_BOVIN Protein SEC13 homolog OS=Bos taurus GN=SEC13 PE=2 SV=1
Unigene10498_All	573	CAPP2_SOYBN Phosphoenolpyruvate carboxylase OS=Glycine max GN=PPC1 PE=2 SV=1
Unigene10499_All	416	CP058_RAT UPF0420 protein C16orf58 homolog OS=Rattus norvegicus PE=2 SV=1
Unigene105_All	1350	CLPB1_THEEB Chaperone protein clpB 1 OS=Thermosynechococcus elongatus (strain BP-1) GN=clpB1 PE=3 SV=1
Unigene10501_All	415	PSA4_PETHY Proteasome subunit alpha type-4 OS=Petunia hybrida GN=PAC1 PE=2 SV=1
Unigene10502_All	1520	SUGT1_HUMAN Suppressor of G2 allele of SKP1 homolog OS=Homo sapiens GN=SUGT1 PE=1 SV=3
Unigene10503_All	662	PBS1_ARATH Serine/threonine-protein kinase PBS1 OS=Arabidopsis thaliana GN=PBS1 PE=1 SV=1
Unigene10504_All	415	PEXLP_TOBAC Pistil-specific extensin-like protein OS=Nicotiana tabacum PE=2 SV=1
Unigene10505_All	1693	MTNK_ENT38 Methylthioribose kinase OS=Enterobacter sp. (strain 638) GN=mtnK PE=3 SV=1
Unigene10506_All	1331	YQJG_ECOLI Uncharacterized protein yqjG OS=Escherichia coli (strain K12) GN=yqjG PE=3 SV=1
Unigene10507_All	1411	ARFF_ARATH Auxin response factor 6 OS=Arabidopsis thaliana GN=ARF6 PE=2 SV=2
Unigene10508_All	673	MDHG_CITLA Malate dehydrogenase, glyoxysomal OS=Citrullus lanatus PE=1 SV=1
Unigene1051_All	1354	Y091_NPVOP Uncharacterized 29.3 kDa protein OS=Orgyia pseudotsugata multicapsid polyhedrosis virus GN=ORF92 PE=4 SV=1
Unigene10512_All	417	EXTN_TOBAC Extensin OS=Nicotiana tabacum GN=HRGPNT3 PE=2 SV=1
Unigene10513_All	418	SERK5_ARATH Somatic embryogenesis receptor kinase 5 OS=Arabidopsis thaliana GN=SERK5 PE=1 SV=2
Unigene10514_All	620	COGT2_ARATH Cytokinin-O-glucosyltransferase 2 OS=Arabidopsis thaliana GN=UGT85A1 PE=2 SV=1
Unigene10515_All	420	IMA_SOLLC Importin subunit alpha OS=Solanum lycopersicum PE=2 SV=2
Unigene10517_All	433	BR44L_HUMAN Brain protein 44-like protein OS=Homo sapiens GN=BRP44L PE=1 SV=1
Unigene10518_All	813	HBP1B_WHEAT Transcription factor HBP-1b(c38) OS=Triticum aestivum PE=2 SV=1
Unigene10519_All	421	SPPA_ECOLI Protease 4 OS=Escherichia coli (strain K12) GN=sppA PE=1 SV=2
Unigene1052_All	2731	FH20_ARATH Formin-like protein 20 OS=Arabidopsis thaliana GN=FH20 PE=2 SV=2
Unigene10521_All	422	KSG1_ARATH Shaggy-related protein kinase alpha OS=Arabidopsis thaliana GN=ASK1 PE=2 SV=3
Unigene10523_All	423	DDB2_ARATH Protein DAMAGED DNA-BINDING 2 OS=Arabidopsis thaliana GN=DDB2 PE=1 SV=1
Unigene10524_All	423	APK1B_ARATH Protein kinase APK1B, chloroplastic OS=Arabidopsis thaliana GN=APK1B PE=2 SV=2
Unigene10526_All	1590	DRL21_ARATH Putative disease resistance protein At3g14460 OS=Arabidopsis thaliana GN=At3g14460 PE=2 SV=1
Unigene10528_All	448	SPDE_SOLLC Spermidine synthase OS=Solanum lycopersicum GN=SPDSYN PE=2 SV=1
Unigene1053_All	3073	GAR2_SCHPO Protein gar2 OS=Schizosaccharomyces pombe GN=gar2 PE=1 SV=2
Unigene10530_All	823	ZOX_PHAVU Zeatin O-xylosyltransferase OS=Phaseolus vulgaris GN=ZOX1 PE=2 SV=1
Unigene10533_All	1382	AAT3_ARATH Aspartate aminotransferase, chloroplastic OS=Arabidopsis thaliana GN=ASP3 PE=1 SV=1
Unigene10534_All	463	ANGT_GENTR Anthocyanin 3'-O-beta-glucosyltransferase OS=Gentiana triflora PE=1 SV=1
Unigene10535_All	426	HS74L_HUMAN Heat shock 70 kDa protein 4L OS=Homo sapiens GN=HSPA4L PE=1 SV=2
Unigene10537_All	536	PP146_ARATH Pentatricopeptide repeat-containing protein At2g03380, mitochondrial OS=Arabidopsis thaliana GN=PCMP-E47 PE=2 SV=1
Unigene10538_All	488	Y3377_ARATH Uncharacterized protein At3g03773 OS=Arabidopsis thaliana GN=At3g03773 PE=1 SV=1
Unigene1054_All	742	H2B1_MEDTR Probable histone H2B.1 OS=Medicago truncatula PE=3 SV=3
Unigene10540_All	550	Y2766_ARATH Uncharacterized protein At2g37660, chloroplastic OS=Arabidopsis thaliana GN=At2g37660 PE=1 SV=2
Unigene10541_All	558	SMT3B_ARATH 24-methylenesterol C-methyltransferase 3 OS=Arabidopsis thaliana GN=SMT3 PE=2 SV=1
Unigene10542_All	458	DNJH2_ALLPO DnaJ protein homolog 2 OS=Allium porrum GN=LDJ2 PE=2 SV=1
Unigene10544_All	693	BAHD1_ARATH BAHD acyltransferase At5g47980 OS=Arabidopsis thaliana GN=BAHD1 PE=2 SV=1
Unigene10545_All	453	ZFP1_WHEAT Zinc finger protein 1 OS=Triticum aestivum PE=2 SV=1
Unigene10546_All	432	RPAB3_MOUSE DNA-directed RNA polymerases I, II, and III subunit RPABC3 OS=Mus musculus GN=Polr2h PE=2 SV=3
Unigene10547_All	625	MAOX_POPTR NADP-dependent malic enzyme OS=Populus trichocarpa PE=2 SV=3
Unigene1055_All	2187	FTSH_STRR6 Cell division protease ftsH homolog OS=Streptococcus pneumoniae (strain ATCC BAA-255 / R6) GN=ftsH PE=3 SV=1
Unigene10552_All	678	RL23A_FRIAG 60S ribosomal protein L23A OS=Fritillaria agrestis GN=RPL23A PE=2 SV=1
Unigene10553_All	685	CRK35_ARATH Putative cysteine-rich receptor-like protein kinase 35 OS=Arabidopsis thaliana GN=CRK35 PE=3 SV=2
Unigene10557_All	468	Y5G8_ENCCU UPF0329 protein ECU05_1680/ECU11_0050 OS=Encephalitozoon cuniculi GN=ECU05_1680 PE=3 SV=1
Unigene10559_All	438	FRI2_TOBAC Ferritin-2, chloroplastic OS=Nicotiana tabacum GN=FER2 PE=2 SV=1
Unigene1056_All	762	SC61A_PYRSA Protein transport protein Sec61 subunit alpha OS=Pyrenomonas salina PE=2 SV=1
Unigene10560_All	676	DPH4_DICDI DPH4 homolog OS=Dictyostelium discoideum GN=dph4 PE=3 SV=1
Unigene10561_All	439	TBB_HORVU Tubulin beta chain OS=Hordeum vulgare GN=TUBB PE=2 SV=1
Unigene10562_All	1327	CP21C_ARATH Peptidyl-prolyl cis-trans isomerase CYP21-3, mitochondrial OS=Arabidopsis thaliana GN=CYP21-3 PE=2 SV=2
Unigene10563_All	440	AGP5_ARATH Classical arabinogalactan protein 5 OS=Arabidopsis thaliana GN=AGP5 PE=2 SV=2
Unigene10567_All	2135	GEM1_CRYNE Mitochondrial Rho GTPase 1 OS=Cryptococcus neoformans GN=GEM1 PE=3 SV=2
Unigene1057_All	977	THOC4_MOUSE THO complex subunit 4 OS=Mus musculus GN=Thoc4 PE=1 SV=3
Unigene10570_All	444	T131L_MOUSE Transmembrane protein 131-like OS=Mus musculus GN=Kiaa0922 PE=2 SV=1
Unigene10573_All	595	TMM97_XENTR Transmembrane protein 97 OS=Xenopus tropicalis GN=tmem97 PE=2 SV=1
Unigene10574_All	446	CPSF5_XENLA Cleavage and polyadenylation specificity factor subunit 5 OS=Xenopus laevis GN=cpsf5 PE=2 SV=1
Unigene10575_All	447	TSAP1_RAT tRNA selenocysteine 1-associated protein 1 OS=Rattus norvegicus GN=Trnau1ap PE=1 SV=1
Unigene10577_All	462	MENE_BACC1 2-succinylbenzoate--CoA ligase OS=Bacillus cereus (strain ATCC 10987) GN=menE PE=3 SV=1
Unigene1058_All	1692	CI041_RAT UPF0586 protein C9orf41 homolog OS=Rattus norvegicus PE=2 SV=1
Unigene10580_All	1279	DCAM_IPONI S-adenosylmethionine decarboxylase proenzyme OS=Ipomoea nil GN=SAMDC PE=3 SV=1
Unigene10581_All	449	MDHC2_ARATH Malate dehydrogenase, cytoplasmic 2 OS=Arabidopsis thaliana GN=At5g43330 PE=2 SV=1
Unigene10582_All	1223	FUK_HUMAN L-fucose kinase OS=Homo sapiens GN=FUK PE=2 SV=2
Unigene10583_All	452	DR100_ARATH DNA-damage-repair/toleration protein DRT100 OS=Arabidopsis thaliana GN=DRT100 PE=2 SV=2
Unigene10584_All	452	SDF2_ARATH Stromal cell-derived factor 2-like protein OS=Arabidopsis thaliana GN=At2g25110 PE=2 SV=1
Unigene10585_All	453	UGDH_SOYBN UDP-glucose 6-dehydrogenase OS=Glycine max PE=2 SV=1
Unigene10586_All	2040	MPPB_ARATH Probable mitochondrial-processing peptidase subunit beta OS=Arabidopsis thaliana GN=At3g02090 PE=1 SV=2
Unigene10587_All	1016	P2C68_ARATH Probable protein phosphatase 2C 68 OS=Arabidopsis thaliana GN=At5g06750 PE=2 SV=1
Unigene10589_All	465	YPTC6_CHLRE Ras-related protein YPTC6 OS=Chlamydomonas reinhardtii GN=YPTC6 PE=3 SV=1
Unigene10590_All	456	P2C47_ORYSJ Probable protein phosphatase 2C 47 OS=Oryza sativa subsp. japonica GN=Os05g0134200 PE=2 SV=1
Unigene10591_All	758	MUC2_HUMAN Mucin-2 OS=Homo sapiens GN=MUC2 PE=1 SV=2
Unigene10592_All	1251	PWD_ARATH Phosphoglucan, water dikinase, chloroplastic OS=Arabidopsis thaliana GN=GWD3 PE=1 SV=1
Unigene10594_All	782	MTHR1_MAIZE Methylenetetrahydrofolate reductase 1 OS=Zea mays PE=2 SV=1
Unigene10595_All	459	ASSY_ARATH Argininosuccinate synthase, chloroplastic OS=Arabidopsis thaliana GN=At4g24830 PE=2 SV=3
Unigene10596_All	867	PTR5_ARATH Peptide transporter PTR5 OS=Arabidopsis thaliana GN=PTR5 PE=2 SV=1
Unigene10597_All	694	TPRXL_HUMAN Putative protein TPRXL OS=Homo sapiens GN=TPRXL PE=2 SV=2
Unigene10598_All	1286	PAP_DICDI Poly(A) polymerase OS=Dictyostelium discoideum GN=papA PE=3 SV=1
Unigene106_All	894	RCL1_ARATH Probable RNA 3'-terminal phosphate cyclase-like protein OS=Arabidopsis thaliana GN=At5g22100 PE=2 SV=1
Unigene1060_All	3369	MYBI_DICDI Myb-like protein I OS=Dictyostelium discoideum GN=mybI PE=3 SV=1
Unigene10600_All	462	RH18_ARATH DEAD-box ATP-dependent RNA helicase 18 OS=Arabidopsis thaliana GN=RH18 PE=2 SV=1
Unigene10602_All	910	WRI1_ARATH Ethylene-responsive transcription factor WRI1 OS=Arabidopsis thaliana GN=WRI1 PE=2 SV=1
Unigene10603_All	1375	NCPR_CATRO NADPH--cytochrome P450 reductase OS=Catharanthus roseus GN=CPR PE=2 SV=1
Unigene10606_All	466	ASF1_KLULA Histone chaperone ASF1 OS=Kluyveromyces lactis GN=ASF1 PE=3 SV=1
Unigene10607_All	1660	TLOV1_ARATH Protein TWIN LOV 1 OS=Arabidopsis thaliana GN=TLP1 PE=1 SV=2
Unigene10609_All	798	AGD3_ARATH ADP-ribosylation factor GTPase-activating protein AGD3 OS=Arabidopsis thaliana GN=AGD3 PE=1 SV=1
Unigene1061_All	248	HSDD3_ARATH 3beta-hydroxysteroid-dehydrogenase/decarboxylase isoform 3 OS=Arabidopsis thaliana GN=3BETAHSD/D3 PE=2 SV=2
Unigene10610_All	468	UAF30_YEAST Upstream activation factor subunit UAF30 OS=Saccharomyces cerevisiae GN=UAF30 PE=1 SV=1
Unigene10611_All	686	RL11_MEDSA 60S ribosomal protein L11 OS=Medicago sativa GN=RPL11 PE=2 SV=1
Unigene10612_All	469	PARNL_ARATH Poly(A)-specific ribonuclease PARN-like OS=Arabidopsis thaliana GN=At3g25430 PE=2 SV=1
Unigene10613_All	469	NFYB6_ARATH Nuclear transcription factor Y subunit B-6 OS=Arabidopsis thaliana GN=NFYB6 PE=1 SV=2
Unigene10614_All	1288	BZI60_ARATH bZIP transcription factor 60 OS=Arabidopsis thaliana GN=BZIP60 PE=2 SV=1
Unigene10615_All	467	ADF2_PETHY Actin-depolymerizing factor 2 OS=Petunia hybrida GN=ADF2 PE=2 SV=1
Unigene10616_All	1715	ALLN_ALLAS Alliin lyase (Fragment) OS=Allium ascalonicum PE=2 SV=1
Unigene1062_All	2197	MORC3_HUMAN MORC family CW-type zinc finger protein 3 OS=Homo sapiens GN=MORC3 PE=1 SV=3
Unigene10620_All	541	ARF_VIGUN ADP-ribosylation factor OS=Vigna unguiculata GN=ARF PE=2 SV=3
Unigene10623_All	1013	S35B2_DICDI Adenosine 3'-phospho 5'-phosphosulfate transporter 1 OS=Dictyostelium discoideum GN=slc35b2 PE=3 SV=1
Unigene10624_All	1645	MED15_DANRE Mediator of RNA polymerase II transcription subunit 15 OS=Danio rerio GN=med15 PE=2 SV=1
Unigene10625_All	508	HXK3_ORYSJ Hexokinase-3 OS=Oryza sativa subsp. japonica GN=HXK3 PE=2 SV=1
Unigene10626_All	481	ARF3_ARATH ADP-ribosylation factor 3 OS=Arabidopsis thaliana GN=ARF3 PE=1 SV=2
Unigene10627_All	287	MUC2_HUMAN Mucin-2 OS=Homo sapiens GN=MUC2 PE=1 SV=2
Unigene10628_All	1039	SPD1_DATST Spermidine synthase 1 OS=Datura stramonium PE=2 SV=1
Unigene1063_All	1361	SMU1_DICDI WD40 repeat-containing protein smu1 OS=Dictyostelium discoideum GN=smu1 PE=3 SV=2
Unigene10631_All	483	RECAC_ARATH DNA repair protein recA homolog 1, chloroplastic OS=Arabidopsis thaliana GN=RECA PE=2 SV=1
Unigene10633_All	1388	COQ4_ARATH Ubiquinone biosynthesis protein COQ4 homolog OS=Arabidopsis thaliana GN=At2g03690 PE=2 SV=1
Unigene10635_All	1562	PYR5_TOBAC Uridine 5'-monophosphate synthase (Fragment) OS=Nicotiana tabacum GN=PYR5-6 PE=2 SV=1
Unigene10638_All	909	ARA4_ARATH Ras-related protein ARA-4 OS=Arabidopsis thaliana GN=ARA-4 PE=2 SV=1
Unigene1064_All	590	VPS52_RAT Vacuolar protein sorting-associated protein 52 homolog OS=Rattus norvegicus GN=Vps52 PE=2 SV=2
Unigene10645_All	489	IPPK_ARATH Inositol-pentakisphosphate 2-kinase OS=Arabidopsis thaliana GN=IPK1 PE=1 SV=1
Unigene1065_All	3803	DJB12_MOUSE DnaJ homolog subfamily B member 12 OS=Mus musculus GN=Dnajb12 PE=2 SV=1
Unigene10651_All	530	KASC1_ARATH 3-oxoacyl-[acyl-carrier-protein] synthase I, chloroplastic OS=Arabidopsis thaliana GN=KAS1 PE=2 SV=2
Unigene10653_All	1158	COPB1_ORYSJ Coatomer subunit beta-1 OS=Oryza sativa subsp. japonica GN=Os11g0174000 PE=2 SV=1
Unigene10655_All	494	PLZ12_LUPPO Protein PPLZ12 OS=Lupinus polyphyllus GN=PPLZ12 PE=2 SV=1
Unigene10656_All	910	CING_SORAR Cingulin OS=Sorex araneus GN=CGN PE=3 SV=1
Unigene10658_All	2204	PEPK2_ARATH Serine/threonine-protein kinase PEPKR2 OS=Arabidopsis thaliana GN=PEPKR2 PE=1 SV=1
Unigene1066_All	1448	SGO1_MAIZE Shugoshin-1 OS=Zea mays GN=SGO1 PE=2 SV=1
Unigene10660_All	538	RK14_COFAR 50S ribosomal protein L14, chloroplastic OS=Coffea arabica GN=rpl14 PE=3 SV=1
Unigene10664_All	567	CPSF5_RAT Cleavage and polyadenylation specificity factor subunit 5 OS=Rattus norvegicus GN=Nudt21 PE=2 SV=1
Unigene10665_All	607	PROF_PYRCO Profilin OS=Pyrus communis PE=1 SV=1
Unigene10666_All	547	DIM_PEA Cell elongation protein diminuto OS=Pisum sativum GN=DIM PE=2 SV=1
Unigene10669_All	967	YDC1_SCHPO Uncharacterized RNA-binding protein C25G10.01 OS=Schizosaccharomyces pombe GN=SPAC25G10.01 PE=1 SV=1
Unigene1067_All	535	CIPKN_ARATH CBL-interacting serine/threonine-protein kinase 23 OS=Arabidopsis thaliana GN=CIPK23 PE=1 SV=1
Unigene10670_All	1222	BCL9L_HUMAN B-cell CLL/lymphoma 9-like protein OS=Homo sapiens GN=BCL9L PE=1 SV=1
Unigene10672_All	512	UBC4_SOLLC Ubiquitin-conjugating enzyme E2-17 kDa OS=Solanum lycopersicum PE=2 SV=1
Unigene10673_All	512	U647A_ARATH UPF0467 protein At2g41420 OS=Arabidopsis thaliana GN=At2g41420 PE=2 SV=1
Unigene10674_All	878	ADT2_SOLTU ADP,ATP carrier protein, mitochondrial (Fragment) OS=Solanum tuberosum GN=ANT1 PE=2 SV=1
Unigene10676_All	1195	UP12_ORYSJ Unknown protein DS12 from 2D-PAGE of leaf, chloroplastic OS=Oryza sativa subsp. japonica GN=Os08g0242700 PE=2 SV=2
Unigene10677_All	774	MSRA_SOLLC Peptide methionine sulfoxide reductase (Fragment) OS=Solanum lycopersicum GN=E4 PE=3 SV=1
Unigene10679_All	714	ADXL_DANRE Adrenodoxin-like protein, mitochondrial OS=Danio rerio GN=fdx1l PE=2 SV=1
Unigene1068_All	834	PP254_ARATH Pentatricopeptide repeat-containing protein At3g25210, mitochondrial OS=Arabidopsis thaliana GN=At3g25210 PE=2 SV=1
Unigene10680_All	518	MOC2A_ARATH Molybdenum cofactor synthesis protein 2A OS=Arabidopsis thaliana GN=At4g10100 PE=2 SV=1
Unigene10681_All	1328	RNGB_DICDI RING finger protein B OS=Dictyostelium discoideum GN=rngB PE=2 SV=2
Unigene10683_All	1217	RAP22_ARATH Ethylene-responsive transcription factor RAP2-2 OS=Arabidopsis thaliana GN=RAP2-2 PE=2 SV=2
Unigene10686_All	521	TIP11_ARATH Aquaporin TIP1-1 OS=Arabidopsis thaliana GN=TIP1-1 PE=1 SV=1
Unigene10688_All	1267	GLYG2_HUMAN Glycogenin-2 OS=Homo sapiens GN=GYG2 PE=1 SV=2
Unigene10689_All	523	ACT_GOSHI Actin OS=Gossypium hirsutum PE=3 SV=1
Unigene10691_All	1826	CSLA2_ARATH Glucomannan 4-beta-mannosyltransferase 2 OS=Arabidopsis thaliana GN=CSLA2 PE=2 SV=1
Unigene10694_All	570	SSGP_VOLCA Sulfated surface glycoprotein 185 OS=Volvox carteri PE=1 SV=1
Unigene10695_All	526	PEX13_DICDI Probable peroxisomal membrane protein PEX13 OS=Dictyostelium discoideum GN=pex13 PE=3 SV=1
Unigene10696_All	727	AGOL_ARATH Argonaute-like protein At2g27880 OS=Arabidopsis thaliana GN=At2g27880 PE=2 SV=1
Unigene10697_All	652	ANAG_HUMAN Alpha-N-acetylglucosaminidase OS=Homo sapiens GN=NAGLU PE=1 SV=1
Unigene10698_All	528	SMT3_ARATH Ubiquitin-like protein SMT3 OS=Arabidopsis thaliana GN=SMT3 PE=1 SV=2
Unigene10699_All	529	ZIP4_ARATH Zinc transporter 4, chloroplastic OS=Arabidopsis thaliana GN=ZIP4 PE=2 SV=1
Unigene107_All	1476	BH003_ARATH Transcription factor bHLH3 OS=Arabidopsis thaliana GN=BHLH3 PE=2 SV=1
Unigene1070_All	2555	FTSH_TOBAC Cell division protease ftsH homolog, chloroplastic OS=Nicotiana tabacum GN=FTSH PE=2 SV=2
Unigene10700_All	529	SUVH1_TOBAC Histone-lysine N-methyltransferase, H3 lysine-9 specific SUVH1 OS=Nicotiana tabacum GN=SUVH1 PE=1 SV=1
Unigene10701_All	2470	YTHD1_MOUSE YTH domain family protein 1 OS=Mus musculus GN=Ythdf1 PE=2 SV=1
Unigene10702_All	1041	PSA6_TOBAC Proteasome subunit alpha type-6 OS=Nicotiana tabacum GN=PAA1 PE=2 SV=1
Unigene10703_All	532	STM1_SCHPO Seven transmembrane protein 1 OS=Schizosaccharomyces pombe GN=stm1 PE=1 SV=1
Unigene10704_All	928	GDL62_ARATH GDSL esterase/lipase At4g10955 OS=Arabidopsis thaliana GN=At4g10955 PE=2 SV=1
Unigene10705_All	531	IDHC_TOBAC Isocitrate dehydrogenase [NADP] OS=Nicotiana tabacum PE=2 SV=1
Unigene10706_All	680	TIM23_SCHPO Mitochondrial import inner membrane translocase subunit tim23 OS=Schizosaccharomyces pombe GN=tim23 PE=2 SV=1
Unigene10708_All	1128	FSTL_ARATH Flavonol sulfotransferase-like OS=Arabidopsis thaliana GN=At2g03760 PE=1 SV=2
Unigene1071_All	406	AMERL_ARATH Uncharacterized protein At2g38710 OS=Arabidopsis thaliana GN=At2g38710 PE=2 SV=1
Unigene10711_All	535	OSB10_DICDI Oxysterol-binding protein 10 OS=Dictyostelium discoideum GN=osbJ PE=3 SV=1
Unigene10713_All	1423	YGI3_SCHPO Uncharacterized WD repeat-containing protein C2A9.03 OS=Schizosaccharomyces pombe GN=SPBC2A9.03 PE=2 SV=2
Unigene10714_All	539	QORX_HUMAN Putative quinone oxidoreductase OS=Homo sapiens GN=TP53I3 PE=1 SV=2
Unigene10715_All	541	HSBP1_BOVIN Heat shock factor-binding protein 1 OS=Bos taurus GN=HSBP1 PE=3 SV=1
Unigene10716_All	542	YHY6_SCHPO Putative prolyl-tRNA synthetase C19C7.06 OS=Schizosaccharomyces pombe GN=SPBC19C7.06 PE=2 SV=1
Unigene10717_All	801	MGN_ORYSJ Protein mago nashi homolog OS=Oryza sativa subsp. japonica GN=Os12g0287200 PE=2 SV=2
Unigene10718_All	543	UFOG5_MANES Anthocyanidin 3-O-glucosyltransferase 5 OS=Manihot esculenta GN=GT5 PE=2 SV=1
Unigene10719_All	546	YH5D_SCHPO Uncharacterized serine-rich protein C215.13 OS=Schizosaccharomyces pombe GN=SPBC215.13 PE=1 SV=1
Unigene1072_All	2371	PUB4_ARATH U-box domain-containing protein 4 OS=Arabidopsis thaliana GN=PUB4 PE=1 SV=2
Unigene10720_All	547	KIWI_ARATH RNA polymerase II transcriptional coactivator KIWI OS=Arabidopsis thaliana GN=KIWI PE=1 SV=1
Unigene10721_All	546	NO20_MEDTR Early nodulin-20 OS=Medicago truncatula GN=ENOD20 PE=3 SV=1
Unigene10723_All	1621	SPOPL_HUMAN Speckle-type POZ protein-like OS=Homo sapiens GN=SPOPL PE=2 SV=1
Unigene10724_All	1410	PDIA6_MEDSA Probable protein disulfide-isomerase A6 OS=Medicago sativa PE=2 SV=1
Unigene10725_All	640	LUP3_ARATH Camelliol C synthase OS=Arabidopsis thaliana GN=CAMS1 PE=3 SV=1
Unigene10726_All	551	DCHS_SOLLC Histidine decarboxylase OS=Solanum lycopersicum GN=HDC PE=2 SV=1
Unigene10727_All	552	CSK2B_ARATH Casein kinase II subunit beta OS=Arabidopsis thaliana GN=CKB1 PE=1 SV=1
Unigene10728_All	1200	UBCP_ARATH Ubiquitin-like domain-containing CTD phosphatase OS=Arabidopsis thaliana GN=At4g06599 PE=2 SV=1
Unigene10730_All	1183	LDHA_HORVU L-lactate dehydrogenase A OS=Hordeum vulgare PE=1 SV=1
Unigene10732_All	558	CH60A_ARATH Chaperonin CPN60, mitochondrial OS=Arabidopsis thaliana GN=CPN60 PE=1 SV=2
Unigene10735_All	1204	NHX6_ARATH Sodium/hydrogen exchanger 6 OS=Arabidopsis thaliana GN=NHX6 PE=2 SV=2
Unigene10736_All	1194	BCAL3_ARATH Branched-chain-amino-acid aminotransferase-like protein 3, chloroplastic OS=Arabidopsis thaliana GN=At5g57850 PE=2 SV=1
Unigene10739_All	586	SSGP_VOLCA Sulfated surface glycoprotein 185 OS=Volvox carteri PE=1 SV=1
Unigene1074_All	1929	GLYG2_HUMAN Glycogenin-2 OS=Homo sapiens GN=GYG2 PE=1 SV=2
Unigene10740_All	579	Y1754_ARATH Uncharacterized protein At1g77540 OS=Arabidopsis thaliana GN=At1g77540 PE=1 SV=2
Unigene10741_All	565	BAS1B_ARATH 2-Cys peroxiredoxin BAS1-like, chloroplastic OS=Arabidopsis thaliana GN=At5g06290 PE=2 SV=2
Unigene10742_All	610	ZN593_XENTR Zinc finger protein 593 OS=Xenopus tropicalis GN=znf593 PE=2 SV=1
Unigene10743_All	567	RPTOR_DICDI Protein raptor homolog OS=Dictyostelium discoideum GN=raptor PE=1 SV=1
Unigene10744_All	756	BCB2_ARATH Uclacyanin-2 OS=Arabidopsis thaliana GN=At2g44790 PE=1 SV=1
Unigene10745_All	635	TPS1_ARATH Alpha,alpha-trehalose-phosphate synthase [UDP-forming] 1 OS=Arabidopsis thaliana GN=TPS1 PE=1 SV=1
Unigene10749_All	570	RBP1A_ARATH Ran-binding protein 1 homolog a OS=Arabidopsis thaliana GN=RANBP1A PE=1 SV=1
Unigene1075_All	624	CTR1_ARATH Serine/threonine-protein kinase CTR1 OS=Arabidopsis thaliana GN=CTR1 PE=1 SV=1
Unigene10750_All	571	AKR2_ARATH Ankyrin repeat domain-containing protein 2 OS=Arabidopsis thaliana GN=AKR2 PE=1 SV=2
Unigene10751_All	571	S35E3_BOVIN Solute carrier family 35 member E3 OS=Bos taurus GN=SLC35E3 PE=2 SV=1
Unigene10754_All	575	C3H12_ARATH Zinc finger CCCH domain-containing protein 12 OS=Arabidopsis thaliana GN=At1g32360 PE=2 SV=1
Unigene10756_All	598	CAPP1_SACHY Phosphoenolpyruvate carboxylase, housekeeping isozyme OS=Saccharum hybrid PE=3 SV=1
Unigene10757_All	584	UBTD1_DANRE Ubiquitin domain-containing protein 1 OS=Danio rerio GN=ubtd1 PE=2 SV=1
Unigene10758_All	586	ASSY_ARATH Argininosuccinate synthase, chloroplastic OS=Arabidopsis thaliana GN=At4g24830 PE=2 SV=3
Unigene10759_All	586	GPT1_ARATH Glucose-6-phosphate/phosphate translocator 1, chloroplastic OS=Arabidopsis thaliana GN=GPT1 PE=2 SV=1
Unigene1076_All	932	PUB32_ARATH U-box domain-containing protein 32 OS=Arabidopsis thaliana GN=PUB32 PE=2 SV=1
Unigene10760_All	586	SNAK2_SOLTU Snakin-2 OS=Solanum tuberosum GN=SN2 PE=1 SV=1
Unigene10761_All	840	COGT3_ARATH Cytokinin-O-glucosyltransferase 3 OS=Arabidopsis thaliana GN=UGT73C5 PE=2 SV=1
Unigene10762_All	1068	TRNH1_ARATH Tropinone reductase homolog At1g07440 OS=Arabidopsis thaliana GN=At1g07440 PE=1 SV=1
Unigene10763_All	754	PEX16_DANRE Peroxisomal membrane protein PEX16 OS=Danio rerio GN=PEX16 PE=2 SV=1
Unigene10764_All	857	ERGI3_PONAB Endoplasmic reticulum-Golgi intermediate compartment protein 3 OS=Pongo abelii GN=ERGIC3 PE=2 SV=1
Unigene10766_All	1455	MBB1A_DANRE Myb-binding protein 1A-like protein OS=Danio rerio GN=mybbp1a PE=1 SV=1
Unigene10767_All	667	BI1L_ARATH BI1-like protein OS=Arabidopsis thaliana GN=At4g15470 PE=2 SV=1
Unigene10768_All	646	LRC40_MOUSE Leucine-rich repeat-containing protein 40 OS=Mus musculus GN=Lrrc40 PE=2 SV=2
Unigene1077_All	420	ATL1R_ARATH RING-H2 finger protein ATL1R OS=Arabidopsis thaliana GN=ATL1R PE=2 SV=2
Unigene10770_All	608	CRIPT_RAT Cysteine-rich PDZ-binding protein OS=Rattus norvegicus GN=Cript PE=1 SV=1
Unigene10771_All	821	PP388_ARATH Pentatricopeptide repeat-containing protein At5g16420, mitochondrial OS=Arabidopsis thaliana GN=At5g16420 PE=2 SV=1
Unigene10772_All	609	PTH2_HUMAN Peptidyl-tRNA hydrolase 2, mitochondrial OS=Homo sapiens GN=PTRH2 PE=1 SV=1
Unigene10774_All	664	MOG1_DICDI Probable ran guanine nucleotide release factor OS=Dictyostelium discoideum GN=mog1 PE=3 SV=1
Unigene10775_All	797	UFC1_DICDI Probable Ufm1-conjugating enzyme 1 OS=Dictyostelium discoideum GN=ufc1 PE=3 SV=1
Unigene10777_All	614	RER1B_ARATH Protein RER1B OS=Arabidopsis thaliana GN=RER1B PE=2 SV=2
Unigene10778_All	2143	AB1D_ARATH ABC transporter D family member 1 OS=Arabidopsis thaliana GN=ABCC1 PE=1 SV=1
Unigene10779_All	898	METZ_PSEAE O-succinylhomoserine sulfhydrylase OS=Pseudomonas aeruginosa GN=metZ PE=3 SV=1
Unigene1078_All	922	HDA5_ARATH Histone deacetylase 5 OS=Arabidopsis thaliana GN=HDA5 PE=2 SV=1
Unigene10780_All	632	YJBI_BACSU Hemoglobin-like protein yjbI OS=Bacillus subtilis GN=yjbI PE=1 SV=1
Unigene10781_All	631	ACPM_ARATH Acyl carrier protein, mitochondrial OS=Arabidopsis thaliana GN=At2g44620 PE=2 SV=1
Unigene10782_All	629	DHSB2_ARATH Succinate dehydrogenase [ubiquinone] iron-sulfur subunit 2, mitochondrial OS=Arabidopsis thaliana GN=SDH2-2 PE=1 SV=2
Unigene10783_All	988	THI74_YEAST Thiamine-repressible mitochondrial transport protein THI74 OS=Saccharomyces cerevisiae GN=THI74 PE=1 SV=1
Unigene10784_All	629	ALL8_OLEEU Calcium-binding allergen Ole e 8 OS=Olea europaea PE=1 SV=1
Unigene10788_All	634	CALX_SOYBN Calnexin homolog OS=Glycine max PE=2 SV=1
Unigene10789_All	754	NUDC2_MOUSE NudC domain-containing protein 2 OS=Mus musculus GN=Nudcd2 PE=1 SV=1
Unigene1079_All	2400	LAS1L_HUMAN LAS1-like protein OS=Homo sapiens GN=LAS1L PE=1 SV=2
Unigene10790_All	635	Y5994_ARATH Uncharacterized protein At5g49945 OS=Arabidopsis thaliana GN=At5g49945 PE=1 SV=1
Unigene10791_All	637	UBP12_ARATH Ubiquitin carboxyl-terminal hydrolase 12 OS=Arabidopsis thaliana GN=UBP12 PE=2 SV=2
Unigene10793_All	1540	SPTC2_HUMAN Serine palmitoyltransferase 2 OS=Homo sapiens GN=SPTLC2 PE=1 SV=1
Unigene10794_All	644	NCLN_DANRE Nicalin-1 OS=Danio rerio GN=ncl1 PE=2 SV=1
Unigene10795_All	926	HAT7_ARATH Homeobox-leucine zipper protein HAT7 OS=Arabidopsis thaliana GN=HAT7 PE=2 SV=4
Unigene10796_All	784	Y1736_ARATH REF/SRPP-like protein At1g67360 OS=Arabidopsis thaliana GN=At1g67360 PE=2 SV=1
Unigene10797_All	842	S1FA_SPIOL DNA-binding protein S1FA OS=Spinacia oleracea GN=S1FA PE=3 SV=1
Unigene10798_All	659	CDC25_ARATH Dual specificity phosphatase Cdc25 OS=Arabidopsis thaliana GN=CDC25 PE=1 SV=1
Unigene10799_All	648	TRXL5_ARATH Thioredoxin-like 5, chloroplastic OS=Arabidopsis thaliana GN=At5g06690 PE=2 SV=2
Unigene1080_All	1759	C72A1_CATRO Secologanin synthase OS=Catharanthus roseus GN=CYP72A1 PE=2 SV=1
Unigene10800_All	742	Y4141_ARATH Uncharacterized protein At4g14100 OS=Arabidopsis thaliana GN=At4g14100 PE=2 SV=1
Unigene10801_All	762	LEA5_CITSI Late embryogenesis abundant protein Lea5 OS=Citrus sinensis GN=LEA5 PE=2 SV=1
Unigene10802_All	656	CYB51_ARATH Cytochrome b5 isoform 1 OS=Arabidopsis thaliana GN=At5g53560 PE=2 SV=2
Unigene10803_All	657	Y258_SULTO Uncharacterized N-acetyltransferase ST0258 OS=Sulfolobus tokodaii GN=ST0258 PE=3 SV=1
Unigene10805_All	1268	CATB_MACFA Cathepsin B OS=Macaca fascicularis GN=CTSB PE=2 SV=1
Unigene10806_All	686	AP4S1_HUMAN AP-4 complex subunit sigma-1 OS=Homo sapiens GN=AP4S1 PE=2 SV=1
Unigene10808_All	668	PII2_ARATH Piriformospora indica-insensitive protein 2 OS=Arabidopsis thaliana GN=PII-2 PE=2 SV=1
Unigene10809_All	546	GAT23_ARATH GATA transcription factor 23 OS=Arabidopsis thaliana GN=At5g49300 PE=2 SV=1
Unigene1081_All	940	RNHX1_ARATH Putative ribonuclease H protein At1g65750 OS=Arabidopsis thaliana GN=At1g65750 PE=3 SV=1
Unigene10811_All	669	SAHH_CATRO Adenosylhomocysteinase OS=Catharanthus roseus GN=SAHH PE=2 SV=1
Unigene10812_All	756	GATC_CYAP8 Aspartyl/glutamyl-tRNA(Asn/Gln) amidotransferase subunit C OS=Cyanothece sp. (strain PCC 8801) GN=gatC PE=3 SV=1
Unigene10813_All	719	CHE1_CHEAL Pollen allergen Che a 1 OS=Chenopodium album PE=1 SV=1
Unigene10814_All	673	OPDA_HAEIN Oligopeptidase A OS=Haemophilus influenzae GN=prlC PE=3 SV=1
Unigene10815_All	673	IPYR_SOLTU Soluble inorganic pyrophosphatase OS=Solanum tuberosum GN=PPA PE=2 SV=1
Unigene10816_All	1562	METK2_ACTCH S-adenosylmethionine synthetase 2 OS=Actinidia chinensis GN=SAM2 PE=2 SV=1
Unigene10817_All	900	PR1F3_ARATH PRA1 family protein F3 OS=Arabidopsis thaliana GN=PRA1F3 PE=1 SV=1
Unigene10819_All	1480	HYES_PIG Epoxide hydrolase 2 OS=Sus scrofa GN=EPHX2 PE=2 SV=1
Unigene1082_All	867	NCKP1_ARATH Protein NAP1 OS=Arabidopsis thaliana GN=NAP1 PE=1 SV=2
Unigene10821_All	686	PAP8_ARATH Probable plastid-lipid-associated protein 8, chloroplastic OS=Arabidopsis thaliana GN=PAP8 PE=2 SV=1
Unigene10822_All	717	ZB14_MAIZE 14 kDa zinc-binding protein OS=Zea mays GN=ZBP14 PE=1 SV=1
Unigene10823_All	721	GATA_METM7 Glutamyl-tRNA(Gln) amidotransferase subunit A OS=Methanococcus maripaludis (strain C7 / ATCC BAA-1331) GN=gatA PE=3 SV=1
Unigene10824_All	691	DOF34_ARATH Dof zinc finger protein DOF3.4 OS=Arabidopsis thaliana GN=DOF3.4 PE=1 SV=2
Unigene10825_All	742	FH20_ARATH Formin-like protein 20 OS=Arabidopsis thaliana GN=FH20 PE=2 SV=2
Unigene10826_All	693	ARFW_ORYSJ Auxin response factor 23 OS=Oryza sativa subsp. japonica GN=ARF23 PE=1 SV=2
Unigene10827_All	694	MAOM_SOLTU NAD-dependent malic enzyme 62 kDa isoform, mitochondrial OS=Solanum tuberosum PE=1 SV=1
Unigene10828_All	702	Y1399_ARATH Probable esterase At1g33990 OS=Arabidopsis thaliana GN=At1g33990 PE=1 SV=1
Unigene10830_All	953	USPAL_ARATH Universal stress protein A-like protein OS=Arabidopsis thaliana GN=At3g01520 PE=1 SV=2
Unigene10831_All	705	OCS1_MAIZE Ocs element-binding factor 1 OS=Zea mays GN=OBF1 PE=2 SV=2
Unigene10832_All	2993	YCF68_SACOF Uncharacterized protein ycf68 OS=Saccharum officinarum GN=ycf68-1 PE=3 SV=1
Unigene10833_All	1044	1433B_VICFA 14-3-3-like protein B OS=Vicia faba PE=2 SV=1
Unigene10834_All	707	PLST2_ARATH Probable plastidic glucose transporter 2 OS=Arabidopsis thaliana GN=At1g67300 PE=2 SV=1
Unigene10835_All	710	LBD41_ARATH LOB domain-containing protein 41 OS=Arabidopsis thaliana GN=LBD41 PE=2 SV=1
Unigene10836_All	711	PCF5_ORYSJ Transcription factor PCF5 OS=Oryza sativa subsp. japonica GN=PCF5 PE=2 SV=1
Unigene10838_All	773	RL7_LIBAF 50S ribosomal protein L7/L12 OS=Liberibacter africanus GN=rplL PE=3 SV=1
Unigene1084_All	1128	FRAY2_DICDI Serine/threonine-protein kinase fray2 OS=Dictyostelium discoideum GN=fray2 PE=3 SV=1
Unigene10840_All	1116	TRPG_CYAPA Anthranilate synthase component II OS=Cyanophora paradoxa GN=trpG PE=3 SV=1
Unigene10841_All	724	NHX1_ARATH Sodium/hydrogen exchanger 1 OS=Arabidopsis thaliana GN=NHX1 PE=1 SV=2
Unigene10842_All	735	CI085_HUMAN Uncharacterized protein C9orf85 OS=Homo sapiens GN=C9orf85 PE=2 SV=1
Unigene10843_All	1083	ABI3_ARATH B3 domain-containing transcription factor ABI3 OS=Arabidopsis thaliana GN=ABI3 PE=1 SV=1
Unigene10844_All	845	REMO_SOLTU Remorin OS=Solanum tuberosum PE=1 SV=1
Unigene10845_All	729	P2C40_ARATH Probable protein phosphatase 2C 40 OS=Arabidopsis thaliana GN=At3g16560 PE=2 SV=1
Unigene10846_All	765	TIF6B_ARATH Protein TIFY 6B OS=Arabidopsis thaliana GN=TIFY6B PE=1 SV=1
Unigene10847_All	1103	TM111_DANRE Transmembrane protein 111 OS=Danio rerio GN=tmem111 PE=2 SV=1
Unigene10848_All	732	U2AFA_ARATH Splicing factor U2af small subunit A OS=Arabidopsis thaliana GN=U2AF35A PE=2 SV=1
Unigene10852_All	766	NDUA5_ARATH Probable NADH dehydrogenase [ubiquinone] 1 alpha subcomplex subunit 5, mitochondrial OS=Arabidopsis thaliana GN=At5g52840 PE=1 SV=1
Unigene10853_All	752	NOP58_VANPO Nucleolar protein 58 OS=Vanderwaltozyma polyspora (strain ATCC 22028 / DSM 70294) GN=NOP58 PE=3 SV=1
Unigene10855_All	2020	BGAL_SULSO Beta-galactosidase OS=Sulfolobus solfataricus GN=lacS PE=1 SV=2
Unigene10856_All	961	H2A1_ARATH Probable histone H2A.1 OS=Arabidopsis thaliana GN=At1g51060 PE=1 SV=1
Unigene10857_All	750	YCX1_CALFG Uncharacterized 8.8 kDa protein in rps12-tRNA-Val intergenic region OS=Calycanthus floridus var. glaucus PE=4 SV=1
Unigene10858_All	953	VPP1_CAEEL Probable V-type proton ATPase 116 kDa subunit a OS=Caenorhabditis elegans GN=unc-32 PE=2 SV=3
Unigene10859_All	751	PDIA1_RAT Protein disulfide-isomerase OS=Rattus norvegicus GN=P4hb PE=1 SV=2
Unigene10860_All	753	Y4837_ARATH KH domain-containing protein At4g18375 OS=Arabidopsis thaliana GN=At4g18375 PE=2 SV=1
Unigene10861_All	1095	DHRS7_HUMAN Dehydrogenase/reductase SDR family member 7 OS=Homo sapiens GN=DHRS7 PE=1 SV=1
Unigene10863_All	1539	RK16_HELAN 50S ribosomal protein L16, chloroplastic OS=Helianthus annuus GN=rpl16 PE=3 SV=1
Unigene10864_All	767	HSP80_SOLLC Heat shock cognate protein 80 OS=Solanum lycopersicum GN=HSC80 PE=2 SV=1
Unigene10865_All	776	D42E1_DANRE Short chain dehydrogenase/reductase family 42E member 1 OS=Danio rerio GN=sdr42e1 PE=2 SV=1
Unigene10867_All	778	Y091_NPVOP Uncharacterized 29.3 kDa protein OS=Orgyia pseudotsugata multicapsid polyhedrosis virus GN=ORF92 PE=4 SV=1
Unigene10868_All	780	MCA5_ARATH Metacaspase-5 OS=Arabidopsis thaliana GN=AMC5 PE=1 SV=1
Unigene10869_All	783	NOP56_BOVIN Nucleolar protein 56 OS=Bos taurus GN=NOP56 PE=2 SV=1
Unigene1087_All	624	GLPQ3_ARATH Probable glycerophosphoryl diester phosphodiesterase 3 OS=Arabidopsis thaliana GN=GPDL3 PE=1 SV=2
Unigene10870_All	975	AB27B_ARATH ABC transporter B family member 27 OS=Arabidopsis thaliana GN=ABCB27 PE=1 SV=1
Unigene10873_All	842	CY561_BOVIN Cytochrome b561 OS=Bos taurus GN=CYB561 PE=1 SV=2
Unigene10874_All	794	UBXN1_RAT UBX domain-containing protein 1 OS=Rattus norvegicus GN=Ubxn1 PE=2 SV=2
Unigene10875_All	837	CSN8_ARATH COP9 signalosome complex subunit 8 OS=Arabidopsis thaliana GN=CSN8 PE=1 SV=1
Unigene10876_All	796	ASPRX_ORYSJ Aspartic proteinase OS=Oryza sativa subsp. japonica GN=RAP PE=2 SV=2
Unigene10877_All	1226	Y1615_ARATH Uncharacterized basic helix-loop-helix protein At1g06150 OS=Arabidopsis thaliana GN=At1g06150 PE=2 SV=1
Unigene10878_All	2720	SPS1_CITUN Sucrose-phosphate synthase 1 OS=Citrus unshiu GN=SPS1 PE=2 SV=1
Unigene10879_All	1029	SRG1_ARATH Protein SRG1 OS=Arabidopsis thaliana GN=SRG1 PE=2 SV=1
Unigene1088_All	1195	PRP2A_ORYSJ Poly [ADP-ribose] polymerase 2-A OS=Oryza sativa subsp. japonica GN=PARP2-A PE=3 SV=2
Unigene10880_All	809	FBL53_ARATH F-box/LRR-repeat protein At3g48880 OS=Arabidopsis thaliana GN=At3g48880 PE=2 SV=1
Unigene10881_All	1133	PHB2_DICDI Prohibitin-2 OS=Dictyostelium discoideum GN=phbB PE=3 SV=1
Unigene10882_All	1582	KING1_ARATH SNF1-related protein kinase regulatory subunit gamma 1 OS=Arabidopsis thaliana GN=KING1 PE=1 SV=2
Unigene10883_All	1169	LYPA2_HUMAN Acyl-protein thioesterase 2 OS=Homo sapiens GN=LYPLA2 PE=1 SV=1
Unigene10884_All	872	FLA13_ARATH Fasciclin-like arabinogalactan protein 13 OS=Arabidopsis thaliana GN=FLA13 PE=1 SV=1
Unigene10885_All	1881	G3BP2_MOUSE Ras GTPase-activating protein-binding protein 2 OS=Mus musculus GN=G3bp2 PE=1 SV=2
Unigene10886_All	1301	FNTA_SOLLC Protein farnesyltransferase/geranylgeranyltransferase type-1 subunit alpha OS=Solanum lycopersicum GN=FTA PE=2 SV=1
Unigene10887_All	843	CAP2_ARATH Putative clathrin assembly protein At2g25430 OS=Arabidopsis thaliana GN=At2g25430 PE=2 SV=2
Unigene10888_All	906	GL52_ORYSJ Germin-like protein 5-1 OS=Oryza sativa subsp. japonica GN=Os05g0277500 PE=2 SV=1
Unigene10889_All	1194	UBC32_ARATH Ubiquitin carrier protein E2 32 OS=Arabidopsis thaliana GN=UBC32 PE=2 SV=1
Unigene1089_All	1466	ANM42_ARATH Probable protein arginine N-methyltransferase 4.2 OS=Arabidopsis thaliana GN=PRMT4.2 PE=2 SV=1
Unigene10890_All	846	USPAL_ARATH Universal stress protein A-like protein OS=Arabidopsis thaliana GN=At3g01520 PE=1 SV=2
Unigene10893_All	853	UXS1_RAT UDP-glucuronic acid decarboxylase 1 OS=Rattus norvegicus GN=Uxs1 PE=1 SV=1
Unigene10894_All	851	ATPB_MAGTR ATP synthase subunit beta, chloroplastic OS=Magnolia tripetala GN=atpB PE=3 SV=1
Unigene10895_All	858	ATL3G_ARATH RING-H2 finger protein ATL3G OS=Arabidopsis thaliana GN=ATL3G PE=2 SV=2
Unigene10897_All	3938	YY46_ANASP Uncharacterized WD repeat-containing protein alr3466 OS=Anabaena sp. (strain PCC 7120) GN=alr3466 PE=4 SV=1
Unigene10898_All	996	RT11_PROWI Ribosomal protein S11, mitochondrial OS=Prototheca wickerhamii GN=RPS11 PE=3 SV=1
Unigene10899_All	863	HEBP2_HUMAN Heme-binding protein 2 OS=Homo sapiens GN=HEBP2 PE=1 SV=1
Unigene109_All	1917	ARGA_VIBPA Amino-acid acetyltransferase OS=Vibrio parahaemolyticus GN=argA PE=1 SV=1
Unigene1090_All	1805	NCKX6_HUMAN Sodium/potassium/calcium exchanger 6 OS=Homo sapiens GN=SLC24A6 PE=2 SV=2
Unigene10900_All	1008	UBC34_ARATH Ubiquitin carrier protein E2 34 OS=Arabidopsis thaliana GN=UBC34 PE=2 SV=1
Unigene10902_All	870	Y4967_ARATH Uncharacterized oxidoreductase At4g09670 OS=Arabidopsis thaliana GN=At4g09670 PE=1 SV=1
Unigene10904_All	904	RR5_SPIOL 30S ribosomal protein S5, chloroplastic OS=Spinacia oleracea GN=rps5 PE=1 SV=1
Unigene10905_All	1353	TIAR_HUMAN Nucleolysin TIAR OS=Homo sapiens GN=TIAL1 PE=1 SV=1
Unigene10906_All	1014	VPS2B_ARATH Vacuolar protein sorting-associated protein 2 homolog 2 OS=Arabidopsis thaliana GN=VPS2.2 PE=2 SV=2
Unigene10907_All	926	AGP19_ARATH Lysine-rich arabinogalactan protein 19 OS=Arabidopsis thaliana GN=AGP19 PE=2 SV=1
Unigene10908_All	1371	TAL_HAEIG Transaldolase OS=Haemophilus influenzae (strain PittGG) GN=tal PE=3 SV=1
Unigene10910_All	901	Y3236_ARATH Ankyrin repeat-containing protein At3g12360 OS=Arabidopsis thaliana GN=At3g12360 PE=2 SV=1
Unigene10912_All	1440	FABI_BRANA Enoyl-[acyl-carrier-protein] reductase [NADH], chloroplastic OS=Brassica napus PE=1 SV=2
Unigene10913_All	904	FB294_ARATH Putative F-box protein At5g55150 OS=Arabidopsis thaliana GN=At5g55150 PE=4 SV=2
Unigene10914_All	2659	K1370_XENTR Uncharacterized protein KIAA1370 homolog OS=Xenopus tropicalis PE=2 SV=1
Unigene10916_All	909	NFYA3_ARATH Nuclear transcription factor Y subunit A-3 OS=Arabidopsis thaliana GN=NFYA3 PE=2 SV=2
Unigene10918_All	915	UBIQ_WHEAT Ubiquitin OS=Triticum aestivum PE=3 SV=1
Unigene10919_All	909	ASPR_CUCPE Aspartic proteinase OS=Cucurbita pepo PE=2 SV=1
Unigene1092_All	2587	PSA_MOUSE Puromycin-sensitive aminopeptidase OS=Mus musculus GN=Npepps PE=1 SV=1
Unigene10920_All	1416	NEP1_NEPGR Aspartic proteinase nepenthesin-1 OS=Nepenthes gracilis GN=nep1 PE=1 SV=1
Unigene10921_All	1546	AVP_PHAAU Pyrophosphate-energized vacuolar membrane proton pump OS=Phaseolus aureus PE=1 SV=3
Unigene10923_All	929	U172_ARATH UPF0172 protein At5g55940 OS=Arabidopsis thaliana GN=EMB2731 PE=2 SV=1
Unigene10924_All	925	EIF3K_ORYSJ Eukaryotic translation initiation factor 3 subunit K OS=Oryza sativa subsp. japonica GN=TIF3K1 PE=2 SV=1
Unigene10927_All	936	PCP_PYRFU Pyrrolidone-carboxylate peptidase OS=Pyrococcus furiosus GN=pcp PE=1 SV=1
Unigene10928_All	936	HT1_ARATH Serine/threonine-protein kinase HT1 OS=Arabidopsis thaliana GN=HT1 PE=1 SV=1
Unigene10929_All	1103	E1311_ARATH Glucan endo-1,3-beta-glucosidase 11 OS=Arabidopsis thaliana GN=At1g32860 PE=1 SV=1
Unigene1093_All	589	FBK67_ARATH F-box/kelch-repeat protein At3g23880 OS=Arabidopsis thaliana GN=At3g23880 PE=2 SV=1
Unigene10930_All	978	RK5_ARATH 50S ribosomal protein L5, chloroplastic OS=Arabidopsis thaliana GN=RPL5 PE=1 SV=1
Unigene10932_All	1183	GPN3_USTMA GPN-loop GTPase 3 homolog UM01243 OS=Ustilago maydis GN=UM01243 PE=3 SV=1
Unigene10934_All	1012	Y1222_ARATH Uncharacterized protein At1g32220, chloroplastic OS=Arabidopsis thaliana GN=At1g32220 PE=1 SV=1
Unigene10936_All	949	EIF3J_DROMO Eukaryotic translation initiation factor 3 subunit J OS=Drosophila mojavensis GN=Adam PE=3 SV=1
Unigene10937_All	964	H1_MAIZE Histone H1 OS=Zea mays PE=2 SV=2
Unigene10938_All	1236	FDL27_ARATH F-box/FBD/LRR-repeat protein At4g26340 OS=Arabidopsis thaliana GN=At4g26340 PE=2 SV=1
Unigene10939_All	1013	ISAM2_ARATH Iron-sulfur assembly protein IscA-like 2, mitochondrial OS=Arabidopsis thaliana GN=At5g03905 PE=2 SV=2
Unigene10940_All	1056	UCHL3_BOVIN Ubiquitin carboxyl-terminal hydrolase isozyme L3 OS=Bos taurus GN=UCHL3 PE=2 SV=1
Unigene10941_All	1061	ERD22_CAEEL Putative ER lumen protein retaining receptor C28H8.4 OS=Caenorhabditis elegans GN=C28H8.4 PE=2 SV=1
Unigene10943_All	1260	S6PD_MALDO NADP-dependent D-sorbitol-6-phosphate dehydrogenase OS=Malus domestica GN=S6PDH PE=2 SV=1
Unigene10944_All	1008	AMP22_MACIN Vicilin-like antimicrobial peptides 2-2 OS=Macadamia integrifolia GN=AMP2-2 PE=2 SV=1
Unigene10945_All	1012	SPZX_ARATH Serpin-ZX OS=Arabidopsis thaliana GN=At1g47710 PE=1 SV=1
Unigene10946_All	2739	Y4399_DICDI Probable helicase DDB_G0274399 OS=Dictyostelium discoideum GN=DDB_G0274399 PE=3 SV=1
Unigene10947_All	1047	RL1D1_PONAB Ribosomal L1 domain-containing protein 1 OS=Pongo abelii GN=RSL1D1 PE=2 SV=2
Unigene10948_All	1440	PRS10_SPETR 26S protease regulatory subunit S10B OS=Spermophilus tridecemlineatus GN=PSMC6 PE=2 SV=1
Unigene10949_All	1023	VATE_GOSHI V-type proton ATPase subunit E OS=Gossypium hirsutum GN=VATE PE=2 SV=1
Unigene1095_All	2379	Y2550_DICDI Probable cyclin-dependent serine/threonine-protein kinase DDB_G0292550 OS=Dictyostelium discoideum GN=DDB_G0292550 PE=3 SV=1
Unigene10951_All	1043	Y1223_ORYSJ B3 domain-containing protein Os12g0592300 OS=Oryza sativa subsp. japonica GN=Os12g0592300 PE=2 SV=2
Unigene10953_All	1185	BH047_ARATH Transcription factor bHLH47 OS=Arabidopsis thaliana GN=BHLH47 PE=2 SV=1
Unigene10954_All	1043	BH148_ARATH Transcription factor bHLH148 OS=Arabidopsis thaliana GN=BHLH148 PE=2 SV=1
Unigene10955_All	1032	BH025_ARATH Transcription factor bHLH25 OS=Arabidopsis thaliana GN=BHLH25 PE=2 SV=2
Unigene10956_All	1505	GAI1_VITVI DELLA protein GAI1 OS=Vitis vinifera GN=GAI1 PE=2 SV=1
Unigene10958_All	2504	ITPK2_ARATH Inositol-tetrakisphosphate 1-kinase 2 OS=Arabidopsis thaliana GN=ITPK2 PE=2 SV=2
Unigene10959_All	1044	RCH2_ARATH Receptor-like protein kinase 2 OS=Arabidopsis thaliana GN=RCH2 PE=1 SV=1
Unigene1096_All	804	GLTR_ARATH Uncharacterized glycosyltransferase At3g02350 OS=Arabidopsis thaliana GN=At3g02350 PE=2 SV=1
Unigene10960_All	1046	THIM_RHOS1 Hydroxyethylthiazole kinase OS=Rhodobacter sphaeroides (strain ATCC 17029 / ATH 2.4.9) GN=thiM PE=3 SV=1
Unigene10961_All	1058	RS18_THET8 30S ribosomal protein S18 OS=Thermus thermophilus (strain HB8 / ATCC 27634 / DSM 579) GN=rpsR PE=1 SV=3
Unigene10962_All	1111	SFT2_YEAST Protein transport protein SFT2 OS=Saccharomyces cerevisiae GN=SFT2 PE=1 SV=1
Unigene10964_All	1292	LIP_RHIMI Lipase OS=Rhizomucor miehei PE=1 SV=2
Unigene10965_All	1067	RB11D_TOBAC Ras-related protein Rab11D OS=Nicotiana tabacum GN=RAB11D PE=2 SV=1
Unigene10966_All	1075	FLA1_ARATH Fasciclin-like arabinogalactan protein 1 OS=Arabidopsis thaliana GN=FLA1 PE=1 SV=1
Unigene10967_All	1079	HSP7S_PEA Stromal 70 kDa heat shock-related protein, chloroplastic OS=Pisum sativum GN=HSP70 PE=2 SV=1
Unigene10968_All	1168	PSDE_ARATH 26S proteasome non-ATPase regulatory subunit 14 OS=Arabidopsis thaliana GN=RPN11 PE=2 SV=1
Unigene10969_All	1087	RM46_PONAB 39S ribosomal protein L46, mitochondrial OS=Pongo abelii GN=MRPL46 PE=2 SV=1
Unigene1097_All	917	C3H62_ORYSJ Zinc finger CCCH domain-containing protein 62 OS=Oryza sativa subsp. japonica GN=Os10g0391300 PE=2 SV=2
Unigene10970_All	1094	CAF1K_ARATH Probable CCR4-associated factor 1 homolog 11 OS=Arabidopsis thaliana GN=CAF1-11 PE=2 SV=1
Unigene10971_All	1155	UBC22_ARATH Ubiquitin carrier protein E2 22 OS=Arabidopsis thaliana GN=UBC22 PE=1 SV=1
Unigene10972_All	1954	RBBP5_HUMAN Retinoblastoma-binding protein 5 OS=Homo sapiens GN=RBBP5 PE=1 SV=2
Unigene10973_All	2250	FTHS_SPIOL Formate--tetrahydrofolate ligase OS=Spinacia oleracea PE=1 SV=3
Unigene10974_All	1191	UPL7_ARATH E3 ubiquitin-protein ligase UPL7 OS=Arabidopsis thaliana GN=UPL7 PE=2 SV=1
Unigene10975_All	1361	HRPX_PLALO Histidine-rich glycoprotein OS=Plasmodium lophurae PE=4 SV=1
Unigene10976_All	1125	AOX4_ARATH Alternative oxidase 4, chloroplastic/chromoplastic OS=Arabidopsis thaliana GN=AOX4 PE=1 SV=2
Unigene10977_All	1135	KDRA_ECOSM 2-keto-3-deoxy-L-rhamnonate aldolase OS=Escherichia coli (strain SMS-3-5 / SECEC) GN=yfaU PE=3 SV=1
Unigene10979_All	1150	YABD_BACSU Uncharacterized deoxyribonuclease yabD OS=Bacillus subtilis GN=yabD PE=3 SV=1
Unigene1098_All	1923	SRCH_RABIT Sarcoplasmic reticulum histidine-rich calcium-binding protein OS=Oryctolagus cuniculus GN=HRC PE=1 SV=1
Unigene10980_All	1156	SSG1_MANES Granule-bound starch synthase 1, chloroplastic/amyloplastic OS=Manihot esculenta GN=WAXY PE=2 SV=1
Unigene10981_All	1251	PHYD1_HUMAN Phytanoyl-CoA dioxygenase domain-containing protein 1 OS=Homo sapiens GN=PHYHD1 PE=1 SV=2
Unigene10982_All	2110	Y3739_ARATH Uncharacterized membrane protein At3g27390 OS=Arabidopsis thaliana GN=At3g27390 PE=1 SV=1
Unigene10983_All	1217	RU2A_ARATH U2 small nuclear ribonucleoprotein A' OS=Arabidopsis thaliana GN=At1g09760 PE=2 SV=2
Unigene10984_All	2195	RT03_PETHY Ribosomal protein S3, mitochondrial OS=Petunia hybrida GN=YRPS3 PE=2 SV=1
Unigene10985_All	1201	FBW2_ARATH F-box protein FBW2 OS=Arabidopsis thaliana GN=FBW2 PE=1 SV=1
Unigene10986_All	1203	PSMF1_ARATH Probable proteasome inhibitor OS=Arabidopsis thaliana GN=At3g53970 PE=2 SV=1
Unigene10987_All	1215	S2544_PONAB Solute carrier family 25 member 44 OS=Pongo abelii GN=SLC25A44 PE=2 SV=2
Unigene10988_All	1215	EYA4_HUMAN Eyes absent homolog 4 OS=Homo sapiens GN=EYA4 PE=1 SV=2
Unigene10989_All	1331	CFA_ECOLI Cyclopropane-fatty-acyl-phospholipid synthase OS=Escherichia coli (strain K12) GN=cfa PE=1 SV=2
Unigene1099_All	1338	LTL1_ARATH GDSL esterase/lipase LTL1 OS=Arabidopsis thaliana GN=LTL1 PE=2 SV=1
Unigene10990_All	1271	SRG1_ARATH Protein SRG1 OS=Arabidopsis thaliana GN=SRG1 PE=2 SV=1
Unigene10991_All	1248	BAH1_ARATH E3 ubiquitin-protein ligase BAH1 OS=Arabidopsis thaliana GN=BAH1 PE=1 SV=1
Unigene10992_All	1254	ESCA_ARATH Putative DNA-binding protein ESCAROLA OS=Arabidopsis thaliana GN=ESC PE=2 SV=1
Unigene10993_All	1550	MTPC3_ARATH Putative metal tolerance protein C3 OS=Arabidopsis thaliana GN=MTPC3 PE=3 SV=2
Unigene10994_All	1257	BAG1A_SCHPO BAG family molecular chaperone regulator 1A OS=Schizosaccharomyces pombe GN=bag101 PE=2 SV=1
Unigene10995_All	2120	WAX2_ARATH Protein WAX2 OS=Arabidopsis thaliana GN=WAX2 PE=1 SV=1
Unigene10996_All	1926	RBOHC_SOLTU Respiratory burst oxidase homolog protein C OS=Solanum tuberosum GN=RBOHC PE=1 SV=2
Unigene10997_All	1266	SURE_PELCD 5'-nucleotidase surE OS=Pelobacter carbinolicus (strain DSM 2380 / Gra Bd 1) GN=surE PE=3 SV=1
Unigene10998_All	1271	IDND_VITVI L-idonate 5-dehydrogenase OS=Vitis vinifera GN=GSVIVT00012394001 PE=1 SV=2
Unigene10999_All	1607	PAR15_HUMAN Poly [ADP-ribose] polymerase 15 OS=Homo sapiens GN=PARP15 PE=1 SV=1
Unigene11_All	800	TRXB_NEUCR Thioredoxin reductase OS=Neurospora crassa GN=cys-9 PE=3 SV=1
Unigene110_All	2083	E131_ARATH Glucan endo-1,3-beta-glucosidase 1 OS=Arabidopsis thaliana GN=At1g11820 PE=1 SV=2
Unigene11000_All	1286	DR100_ARATH DNA-damage-repair/toleration protein DRT100 OS=Arabidopsis thaliana GN=DRT100 PE=2 SV=2
Unigene11001_All	1287	CSN5A_ARATH COP9 signalosome complex subunit 5a OS=Arabidopsis thaliana GN=CSN5A PE=1 SV=1
Unigene11002_All	1300	BCAT2_ARATH Branched-chain-amino-acid aminotransferase 2, chloroplastic OS=Arabidopsis thaliana GN=BCAT2 PE=1 SV=1
Unigene11003_All	1477	THIJ_ECOLI Protein thiJ OS=Escherichia coli (strain K12) GN=thiJ PE=1 SV=2
Unigene11004_All	1351	NUP54_RAT Nucleoporin p54 OS=Rattus norvegicus GN=Nup54 PE=1 SV=1
Unigene11005_All	1440	GALE1_ARATH UDP-glucose 4-epimerase 1 OS=Arabidopsis thaliana GN=At1g12780 PE=1 SV=2
Unigene11006_All	1667	YGI3_SCHPO Uncharacterized WD repeat-containing protein C2A9.03 OS=Schizosaccharomyces pombe GN=SPBC2A9.03 PE=2 SV=2
Unigene11007_All	1336	UBIQ_EIMBO Ubiquitin OS=Eimeria bovis PE=2 SV=1
Unigene11008_All	1423	ARP7_ARATH Actin-related protein 7 OS=Arabidopsis thaliana GN=ARP7 PE=1 SV=1
Unigene11009_All	1332	CIP8_ARATH E3 ubiquitin-protein ligase CIP8 OS=Arabidopsis thaliana GN=CIP8 PE=1 SV=1
Unigene11010_All	1428	HSDL1_CHICK Hydroxysteroid dehydrogenase-like protein 1 OS=Gallus gallus GN=HSDL1 PE=2 SV=1
Unigene11011_All	1461	TPC10_DICDI Trafficking protein particle complex subunit 10 OS=Dictyostelium discoideum GN=trapcc10-1 PE=3 SV=1
Unigene11012_All	1676	HIS1_GEMAT ATP phosphoribosyltransferase OS=Gemmatimonas aurantiaca (strain T-27 / DSM 14586 / JCM 11422 / NBRC 100505) GN=hisG PE=3 SV=1
Unigene11013_All	1593	NPC1_MOUSE Niemann-Pick C1 protein OS=Mus musculus GN=Npc1 PE=1 SV=1
Unigene11014_All	1741	NXN_HUMAN Nucleoredoxin OS=Homo sapiens GN=NXN PE=1 SV=2
Unigene11015_All	1435	ENDUA_XENLA Poly(U)-specific endoribonuclease-A OS=Xenopus laevis GN=endou-A PE=1 SV=1
Unigene11016_All	1455	NAT3_ARATH Nucleobase-ascorbate transporter 3 OS=Arabidopsis thaliana GN=NAT3 PE=2 SV=2
Unigene11017_All	2406	TMTC4_MOUSE Transmembrane and TPR repeat-containing protein 4 OS=Mus musculus GN=Tmtc4 PE=2 SV=1
Unigene11018_All	1496	STS1_ARATH Strictosidine synthase 1 OS=Arabidopsis thaliana GN=SS1 PE=2 SV=2
Unigene11019_All	1395	SOX_ARATH Probable sarcosine oxidase OS=Arabidopsis thaliana GN=At2g24580 PE=2 SV=1
Unigene11020_All	1540	AROG_ARATH Phospho-2-dehydro-3-deoxyheptonate aldolase 2, chloroplastic OS=Arabidopsis thaliana GN=DHS2 PE=2 SV=2
Unigene11021_All	1495	DIM_PEA Cell elongation protein diminuto OS=Pisum sativum GN=DIM PE=2 SV=1
Unigene11022_All	1538	ERGI3_MACFA Endoplasmic reticulum-Golgi intermediate compartment protein 3 OS=Macaca fascicularis GN=ERGIC3 PE=2 SV=1
Unigene11023_All	1753	TF3A_HUMAN Transcription factor IIIA OS=Homo sapiens GN=GTF3A PE=1 SV=3
Unigene11024_All	1569	UFOG_PETHY Anthocyanidin 3-O-glucosyltransferase OS=Petunia hybrida GN=RT PE=2 SV=1
Unigene11025_All	1594	EIF3E_NEMVE Eukaryotic translation initiation factor 3 subunit E OS=Nematostella vectensis GN=v1g163572 PE=3 SV=1
Unigene11027_All	1599	NEP1_NEPGR Aspartic proteinase nepenthesin-1 OS=Nepenthes gracilis GN=nep1 PE=1 SV=1
Unigene11028_All	1981	DLDH1_ARATH Dihydrolipoyl dehydrogenase 1, mitochondrial OS=Arabidopsis thaliana GN=LPD1 PE=1 SV=2
Unigene11029_All	1929	ARLY_HAHCH Argininosuccinate lyase OS=Hahella chejuensis (strain KCTC 2396) GN=argH PE=3 SV=1
Unigene11030_All	2022	PHT14_ARATH Inorganic phosphate transporter 1-4 OS=Arabidopsis thaliana GN=PHT1-4 PE=1 SV=1
Unigene11031_All	1974	FLUG_EMENI Protein fluG OS=Emericella nidulans GN=fluG PE=1 SV=1
Unigene11032_All	2118	BGAL3_ARATH Beta-galactosidase 3 OS=Arabidopsis thaliana GN=BGAL3 PE=1 SV=1
Unigene11033_All	2282	PTR1_ARATH Peptide transporter PTR1 OS=Arabidopsis thaliana GN=PTR1 PE=2 SV=1
Unigene11034_All	2160	LRC40_CHICK Leucine-rich repeat-containing protein 40 OS=Gallus gallus GN=LRRC40 PE=2 SV=1
Unigene11035_All	2564	RH7_SPIOL DEAD-box ATP-dependent RNA helicase 7 OS=Spinacia oleracea GN=RH7 PE=2 SV=1
Unigene11036_All	2481	SYEC_YEAST Glutamyl-tRNA synthetase, cytoplasmic OS=Saccharomyces cerevisiae GN=GUS1 PE=1 SV=3
Unigene11037_All	2677	MED25_XENTR Mediator of RNA polymerase II transcription subunit 25 OS=Xenopus tropicalis GN=med25 PE=2 SV=1
Unigene11038_All	2904	VATM_DICDI Vacuolar proton translocating ATPase 100 kDa subunit OS=Dictyostelium discoideum GN=vatM PE=1 SV=2
Unigene11039_All	2747	FRS11_ARATH Protein FAR1-RELATED SEQUENCE 11 OS=Arabidopsis thaliana GN=FRS11 PE=2 SV=1
Unigene1104_All	401	DHX36_MOUSE Probable ATP-dependent RNA helicase DHX36 OS=Mus musculus GN=Dhx36 PE=2 SV=1
Unigene11040_All	3672	PUM_DROME Maternal protein pumilio OS=Drosophila melanogaster GN=pum PE=1 SV=2
Unigene11041_All	889	GIGAN_ARATH Protein GIGANTEA OS=Arabidopsis thaliana GN=GI PE=1 SV=2
Unigene11044_All	398	TRMB_ARATH tRNA (guanine-N(7)-)-methyltransferase OS=Arabidopsis thaliana GN=At5g24840 PE=2 SV=1
Unigene11045_All	1197	U326_ARATH UPF0326 protein At4g17486 OS=Arabidopsis thaliana GN=At4g17486 PE=2 SV=1
Unigene11046_All	2254	R3HD2_BOVIN R3H domain-containing protein 2 OS=Bos taurus GN=R3HDM2 PE=2 SV=1
Unigene11048_All	1103	TCPG_OXYGR T-complex protein 1 subunit gamma OS=Oxytricha granulifera PE=3 SV=1
Unigene11049_All	2845	BSL1_ARATH Serine/threonine-protein phosphatase BSL1 OS=Arabidopsis thaliana GN=BSL1 PE=1 SV=1
Unigene1105_All	1449	NU5M_WHEAT NADH-ubiquinone oxidoreductase chain 5 OS=Triticum aestivum GN=ND5 PE=3 SV=1
Unigene11050_All	1635	FBW4_ARATH F-box/WD-40 repeat-containing protein At3g52030 OS=Arabidopsis thaliana GN=At3g52030 PE=2 SV=2
Unigene11051_All	449	XRI1_ARATH Protein XRI1 OS=Arabidopsis thaliana GN=XRI1 PE=1 SV=2
Unigene11052_All	1636	NAC98_ARATH Protein CUP-SHAPED COTYLEDON 2 OS=Arabidopsis thaliana GN=NAC098 PE=1 SV=1
Unigene11053_All	1873	DRL27_ARATH Disease resistance protein At4g27190 OS=Arabidopsis thaliana GN=At4g27190 PE=2 SV=1
Unigene11054_All	1896	FMO1_ARATH Probable flavin-containing monooxygenase 1 OS=Arabidopsis thaliana GN=FMO1 PE=2 SV=1
Unigene11055_All	818	PEX3_RAT Peroxisomal biogenesis factor 3 OS=Rattus norvegicus GN=Pex3 PE=1 SV=1
Unigene11057_All	1936	UBP20_ARATH Ubiquitin carboxyl-terminal hydrolase 20 OS=Arabidopsis thaliana GN=UBP20 PE=2 SV=1
Unigene11059_All	848	PKWA_THECU Probable serine/threonine-protein kinase pkwA OS=Thermomonospora curvata GN=pkwA PE=3 SV=1
Unigene11060_All	1658	PNG1_ARATH Peptide-N(4)-(N-acetyl-beta-glucosaminyl)asparagine amidase OS=Arabidopsis thaliana GN=PNG1 PE=2 SV=1
Unigene11064_All	1511	GWD1_SOLTU Alpha-glucan water dikinase, chloroplastic OS=Solanum tuberosum GN=R1 PE=1 SV=2
Unigene11065_All	1522	HRPX_PLALO Histidine-rich glycoprotein OS=Plasmodium lophurae PE=4 SV=1
Unigene11066_All	417	ODP2_RHIME Dihydrolipoyllysine-residue acetyltransferase component of pyruvate dehydrogenase complex OS=Rhizobium meliloti GN=pdhC PE=3 SV=1
Unigene11068_All	1314	VATH_ARATH V-type proton ATPase subunit H OS=Arabidopsis thaliana GN=VHA-H PE=2 SV=1
Unigene11070_All	2261	AP2A2_DICDI AP-2 complex subunit alpha-2 OS=Dictyostelium discoideum GN=ap2a1-1 PE=3 SV=1
Unigene11071_All	851	BSL3_ARATH Serine/threonine-protein phosphatase BSL3 OS=Arabidopsis thaliana GN=BSL3 PE=2 SV=2
Unigene11072_All	2245	UGT52_DICDI UDP-sugar-dependent glycosyltransferase 52 OS=Dictyostelium discoideum GN=ugt52 PE=2 SV=1
Unigene11073_All	1957	NOM1_MOUSE Nucleolar MIF4G domain-containing protein 1 OS=Mus musculus GN=Nom1 PE=2 SV=1
Unigene11076_All	571	PSRP6_ARATH 50S ribosomal protein 6, chloroplastic OS=Arabidopsis thaliana GN=PSRP6 PE=3 SV=1
Unigene11077_All	1054	RUVB2_XENLA RuvB-like 2 OS=Xenopus laevis GN=ruvbl2 PE=2 SV=1
Unigene11078_All	581	VA725_ARATH Vesicle-associated membrane protein 725 OS=Arabidopsis thaliana GN=VAMP725 PE=2 SV=2
Unigene11079_All	1195	PKL_ARATH CHD3-type chromatin-remodeling factor PICKLE OS=Arabidopsis thaliana GN=PKL PE=1 SV=1
Unigene11082_All	1949	SC24A_ARATH Protein transport protein Sec24-like At3g07100 OS=Arabidopsis thaliana GN=At3g07100 PE=1 SV=2
Unigene11083_All	1552	YLE3_SCHPO Uncharacterized protein C1093.03 OS=Schizosaccharomyces pombe GN=SPAC1093.03 PE=2 SV=2
Unigene11084_All	1016	MTL1_YEAST Protein MTL1 OS=Saccharomyces cerevisiae GN=MTL1 PE=2 SV=1
Unigene11085_All	1643	C3H11_ORYSJ Zinc finger CCCH domain-containing protein 11 OS=Oryza sativa subsp. japonica GN=Os01g0834700 PE=2 SV=2
Unigene11087_All	525	PUB15_ARATH U-box domain-containing protein 15 OS=Arabidopsis thaliana GN=PUB15 PE=2 SV=2
Unigene11088_All	1021	DRP3A_ARATH Dynamin-related protein 3A OS=Arabidopsis thaliana GN=DRP3A PE=1 SV=2
Unigene11089_All	1998	RPR1A_MOUSE Regulation of nuclear pre-mRNA domain-containing protein 1A OS=Mus musculus GN=Rprd1a PE=2 SV=1
Unigene1109_All	1342	PANB_HELMI 3-methyl-2-oxobutanoate hydroxymethyltransferase OS=Heliobacterium modesticaldum (strain ATCC 51547 / Ice1) GN=panB PE=3 SV=1
Unigene11091_All	756	TPC_BOVIN Mitochondrial thiamine pyrophosphate carrier OS=Bos taurus GN=SLC25A19 PE=2 SV=1
Unigene11092_All	1382	FK122_ARATH F-box/kelch-repeat protein At5g49000 OS=Arabidopsis thaliana GN=At5g49000 PE=2 SV=1
Unigene11093_All	519	SRF8_ARATH Protein STRUBBELIG-RECEPTOR FAMILY 8 OS=Arabidopsis thaliana GN=SRF8 PE=2 SV=1
Unigene11094_All	3006	UPL1_ARATH E3 ubiquitin-protein ligase UPL1 OS=Arabidopsis thaliana GN=UPL1 PE=1 SV=3
Unigene11095_All	976	HRPX_PLALO Histidine-rich glycoprotein OS=Plasmodium lophurae PE=4 SV=1
Unigene11096_All	1469	IDE_MOUSE Insulin-degrading enzyme OS=Mus musculus GN=Ide PE=2 SV=1
Unigene11098_All	1733	ZN207_HUMAN Zinc finger protein 207 OS=Homo sapiens GN=ZNF207 PE=1 SV=1
Unigene11099_All	1425	BRE1A_HUMAN E3 ubiquitin-protein ligase BRE1A OS=Homo sapiens GN=RNF20 PE=1 SV=2
Unigene111_All	1921	RH38_ARATH DEAD-box ATP-dependent RNA helicase 38 OS=Arabidopsis thaliana GN=RH38 PE=2 SV=2
Unigene1110_All	616	MCES1_ARATH mRNA cap guanine-N7 methyltransferase 1 OS=Arabidopsis thaliana GN=At3g20650 PE=2 SV=1
Unigene11101_All	851	GDL62_ARATH GDSL esterase/lipase At4g10955 OS=Arabidopsis thaliana GN=At4g10955 PE=2 SV=1
Unigene11103_All	1713	Y1342_ARATH PHD finger protein At1g33420 OS=Arabidopsis thaliana GN=At1g33420 PE=1 SV=1
Unigene11104_All	1681	AP2M_DICDI AP-2 complex subunit mu OS=Dictyostelium discoideum GN=apm2 PE=2 SV=2
Unigene11106_All	361	LEUNG_ARATH Transcriptional corepressor LEUNIG OS=Arabidopsis thaliana GN=LUG PE=1 SV=2
Unigene11107_All	1527	THUM1_BOVIN THUMP domain-containing protein 1 OS=Bos taurus GN=THUMPD1 PE=2 SV=1
Unigene11108_All	1124	PRG4_HUMAN Proteoglycan 4 OS=Homo sapiens GN=PRG4 PE=1 SV=2
Unigene1111_All	1909	PBS1_ARATH Serine/threonine-protein kinase PBS1 OS=Arabidopsis thaliana GN=PBS1 PE=1 SV=1
Unigene11110_All	1416	TRXL6_ARATH Thioredoxin-like 6, chloroplastic OS=Arabidopsis thaliana GN=At4g29670 PE=2 SV=2
Unigene11112_All	1538	YA7D_SCHPO Uncharacterized membrane protein C24H6.13 OS=Schizosaccharomyces pombe GN=SPAC24H6.13 PE=1 SV=1
Unigene11113_All	468	PGES2_DANRE Prostaglandin E synthase 2 OS=Danio rerio GN=ptges2 PE=2 SV=1
Unigene11114_All	560	ATRX_CAEEL Transcriptional regulator ATRX homolog OS=Caenorhabditis elegans GN=xnp-1 PE=1 SV=1
Unigene11115_All	1352	PFPA_RICCO Pyrophosphate--fructose 6-phosphate 1-phosphotransferase subunit alpha OS=Ricinus communis GN=PFP-ALPHA PE=3 SV=1
Unigene11116_All	1790	HT1_ARATH Serine/threonine-protein kinase HT1 OS=Arabidopsis thaliana GN=HT1 PE=1 SV=1
Unigene11117_All	532	UFOG5_MANES Anthocyanidin 3-O-glucosyltransferase 5 OS=Manihot esculenta GN=GT5 PE=2 SV=1
Unigene11119_All	1379	HDA2_ARATH Histone deacetylase 2 OS=Arabidopsis thaliana GN=HDA2 PE=1 SV=2
Unigene11120_All	323	UBL5_ARATH Ubiquitin-like protein 5 OS=Arabidopsis thaliana GN=UBL5 PE=2 SV=1
Unigene11122_All	1772	IDE_HUMAN Insulin-degrading enzyme OS=Homo sapiens GN=IDE PE=1 SV=4
Unigene11124_All	1907	RH3_ARATH DEAD-box ATP-dependent RNA helicase 3 OS=Arabidopsis thaliana GN=RH3 PE=2 SV=2
Unigene11125_All	1686	DIMA_DICDI Basic-leucine zipper transcription factor A OS=Dictyostelium discoideum GN=dimA PE=1 SV=2
Unigene11126_All	849	ENTP6_RAT Ectonucleoside triphosphate diphosphohydrolase 6 OS=Rattus norvegicus GN=Entpd6 PE=1 SV=1
Unigene11127_All	764	RAD7_SCHPO DNA repair protein rhp7 OS=Schizosaccharomyces pombe GN=rhp7 PE=2 SV=1
Unigene1113_All	511	DEGP8_ARATH Protease Do-like 8, chloroplastic OS=Arabidopsis thaliana GN=DEGP8 PE=1 SV=1
Unigene11131_All	1541	Y3236_ARATH Ankyrin repeat-containing protein At3g12360 OS=Arabidopsis thaliana GN=At3g12360 PE=2 SV=1
Unigene11133_All	2735	HNRPR_HUMAN Heterogeneous nuclear ribonucleoprotein R OS=Homo sapiens GN=HNRNPR PE=1 SV=1
Unigene11134_All	2583	DEN5B_DANRE DENN domain-containing protein 5B OS=Danio rerio GN=dennd5b PE=2 SV=2
Unigene11135_All	1201	RN160_MOUSE RING finger protein 160 OS=Mus musculus GN=Rnf160 PE=1 SV=2
Unigene11136_All	749	RR4_TOBAC 30S ribosomal protein S4, chloroplastic OS=Nicotiana tabacum GN=rps4 PE=3 SV=1
Unigene11137_All	1040	Y4757_DICDI OTU domain-containing protein DDB_G0284757 OS=Dictyostelium discoideum GN=DDB_G0284757 PE=4 SV=2
Unigene11138_All	920	TRA1_MAIZE Putative AC transposase OS=Zea mays PE=2 SV=2
Unigene11139_All	476	YB95_ARATH Uncharacterized protein At2g39795, mitochondrial OS=Arabidopsis thaliana GN=At2g39795 PE=1 SV=1
Unigene1114_All	397	Y4445_ARATH Uncharacterized protein At4g14450, chloroplastic OS=Arabidopsis thaliana GN=At4g14450 PE=2 SV=1
Unigene11140_All	439	SSGP_VOLCA Sulfated surface glycoprotein 185 OS=Volvox carteri PE=1 SV=1
Unigene11142_All	989	FRS7_ARATH Protein FAR1-RELATED SEQUENCE 7 OS=Arabidopsis thaliana GN=FRS7 PE=2 SV=1
Unigene11143_All	1382	RRF_DESVM Ribosome-recycling factor OS=Desulfovibrio vulgaris (strain Miyazaki F / DSM 19637) GN=frr PE=3 SV=1
Unigene11144_All	909	UAF30_SCHPO Upstream activation factor subunit spp27 OS=Schizosaccharomyces pombe GN=spp27 PE=1 SV=1
Unigene11145_All	604	WDR36_HUMAN WD repeat-containing protein 36 OS=Homo sapiens GN=WDR36 PE=1 SV=1
Unigene11146_All	1072	PHF23_RAT PHD finger protein 23 OS=Rattus norvegicus GN=Phf23 PE=2 SV=1
Unigene11147_All	1939	FIP1_PONAB Pre-mRNA 3'-end-processing factor FIP1 OS=Pongo abelii GN=FIP1L1 PE=2 SV=1
Unigene11148_All	929	Y5161_ARATH Uncharacterized protein At5g01610 OS=Arabidopsis thaliana GN=At5g01610 PE=1 SV=1
Unigene11149_All	1704	GAI1_VITVI DELLA protein GAI1 OS=Vitis vinifera GN=GAI1 PE=2 SV=1
Unigene11150_All	2556	SERK2_ARATH Somatic embryogenesis receptor kinase 2 OS=Arabidopsis thaliana GN=SERK2 PE=1 SV=1
Unigene11153_All	725	GOT1B_MOUSE Vesicle transport protein GOT1B OS=Mus musculus GN=Golt1b PE=2 SV=1
Unigene11154_All	571	PBS1_ARATH Serine/threonine-protein kinase PBS1 OS=Arabidopsis thaliana GN=PBS1 PE=1 SV=1
Unigene11156_All	562	AIRE_MOUSE Autoimmune regulator OS=Mus musculus GN=Aire PE=1 SV=1
Unigene11157_All	3164	Y1461_ARATH Probable serine/threonine-protein kinase At1g54610 OS=Arabidopsis thaliana GN=At1g54610 PE=1 SV=1
Unigene11158_All	1344	SCMC1_MOUSE Calcium-binding mitochondrial carrier protein SCaMC-1 OS=Mus musculus GN=Slc25a24 PE=2 SV=1
Unigene1116_All	387	FH20_ARATH Formin-like protein 20 OS=Arabidopsis thaliana GN=FH20 PE=2 SV=2
Unigene11161_All	6899	GCN1L_HUMAN Translational activator GCN1 OS=Homo sapiens GN=GCN1L1 PE=1 SV=5
Unigene11162_All	461	SRK6_BRAOE Putative serine/threonine-protein kinase receptor OS=Brassica oleracea var. acephala GN=SRK6 PE=2 SV=1
Unigene11163_All	2637	AND1A_MACFA Ankyrin repeat and death domain-containing protein 1A OS=Macaca fascicularis GN=ANKDD1A PE=2 SV=2
Unigene11166_All	702	IF6_BETVU Eukaryotic translation initiation factor 6 (Fragment) OS=Beta vulgaris PE=2 SV=1
Unigene11167_All	2562	PERQ2_MOUSE PERQ amino acid-rich with GYF domain-containing protein 2 OS=Mus musculus GN=Gigyf2 PE=1 SV=2
Unigene11168_All	450	HFA4C_ARATH Heat stress transcription factor A-4c OS=Arabidopsis thaliana GN=HSFA4C PE=2 SV=1
Unigene11169_All	2356	ROA1_DROME Heterogeneous nuclear ribonucleoprotein A1 OS=Drosophila melanogaster GN=Hrb98DE PE=1 SV=1
Unigene11170_All	2232	ARFO_ORYSJ Auxin response factor 15 OS=Oryza sativa subsp. japonica GN=ARF15 PE=2 SV=1
Unigene11172_All	238	IF2P_SCHPO Eukaryotic translation initiation factor 5B OS=Schizosaccharomyces pombe GN=SPAC56F8.03 PE=1 SV=1
Unigene11173_All	1766	RLCK7_ARATH Probable serine/threonine-protein kinase RLCKVII OS=Arabidopsis thaliana GN=At1g07870 PE=2 SV=1
Unigene11174_All	965	P4HA1_CHICK Prolyl 4-hydroxylase subunit alpha-1 OS=Gallus gallus GN=P4HA1 PE=1 SV=1
Unigene11176_All	800	UFD1_DICDI Ubiquitin fusion degradation protein 1 homolog OS=Dictyostelium discoideum GN=ufd1 PE=3 SV=1
Unigene1118_All	1197	CRK2_ARATH Cysteine-rich receptor-like protein kinase 2 OS=Arabidopsis thaliana GN=CRK2 PE=2 SV=1
Unigene11182_All	486	M310_ARATH Uncharacterized mitochondrial protein AtMg00310 OS=Arabidopsis thaliana GN=AtMg00310 PE=4 SV=1
Unigene11183_All	1099	PAS2_ARATH Protein tyrosine phosphatase-like protein PASTICCINO 2 OS=Arabidopsis thaliana GN=PAS2 PE=1 SV=1
Unigene11186_All	659	FBK17_ARATH F-box/kelch-repeat protein At1g30090 OS=Arabidopsis thaliana GN=At1g30090 PE=2 SV=1
Unigene11188_All	4345	MEI2_SCHPO Meiosis protein mei2 OS=Schizosaccharomyces pombe GN=mei2 PE=1 SV=1
Unigene1119_All	1365	NAC74_ORYSJ NAC domain-containing protein 74 OS=Oryza sativa subsp. japonica GN=NAC74 PE=2 SV=1
Unigene11190_All	2528	Y5162_ARATH Uncharacterized protein At5g41620 OS=Arabidopsis thaliana GN=At5g41620 PE=1 SV=1
Unigene11191_All	2033	AB13I_ARATH Protein TRIGALACTOSYLDIACYLGLYCEROL 3, chloroplastic OS=Arabidopsis thaliana GN=TGD3 PE=1 SV=1
Unigene11192_All	1739	HAK7_ORYSJ Potassium transporter 7 OS=Oryza sativa subsp. japonica GN=HAK7 PE=2 SV=3
Unigene11195_All	3955	TRS85_HUMAN Protein TRS85 homolog OS=Homo sapiens GN=KIAA1012 PE=1 SV=1
Unigene11196_All	1447	RNHX1_ARATH Putative ribonuclease H protein At1g65750 OS=Arabidopsis thaliana GN=At1g65750 PE=3 SV=1
Unigene11197_All	775	FTSH4_ARATH Cell division protease ftsH homolog 4, mitochondrial OS=Arabidopsis thaliana GN=FTSH4 PE=1 SV=2
Unigene1120_All	284	WEE1_ARATH Wee1-like protein kinase OS=Arabidopsis thaliana GN=WEE1 PE=1 SV=1
Unigene11202_All	2715	INO80_ARATH DNA helicase INO80 complex homolog 1 OS=Arabidopsis thaliana GN=INO80 PE=2 SV=2
Unigene11203_All	733	AL3F1_ARATH Aldehyde dehydrogenase family 3 member F1 OS=Arabidopsis thaliana GN=ALDH3F1 PE=1 SV=2
Unigene11204_All	1695	LECT_SOLTU Chitin-binding lectin 1 OS=Solanum tuberosum PE=1 SV=2
Unigene11205_All	765	CATR_ATRNU Caltractin OS=Atriplex nummularia PE=2 SV=1
Unigene11207_All	1076	AHM6_ARATH Putative copper-transporting ATPase PAA1 OS=Arabidopsis thaliana GN=PAA1 PE=2 SV=1
Unigene11208_All	610	FB233_ARATH F-box protein At4g12560 OS=Arabidopsis thaliana GN=At4g12560 PE=2 SV=2
Unigene11209_All	434	BPTF_HUMAN Nucleosome-remodeling factor subunit BPTF OS=Homo sapiens GN=BPTF PE=1 SV=3
Unigene1121_All	1602	YJ72_SCHPO Uncharacterized protein C757.02c OS=Schizosaccharomyces pombe GN=SPCC757.02c PE=2 SV=1
Unigene11210_All	1014	P2C27_ORYSJ Probable protein phosphatase 2C 27 OS=Oryza sativa subsp. japonica GN=Os02g0799000 PE=2 SV=1
Unigene11211_All	1414	DJB11_RAT DnaJ homolog subfamily B member 11 OS=Rattus norvegicus GN=Dnajb11 PE=2 SV=1
Unigene11212_All	408	SC61A_DICDI Protein transport protein Sec61 subunit alpha OS=Dictyostelium discoideum GN=sec61a PE=3 SV=1
Unigene11213_All	1390	DGKI_HUMAN Diacylglycerol kinase iota OS=Homo sapiens GN=DGKI PE=1 SV=1
Unigene11214_All	524	VP322_ARATH Vacuolar protein sorting-associated protein 32 homolog 2 OS=Arabidopsis thaliana GN=VPS32.2 PE=2 SV=1
Unigene11216_All	379	XPO1_SCHPO Exportin-1 OS=Schizosaccharomyces pombe GN=xpo1 PE=1 SV=3
Unigene11218_All	1170	DHKA_DICDI Hybrid signal transduction histidine kinase A OS=Dictyostelium discoideum GN=dhkA PE=1 SV=1
Unigene11219_All	924	SYY_PARUW Tyrosyl-tRNA synthetase OS=Protochlamydia amoebophila (strain UWE25) GN=tyrS PE=3 SV=1
Unigene1122_All	522	PTBP3_ARATH Polypyrimidine tract-binding protein homolog 3 OS=Arabidopsis thaliana GN=At1g43190 PE=2 SV=1
Unigene11220_All	3116	P2C19_ARATH Protein phosphatase 2C and cyclic nucleotide-binding/kinase domain-containing protein OS=Arabidopsis thaliana GN=At2g20050 PE=2 SV=2
Unigene11225_All	611	YA71_SCHPO Putative membrane-bound O-acyltransferase C24H6.01c OS=Schizosaccharomyces pombe GN=SPAC24H6.01c PE=2 SV=4
Unigene11226_All	2281	MCH1_EMENI Probable transporter mch1 OS=Emericella nidulans GN=mch1 PE=3 SV=2
Unigene11229_All	869	VATO_YEAST V-type proton ATPase subunit c'' OS=Saccharomyces cerevisiae GN=PPA1 PE=1 SV=1
Unigene11231_All	519	G3PC_PETCR Glyceraldehyde-3-phosphate dehydrogenase, cytosolic OS=Petroselinum crispum GN=GAPC PE=2 SV=1
Unigene11232_All	1756	WD42C_HUMAN WD repeat-containing protein 42C OS=Homo sapiens GN=WDR42C PE=2 SV=1
Unigene11233_All	964	Y2766_ARATH Uncharacterized protein At2g37660, chloroplastic OS=Arabidopsis thaliana GN=At2g37660 PE=1 SV=2
Unigene11234_All	3827	EDC4_MOUSE Enhancer of mRNA-decapping protein 4 OS=Mus musculus GN=Edc4 PE=1 SV=2
Unigene11236_All	487	AP2A_DROPS AP-2 complex subunit alpha OS=Drosophila pseudoobscura pseudoobscura GN=alpha-Adaptin PE=3 SV=1
Unigene11237_All	405	FRS6_ARATH Protein FAR1-RELATED SEQUENCE 6 OS=Arabidopsis thaliana GN=FRS6 PE=2 SV=1
Unigene11238_All	2096	PP139_ARATH Pentatricopeptide repeat-containing protein At2g01390 OS=Arabidopsis thaliana GN=At2g01390/At2g01380 PE=2 SV=2
Unigene11239_All	1365	C3H62_ORYSJ Zinc finger CCCH domain-containing protein 62 OS=Oryza sativa subsp. japonica GN=Os10g0391300 PE=2 SV=2
Unigene1124_All	706	Y8484_DICDI Uncharacterized protein DDB_G0271670 OS=Dictyostelium discoideum GN=DDB_G0271670 PE=4 SV=1
Unigene11243_All	1028	ZDH20_ARATH Probable S-acyltransferase At5g04270 OS=Arabidopsis thaliana GN=At5g04270 PE=2 SV=1
Unigene11244_All	493	CD48B_ARATH Cell division control protein 48 homolog B OS=Arabidopsis thaliana GN=CDC48B PE=2 SV=1
Unigene11245_All	1461	PEX16_XENTR Peroxisomal membrane protein PEX16 OS=Xenopus tropicalis GN=pex16 PE=2 SV=1
Unigene11247_All	1075	Y1491_ARATH DUF246 domain-containing protein At1g04910 OS=Arabidopsis thaliana GN=At1g04910 PE=1 SV=1
Unigene11249_All	1706	Y2267_ARATH Probable inactive receptor kinase At2g26730 OS=Arabidopsis thaliana GN=At2g26730 PE=1 SV=1
Unigene1125_All	793	MED22_RAT Mediator of RNA polymerase II transcription subunit 22 OS=Rattus norvegicus GN=Med22 PE=2 SV=1
Unigene11250_All	857	RHN1_NICPL Ras-related protein RHN1 OS=Nicotiana plumbaginifolia GN=RHN1 PE=2 SV=1
Unigene11251_All	335	WRK32_ARATH Probable WRKY transcription factor 32 OS=Arabidopsis thaliana GN=WRKY32 PE=2 SV=1
Unigene11252_All	2255	MSH6_ARATH DNA mismatch repair protein Msh6-1 OS=Arabidopsis thaliana GN=MSH6-1 PE=2 SV=2
Unigene11253_All	718	UBP8_ARATH Ubiquitin carboxyl-terminal hydrolase 8 OS=Arabidopsis thaliana GN=UBP8 PE=2 SV=2
Unigene11255_All	2092	NRAM3_ARATH Metal transporter Nramp3 OS=Arabidopsis thaliana GN=NRAMP3 PE=2 SV=2
Unigene11256_All	2117	ODB2_HUMAN Lipoamide acyltransferase component of branched-chain alpha-keto acid dehydrogenase complex, mitochondrial OS=Homo sapiens GN=DBT PE=1 SV=3
Unigene11257_All	2301	ECA1_ARATH Calcium-transporting ATPase 1, endoplasmic reticulum-type OS=Arabidopsis thaliana GN=ECA1 PE=1 SV=2
Unigene11258_All	702	BRXL4_ARATH Protein Brevis radix-like 4 OS=Arabidopsis thaliana GN=BRXL4 PE=2 SV=1
Unigene11262_All	676	INO80_ARATH DNA helicase INO80 complex homolog 1 OS=Arabidopsis thaliana GN=INO80 PE=2 SV=2
Unigene11264_All	881	DNAJ_METAC Chaperone protein dnaJ OS=Methanosarcina acetivorans GN=dnaJ PE=3 SV=1
Unigene11265_All	838	ELOC_RAT Transcription elongation factor B polypeptide 1 OS=Rattus norvegicus GN=Tceb1 PE=1 SV=1
Unigene11266_All	996	FCF2_SCHPO rRNA-processing protein fcf2 OS=Schizosaccharomyces pombe GN=fcf2 PE=2 SV=1
Unigene11268_All	1696	Y6915_DICDI Uncharacterized protein DDB_G0286299 OS=Dictyostelium discoideum GN=DDB_G0286299 PE=4 SV=1
Unigene11269_All	532	QUA1_ARATH Glycosyltransferase QUASIMODO1 OS=Arabidopsis thaliana GN=QUA1 PE=1 SV=1
Unigene1127_All	1365	ERG1_PANGI Squalene monooxygenase OS=Panax ginseng PE=2 SV=1
Unigene11273_All	1261	HSFA5_ARATH Heat stress transcription factor A-5 OS=Arabidopsis thaliana GN=HSFA5 PE=2 SV=1
Unigene11274_All	1618	PANB_HELMI 3-methyl-2-oxobutanoate hydroxymethyltransferase OS=Heliobacterium modesticaldum (strain ATCC 51547 / Ice1) GN=panB PE=3 SV=1
Unigene11275_All	1680	C71DA_SOYBN Cytochrome P450 71D10 OS=Glycine max GN=CYP71D10 PE=2 SV=1
Unigene11276_All	2167	RAI14_HUMAN Ankycorbin OS=Homo sapiens GN=RAI14 PE=1 SV=2
Unigene11277_All	1166	MUC2_HUMAN Mucin-2 OS=Homo sapiens GN=MUC2 PE=1 SV=2
Unigene11280_All	720	BET11_ARATH Bet1-like SNARE 1-1 OS=Arabidopsis thaliana GN=BET11 PE=1 SV=1
Unigene11281_All	1961	IF2_STRAW Translation initiation factor IF-2 OS=Streptomyces avermitilis GN=infB PE=3 SV=1
Unigene11282_All	2798	SRAC1_BOVIN Protein SERAC1 OS=Bos taurus GN=SERAC1 PE=2 SV=1
Unigene11283_All	650	VTP3_TTV1V Viral protein TPX OS=Thermoproteus tenax virus 1 (strain VT3) PE=4 SV=1
Unigene11284_All	3102	VPS53_MOUSE Vacuolar protein sorting-associated protein 53 homolog OS=Mus musculus GN=Vps53 PE=2 SV=1
Unigene11285_All	645	DNJB1_HUMAN DnaJ homolog subfamily B member 1 OS=Homo sapiens GN=DNAJB1 PE=1 SV=4
Unigene11286_All	755	FHY3_ARATH Protein FAR-RED ELONGATED HYPOCOTYL 3 OS=Arabidopsis thaliana GN=FHY3 PE=1 SV=1
Unigene11287_All	3463	UBP15_ARATH Ubiquitin carboxyl-terminal hydrolase 15 OS=Arabidopsis thaliana GN=UBP15 PE=2 SV=2
Unigene11289_All	310	IF4G1_ARATH Eukaryotic translation initiation factor 4G OS=Arabidopsis thaliana GN=EIF4G PE=2 SV=1
Unigene1129_All	2477	PUB13_ARATH U-box domain-containing protein 13 OS=Arabidopsis thaliana GN=PUB13 PE=2 SV=1
Unigene11291_All	441	PP362_ARATH Pentatricopeptide repeat-containing protein At5g02860 OS=Arabidopsis thaliana GN=At5g02860 PE=2 SV=1
Unigene11293_All	1366	BORL1_ARATH Boron transporter-like protein 1 OS=Arabidopsis thaliana GN=At3g06450 PE=2 SV=1
Unigene11294_All	1538	VIPI_SCHPO Protein vip1 OS=Schizosaccharomyces pombe GN=vip1 PE=1 SV=1
Unigene11295_All	1824	PAPS2_HUMAN Bifunctional 3'-phosphoadenosine 5'-phosphosulfate synthetase 2 OS=Homo sapiens GN=PAPSS2 PE=1 SV=2
Unigene11296_All	890	RH52C_ORYSJ DEAD-box ATP-dependent RNA helicase 52C OS=Oryza sativa subsp. japonica GN=Os11g0599500 PE=3 SV=1
Unigene11297_All	1034	ARFD_ARATH Auxin response factor 4 OS=Arabidopsis thaliana GN=ARF4 PE=2 SV=1
Unigene11299_All	885	UBP2_ARATH Ubiquitin carboxyl-terminal hydrolase 2 OS=Arabidopsis thaliana GN=UBP2 PE=1 SV=2
Unigene113_All	923	IF4G1_ARATH Eukaryotic translation initiation factor 4G OS=Arabidopsis thaliana GN=EIF4G PE=2 SV=1
Unigene1130_All	772	Y273_METTH UPF0098 protein MTH_273 OS=Methanobacterium thermoautotrophicum GN=MTH_273 PE=3 SV=1
Unigene11300_All	327	TLOV1_ARATH Protein TWIN LOV 1 OS=Arabidopsis thaliana GN=TLP1 PE=1 SV=2
Unigene11303_All	344	ACA13_ARATH Putative calcium-transporting ATPase 13, plasma membrane-type OS=Arabidopsis thaliana GN=ACA13 PE=2 SV=1
Unigene11304_All	2553	RPKL_ARATH Receptor protein kinase-like protein At4g34220 OS=Arabidopsis thaliana GN=At4g34220 PE=2 SV=1
Unigene11305_All	441	C93B1_GLYEC Licodione synthase OS=Glycyrrhiza echinata GN=CYP93B1 PE=1 SV=2
Unigene11308_All	425	SKU5_ARATH Monocopper oxidase-like protein SKU5 OS=Arabidopsis thaliana GN=SKU5 PE=1 SV=1
Unigene11309_All	596	FLS_SOLTU Flavonol synthase/flavanone 3-hydroxylase OS=Solanum tuberosum PE=2 SV=1
Unigene1131_All	2809	TEX2_MOUSE Testis-expressed sequence 2 protein OS=Mus musculus GN=Tex2 PE=1 SV=2
Unigene11310_All	1259	RRP12_HUMAN RRP12-like protein OS=Homo sapiens GN=RRP12 PE=1 SV=2
Unigene11313_All	904	CK5P3_ARATH CDK5RAP3-like protein OS=Arabidopsis thaliana GN=At5g06830 PE=2 SV=2
Unigene11314_All	714	HXB3_MOUSE Homeobox protein Hox-B3 OS=Mus musculus GN=Hoxb3 PE=2 SV=4
Unigene11315_All	1098	PUB43_ARATH U-box domain-containing protein 43 OS=Arabidopsis thaliana GN=PUB43 PE=2 SV=1
Unigene11316_All	1315	MLO1_ARATH MLO-like protein 1 OS=Arabidopsis thaliana GN=MLO1 PE=1 SV=1
Unigene11317_All	3486	EXS_ARATH Leucine-rich repeat receptor protein kinase EXS OS=Arabidopsis thaliana GN=EXS PE=1 SV=1
Unigene1132_All	1060	SPNS1_XENLA Protein spinster homolog 1 OS=Xenopus laevis GN=spns1 PE=2 SV=1
Unigene11320_All	1588	MYG1_HUMAN UPF0160 protein MYG1, mitochondrial OS=Homo sapiens GN=C12orf10 PE=1 SV=1
Unigene11321_All	1909	C3H7_ARATH Zinc finger CCCH domain-containing protein 7 OS=Arabidopsis thaliana GN=At1g21570 PE=1 SV=1
Unigene11323_All	730	DPOE3_RAT DNA polymerase epsilon subunit 3 OS=Rattus norvegicus GN=Pole3 PE=2 SV=1
Unigene11324_All	2319	EIN4_ARATH Protein EIN4 OS=Arabidopsis thaliana GN=EIN4 PE=1 SV=1
Unigene11325_All	1229	VA714_ARATH Vesicle-associated membrane protein 714 OS=Arabidopsis thaliana GN=VAMP714 PE=2 SV=1
Unigene11326_All	955	NEK5_ARATH Serine/threonine-protein kinase Nek5 OS=Arabidopsis thaliana GN=NEK5 PE=1 SV=1
Unigene11327_All	717	CX32_ARATH Probable serine/threonine-protein kinase Cx32, chloroplastic OS=Arabidopsis thaliana GN=At4g35600 PE=1 SV=2
Unigene11329_All	4317	DNJC7_PONAB DnaJ homolog subfamily C member 7 OS=Pongo abelii GN=DNAJC7 PE=2 SV=1
Unigene1133_All	606	FGGY_XENLA FGGY carbohydrate kinase domain-containing protein OS=Xenopus laevis GN=fggy PE=2 SV=2
Unigene11330_All	1473	GL8D1_MOUSE Glycosyltransferase 8 domain-containing protein 1 OS=Mus musculus GN=Glt8d1 PE=2 SV=1
Unigene11331_All	807	M3K12_MOUSE Mitogen-activated protein kinase kinase kinase 12 OS=Mus musculus GN=Map3k12 PE=1 SV=1
Unigene11333_All	370	HRG_HUMAN Histidine-rich glycoprotein OS=Homo sapiens GN=HRG PE=1 SV=1
Unigene11334_All	1348	BCAL3_ARATH Branched-chain-amino-acid aminotransferase-like protein 3, chloroplastic OS=Arabidopsis thaliana GN=At5g57850 PE=2 SV=1
Unigene11335_All	1594	OSB3_ARATH Protein OSB3, chloroplastic/mitochondrial OS=Arabidopsis thaliana GN=OSB3 PE=2 SV=1
Unigene11336_All	1689	Y6864_DICDI Putative uncharacterized protein DDB_G0271606 OS=Dictyostelium discoideum GN=DDB_G0271606 PE=4 SV=1
Unigene11337_All	562	PAP_DICDI Poly(A) polymerase OS=Dictyostelium discoideum GN=papA PE=3 SV=1
Unigene11338_All	2301	PP231_ARATH Pentatricopeptide repeat-containing protein At3g14730 OS=Arabidopsis thaliana GN=PCMP-E31 PE=2 SV=1
Unigene11339_All	1327	UCP3_CANFA Mitochondrial uncoupling protein 3 OS=Canis familiaris GN=UCP3 PE=2 SV=1
Unigene1134_All	1158	YKWC_BACSU Uncharacterized oxidoreductase ykwC OS=Bacillus subtilis GN=ykwC PE=3 SV=1
Unigene11341_All	367	AGD4_ARATH ADP-ribosylation factor GTPase-activating protein AGD4 OS=Arabidopsis thaliana GN=AGD4 PE=2 SV=2
Unigene11342_All	652	BI1_ARATH Bax inhibitor 1 OS=Arabidopsis thaliana GN=BI-1 PE=1 SV=1
Unigene11343_All	1379	TMM49_DANRE Transmembrane protein 49 OS=Danio rerio GN=tmem49 PE=2 SV=1
Unigene11345_All	1445	CUL1_ARATH Cullin-1 OS=Arabidopsis thaliana GN=CUL1 PE=1 SV=1
Unigene11346_All	2417	WRKY2_ARATH Probable WRKY transcription factor 2 OS=Arabidopsis thaliana GN=WRKY2 PE=2 SV=1
Unigene11347_All	1069	ARA1_ARATH Ras-related protein ARA-1 OS=Arabidopsis thaliana GN=ARA-1 PE=2 SV=1
Unigene11348_All	1608	IQD14_ARATH Protein IQ-DOMAIN 14 OS=Arabidopsis thaliana GN=IQD14 PE=1 SV=1
Unigene11350_All	420	WAXS1_SIMCH Long-chain-alcohol O-fatty-acyltransferase OS=Simmondsia chinensis PE=1 SV=1
Unigene11352_All	2005	NOLC1_HUMAN Nucleolar phosphoprotein p130 OS=Homo sapiens GN=NOLC1 PE=1 SV=2
Unigene11353_All	1009	RAC3_ORYSJ Rac-like GTP-binding protein 3 OS=Oryza sativa subsp. japonica GN=RAC3 PE=2 SV=1
Unigene11354_All	718	CB24_ARATH Chlorophyll a-b binding protein 4, chloroplastic OS=Arabidopsis thaliana GN=CAB4 PE=1 SV=1
Unigene11355_All	863	LRKA3_ARATH Lectin-domain containing receptor kinase A4.3 OS=Arabidopsis thaliana GN=LECRKA4.3 PE=2 SV=1
Unigene11356_All	1614	CLPR1_ARATH ATP-dependent Clp protease proteolytic subunit-related protein 1, chloroplastic OS=Arabidopsis thaliana GN=CLPR1 PE=1 SV=1
Unigene11357_All	997	RN181_XENTR E3 ubiquitin-protein ligase rnf181 OS=Xenopus tropicalis GN=rnf181 PE=2 SV=1
Unigene11359_All	892	MUC2_HUMAN Mucin-2 OS=Homo sapiens GN=MUC2 PE=1 SV=2
Unigene11361_All	1645	YHM3_SCHPO Uncharacterized FCP1 homology domain-containing protein C1271.03c OS=Schizosaccharomyces pombe GN=SPBC1271.03c PE=2 SV=1
Unigene11364_All	2716	XPB1_ARATH DNA repair helicase XPB1 OS=Arabidopsis thaliana GN=XPB1 PE=2 SV=3
Unigene11365_All	925	ATL4O_ARATH RING-H2 finger protein ATL4O OS=Arabidopsis thaliana GN=ATL4O PE=2 SV=2
Unigene11366_All	1741	ANGLT_ROSHC Anthocyanidin 5,3-O-glucosyltransferase OS=Rosa hybrid cultivar GN=RhGT1 PE=2 SV=1
Unigene11367_All	2295	AK1_ARATH Aspartokinase 1, chloroplastic OS=Arabidopsis thaliana GN=AK1 PE=1 SV=1
Unigene11368_All	777	RENT1_ARATH Regulator of nonsense transcripts 1 homolog OS=Arabidopsis thaliana GN=UPF1 PE=2 SV=2
Unigene1137_All	1843	IST1L_DICDI IST1-like protein OS=Dictyostelium discoideum GN=DDB_G0289029 PE=3 SV=1
Unigene11370_All	2165	PUB3_ARATH U-box domain-containing protein 3 OS=Arabidopsis thaliana GN=PUB3 PE=2 SV=2
Unigene11371_All	1095	UBP10_ARATH Ubiquitin carboxyl-terminal hydrolase 10 OS=Arabidopsis thaliana GN=UBP10 PE=2 SV=2
Unigene11372_All	1614	AATM_RAT Aspartate aminotransferase, mitochondrial OS=Rattus norvegicus GN=Got2 PE=1 SV=2
Unigene11373_All	2084	ARGA_PSEA7 Amino-acid acetyltransferase OS=Pseudomonas aeruginosa (strain PA7) GN=argA PE=3 SV=1
Unigene11374_All	1023	HAUS3_HUMAN HAUS augmin-like complex subunit 3 OS=Homo sapiens GN=HAUS3 PE=1 SV=1
Unigene11375_All	2970	FNBP4_HUMAN Formin-binding protein 4 OS=Homo sapiens GN=FNBP4 PE=1 SV=2
Unigene11376_All	2968	LOX6_ARATH Lipoxygenase 6, choloroplastic OS=Arabidopsis thaliana GN=LOX6 PE=1 SV=1
Unigene11379_All	1359	PGLR_VITVI Probable polygalacturonase OS=Vitis vinifera GN=GSVIVT00026920001 PE=1 SV=1
Unigene1138_All	1593	SKIP6_ARATH F-box/kelch-repeat protein SKIP6 OS=Arabidopsis thaliana GN=SKIP6 PE=1 SV=1
Unigene11380_All	3647	CAPP_SOLTU Phosphoenolpyruvate carboxylase OS=Solanum tuberosum GN=PPC1 PE=2 SV=2
Unigene11381_All	625	MIP1_ARATH MND1-interacting protein 1 OS=Arabidopsis thaliana GN=MIP1 PE=1 SV=1
Unigene11383_All	2684	PUB17_ARATH U-box domain-containing protein 17 OS=Arabidopsis thaliana GN=PUB17 PE=1 SV=1
Unigene11387_All	1884	ASPL2_ARATH Aspartic proteinase-like protein 2 OS=Arabidopsis thaliana GN=At1g65240 PE=1 SV=2
Unigene11390_All	866	KC1D_ARATH Casein kinase I isoform delta-like OS=Arabidopsis thaliana GN=At4g26100 PE=2 SV=2
Unigene11391_All	602	TAL2_STRAW Transaldolase 2 OS=Streptomyces avermitilis GN=tal2 PE=3 SV=1
Unigene11392_All	2319	DRM2_ARATH DNA (cytosine-5)-methyltransferase DRM2 OS=Arabidopsis thaliana GN=DRM2 PE=2 SV=1
Unigene11393_All	1479	POT8_ARATH Potassium transporter 8 OS=Arabidopsis thaliana GN=POT8 PE=2 SV=2
Unigene11394_All	1351	MENE_BACC7 2-succinylbenzoate--CoA ligase OS=Bacillus cereus (strain AH187) GN=menE PE=3 SV=1
Unigene1140_All	1002	P1254_THEMA Phosphorylated carbohydrates phosphatase TM_1254 OS=Thermotoga maritima GN=TM_1254 PE=1 SV=1
Unigene11401_All	1437	FIP37_ARATH FKBP12-interacting protein of 37 kDa OS=Arabidopsis thaliana GN=FIP37 PE=1 SV=1
Unigene11402_All	752	CH62_MAIZE Chaperonin CPN60-2, mitochondrial OS=Zea mays GN=CPN60II PE=2 SV=1
Unigene11403_All	693	CLPR2_ARATH ATP-dependent Clp protease proteolytic subunit-related protein 2, chloroplastic OS=Arabidopsis thaliana GN=CLPR2 PE=1 SV=1
Unigene11405_All	700	C3H49_ORYSJ Zinc finger CCCH domain-containing protein 49 OS=Oryza sativa subsp. japonica GN=Os07g0281000 PE=2 SV=1
Unigene11408_All	2046	HNRPR_HUMAN Heterogeneous nuclear ribonucleoprotein R OS=Homo sapiens GN=HNRNPR PE=1 SV=1
Unigene11409_All	1341	YH5D_SCHPO Uncharacterized serine-rich protein C215.13 OS=Schizosaccharomyces pombe GN=SPBC215.13 PE=1 SV=1
Unigene11413_All	224	P1_ARATH Probable NADP-dependent oxidoreductase P1 OS=Arabidopsis thaliana GN=P1 PE=1 SV=1
Unigene11414_All	3073	BRE1B_ARATH E3 ubiquitin-protein ligase BRE1-like 2 OS=Arabidopsis thaliana GN=HUB2 PE=1 SV=2
Unigene11415_All	720	SF21_HELAN Pollen-specific protein SF21 OS=Helianthus annuus GN=SF21 PE=2 SV=1
Unigene11416_All	728	BGAL_MALDO Beta-galactosidase OS=Malus domestica PE=1 SV=1
Unigene11420_All	425	TDRD1_HUMAN Tudor domain-containing protein 1 OS=Homo sapiens GN=TDRD1 PE=1 SV=2
Unigene11422_All	987	KTNA1_ARATH Katanin p60 ATPase-containing subunit OS=Arabidopsis thaliana GN=AAA1 PE=1 SV=1
Unigene11424_All	911	GLGL1_SOLTU Glucose-1-phosphate adenylyltransferase large subunit 1 (Fragment) OS=Solanum tuberosum GN=AGPS1 PE=2 SV=1
Unigene11427_All	1572	SPT51_ARATH Putative transcription elongation factor SPT5 homolog 1 OS=Arabidopsis thaliana GN=At4g08350 PE=2 SV=1
Unigene11429_All	715	DNAJ_THEAC Chaperone protein dnaJ OS=Thermoplasma acidophilum GN=dnaJ PE=3 SV=1
Unigene11431_All	2840	C3H17_ARATH Zinc finger CCCH domain-containing protein 17 OS=Arabidopsis thaliana GN=At2g02160 PE=2 SV=1
Unigene11432_All	1463	FLA4_ARATH Fasciclin-like arabinogalactan protein 4 OS=Arabidopsis thaliana GN=FLA4 PE=1 SV=1
Unigene11434_All	345	DHX29_XENLA ATP-dependent RNA helicase DHX29 OS=Xenopus laevis GN=dhx29 PE=2 SV=1
Unigene11438_All	574	HMGCL_RAT Hydroxymethylglutaryl-CoA lyase, mitochondrial OS=Rattus norvegicus GN=Hmgcl PE=2 SV=1
Unigene11439_All	2090	PYRC_ARATH Dihydroorotase, mitochondrial OS=Arabidopsis thaliana GN=PYR4 PE=2 SV=1
Unigene1144_All	1480	SDE3_ARATH Probable RNA helicase SDE3 OS=Arabidopsis thaliana GN=SDE3 PE=2 SV=1
Unigene11443_All	849	CY11_SOLTU Cytochrome c1-1, heme protein, mitochondrial OS=Solanum tuberosum GN=CYCL PE=2 SV=1
Unigene11444_All	1002	ISOA3_ARATH Isoamylase 3, chloroplastic OS=Arabidopsis thaliana GN=ISA3 PE=1 SV=2
Unigene11445_All	691	R15A5_ARATH 40S ribosomal protein S15a-5 OS=Arabidopsis thaliana GN=RPS15AE PE=2 SV=1
Unigene11446_All	1050	NTCP7_XENTR Sodium/bile acid cotransporter 7 OS=Xenopus tropicalis GN=slc10a7 PE=2 SV=1
Unigene11450_All	1556	ATX3_ARATH Histone-lysine N-methyltransferase ATX3 OS=Arabidopsis thaliana GN=ATX3 PE=2 SV=2
Unigene11455_All	638	PNPT1_PONAB Polyribonucleotide nucleotidyltransferase 1, mitochondrial OS=Pongo abelii GN=PNPT1 PE=2 SV=2
Unigene11457_All	228	PP330_ARATH Pentatricopeptide repeat-containing protein At4g21065 OS=Arabidopsis thaliana GN=PCMP-H28 PE=2 SV=2
Unigene11458_All	876	DIMA_DICDI Basic-leucine zipper transcription factor A OS=Dictyostelium discoideum GN=dimA PE=1 SV=2
Unigene11460_All	468	FB253_ARATH F-box protein At5g07610 OS=Arabidopsis thaliana GN=At5g07610 PE=2 SV=1
Unigene11465_All	784	WDR18_BOVIN WD repeat-containing protein 18 OS=Bos taurus GN=WDR18 PE=2 SV=1
Unigene11466_All	2678	YKT4_SCHPO Chitinase-like protein PB1E7.04c OS=Schizosaccharomyces pombe GN=SPAPB1E7.04c PE=2 SV=1
Unigene11469_All	3166	CHDM_DROME Chromodomain-helicase-DNA-binding protein Mi-2 homolog OS=Drosophila melanogaster GN=Mi-2 PE=1 SV=2
Unigene1147_All	477	ESCA_ARATH Putative DNA-binding protein ESCAROLA OS=Arabidopsis thaliana GN=ESC PE=2 SV=1
Unigene11470_All	400	SACS_MOUSE Sacsin OS=Mus musculus GN=Sacs PE=1 SV=2
Unigene11471_All	557	P2C05_ARATH Probable protein phosphatase 2C 5 OS=Arabidopsis thaliana GN=At1g09160 PE=2 SV=1
Unigene11474_All	1799	G3BP2_MOUSE Ras GTPase-activating protein-binding protein 2 OS=Mus musculus GN=G3bp2 PE=1 SV=2
Unigene11475_All	619	PP383_ARATH Pentatricopeptide repeat-containing protein At5g15010, mitochondrial OS=Arabidopsis thaliana GN=At5g15010 PE=2 SV=2
Unigene11476_All	588	PP222_ARATH Pentatricopeptide repeat-containing protein At3g09650, chloroplastic OS=Arabidopsis thaliana GN=HCF152 PE=2 SV=1
Unigene11477_All	1590	PNCB_DROME Nicotinate phosphoribosyltransferase OS=Drosophila melanogaster GN=CG3714 PE=2 SV=2
Unigene11479_All	574	RH30_ARATH DEAD-box ATP-dependent RNA helicase 30 OS=Arabidopsis thaliana GN=RH30 PE=2 SV=2
Unigene1148_All	1660	NTF3_TOBAC Mitogen-activated protein kinase homolog NTF3 OS=Nicotiana tabacum GN=NTF3 PE=1 SV=1
Unigene11482_All	674	RBM25_HUMAN RNA-binding protein 25 OS=Homo sapiens GN=RBM25 PE=1 SV=3
Unigene11483_All	721	ERF2_TOBAC Ethylene-responsive transcription factor 2 OS=Nicotiana tabacum GN=ERF2 PE=2 SV=1
Unigene11484_All	1808	TADA2_ORYSJ Transcriptional adapter ADA2 OS=Oryza sativa subsp. japonica GN=ADA2 PE=2 SV=2
Unigene11485_All	624	S35A5_MOUSE Probable UDP-sugar transporter protein SLC35A5 OS=Mus musculus GN=Slc35a5 PE=1 SV=3
Unigene11489_All	663	GLR32_ARATH Glutamate receptor 3.2 OS=Arabidopsis thaliana GN=GLR3.2 PE=1 SV=2
Unigene1149_All	384	NOS1_ARATH Nitric oxide synthase 1 OS=Arabidopsis thaliana GN=NOS1 PE=1 SV=1
Unigene11491_All	1004	RS5_CICAR 40S ribosomal protein S5 (Fragment) OS=Cicer arietinum GN=RPS5 PE=2 SV=1
Unigene11492_All	1579	BEM46_SCHPO Protein bem46 OS=Schizosaccharomyces pombe GN=bem46 PE=2 SV=3
Unigene11494_All	1491	CDC7_DICDI Probable serine/threonine-protein kinase cdc7 OS=Dictyostelium discoideum GN=cdc7 PE=3 SV=1
Unigene11495_All	1903	FBD21_ARATH FBD-associated F-box protein At5g56370 OS=Arabidopsis thaliana GN=At5g56370 PE=2 SV=1
Unigene11498_All	1836	TCEA2_HUMAN Transcription elongation factor A protein 2 OS=Homo sapiens GN=TCEA2 PE=1 SV=1
Unigene115_All	950	CPRF1_PETCR Common plant regulatory factor 1 OS=Petroselinum crispum GN=CPRF1 PE=2 SV=1
Unigene1150_All	2633	NU107_RAT Nuclear pore complex protein Nup107 OS=Rattus norvegicus GN=Nup107 PE=1 SV=1
Unigene11500_All	1127	QUA1_ARATH Glycosyltransferase QUASIMODO1 OS=Arabidopsis thaliana GN=QUA1 PE=1 SV=1
Unigene11503_All	604	ATG18_PICAN Autophagy-related protein 18 OS=Pichia angusta GN=ATG18 PE=3 SV=1
Unigene11505_All	2429	ACBP4_ARATH Acyl-CoA-binding domain-containing protein 4 OS=Arabidopsis thaliana GN=ACBP4 PE=1 SV=1
Unigene11506_All	972	AB10B_ARATH ABC transporter B family member 10 OS=Arabidopsis thaliana GN=ABCB10 PE=1 SV=2
Unigene1151_All	844	PTR1_ARATH Peptide transporter PTR1 OS=Arabidopsis thaliana GN=PTR1 PE=2 SV=1
Unigene11510_All	2076	FCA_ARATH Flowering time control protein FCA OS=Arabidopsis thaliana GN=FCA PE=2 SV=1
Unigene11511_All	1439	NEUR_DROVI Protein neuralized OS=Drosophila virilis GN=neur PE=4 SV=1
Unigene11512_All	1062	MI25_ARATH ATP synthase protein MI25 OS=Arabidopsis thaliana GN=AtMg00640 PE=1 SV=2
Unigene11513_All	932	CDPKA_ARATH Calcium-dependent protein kinase 10 OS=Arabidopsis thaliana GN=CPK10 PE=1 SV=1
Unigene11514_All	669	S2544_PONAB Solute carrier family 25 member 44 OS=Pongo abelii GN=SLC25A44 PE=2 SV=2
Unigene11516_All	1453	KADC1_ARATH Probable adenylate kinase 1, chloroplastic OS=Arabidopsis thaliana GN=At2g37250 PE=2 SV=1
Unigene11517_All	2080	SMEK_DICDI Suppressor of Mek1 OS=Dictyostelium discoideum GN=smkA PE=1 SV=1
Unigene11518_All	1003	ZNRF3_HUMAN Zinc/RING finger protein 3 OS=Homo sapiens GN=ZNRF3 PE=2 SV=3
Unigene11520_All	2008	KPRS1_SPIOL Ribose-phosphate pyrophosphokinase 1 OS=Spinacia oleracea GN=PRS1 PE=2 SV=1
Unigene11524_All	1986	KEG_ARATH E3 ubiquitin-protein ligase KEG OS=Arabidopsis thaliana GN=KEG PE=1 SV=2
Unigene11525_All	978	RN111_PONAB E3 ubiquitin-protein ligase Arkadia OS=Pongo abelii GN=RNF111 PE=2 SV=1
Unigene11527_All	873	K6PF3_ARATH 6-phosphofructokinase 3 OS=Arabidopsis thaliana GN=PFK3 PE=1 SV=1
Unigene1153_All	521	CSK2E_ARATH Putative casein kinase II subunit beta-4 OS=Arabidopsis thaliana GN=At2g44680 PE=2 SV=1
Unigene11530_All	676	KPK19_ARATH Serine/threonine-protein kinase AtPK19 OS=Arabidopsis thaliana GN=ATPK19 PE=2 SV=2
Unigene11531_All	1242	SKI14_ARATH F-box protein SKIP14 OS=Arabidopsis thaliana GN=SKIP14 PE=1 SV=1
Unigene11533_All	2282	C3H58_ARATH Zinc finger CCCH domain-containing protein 58 OS=Arabidopsis thaliana GN=At5g18550 PE=2 SV=1
Unigene11536_All	765	PFPA_RICCO Pyrophosphate--fructose 6-phosphate 1-phosphotransferase subunit alpha OS=Ricinus communis GN=PFP-ALPHA PE=3 SV=1
Unigene11537_All	720	WAKLD_ARATH Wall-associated receptor kinase-like 4 OS=Arabidopsis thaliana GN=WAKL4 PE=2 SV=2
Unigene1154_All	578	C3H7_ARATH Zinc finger CCCH domain-containing protein 7 OS=Arabidopsis thaliana GN=At1g21570 PE=1 SV=1
Unigene11542_All	1154	ETO1_ARATH Ethylene-overproduction protein 1 OS=Arabidopsis thaliana GN=ETO1 PE=1 SV=2
Unigene11543_All	1835	TM131_MOUSE Transmembrane protein 131 OS=Mus musculus GN=Tmem131 PE=1 SV=1
Unigene11546_All	1463	RIBBA_ARATH Riboflavin biosynthesis protein ribBA, chloroplastic OS=Arabidopsis thaliana GN=RIBBA PE=2 SV=2
Unigene11548_All	737	RH26_ARATH DEAD-box ATP-dependent RNA helicase 26 OS=Arabidopsis thaliana GN=RH26 PE=1 SV=2
Unigene11549_All	503	NPS13_ARATH Novel plant SNARE 13 OS=Arabidopsis thaliana GN=NPSN13 PE=2 SV=1
Unigene1155_All	1385	OTUBL_ARATH Ubiquitin thioesterase otubain-like OS=Arabidopsis thaliana GN=At1g28120 PE=2 SV=2
Unigene11550_All	490	POL4_DROME Retrovirus-related Pol polyprotein from transposon 412 OS=Drosophila melanogaster GN=POL PE=4 SV=1
Unigene11551_All	1334	PGLR_PRUPE Polygalacturonase OS=Prunus persica PE=2 SV=1
Unigene11552_All	943	Y8605_DICDI Uncharacterized protein DDB_G0284459 OS=Dictyostelium discoideum GN=DDB_G0284459 PE=4 SV=1
Unigene11554_All	767	CUL1_ARATH Cullin-1 OS=Arabidopsis thaliana GN=CUL1 PE=1 SV=1
Unigene11556_All	1067	ALEUL_ARATH Thiol protease aleurain-like OS=Arabidopsis thaliana GN=At3g45310 PE=2 SV=1
Unigene11557_All	1726	HAC12_ARATH Histone acetyltransferase HAC12 OS=Arabidopsis thaliana GN=HAC12 PE=2 SV=2
Unigene11559_All	366	DCHS_SOLLC Histidine decarboxylase OS=Solanum lycopersicum GN=HDC PE=2 SV=1
Unigene11560_All	1411	FBL48_ARATH Putative F-box/LRR-repeat protein At3g28410 OS=Arabidopsis thaliana GN=At3g28410 PE=4 SV=1
Unigene11561_All	1210	RNF5_HUMAN E3 ubiquitin-protein ligase RNF5 OS=Homo sapiens GN=RNF5 PE=1 SV=1
Unigene11562_All	3341	KIFC3_HUMAN Kinesin-like protein KIFC3 OS=Homo sapiens GN=KIFC3 PE=1 SV=3
Unigene11563_All	2095	AB1B_ARATH ABC transporter B family member 1 OS=Arabidopsis thaliana GN=ABCB1 PE=1 SV=1
Unigene11564_All	1347	Y8484_DICDI Uncharacterized protein DDB_G0271670 OS=Dictyostelium discoideum GN=DDB_G0271670 PE=4 SV=1
Unigene11565_All	746	PI5K1_ARATH Phosphatidylinositol-4-phosphate 5-kinase 1 OS=Arabidopsis thaliana GN=PIP5K1 PE=1 SV=1
Unigene11566_All	675	MUC2_HUMAN Mucin-2 OS=Homo sapiens GN=MUC2 PE=1 SV=2
Unigene11570_All	985	U520_DROME Putative U5 small nuclear ribonucleoprotein 200 kDa helicase OS=Drosophila melanogaster GN=CG5931 PE=2 SV=4
Unigene11571_All	404	S2543_DANRE Solute carrier family 25 member 43 OS=Danio rerio GN=slc25a43 PE=2 SV=1
Unigene11574_All	541	PRP4B_RAT Serine/threonine-protein kinase PRP4 homolog OS=Rattus norvegicus GN=Prpf4b PE=2 SV=1
Unigene11575_All	2336	ZCHC8_XENLA Zinc finger CCHC domain-containing protein 8 OS=Xenopus laevis GN=zcchc8 PE=2 SV=1
Unigene11576_All	1484	MRS2_YARLI Mitochondrial inner membrane magnesium transporter mrs2 OS=Yarrowia lipolytica GN=MRS2 PE=3 SV=1
Unigene11577_All	3494	EMB30_ARATH Pattern formation protein EMB30 OS=Arabidopsis thaliana GN=EMB30 PE=1 SV=1
Unigene11578_All	2608	PUB12_ARATH U-box domain-containing protein 12 OS=Arabidopsis thaliana GN=PUB12 PE=2 SV=1
Unigene11579_All	891	HRPX_PLALO Histidine-rich glycoprotein OS=Plasmodium lophurae PE=4 SV=1
Unigene1158_All	544	PP226_ARATH Pentatricopeptide repeat-containing protein At3g13160, mitochondrial OS=Arabidopsis thaliana GN=At3g13160 PE=1 SV=1
Unigene11582_All	1048	QUA1_ARATH Glycosyltransferase QUASIMODO1 OS=Arabidopsis thaliana GN=QUA1 PE=1 SV=1
Unigene11583_All	612	Y1054_ORYSJ B3 domain-containing protein Os01g0905400 OS=Oryza sativa subsp. japonica GN=Os01g0905400 PE=2 SV=1
Unigene11584_All	634	SERK2_ARATH Somatic embryogenesis receptor kinase 2 OS=Arabidopsis thaliana GN=SERK2 PE=1 SV=1
Unigene11588_All	1018	RK1_ARATH 50S ribosomal protein L1, chloroplastic OS=Arabidopsis thaliana GN=RPL1 PE=1 SV=1
Unigene11589_All	815	NEDD1_BOVIN Protein NEDD1 OS=Bos taurus GN=NEDD1 PE=2 SV=1
Unigene11590_All	592	FHKB_DICDI Probable serine/threonine-protein kinase fhkB OS=Dictyostelium discoideum GN=fhkB PE=3 SV=1
Unigene11592_All	2650	PUB5_ARATH U-box domain-containing protein 5 OS=Arabidopsis thaliana GN=PUB5 PE=2 SV=2
Unigene11594_All	1494	Y1491_ARATH DUF246 domain-containing protein At1g04910 OS=Arabidopsis thaliana GN=At1g04910 PE=1 SV=1
Unigene11596_All	697	CD48C_ARATH Cell division control protein 48 homolog C OS=Arabidopsis thaliana GN=CDC48C PE=1 SV=2
Unigene11597_All	1399	UBP13_ARATH Ubiquitin carboxyl-terminal hydrolase 13 OS=Arabidopsis thaliana GN=UBP13 PE=1 SV=1
Unigene11598_All	1304	HIS4_ARATH 1-(5-phosphoribosyl)-5-[(5- phosphoribosylamino)methylideneamino] imidazole-4-carboxamide isomerase, chloroplastic OS=Arabidopsis thaliana GN=HIS6 PE=2 SV=1
Unigene11599_All	2876	SEC3A_ARATH Exocyst complex component SEC3A OS=Arabidopsis thaliana GN=SEC3A PE=2 SV=1
Unigene11600_All	870	YSL7_ARATH Probable metal-nicotianamine transporter YSL7 OS=Arabidopsis thaliana GN=YSL7 PE=2 SV=1
Unigene11601_All	1099	EXS_ARATH Leucine-rich repeat receptor protein kinase EXS OS=Arabidopsis thaliana GN=EXS PE=1 SV=1
Unigene11602_All	1274	EST1A_HUMAN Telomerase-binding protein EST1A OS=Homo sapiens GN=SMG6 PE=1 SV=2
Unigene11603_All	3280	Y8484_DICDI Uncharacterized protein DDB_G0271670 OS=Dictyostelium discoideum GN=DDB_G0271670 PE=4 SV=1
Unigene11604_All	686	ATTY_RAT Tyrosine aminotransferase OS=Rattus norvegicus GN=Tat PE=1 SV=1
Unigene11607_All	1304	ZIP6_ARATH Zinc transporter 6, chloroplastic OS=Arabidopsis thaliana GN=ZIP6 PE=2 SV=1
Unigene11609_All	1317	IPO7_DICDI Probable importin-7 homolog OS=Dictyostelium discoideum GN=DDB_G0269860 PE=3 SV=1
Unigene11611_All	510	MT1_MIMGU Metallothionein-like protein 1 OS=Mimulus guttatus PE=3 SV=1
Unigene11612_All	645	TCP8_ARATH Transcription factor TCP8 OS=Arabidopsis thaliana GN=TCP8 PE=2 SV=1
Unigene11613_All	328	HA22I_ARATH HVA22-like protein i OS=Arabidopsis thaliana GN=HVA22I PE=2 SV=2
Unigene11614_All	566	FER_ARATH Receptor-like protein kinase FERONIA OS=Arabidopsis thaliana GN=FER PE=1 SV=1
Unigene11615_All	2303	ACSA_YERPS Acetyl-coenzyme A synthetase OS=Yersinia pseudotuberculosis GN=acs PE=3 SV=1
Unigene11616_All	1007	PP2A_HEVBR Serine/threonine-protein phosphatase PP2A catalytic subunit OS=Hevea brasiliensis GN=PP2A PE=2 SV=1
Unigene11617_All	864	PR38B_DANRE Pre-mRNA-splicing factor 38B OS=Danio rerio GN=prpf38b PE=2 SV=1
Unigene11618_All	506	Y4445_ARATH Uncharacterized protein At4g14450, chloroplastic OS=Arabidopsis thaliana GN=At4g14450 PE=2 SV=1
Unigene11620_All	2555	AN13B_HUMAN Ankyrin repeat domain-containing protein 13B OS=Homo sapiens GN=ANKRD13B PE=2 SV=3
Unigene11623_All	2815	PERQ2_DANRE PERQ amino acid-rich with GYF domain-containing protein 2 OS=Danio rerio GN=gigyf2 PE=2 SV=1
Unigene11624_All	1474	SAHH2_ARATH Adenosylhomocysteinase 2 OS=Arabidopsis thaliana GN=SAHH2 PE=1 SV=1
Unigene11627_All	1442	TLP6_ORYSJ Tubby-like F-box protein 6 OS=Oryza sativa subsp. japonica GN=TULP6 PE=2 SV=1
Unigene11628_All	1498	PME20_ARATH Probable pectinesterase/pectinesterase inhibitor 20 OS=Arabidopsis thaliana GN=PME20 PE=2 SV=2
Unigene11629_All	4260	PRH_PETCR Pathogenesis-related homeodomain protein OS=Petroselinum crispum GN=PRH PE=2 SV=1
Unigene1163_All	1144	GAT13_ARATH GATA transcription factor 13 OS=Arabidopsis thaliana GN=At5g25830 PE=2 SV=1
Unigene11630_All	870	RTL2_ORYSJ Ribonuclease 3-like protein 2 OS=Oryza sativa subsp. japonica GN=Os05g0271300 PE=2 SV=2
Unigene11632_All	1449	PP356_ARATH Pentatricopeptide repeat-containing protein At4g38150 OS=Arabidopsis thaliana GN=At4g38150 PE=2 SV=1
Unigene11633_All	780	U566_BOVIN UPF0566 protein OS=Bos taurus PE=2 SV=1
Unigene11635_All	2519	DCDA2_ARATH Diaminopimelate decarboxylase 2, chloroplastic OS=Arabidopsis thaliana GN=LYSA2 PE=2 SV=1
Unigene11637_All	1425	NPAL1_PONAB NIPA-like protein 1 OS=Pongo abelii GN=NIPAL1 PE=2 SV=1
Unigene11639_All	935	SYP61_ARATH Syntaxin-61 OS=Arabidopsis thaliana GN=SYP61 PE=1 SV=1
Unigene11640_All	659	FRS5_ARATH Protein FAR1-RELATED SEQUENCE 5 OS=Arabidopsis thaliana GN=FRS5 PE=2 SV=1
Unigene11641_All	1930	HSP72_SOLLC Heat shock cognate 70 kDa protein 2 OS=Solanum lycopersicum GN=HSC-2 PE=2 SV=1
Unigene11642_All	1066	2AAB_ARATH Serine/threonine-protein phosphatase 2A 65 kDa regulatory subunit A beta isoform OS=Arabidopsis thaliana GN=PP2AA2 PE=1 SV=2
Unigene11644_All	1735	Y1960_ARATH Uncharacterized aarF domain-containing protein kinase At1g79600, chloroplastic OS=Arabidopsis thaliana GN=At1g79600 PE=1 SV=1
Unigene11645_All	922	NUD12_ARATH Nudix hydrolase 12, mitochondrial OS=Arabidopsis thaliana GN=NUDT12 PE=2 SV=1
Unigene11646_All	1543	MYBJ_DICDI Myb-like protein J OS=Dictyostelium discoideum GN=mybJ PE=3 SV=1
Unigene11648_All	1284	WDR44_BOVIN WD repeat-containing protein 44 OS=Bos taurus GN=WDR44 PE=1 SV=1
Unigene11651_All	1004	CKAP5_HUMAN Cytoskeleton-associated protein 5 OS=Homo sapiens GN=CKAP5 PE=1 SV=3
Unigene11652_All	361	RECQ_ECOLI ATP-dependent DNA helicase recQ OS=Escherichia coli (strain K12) GN=recQ PE=1 SV=5
Unigene11653_All	365	SAMH1_DICDI Protein SAMHD1 homolog OS=Dictyostelium discoideum GN=DDB_G0272484 PE=3 SV=1
Unigene11654_All	359	Y1461_ARATH Probable serine/threonine-protein kinase At1g54610 OS=Arabidopsis thaliana GN=At1g54610 PE=1 SV=1
Unigene11656_All	345	GLSN_MEDSA Glutamate synthase [NADH], amyloplastic OS=Medicago sativa PE=1 SV=1
Unigene11657_All	954	TRXL1_ARATH Thioredoxin-like 1 OS=Arabidopsis thaliana GN=At1g08570 PE=2 SV=1
Unigene11658_All	1039	NOP14_MOUSE Nucleolar protein 14 OS=Mus musculus GN=Nop14 PE=1 SV=1
Unigene11660_All	2742	POT6_ARATH Potassium transporter 6 OS=Arabidopsis thaliana GN=POT6 PE=2 SV=1
Unigene11661_All	566	PHAM_PHAVU Leucoagglutinating phytohemagglutinin OS=Phaseolus vulgaris GN=PDLEC2 PE=3 SV=1
Unigene11664_All	387	UBP12_ARATH Ubiquitin carboxyl-terminal hydrolase 12 OS=Arabidopsis thaliana GN=UBP12 PE=2 SV=2
Unigene11666_All	1237	HSP97_STRPU 97 kDa heat shock protein OS=Strongylocentrotus purpuratus PE=1 SV=2
Unigene11667_All	995	PUB39_ARATH U-box domain-containing protein 39 OS=Arabidopsis thaliana GN=PUB39 PE=2 SV=1
Unigene11668_All	647	ERF81_ARATH Ethylene-responsive transcription factor 12 OS=Arabidopsis thaliana GN=ERF12 PE=2 SV=1
Unigene11669_All	1380	COG8_MOUSE Conserved oligomeric Golgi complex subunit 8 OS=Mus musculus GN=Cog8 PE=2 SV=2
Unigene1167_All	1264	DME_ARATH Transcriptional activator DEMETER OS=Arabidopsis thaliana GN=DME PE=1 SV=2
Unigene11670_All	1623	DHX8_ARATH Probable pre-mRNA-splicing factor ATP-dependent RNA helicase OS=Arabidopsis thaliana GN=At3g26560 PE=1 SV=2
Unigene11671_All	1022	NAK_ARATH Probable serine/threonine-protein kinase NAK OS=Arabidopsis thaliana GN=NAK PE=2 SV=2
Unigene11672_All	546	FB44_ARATH Putative F-box protein At1g47790 OS=Arabidopsis thaliana GN=At1g47790 PE=4 SV=1
Unigene11673_All	348	MO25N_ARATH Putative MO25-like protein At5g47540 OS=Arabidopsis thaliana GN=At5g47540 PE=2 SV=1
Unigene11674_All	2638	XPO2_ARATH Exportin-2 OS=Arabidopsis thaliana GN=CAS PE=1 SV=1
Unigene11675_All	685	AB1A_ARATH ABC transporter A family member 1 OS=Arabidopsis thaliana GN=ABCA1 PE=2 SV=2
Unigene11676_All	782	DNA2L_XENLA DNA2-like helicase OS=Xenopus laevis GN=dna2 PE=1 SV=1
Unigene11678_All	860	VATB1_GOSHI V-type proton ATPase subunit B 1 OS=Gossypium hirsutum PE=2 SV=1
Unigene11679_All	3179	NSD3_MOUSE Histone-lysine N-methyltransferase NSD3 OS=Mus musculus GN=Whsc1l1 PE=1 SV=2
Unigene11680_All	1101	CPL4_ARATH RNA polymerase II C-terminal domain phosphatase-like 4 OS=Arabidopsis thaliana GN=CPL4 PE=1 SV=1
Unigene11681_All	972	KC1D_ARATH Casein kinase I isoform delta-like OS=Arabidopsis thaliana GN=At4g26100 PE=2 SV=2
Unigene11684_All	403	YOU1_CAEEL Putative transporter ZK637.1 OS=Caenorhabditis elegans GN=ZK637.1 PE=2 SV=5
Unigene11685_All	2205	GLTR_ARATH Uncharacterized glycosyltransferase At3g02350 OS=Arabidopsis thaliana GN=At3g02350 PE=2 SV=1
Unigene11686_All	5815	GLSN_MEDSA Glutamate synthase [NADH], amyloplastic OS=Medicago sativa PE=1 SV=1
Unigene11688_All	3222	LTRA_LACLM Group II intron-encoded protein ltrA OS=Lactococcus lactis subsp. cremoris (strain MG1363) GN=ltrA PE=1 SV=1
Unigene11689_All	1739	CIPKN_ARATH CBL-interacting serine/threonine-protein kinase 23 OS=Arabidopsis thaliana GN=CIPK23 PE=1 SV=1
Unigene11691_All	1016	14312_ARATH 14-3-3-like protein GF14 iota OS=Arabidopsis thaliana GN=GRF12 PE=2 SV=1
Unigene11692_All	374	ARP3_ARATH Actin-related protein 3 OS=Arabidopsis thaliana GN=ARP3 PE=1 SV=1
Unigene11693_All	417	TMP14_ARATH Thylakoid membrane phosphoprotein 14 kDa, chloroplastic OS=Arabidopsis thaliana GN=TMP14 PE=1 SV=2
Unigene11694_All	371	GL23_ORYSJ Putative germin-like protein 2-3 OS=Oryza sativa subsp. japonica GN=Os02g0491800 PE=3 SV=1
Unigene11695_All	1244	ANTA_GENTR Anthocyanin 5-aromatic acyltransferase OS=Gentiana triflora PE=1 SV=1
Unigene11696_All	492	CHD5_HUMAN Chromodomain-helicase-DNA-binding protein 5 OS=Homo sapiens GN=CHD5 PE=2 SV=1
Unigene11698_All	2692	CLH_MOUSE Clathrin heavy chain 1 OS=Mus musculus GN=Cltc PE=1 SV=3
Unigene1170_All	1414	CUL4B_HUMAN Cullin-4B OS=Homo sapiens GN=CUL4B PE=1 SV=3
Unigene11701_All	1962	PPA15_ARATH Purple acid phosphatase 15 OS=Arabidopsis thaliana GN=PAP15 PE=1 SV=1
Unigene11702_All	764	DCTP1_HUMAN dCTP pyrophosphatase 1 OS=Homo sapiens GN=DCTPP1 PE=1 SV=1
Unigene11704_All	709	FB233_ARATH F-box protein At4g12560 OS=Arabidopsis thaliana GN=At4g12560 PE=2 SV=2
Unigene11706_All	943	TOR_DICDI Target of rapamycin OS=Dictyostelium discoideum GN=tor PE=1 SV=1
Unigene11707_All	1893	NEP1_NEPGR Aspartic proteinase nepenthesin-1 OS=Nepenthes gracilis GN=nep1 PE=1 SV=1
Unigene11708_All	355	COGT1_ARATH Cytokinin-O-glucosyltransferase 1 OS=Arabidopsis thaliana GN=UGT73C1 PE=2 SV=1
Unigene11710_All	717	RLCK7_ARATH Probable serine/threonine-protein kinase RLCKVII OS=Arabidopsis thaliana GN=At1g07870 PE=2 SV=1
Unigene11711_All	2213	LS14B_HUMAN Protein LSM14 homolog B OS=Homo sapiens GN=LSM14B PE=1 SV=1
Unigene11712_All	482	MMK2_MEDSA Mitogen-activated protein kinase homolog MMK2 OS=Medicago sativa GN=MMK2 PE=2 SV=1
Unigene11713_All	1004	EIN4_ARATH Protein EIN4 OS=Arabidopsis thaliana GN=EIN4 PE=1 SV=1
Unigene11714_All	1141	QORH_SPIOL Quinone-oxidoreductase homolog, chloroplastic OS=Spinacia oleracea GN=QOR PE=1 SV=1
Unigene11715_All	607	AB6B_ARATH ABC transporter B family member 6 OS=Arabidopsis thaliana GN=ABCB6 PE=1 SV=2
Unigene11718_All	778	CTPA_SYNP2 Carboxyl-terminal-processing protease OS=Synechococcus sp. (strain ATCC 27264 / PCC 7002 / PR-6) GN=ctpA PE=3 SV=2
Unigene11719_All	1042	MED18_DANRE Mediator of RNA polymerase II transcription subunit 18 OS=Danio rerio GN=med18 PE=2 SV=1
Unigene1172_All	1890	SST2_SCHPO ESCRT I complex subunit sst2 OS=Schizosaccharomyces pombe GN=sst2 PE=1 SV=1
Unigene11720_All	626	RPP13_ARATH Disease resistance protein RPP13 OS=Arabidopsis thaliana GN=RPP13 PE=2 SV=2
Unigene11724_All	633	ABA2_PRUAR Zeaxanthin epoxidase, chloroplastic OS=Prunus armeniaca PE=2 SV=1
Unigene11726_All	1160	ETOL1_ARATH ETO1-like protein 1 OS=Arabidopsis thaliana GN=EOL1 PE=1 SV=1
Unigene11727_All	1782	HYUC_PSESN Hydantoin utilization protein C OS=Pseudomonas sp. (strain NS671) GN=hyuC PE=1 SV=1
Unigene11728_All	683	FRDA_ARATH Frataxin homolog OS=Arabidopsis thaliana GN=FH PE=2 SV=2
Unigene11731_All	238	THIK2_ARATH 3-ketoacyl-CoA thiolase 2, peroxisomal OS=Arabidopsis thaliana GN=PED1 PE=1 SV=2
Unigene11732_All	1311	RING1_ARATH E3 ubiquitin-protein ligase At1g12760 OS=Arabidopsis thaliana GN=At1g12760 PE=2 SV=1
Unigene11734_All	568	2ABB_ARATH Serine/threonine protein phosphatase 2A 55 kDa regulatory subunit B beta isoform OS=Arabidopsis thaliana GN=PP2AB2 PE=2 SV=1
Unigene11735_All	492	FBL15_ARATH F-box/LRR-repeat protein 15 OS=Arabidopsis thaliana GN=FBL15 PE=1 SV=2
Unigene11737_All	539	PNAA_PRUDU Peptide-N4-(N-acetyl-beta-glucosaminyl)asparagine amidase A OS=Prunus dulcis PE=1 SV=2
Unigene11740_All	2074	PLCD4_ARATH Phosphoinositide phospholipase C 4 OS=Arabidopsis thaliana GN=PLC4 PE=2 SV=2
Unigene11741_All	1559	TRRAP_HUMAN Transformation/transcription domain-associated protein OS=Homo sapiens GN=TRRAP PE=1 SV=3
Unigene11742_All	394	XPO2_ARATH Exportin-2 OS=Arabidopsis thaliana GN=CAS PE=1 SV=1
Unigene11747_All	2145	NUP85_MOUSE Nucleoporin NUP85 OS=Mus musculus GN=Nup85 PE=1 SV=1
Unigene11748_All	1043	GDL87_ARATH GDSL esterase/lipase At5g55050 OS=Arabidopsis thaliana GN=At5g55050 PE=2 SV=1
Unigene11749_All	1677	CALU_XENTR Calumenin OS=Xenopus tropicalis GN=calu PE=2 SV=1
Unigene11750_All	1134	MPS1_DICDI Probable serine/threonine-protein kinase mps1 OS=Dictyostelium discoideum GN=mps1 PE=3 SV=1
Unigene11751_All	648	CYC_ORYSJ Cytochrome c OS=Oryza sativa subsp. japonica GN=CC-1 PE=1 SV=1
Unigene11752_All	666	UPL1_ARATH E3 ubiquitin-protein ligase UPL1 OS=Arabidopsis thaliana GN=UPL1 PE=1 SV=3
Unigene11754_All	504	INT2_ARATH Probable inositol transporter 2 OS=Arabidopsis thaliana GN=INT2 PE=2 SV=1
Unigene11755_All	1537	4CL2_TOBAC 4-coumarate--CoA ligase 2 OS=Nicotiana tabacum GN=4CL2 PE=2 SV=1
Unigene11757_All	1228	PNG1_ARATH Peptide-N(4)-(N-acetyl-beta-glucosaminyl)asparagine amidase OS=Arabidopsis thaliana GN=PNG1 PE=2 SV=1
Unigene11759_All	3118	SEUSS_ARATH Transcriptional corepressor SEUSS OS=Arabidopsis thaliana GN=SEU PE=1 SV=1
Unigene1176_All	223	M2OM_NEUCR Putative mitochondrial 2-oxoglutarate/malate carrier protein OS=Neurospora crassa GN=NCU10732 PE=3 SV=1
Unigene11760_All	1453	TAF5_MOUSE Transcription initiation factor TFIID subunit 5 OS=Mus musculus GN=Taf5 PE=2 SV=1
Unigene11763_All	499	TM222_HUMAN Transmembrane protein 222 OS=Homo sapiens GN=TMEM222 PE=1 SV=2
Unigene11764_All	2396	PDAT_YEAST Phospholipid:diacylglycerol acyltransferase OS=Saccharomyces cerevisiae GN=LRO1 PE=1 SV=1
Unigene11766_All	346	ZDH17_ARATH Probable S-acyltransferase At4g15080 OS=Arabidopsis thaliana GN=At4g15080 PE=1 SV=1
Unigene11767_All	1526	EXOC7_HUMAN Exocyst complex component 7 OS=Homo sapiens GN=EXOC7 PE=1 SV=3
Unigene11768_All	1469	M2K5_ARATH Mitogen-activated protein kinase kinase 5 OS=Arabidopsis thaliana GN=MKK5 PE=1 SV=2
Unigene11769_All	1189	ROGF1_ARATH Rop guanine nucleotide exchange factor 1 OS=Arabidopsis thaliana GN=ROPGEF1 PE=1 SV=2
Unigene1177_All	619	AGD14_ARATH Probable ADP-ribosylation factor GTPase-activating protein AGD14 OS=Arabidopsis thaliana GN=AGD14 PE=2 SV=2
Unigene11770_All	2255	GUN6_ARATH Endoglucanase 6 OS=Arabidopsis thaliana GN=At1g64390 PE=2 SV=2
Unigene11772_All	1413	EPN_DICDI Epsin OS=Dictyostelium discoideum GN=epnA PE=3 SV=1
Unigene11773_All	316	LAX2_ARATH Auxin transporter-like protein 2 OS=Arabidopsis thaliana GN=LAX2 PE=2 SV=1
Unigene11774_All	1535	GI1L2_ARATH Probable gibberellin receptor GID1L2 OS=Arabidopsis thaliana GN=GID1L2 PE=1 SV=1
Unigene11775_All	1217	AP1M1_HUMAN AP-1 complex subunit mu-1 OS=Homo sapiens GN=AP1M1 PE=1 SV=3
Unigene11776_All	1423	RF2_SYNY3 Peptide chain release factor 2 OS=Synechocystis sp. (strain PCC 6803) GN=prfB PE=3 SV=2
Unigene11777_All	3442	FPP7_ARATH Filament-like plant protein 7 OS=Arabidopsis thaliana GN=FPP7 PE=2 SV=1
Unigene11779_All	868	AGLU_SPIOL Alpha-glucosidase OS=Spinacia oleracea PE=1 SV=1
Unigene1178_All	2678	MA2B1_BOVIN Lysosomal alpha-mannosidase OS=Bos taurus GN=MAN2B1 PE=1 SV=3
Unigene11780_All	3610	DSPP_HUMAN Dentin sialophosphoprotein OS=Homo sapiens GN=DSPP PE=1 SV=2
Unigene11781_All	884	F135B_XENLA Protein FAM135B OS=Xenopus laevis GN=fam135b PE=2 SV=1
Unigene11782_All	3383	TMK1_ARATH Probable receptor protein kinase TMK1 OS=Arabidopsis thaliana GN=TMK1 PE=1 SV=1
Unigene11787_All	626	DKC1_ARATH H/ACA ribonucleoprotein complex subunit 4 OS=Arabidopsis thaliana GN=NAP57 PE=1 SV=1
Unigene11791_All	901	CLPB_GLOVI Chaperone protein clpB OS=Gloeobacter violaceus GN=clpB PE=3 SV=1
Unigene11796_All	3504	AP4E1_MOUSE AP-4 complex subunit epsilon-1 OS=Mus musculus GN=Ap4e1 PE=2 SV=2
Unigene11798_All	1801	NDUA9_DICDI NADH dehydrogenase [ubiquinone] 1 alpha subcomplex subunit 9, mitochondrial OS=Dictyostelium discoideum GN=ndufa9 PE=3 SV=1
Unigene11799_All	2824	CDC54_YEAST Cell division control protein 54 OS=Saccharomyces cerevisiae GN=CDC54 PE=1 SV=2
Unigene118_All	1352	VPS26_ARATH Vacuolar protein sorting-associated protein 26 OS=Arabidopsis thaliana GN=At4g27690 PE=2 SV=2
Unigene11800_All	733	ETO1_ARATH Ethylene-overproduction protein 1 OS=Arabidopsis thaliana GN=ETO1 PE=1 SV=2
Unigene11802_All	965	CYBR1_DANRE Cytochrome b reductase 1 OS=Danio rerio GN=cybrd1 PE=2 SV=1
Unigene11803_All	864	MTP1_ARATH Metal tolerance protein 1 OS=Arabidopsis thaliana GN=MTP1 PE=1 SV=2
Unigene11804_All	1223	CDPK1_ARATH Calcium-dependent protein kinase 1 OS=Arabidopsis thaliana GN=CPK1 PE=1 SV=1
Unigene11805_All	1225	MEL1_ORYSJ Protein argonaute MEL1 OS=Oryza sativa subsp. japonica GN=MEL1 PE=2 SV=1
Unigene11807_All	2017	Y5795_DICDI PH domain-containing protein DDB_G0275795 OS=Dictyostelium discoideum GN=DDB_G0275795 PE=4 SV=1
Unigene11808_All	682	UFOG2_MANES Anthocyanidin 3-O-glucosyltransferase 2 (Fragment) OS=Manihot esculenta GN=GT2 PE=2 SV=1
Unigene11810_All	1140	RPOB_NICTO DNA-directed RNA polymerase subunit beta OS=Nicotiana tomentosiformis GN=rpoB PE=3 SV=1
Unigene11811_All	771	Y728_ENTFA Uncharacterized RNA methyltransferase EF_0728 OS=Enterococcus faecalis GN=EF_0728 PE=3 SV=1
Unigene11812_All	937	ALB31_ARATH ALBINO3-like protein 1, chloroplastic OS=Arabidopsis thaliana GN=ALB3L1 PE=2 SV=3
Unigene11813_All	1683	FPG_PEDPA Formamidopyrimidine-DNA glycosylase OS=Pediococcus pentosaceus (strain ATCC 25745 / 183-1w) GN=mutM PE=3 SV=1
Unigene11814_All	929	DNJ13_ARATH Chaperone protein dnaJ 13 OS=Arabidopsis thaliana GN=ATJ13 PE=2 SV=2
Unigene11816_All	1825	CAZ_DROME RNA-binding protein cabeza OS=Drosophila melanogaster GN=caz PE=2 SV=2
Unigene11818_All	720	DPOD4_BOVIN DNA polymerase delta subunit 4 OS=Bos taurus GN=POLD4 PE=1 SV=1
Unigene11819_All	695	CC132_CHICK Coiled-coil domain-containing protein 132 OS=Gallus gallus GN=CCDC132 PE=2 SV=1
Unigene1182_All	1970	SAE2_DICDI SUMO-activating enzyme subunit 2 OS=Dictyostelium discoideum GN=uba2 PE=3 SV=1
Unigene11820_All	975	SHKD_DICDI Dual specificity protein kinase shkD OS=Dictyostelium discoideum GN=shkD PE=3 SV=1
Unigene11821_All	4059	SF3B3_DANRE Splicing factor 3B subunit 3 OS=Danio rerio GN=sf3b3 PE=2 SV=1
Unigene11823_All	711	EIL3_ARATH ETHYLENE INSENSITIVE 3-like 3 protein OS=Arabidopsis thaliana GN=EIL3 PE=1 SV=1
Unigene11824_All	728	FB145_ARATH Putative F-box protein At3g16210 OS=Arabidopsis thaliana GN=At3g16210 PE=4 SV=1
Unigene11825_All	1091	TRA1_MAIZE Putative AC transposase OS=Zea mays PE=2 SV=2
Unigene11826_All	1985	AGD5_ARATH Probable ADP-ribosylation factor GTPase-activating protein AGD5 OS=Arabidopsis thaliana GN=AGD5 PE=1 SV=1
Unigene11827_All	1469	Y1515_ARATH Uncharacterized TPR repeat-containing protein At1g05150 OS=Arabidopsis thaliana GN=At1g05150 PE=1 SV=1
Unigene11830_All	1318	SPF30_XENTR Survival of motor neuron-related-splicing factor 30 OS=Xenopus tropicalis GN=smndc1 PE=2 SV=1
Unigene11833_All	1797	BCS1B_DICDI Probable mitochondrial chaperone BCS1-B OS=Dictyostelium discoideum GN=bcsl1b PE=3 SV=1
Unigene11834_All	1101	CAMT3_ARATH Probable caffeoyl-CoA O-methyltransferase At4g26220 OS=Arabidopsis thaliana GN=At4g26220 PE=2 SV=1
Unigene11838_All	3341	TPRXL_HUMAN Putative protein TPRXL OS=Homo sapiens GN=TPRXL PE=2 SV=2
Unigene11843_All	909	NAK_ARATH Probable serine/threonine-protein kinase NAK OS=Arabidopsis thaliana GN=NAK PE=2 SV=2
Unigene11844_All	2438	SKU5_ARATH Monocopper oxidase-like protein SKU5 OS=Arabidopsis thaliana GN=SKU5 PE=1 SV=1
Unigene11846_All	1317	UBP12_ARATH Ubiquitin carboxyl-terminal hydrolase 12 OS=Arabidopsis thaliana GN=UBP12 PE=2 SV=2
Unigene11847_All	1483	Y1295_ARATH Uncharacterized PKHD-type hydroxylase At1g22950 OS=Arabidopsis thaliana GN=At1g22950 PE=2 SV=2
Unigene11848_All	774	Y2835_ORYSJ B3 domain-containing protein Os02g0683500 OS=Oryza sativa subsp. japonica GN=Os02g0683500 PE=2 SV=1
Unigene11849_All	282	SYY_MIMIV Tyrosyl-tRNA synthetase OS=Acanthamoeba polyphaga mimivirus GN=YARS PE=1 SV=1
Unigene11850_All	931	CCD12_HUMAN Coiled-coil domain-containing protein 12 OS=Homo sapiens GN=CCDC12 PE=1 SV=1
Unigene11851_All	1094	Y5740_ARATH Uncharacterized glycosyltransferase At1g55740 OS=Arabidopsis thaliana GN=At1g55740 PE=2 SV=1
Unigene11852_All	3427	PHYE_IPONI Phytochrome E OS=Ipomoea nil GN=PHYE PE=2 SV=1
Unigene11853_All	1257	LVSC_DICDI BEACH domain-containing protein lvsC OS=Dictyostelium discoideum GN=lvsC PE=4 SV=2
Unigene11856_All	512	SYGM2_ARATH Glycyl-tRNA synthetase 2, chloroplastic/mitochondrial OS=Arabidopsis thaliana GN=GLYRS-2 PE=1 SV=1
Unigene11857_All	519	JI23_HORVU 23 kDa jasmonate-induced protein OS=Hordeum vulgare PE=2 SV=1
Unigene11858_All	453	PP247_ARATH Pentatricopeptide repeat-containing protein At3g22470, mitochondrial OS=Arabidopsis thaliana GN=At3g22470 PE=2 SV=1
Unigene11859_All	1882	MUC2_HUMAN Mucin-2 OS=Homo sapiens GN=MUC2 PE=1 SV=2
Unigene1186_All	2256	RPTOR_HUMAN Regulatory-associated protein of mTOR OS=Homo sapiens GN=RPTOR PE=1 SV=1
Unigene11862_All	1556	TIR1L_ARATH Transport inhibitor response 1-like protein OS=Arabidopsis thaliana GN=At5g49980 PE=2 SV=1
Unigene11863_All	637	FDL1_ARATH F-box/FBD/LRR-repeat protein At1g13570 OS=Arabidopsis thaliana GN=At1g13570 PE=2 SV=1
Unigene11865_All	3019	ACSA_HUMAN Acetyl-coenzyme A synthetase, cytoplasmic OS=Homo sapiens GN=ACSS2 PE=1 SV=1
Unigene11866_All	1034	TIPIN_HUMAN TIMELESS-interacting protein OS=Homo sapiens GN=TIPIN PE=1 SV=1
Unigene11867_All	1401	HAC12_ARATH Histone acetyltransferase HAC12 OS=Arabidopsis thaliana GN=HAC12 PE=2 SV=2
Unigene11868_All	1522	ATXR3_ARATH Probable histone-lysine N-methyltransferase ATXR3 OS=Arabidopsis thaliana GN=ATXR3 PE=1 SV=2
Unigene11869_All	533	KATAM_ORYSJ Xyloglucan galactosyltransferase KATAMARI1 homolog OS=Oryza sativa subsp. japonica GN=Os03g0144800 PE=2 SV=1
Unigene1187_All	1589	Y1615_ARATH Uncharacterized basic helix-loop-helix protein At1g06150 OS=Arabidopsis thaliana GN=At1g06150 PE=2 SV=1
Unigene11870_All	794	LSM3_MOUSE U6 snRNA-associated Sm-like protein LSm3 OS=Mus musculus GN=Lsm3 PE=2 SV=2
Unigene11871_All	1647	Y8631_DICDI Putative UDP-sugar transporter DDB_G0278631 OS=Dictyostelium discoideum GN=DDB_G0278631 PE=3 SV=2
Unigene11873_All	586	CHI3_TOBAC Endochitinase 3 OS=Nicotiana tabacum GN=CHN14 PE=3 SV=1
Unigene11875_All	1119	DEF1B_ARATH Peptide deformylase 1B, chloroplastic OS=Arabidopsis thaliana GN=PDF1B PE=1 SV=2
Unigene11876_All	818	RBM18_DANRE Probable RNA-binding protein 18 OS=Danio rerio GN=rbm18 PE=2 SV=1
Unigene11878_All	635	TAF13_DICDI Transcription initiation factor TFIID subunit 13 OS=Dictyostelium discoideum GN=taf13 PE=3 SV=1
Unigene1188_All	1314	EIF3I_ARATH Eukaryotic translation initiation factor 3 subunit I OS=Arabidopsis thaliana GN=TIF3I1 PE=2 SV=2
Unigene11881_All	883	2A5I_ARATH Serine/threonine protein phosphatase 2A 57 kDa regulatory subunit B' iota isoform OS=Arabidopsis thaliana GN=B'IOTA PE=2 SV=1
Unigene11882_All	587	MRS2_YARLI Mitochondrial inner membrane magnesium transporter mrs2 OS=Yarrowia lipolytica GN=MRS2 PE=3 SV=1
Unigene11883_All	450	MYBAA_DICDI Myb-like protein AA OS=Dictyostelium discoideum GN=mybAA PE=3 SV=1
Unigene11886_All	514	D2HDH_HUMAN D-2-hydroxyglutarate dehydrogenase, mitochondrial OS=Homo sapiens GN=D2HGDH PE=1 SV=3
Unigene11888_All	908	UBP26_ORYSJ Ubiquitin carboxyl-terminal hydrolase 26 OS=Oryza sativa subsp. japonica GN=UBP26 PE=2 SV=2
Unigene11889_All	1493	NU205_HUMAN Nuclear pore complex protein Nup205 OS=Homo sapiens GN=NUP205 PE=1 SV=2
Unigene11890_All	398	KRP5_ORYSJ Cyclin-dependent kinase inhibitor 5 OS=Oryza sativa subsp. japonica GN=KRP5 PE=2 SV=1
Unigene11891_All	694	RHO1_PEA Rac-like GTP-binding protein RHO1 OS=Pisum sativum GN=RHO1 PE=2 SV=1
Unigene11894_All	660	PUB28_ARATH U-box domain-containing protein 28 OS=Arabidopsis thaliana GN=PUB28 PE=2 SV=1
Unigene11895_All	1668	APL_ARATH Myb family transcription factor APL OS=Arabidopsis thaliana GN=APL PE=2 SV=2
Unigene11896_All	744	U2AFB_ARATH Splicing factor U2af small subunit B OS=Arabidopsis thaliana GN=U2AF35B PE=2 SV=1
Unigene11897_All	457	RBM39_PONAB RNA-binding protein 39 OS=Pongo abelii GN=RBM39 PE=2 SV=1
Unigene11898_All	437	XSP1_ARATH Xylem serine proteinase 1 OS=Arabidopsis thaliana GN=XSP1 PE=2 SV=1
Unigene1190_All	1180	FBK77_ARATH F-box/kelch-repeat protein At3g61590 OS=Arabidopsis thaliana GN=At3g61590 PE=1 SV=1
Unigene11900_All	1027	WDR53_HUMAN WD repeat-containing protein 53 OS=Homo sapiens GN=WDR53 PE=2 SV=1
Unigene11901_All	1724	TBA_PRUDU Tubulin alpha chain OS=Prunus dulcis GN=TUBA PE=2 SV=1
Unigene11902_All	796	CAS1_CRYNV Probable O-acetyltransferase CAS1 OS=Cryptococcus neoformans var. grubii GN=CAS1 PE=3 SV=1
Unigene11903_All	1853	ASHH2_ARATH Histone-lysine N-methyltransferase ASHH2 OS=Arabidopsis thaliana GN=ASHH2 PE=2 SV=1
Unigene11904_All	1392	C3H44_ARATH Zinc finger CCCH domain-containing protein 44 OS=Arabidopsis thaliana GN=At3g51120 PE=2 SV=2
Unigene11905_All	732	GATY_SALTY D-tagatose-1,6-bisphosphate aldolase subunit gatY OS=Salmonella typhimurium GN=gatY PE=3 SV=1
Unigene11906_All	773	TKTC_SOLTU Transketolase, chloroplastic OS=Solanum tuberosum PE=2 SV=1
Unigene1191_All	748	RU17_ARATH U1 small nuclear ribonucleoprotein 70 kDa OS=Arabidopsis thaliana GN=RNU1 PE=1 SV=1
Unigene11910_All	2075	DSPP_HUMAN Dentin sialophosphoprotein OS=Homo sapiens GN=DSPP PE=1 SV=2
Unigene11912_All	1206	DHKJ_DICDI Hybrid signal transduction histidine kinase J OS=Dictyostelium discoideum GN=dhkJ PE=3 SV=2
Unigene11913_All	823	UPP_ARATH Uracil phosphoribosyltransferase OS=Arabidopsis thaliana GN=UPT1 PE=1 SV=1
Unigene11914_All	1874	HAC12_ARATH Histone acetyltransferase HAC12 OS=Arabidopsis thaliana GN=HAC12 PE=2 SV=2
Unigene11915_All	609	MINP1_HUMAN Multiple inositol polyphosphate phosphatase 1 OS=Homo sapiens GN=MINPP1 PE=1 SV=1
Unigene11918_All	1089	NEK6_ARATH Serine/threonine-protein kinase Nek6 OS=Arabidopsis thaliana GN=NEK6 PE=2 SV=1
Unigene11919_All	553	FB76_ARATH F-box protein At1g67340 OS=Arabidopsis thaliana GN=At1g67340 PE=1 SV=1
Unigene1192_All	605	CARKD_MOUSE Carbohydrate kinase domain-containing protein OS=Mus musculus GN=Carkd PE=1 SV=1
Unigene11921_All	301	CDPKU_ARATH Calcium-dependent protein kinase 30 OS=Arabidopsis thaliana GN=CPK30 PE=1 SV=1
Unigene11923_All	2596	FKB70_WHEAT 70 kDa peptidyl-prolyl isomerase OS=Triticum aestivum GN=FKBP70 PE=2 SV=1
Unigene11924_All	588	GLGB_SOLTU 1,4-alpha-glucan-branching enzyme OS=Solanum tuberosum GN=SBE1 PE=2 SV=2
Unigene11926_All	1043	DCTD_PONAB Deoxycytidylate deaminase OS=Pongo abelii GN=DCTD PE=2 SV=1
Unigene11927_All	1421	Y3627_ARATH VHS domain-containing protein At3g16270 OS=Arabidopsis thaliana GN=At3g16270 PE=1 SV=1
Unigene11928_All	3560	C3H44_ARATH Zinc finger CCCH domain-containing protein 44 OS=Arabidopsis thaliana GN=At3g51120 PE=2 SV=2
Unigene11930_All	446	GLNA1_VITVI Glutamine synthetase cytosolic isozyme 1 OS=Vitis vinifera GN=GS1-1 PE=2 SV=1
Unigene11931_All	509	PAN1_ASPCL Actin cytoskeleton-regulatory complex protein pan1 OS=Aspergillus clavatus GN=pan1 PE=3 SV=1
Unigene11932_All	1683	AB8C_ARATH ABC transporter C family member 8 OS=Arabidopsis thaliana GN=ABCC8 PE=2 SV=2
Unigene11934_All	1695	ACOT8_MOUSE Acyl-coenzyme A thioesterase 8 OS=Mus musculus GN=Acot8 PE=1 SV=1
Unigene11937_All	1455	BH003_ARATH Transcription factor bHLH3 OS=Arabidopsis thaliana GN=BHLH3 PE=2 SV=1
Unigene11939_All	625	AB12I_ARATH Protein ABCI12, chloroplastic OS=Arabidopsis thaliana GN=ABCI12 PE=1 SV=1
Unigene1194_All	1642	SYWC_PONAB Tryptophanyl-tRNA synthetase, cytoplasmic OS=Pongo abelii GN=WARS PE=2 SV=2
Unigene11942_All	1723	TMM49_DANRE Transmembrane protein 49 OS=Danio rerio GN=tmem49 PE=2 SV=1
Unigene11943_All	923	VA727_ARATH Vesicle-associated membrane protein 727 OS=Arabidopsis thaliana GN=VAMP727 PE=2 SV=1
Unigene11944_All	1068	FUT1_PEA Galactoside 2-alpha-L-fucosyltransferase OS=Pisum sativum GN=FT1 PE=2 SV=1
Unigene11948_All	2453	CHUP1_ARATH Protein CHUP1, chloroplastic OS=Arabidopsis thaliana GN=CHUP1 PE=1 SV=1
Unigene11949_All	1961	SRAP_STAAN Serine-rich adhesin for platelets OS=Staphylococcus aureus (strain N315) GN=sraP PE=1 SV=1
Unigene11950_All	2576	Y4837_ARATH KH domain-containing protein At4g18375 OS=Arabidopsis thaliana GN=At4g18375 PE=2 SV=1
Unigene11951_All	587	PHB1_SCHPO Prohibitin-1 OS=Schizosaccharomyces pombe GN=phb1 PE=2 SV=1
Unigene11952_All	1289	AHSA2_BOVIN Activator of 90 kDa heat shock protein ATPase homolog 2 OS=Bos taurus GN=AHSA2 PE=2 SV=1
Unigene11953_All	2298	CHD8_XENTR Chromodomain-helicase-DNA-binding protein 8 OS=Xenopus tropicalis GN=chd8 PE=2 SV=2
Unigene11955_All	977	VIPI_SCHPO Protein vip1 OS=Schizosaccharomyces pombe GN=vip1 PE=1 SV=1
Unigene11957_All	1654	RDH11_HUMAN Retinol dehydrogenase 11 OS=Homo sapiens GN=RDH11 PE=1 SV=2
Unigene11959_All	1050	NFYA7_ARATH Nuclear transcription factor Y subunit A-7 OS=Arabidopsis thaliana GN=NFYA7 PE=2 SV=1
Unigene1196_All	1451	RPC2_MOUSE DNA-directed RNA polymerase III subunit RPC2 OS=Mus musculus GN=Polr3b PE=2 SV=2
Unigene11960_All	1888	CNG14_ARATH Probable cyclic nucleotide-gated ion channel 14 OS=Arabidopsis thaliana GN=CNGC14 PE=2 SV=2
Unigene11961_All	976	SECA_SPIOL Protein translocase subunit secA, chloroplastic OS=Spinacia oleracea GN=secA PE=2 SV=1
Unigene11962_All	558	PPR89_ARATH Pentatricopeptide repeat-containing protein At1g62350 OS=Arabidopsis thaliana GN=At1g62350 PE=2 SV=1
Unigene11964_All	1996	RACD_ENTFC Aspartate racemase OS=Enterococcus faecium PE=1 SV=1
Unigene11965_All	1344	NCKP1_ARATH Protein NAP1 OS=Arabidopsis thaliana GN=NAP1 PE=1 SV=2
Unigene11966_All	1707	E139_ARATH Glucan endo-1,3-beta-glucosidase 9 OS=Arabidopsis thaliana GN=At5g58480 PE=1 SV=1
Unigene11967_All	1281	SEC62_YARLI Translocation protein SEC62 OS=Yarrowia lipolytica GN=SEC62 PE=3 SV=2
Unigene11968_All	612	GIDRP_MOUSE Growth inhibition and differentiation-related protein 88 homolog OS=Mus musculus GN=Gidrp88 PE=2 SV=1
Unigene11969_All	2355	SSGP_VOLCA Sulfated surface glycoprotein 185 OS=Volvox carteri PE=1 SV=1
Unigene1197_All	382	RER1A_ARATH Protein RER1A OS=Arabidopsis thaliana GN=RER1A PE=2 SV=1
Unigene11970_All	1023	MDN1_DICDI Midasin OS=Dictyostelium discoideum GN=mdn1 PE=3 SV=2
Unigene11971_All	716	Y1044_ARATH BTB/POZ domain-containing protein At1g30440 OS=Arabidopsis thaliana GN=At1g30440 PE=1 SV=2
Unigene11972_All	1577	CDPK4_SOLTU Calcium-dependent protein kinase 4 OS=Solanum tuberosum GN=CPK4 PE=2 SV=1
Unigene11974_All	619	DOF33_ARATH Dof zinc finger protein DOF3.3 OS=Arabidopsis thaliana GN=DOF3.3 PE=1 SV=2
Unigene11979_All	1627	DOPP1_RHIFE Dolichyldiphosphatase 1 OS=Rhinolophus ferrumequinum GN=DOLPP1 PE=3 SV=1
Unigene11980_All	1657	APR3_ARATH 5'-adenylylsulfate reductase 3, chloroplastic OS=Arabidopsis thaliana GN=APR3 PE=2 SV=2
Unigene11981_All	1472	DGAT2_DICDI Diacylglycerol O-acyltransferase 2 OS=Dictyostelium discoideum GN=dgat2 PE=3 SV=1
Unigene11982_All	870	AGL62_ARATH Agamous-like MADS-box protein AGL62 OS=Arabidopsis thaliana GN=AGL62 PE=1 SV=1
Unigene11983_All	927	Y2988_ARATH Uncharacterized protein At2g29880 OS=Arabidopsis thaliana GN=At2g29880 PE=2 SV=1
Unigene11984_All	606	SERK2_ARATH Somatic embryogenesis receptor kinase 2 OS=Arabidopsis thaliana GN=SERK2 PE=1 SV=1
Unigene11986_All	2218	DPOD3_MOUSE DNA polymerase delta subunit 3 OS=Mus musculus GN=Pold3 PE=1 SV=2
Unigene11987_All	1094	Y6864_DICDI Putative uncharacterized protein DDB_G0271606 OS=Dictyostelium discoideum GN=DDB_G0271606 PE=4 SV=1
Unigene11989_All	2048	SRP68_CANFA Signal recognition particle 68 kDa protein OS=Canis familiaris GN=SRP68 PE=1 SV=1
Unigene1199_All	1005	Y1089_ARATH Uncharacterised protein At1g10890 OS=Arabidopsis thaliana GN=At1g10890 PE=2 SV=1
Unigene11990_All	1641	B3GT2_ARATH Probable beta-1,3-galactosyltransferase 2 OS=Arabidopsis thaliana GN=B3GALT2 PE=2 SV=1
Unigene11993_All	717	C72B2_PINTA Cytochrome P450 720B2 OS=Pinus taeda GN=CYP720B2 PE=2 SV=1
Unigene11995_All	1319	EIF3M_DICDI Eukaryotic translation initiation factor 3 subunit M OS=Dictyostelium discoideum GN=eif3m PE=1 SV=1
Unigene11998_All	2056	ARP3_ORYSJ Actin-related protein 3 OS=Oryza sativa subsp. japonica GN=ARP3 PE=2 SV=1
Unigene12_All	985	TAP46_ARATH PP2A regulatory subunit TAP46 OS=Arabidopsis thaliana GN=TAP46 PE=1 SV=2
Unigene120_All	1443	G6PD4_ARATH Glucose-6-phosphate 1-dehydrogenase 4, chloroplastic OS=Arabidopsis thaliana GN=At1g09420 PE=2 SV=1
Unigene1200_All	3200	PMA1_NICPL Plasma membrane ATPase 1 OS=Nicotiana plumbaginifolia GN=PMA1 PE=2 SV=1
Unigene12001_All	991	TIR1L_ARATH Transport inhibitor response 1-like protein OS=Arabidopsis thaliana GN=At5g49980 PE=2 SV=1
Unigene12002_All	542	TT12_ARATH Protein TRANSPARENT TESTA 12 OS=Arabidopsis thaliana GN=TT12 PE=2 SV=1
Unigene12003_All	1750	YR831_MIMIV Putative serine/threonine-protein kinase/receptor R831 OS=Acanthamoeba polyphaga mimivirus GN=MIMI_R831 PE=4 SV=2
Unigene12004_All	469	ERG1_PANGI Squalene monooxygenase OS=Panax ginseng PE=2 SV=1
Unigene12005_All	657	H2AX_CICAR Histone H2AX OS=Cicer arietinum GN=HIS2A PE=2 SV=1
Unigene12006_All	726	RLP24_ARATH Probable ribosome biogenesis protein RLP24 OS=Arabidopsis thaliana GN=At2g44860 PE=2 SV=1
Unigene12007_All	1390	NU2M_OENBE NADH-ubiquinone oxidoreductase chain 2 OS=Oenothera bertiana GN=ND2 PE=2 SV=2
Unigene12008_All	1048	ANGLT_ROSHC Anthocyanidin 5,3-O-glucosyltransferase OS=Rosa hybrid cultivar GN=RhGT1 PE=2 SV=1
Unigene12010_All	597	RPB7_SOYBN DNA-directed RNA polymerase II subunit RPB7 OS=Glycine max PE=2 SV=1
Unigene12011_All	1486	S35E4_RAT Solute carrier family 35 member E4 OS=Rattus norvegicus GN=Slc35e4 PE=2 SV=1
Unigene12012_All	1222	KTHY_HUMAN Thymidylate kinase OS=Homo sapiens GN=DTYMK PE=1 SV=4
Unigene12013_All	663	SYP31_ARATH Syntaxin-31 OS=Arabidopsis thaliana GN=SYP31 PE=1 SV=1
Unigene12014_All	966	PII2_ARATH Piriformospora indica-insensitive protein 2 OS=Arabidopsis thaliana GN=PII-2 PE=2 SV=1
Unigene12015_All	1671	RDR1_ORYSJ Probable RNA-dependent RNA polymerase 1 OS=Oryza sativa subsp. japonica GN=RDR1 PE=2 SV=2
Unigene12016_All	652	RICKA_RICMO Arp2/3 complex-activating protein rickA OS=Rickettsia montana GN=rickA PE=3 SV=1
Unigene12017_All	1115	RAB5C_BOVIN Ras-related protein Rab-5C OS=Bos taurus GN=RAB5C PE=2 SV=1
Unigene12019_All	562	P2C23_ARATH Probable protein phosphatase 2C 23 OS=Arabidopsis thaliana GN=PLL4 PE=2 SV=1
Unigene1202_All	556	POL2_MOUSE Retrovirus-related Pol polyprotein LINE-1 OS=Mus musculus GN=Pol PE=1 SV=2
Unigene12021_All	2689	CP18C_ARATH Peptidyl-prolyl cis-trans isomerase CYP18-3 OS=Arabidopsis thaliana GN=CYP18-3 PE=1 SV=1
Unigene12022_All	289	SYA_ACAM1 Alanyl-tRNA synthetase OS=Acaryochloris marina (strain MBIC 11017) GN=alaS PE=3 SV=1
Unigene12023_All	1024	ARR2_ARATH Two-component response regulator ARR2 OS=Arabidopsis thaliana GN=ARR2 PE=1 SV=1
Unigene12025_All	1890	TYPA_HELPY GTP-binding protein TypA/BipA homolog OS=Helicobacter pylori GN=typA PE=3 SV=1
Unigene12027_All	3844	DJC13_HUMAN DnaJ homolog subfamily C member 13 OS=Homo sapiens GN=DNAJC13 PE=1 SV=4
Unigene12028_All	2242	RBM33_MOUSE RNA-binding protein 33 OS=Mus musculus GN=Rbm33 PE=1 SV=2
Unigene12029_All	1103	CD48B_ARATH Cell division control protein 48 homolog B OS=Arabidopsis thaliana GN=CDC48B PE=2 SV=1
Unigene1203_All	355	ZC3HD_HUMAN Zinc finger CCCH domain-containing protein 13 OS=Homo sapiens GN=ZC3H13 PE=1 SV=1
Unigene12030_All	1050	KC1D_ARATH Casein kinase I isoform delta-like OS=Arabidopsis thaliana GN=At4g26100 PE=2 SV=2
Unigene12031_All	2977	COG3_HUMAN Conserved oligomeric Golgi complex subunit 3 OS=Homo sapiens GN=COG3 PE=1 SV=3
Unigene12032_All	2767	CLH_DICDI Clathrin heavy chain OS=Dictyostelium discoideum GN=chcA PE=1 SV=1
Unigene12034_All	1415	CAPSD_CAMVS Capsid protein OS=Cauliflower mosaic virus (strain Strasbourg) GN=ORF IV PE=3 SV=1
Unigene12036_All	446	DJB13_MOUSE DnaJ homolog subfamily B member 13 OS=Mus musculus GN=Dnajb13 PE=2 SV=1
Unigene12037_All	1788	SIRK_ARATH Senescence-induced receptor-like serine/threonine-protein kinase OS=Arabidopsis thaliana GN=SIRK PE=2 SV=1
Unigene12038_All	667	PP358_ARATH Pentatricopeptide repeat-containing protein At4g39620, chloroplastic OS=Arabidopsis thaliana GN=EMB2453 PE=2 SV=1
Unigene1204_All	543	CBBYC_RALEH Protein cbbY, chromosomal OS=Ralstonia eutropha (strain ATCC 17699 / H16 / DSM 428 / Stanier 337) GN=cbbYC PE=3 SV=3
Unigene12040_All	741	TTC35_DANRE Tetratricopeptide repeat protein 35 OS=Danio rerio GN=ttc35 PE=2 SV=1
Unigene12041_All	2105	REMO_ARATH Remorin OS=Arabidopsis thaliana GN=DBP PE=1 SV=1
Unigene12042_All	783	FBK67_ARATH F-box/kelch-repeat protein At3g23880 OS=Arabidopsis thaliana GN=At3g23880 PE=2 SV=1
Unigene12043_All	1363	ECA3_ARATH Calcium-transporting ATPase 3, endoplasmic reticulum-type OS=Arabidopsis thaliana GN=ECA3 PE=2 SV=3
Unigene12044_All	1356	RM21_ARATH 50S ribosomal protein L21, mitochondrial OS=Arabidopsis thaliana GN=RPL21M PE=2 SV=1
Unigene12045_All	613	C82A3_SOYBN Cytochrome P450 82A3 OS=Glycine max GN=CYP82A3 PE=2 SV=1
Unigene12048_All	506	BGLX_ECOLI Periplasmic beta-glucosidase OS=Escherichia coli (strain K12) GN=bglX PE=1 SV=2
Unigene12049_All	1595	KGUA_DEHSC Guanylate kinase OS=Dehalococcoides sp. (strain CBDB1) GN=gmk PE=3 SV=1
Unigene12050_All	547	DME_ARATH Transcriptional activator DEMETER OS=Arabidopsis thaliana GN=DME PE=1 SV=2
Unigene12052_All	519	R13L1_ARATH Putative disease resistance RPP13-like protein 1 OS=Arabidopsis thaliana GN=RPPL1 PE=2 SV=1
Unigene12053_All	1131	VSR7_ARATH Vacuolar-sorting receptor 7 OS=Arabidopsis thaliana GN=VSR7 PE=2 SV=2
Unigene12054_All	659	NP60_RAT Nuclear protein NP60 OS=Rattus norvegicus GN=Np60 PE=2 SV=1
Unigene12057_All	1160	MYOI_DICDI Myosin-I heavy chain OS=Dictyostelium discoideum GN=myoI PE=1 SV=1
Unigene12058_All	467	LS14B_XENTR Protein LSM14 homolog B OS=Xenopus tropicalis GN=lsm14b PE=2 SV=1
Unigene12059_All	522	AX15A_SOYBN Auxin-induced protein 15A OS=Glycine max PE=2 SV=1
Unigene1206_All	2301	GOGC2_ARATH Golgin candidate 2 OS=Arabidopsis thaliana GN=GC2 PE=2 SV=1
Unigene12061_All	872	SYV_ARATH Valyl-tRNA synthetase OS=Arabidopsis thaliana GN=VALRS PE=1 SV=2
Unigene12062_All	726	ZFP6_ARATH Zinc finger protein 6 OS=Arabidopsis thaliana GN=ZFP6 PE=2 SV=1
Unigene12064_All	441	Y1689_ARATH Uncharacterized membrane protein At1g06890 OS=Arabidopsis thaliana GN=At1g06890 PE=1 SV=1
Unigene12068_All	1426	ROA1_HUMAN Heterogeneous nuclear ribonucleoprotein A1 OS=Homo sapiens GN=HNRNPA1 PE=1 SV=4
Unigene12069_All	687	SSY3_SOLTU Soluble starch synthase 3, chloroplastic/amyloplastic OS=Solanum tuberosum GN=SS3 PE=1 SV=1
Unigene1207_All	1856	CLPX_MAGSA ATP-dependent Clp protease ATP-binding subunit clpX OS=Magnetospirillum magneticum (strain AMB-1 / ATCC 700264) GN=clpX PE=3 SV=1
Unigene12073_All	1071	SRR1_ARATH Protein SENSITIVITY TO RED LIGHT REDUCED 1 OS=Arabidopsis thaliana GN=SRR1 PE=2 SV=2
Unigene12074_All	892	LAP4_DROME Protein lap4 OS=Drosophila melanogaster GN=scrib PE=1 SV=1
Unigene12077_All	337	Y7791_DICDI Uncharacterized histidine-rich protein DDB0167791 OS=Dictyostelium discoideum GN=DDB_G0274557 PE=4 SV=1
Unigene12079_All	1300	PER43_ARATH Peroxidase 43 OS=Arabidopsis thaliana GN=PER43 PE=2 SV=2
Unigene12080_All	1516	NMT1_ARATH Glycylpeptide N-tetradecanoyltransferase 1 OS=Arabidopsis thaliana GN=NMT1 PE=1 SV=2
Unigene12081_All	352	NMT1_ARATH Glycylpeptide N-tetradecanoyltransferase 1 OS=Arabidopsis thaliana GN=NMT1 PE=1 SV=2
Unigene12083_All	597	TMVRN_NICGU TMV resistance protein N OS=Nicotiana glutinosa GN=N PE=1 SV=1
Unigene12084_All	1089	YZR3_ARATH RanBP2-type zinc finger protein At1g67325 OS=Arabidopsis thaliana GN=At1g67325 PE=2 SV=1
Unigene12087_All	612	RCA_SPIOL Ribulose bisphosphate carboxylase/oxygenase activase, chloroplastic OS=Spinacia oleracea PE=1 SV=2
Unigene12088_All	473	SKIP4_ARATH F-box/kelch-repeat protein SKIP4 OS=Arabidopsis thaliana GN=SKIP4 PE=1 SV=1
Unigene12089_All	1683	RNF5_HUMAN E3 ubiquitin-protein ligase RNF5 OS=Homo sapiens GN=RNF5 PE=1 SV=1
Unigene12091_All	5408	NFH_HUMAN Neurofilament heavy polypeptide OS=Homo sapiens GN=NEFH PE=1 SV=4
Unigene12092_All	1421	YHD6_SCHPO Uncharacterized protein C1683.06c OS=Schizosaccharomyces pombe GN=SPBC1683.06c PE=2 SV=1
Unigene12094_All	585	PP198_ARATH Pentatricopeptide repeat-containing protein At2g41080 OS=Arabidopsis thaliana GN=PCMP-H29 PE=2 SV=2
Unigene12095_All	942	CDS1_SOLTU Phosphatidate cytidylyltransferase OS=Solanum tuberosum GN=CDS1 PE=2 SV=1
Unigene12096_All	1196	P4HA1_RAT Prolyl 4-hydroxylase subunit alpha-1 OS=Rattus norvegicus GN=P4ha1 PE=2 SV=2
Unigene1210_All	444	ARI7_ARATH Probable E3 ubiquitin-protein ligase ARI7 OS=Arabidopsis thaliana GN=ARI7 PE=2 SV=1
Unigene12100_All	2067	NUC_ARATH Zinc finger protein NUTCRACKER OS=Arabidopsis thaliana GN=NUC PE=2 SV=1
Unigene12101_All	1196	APX1_PEA L-ascorbate peroxidase, cytosolic OS=Pisum sativum GN=APX1 PE=1 SV=2
Unigene12102_All	1828	THRC_SOLTU Threonine synthase, chloroplastic OS=Solanum tuberosum PE=2 SV=1
Unigene12103_All	841	MUB4_ARATH Membrane-anchored ubiquitin-fold protein 4 OS=Arabidopsis thaliana GN=MUB4 PE=1 SV=1
Unigene12106_All	425	C3H32_ARATH Zinc finger CCCH domain-containing protein 32 OS=Arabidopsis thaliana GN=At2g47850 PE=2 SV=2
Unigene12107_All	561	CPIN1_BOVIN Anamorsin OS=Bos taurus GN=CIAPIN1 PE=2 SV=1
Unigene12108_All	683	PSB5_SPIOL Proteasome subunit beta type-5 OS=Spinacia oleracea PE=2 SV=1
Unigene12109_All	606	SCL3_ARATH Scarecrow-like protein 3 OS=Arabidopsis thaliana GN=SCL3 PE=2 SV=1
Unigene12111_All	1731	MIS3_SCHPO Ribosomal RNA assembly protein mis3 OS=Schizosaccharomyces pombe GN=mis3 PE=2 SV=1
Unigene12113_All	1883	SERK1_ARATH Somatic embryogenesis receptor kinase 1 OS=Arabidopsis thaliana GN=SERK1 PE=1 SV=2
Unigene12114_All	798	IQD14_ARATH Protein IQ-DOMAIN 14 OS=Arabidopsis thaliana GN=IQD14 PE=1 SV=1
Unigene12115_All	1844	AG10B_MOUSE Putative alpha-1,2-glucosyltransferase ALG10-B OS=Mus musculus GN=Alg10b PE=2 SV=1
Unigene12116_All	1625	Y1399_ARATH Probable esterase At1g33990 OS=Arabidopsis thaliana GN=At1g33990 PE=1 SV=1
Unigene12118_All	1773	GBP3_HUMAN Guanylate-binding protein 3 OS=Homo sapiens GN=GBP3 PE=2 SV=3
Unigene12120_All	1318	SYM1_NEUCR Protein sym-1 OS=Neurospora crassa GN=sym-1 PE=3 SV=2
Unigene12121_All	3925	Y8484_DICDI Uncharacterized protein DDB_G0271670 OS=Dictyostelium discoideum GN=DDB_G0271670 PE=4 SV=1
Unigene12122_All	361	RSP7_CAEEL Probable splicing factor, arginine/serine-rich 7 OS=Caenorhabditis elegans GN=rsp-7 PE=2 SV=3
Unigene12123_All	2283	SYFA_ARATH Probable phenylalanyl-tRNA synthetase alpha chain OS=Arabidopsis thaliana GN=At4g39280 PE=2 SV=3
Unigene12126_All	5403	USO1_YEAST Intracellular protein transport protein USO1 OS=Saccharomyces cerevisiae GN=USO1 PE=1 SV=2
Unigene12127_All	648	Y3136_ARATH Clavaminate synthase-like protein At3g21360 OS=Arabidopsis thaliana GN=At3g21360 PE=1 SV=1
Unigene12128_All	562	WAKLA_ARATH Wall-associated receptor kinase-like 1 OS=Arabidopsis thaliana GN=WAKL1 PE=1 SV=1
Unigene1213_All	1076	EXTN_SORBI Extensin OS=Sorghum bicolor GN=HRGP PE=3 SV=1
Unigene12133_All	488	ARFJ_ARATH Auxin response factor 10 OS=Arabidopsis thaliana GN=ARF10 PE=2 SV=1
Unigene12135_All	1168	CTPA_SYNY3 Carboxyl-terminal-processing protease OS=Synechocystis sp. (strain PCC 6803) GN=ctpA PE=3 SV=1
Unigene12136_All	828	WRK22_ARATH WRKY transcription factor 22 OS=Arabidopsis thaliana GN=WRKY22 PE=2 SV=1
Unigene12137_All	3340	GOGC5_ARATH Golgin candidate 5 OS=Arabidopsis thaliana GN=GC5 PE=1 SV=1
Unigene12138_All	1166	ROC5_NICSY 33 kDa ribonucleoprotein, chloroplastic OS=Nicotiana sylvestris PE=1 SV=1
Unigene12139_All	266	SUR2_YEAST Sphingolipid C4-hydroxylase SUR2 OS=Saccharomyces cerevisiae GN=SUR2 PE=1 SV=1
Unigene1214_All	1704	C71BA_ARATH Cytochrome P450 71B10 OS=Arabidopsis thaliana GN=CYP71B10 PE=3 SV=1
Unigene12140_All	548	SCYL2_HUMAN SCY1-like protein 2 OS=Homo sapiens GN=SCYL2 PE=1 SV=1
Unigene12141_All	2685	GRP1_ARATH Glycine-rich cell wall structural protein OS=Arabidopsis thaliana GN=At3g17050 PE=2 SV=2
Unigene12142_All	1957	WIPF3_MOUSE WAS/WASL-interacting protein family member 3 OS=Mus musculus GN=Wipf3 PE=1 SV=1
Unigene12144_All	563	BXL6_ARATH Probable beta-D-xylosidase 6 OS=Arabidopsis thaliana GN=BXL6 PE=2 SV=1
Unigene12145_All	3320	MYH9_HUMAN Myosin-9 OS=Homo sapiens GN=MYH9 PE=1 SV=4
Unigene12146_All	801	ZC3HD_HUMAN Zinc finger CCCH domain-containing protein 13 OS=Homo sapiens GN=ZC3H13 PE=1 SV=1
Unigene12149_All	549	CLV1_ARATH Receptor protein kinase CLAVATA1 OS=Arabidopsis thaliana GN=CLV1 PE=1 SV=3
Unigene1215_All	1213	CI078_MOUSE Uncharacterized protein C9orf78 homolog OS=Mus musculus PE=1 SV=1
Unigene12152_All	748	RPO1B_TOBAC DNA-directed RNA polymerase 1B, mitochondrial OS=Nicotiana tabacum GN=RPOT1-TOM PE=2 SV=2
Unigene12153_All	2109	PSL1_RAT Signal peptide peptidase-like 2B OS=Rattus norvegicus GN=Sppl2b PE=2 SV=1
Unigene12154_All	1815	RAE2_MOUSE Rab proteins geranylgeranyltransferase component A 2 OS=Mus musculus GN=Chml PE=2 SV=2
Unigene12156_All	1024	ZSC20_MOUSE Zinc finger and SCAN domain-containing protein 20 OS=Mus musculus GN=Zscan20 PE=2 SV=2
Unigene12158_All	1065	LMLN_DROPS Leishmanolysin-like peptidase OS=Drosophila pseudoobscura pseudoobscura GN=GA17800 PE=3 SV=1
Unigene12160_All	1094	PHY1_CERPU Light-sensor Protein kinase OS=Ceratodon purpureus GN=PHY1 PE=3 SV=3
Unigene12162_All	1677	PUB11_ARATH U-box domain-containing protein 11 OS=Arabidopsis thaliana GN=PUB11 PE=2 SV=2
Unigene12163_All	1471	GBLP_LEIIN Guanine nucleotide-binding protein subunit beta-like protein OS=Leishmania infantum PE=2 SV=1
Unigene12164_All	3840	KDM1_MOUSE Lysine-specific histone demethylase 1 OS=Mus musculus GN=Kdm1 PE=1 SV=2
Unigene12166_All	1295	RPAP3_CHICK RNA polymerase II-associated protein 3 OS=Gallus gallus GN=RPAP3 PE=2 SV=1
Unigene12169_All	957	ALG9_MOUSE Alpha-1,2-mannosyltransferase ALG9 OS=Mus musculus GN=Alg9 PE=2 SV=1
Unigene1217_All	635	PUR6_VIGAC Phosphoribosylaminoimidazole carboxylase, chloroplastic (Fragment) OS=Vigna aconitifolia GN=PURKE PE=2 SV=1
Unigene12174_All	1631	ANK1_HUMAN Ankyrin-1 OS=Homo sapiens GN=ANK1 PE=1 SV=3
Unigene12176_All	1271	ENOPH_BOVIN Enolase-phosphatase E1 OS=Bos taurus GN=ENOPH1 PE=2 SV=1
Unigene12177_All	956	AB25B_ARATH ABC transporter B family member 25, mitochondrial OS=Arabidopsis thaliana GN=ABCB25 PE=1 SV=1
Unigene1218_All	1407	MTPC2_ARATH Metal tolerance protein C2 OS=Arabidopsis thaliana GN=MTPC2 PE=2 SV=1
Unigene12181_All	851	WRK20_ARATH Probable WRKY transcription factor 20 OS=Arabidopsis thaliana GN=WRKY20 PE=2 SV=1
Unigene12183_All	798	SCL6_ARATH Scarecrow-like protein 6 OS=Arabidopsis thaliana GN=SLC6 PE=2 SV=1
Unigene12185_All	1038	ILL4_ARATH IAA-amino acid hydrolase ILR1-like 4 OS=Arabidopsis thaliana GN=ILL4 PE=1 SV=2
Unigene12186_All	1679	CRF2_ARATH Ethylene-responsive transcription factor CRF2 OS=Arabidopsis thaliana GN=CRF2 PE=2 SV=1
Unigene12187_All	1903	GT2_ARATH Putative glycosyltransferase 2 OS=Arabidopsis thaliana GN=GT2 PE=2 SV=1
Unigene12188_All	895	RPB7_SOYBN DNA-directed RNA polymerase II subunit RPB7 OS=Glycine max PE=2 SV=1
Unigene12189_All	1409	SERK2_ARATH Somatic embryogenesis receptor kinase 2 OS=Arabidopsis thaliana GN=SERK2 PE=1 SV=1
Unigene1219_All	604	AHM7_ARATH Putative copper-transporting ATPase 3 OS=Arabidopsis thaliana GN=HMA5 PE=2 SV=2
Unigene12192_All	617	NOT1_SCHPO General negative regulator of transcription subunit 1 OS=Schizosaccharomyces pombe GN=not1 PE=1 SV=1
Unigene12193_All	3698	UBP16_ARATH Ubiquitin carboxyl-terminal hydrolase 16 OS=Arabidopsis thaliana GN=UBP16 PE=2 SV=1
Unigene12194_All	595	NAT8_ARATH Nucleobase-ascorbate transporter 8 OS=Arabidopsis thaliana GN=NAT8 PE=2 SV=1
Unigene12196_All	1761	DRP3A_ARATH Dynamin-related protein 3A OS=Arabidopsis thaliana GN=DRP3A PE=1 SV=2
Unigene12197_All	1115	HRPX_PLALO Histidine-rich glycoprotein OS=Plasmodium lophurae PE=4 SV=1
Unigene12198_All	1219	ARSA_METTH Putative arsenical pump-driving ATPase OS=Methanobacterium thermoautotrophicum GN=MTH_1511 PE=3 SV=1
Unigene12199_All	694	PEX3_RAT Peroxisomal biogenesis factor 3 OS=Rattus norvegicus GN=Pex3 PE=1 SV=1
Unigene122_All	1159	SFT2_YEAST Protein transport protein SFT2 OS=Saccharomyces cerevisiae GN=SFT2 PE=1 SV=1
Unigene12200_All	1144	KAD2_ORYSJ Adenylate kinase B OS=Oryza sativa subsp. japonica GN=ADK-B PE=2 SV=1
Unigene12201_All	1005	JIP5_CRYNE WD repeat-containing protein JIP5 OS=Cryptococcus neoformans GN=JIP5 PE=3 SV=1
Unigene12203_All	1519	RLK7_ARATH Receptor-like protein kinase At5g59670 OS=Arabidopsis thaliana GN=At5g59670 PE=1 SV=1
[truncated: 31,908 more rows]

## Sheet: COG_Annotation
geneID	geneLength	COG-Function-Description
[truncated: 15,442 more rows]

[truncated: 2 more sheets: KEGG_Annotation, GO_Annotation]
