# Supplementary material for: Seed Transcriptomics Analysis in Camellia oleifera Uncovers Genes Associated with Oil Content and Fatty Acid Composition
Source: Int J Mol Sci. 2018 Jan 2;19(1):118. doi: 10.3390/ijms19010118 (PMC5796067; doi:10.3390/ijms19010118)
Supplement: Supplementary file 1 [file ijms-19-00118-s001.zip › Supplementary_v2/Additional File5_Table S4 Category details for 7,261 unigenes annotated in GO.xlsx]

## Sheet: All-Unigene.fa.GO2gene
Ontology	term	number of Unigenes	percentage	gene
biological_process	anatomical structure formation	71	0.00977827	Unigene1567_All	Unigene3064_All	Unigene36019_All	Unigene38826_All	Unigene39264_All	Unigene64148_All	Unigene39344_All	Unigene55572_All	Unigene56263_All	Unigene35945_All	Unigene28515_All	Unigene32510_All	Unigene39520_All	Unigene41049_All	Unigene51394_All	Unigene58131_All	Unigene59772_All	Unigene60641_All	Unigene60743_All	Unigene60787_All	Unigene61307_All	Unigene62232_All	Unigene63382_All	Unigene71116_All	Unigene73252_All	Unigene75618_All	Unigene828_All	Unigene31994_All	Unigene32121_All	Unigene45510_All	Unigene49715_All	Unigene60096_All	Unigene61139_All	Unigene63677_All	Unigene69443_All	Unigene69920_All	Unigene72698_All	Unigene72710_All	Unigene62160_All	Unigene61386_All	Unigene50795_All	Unigene62568_All	Unigene63442_All	Unigene77_All	Unigene810_All	Unigene43995_All
biological_process	biological adhesion	3	0.000413166	Unigene2976_All	Unigene39389_All	Unigene59259_All
biological_process	biological regulation	679	0.0935133	Unigene52589_All	Unigene15133_All	Unigene28074_All	Unigene28174_All	Unigene32359_All	Unigene38934_All	Unigene38992_All	Unigene39290_All	Unigene40839_All	Unigene40847_All	Unigene41262_All	Unigene43895_All	Unigene45546_All	Unigene49431_All	Unigene50584_All	Unigene52108_All	Unigene52909_All	Unigene57423_All	Unigene58043_All	Unigene58752_All	Unigene59305_All	Unigene60578_All	Unigene60926_All	Unigene60977_All	Unigene61682_All	Unigene61977_All	Unigene68459_All	Unigene68576_All	Unigene69500_All	Unigene69594_All	Unigene74982_All	Unigene2129_All	Unigene71266_All	Unigene71128_All	Unigene2409_All	Unigene49802_All	Unigene58653_All	Unigene60863_All	Unigene67299_All	Unigene45334_All	Unigene57735_All	Unigene68301_All	Unigene104_All	Unigene145_All	Unigene14924_All	Unigene15184_All
biological_process	cell killing	0	0
biological_process	cellular component biogenesis	97	0.013359	Unigene1567_All	Unigene3064_All	Unigene36019_All	Unigene38826_All	Unigene39264_All	Unigene64148_All	Unigene39344_All	Unigene15019_All	Unigene63685_All	Unigene55572_All	Unigene56263_All	Unigene35945_All	Unigene28515_All	Unigene32510_All	Unigene39520_All	Unigene41049_All	Unigene51394_All	Unigene58131_All	Unigene59772_All	Unigene60641_All	Unigene60743_All	Unigene60787_All	Unigene61307_All	Unigene62232_All	Unigene63382_All	Unigene71116_All	Unigene73252_All	Unigene75618_All	Unigene828_All	Unigene31994_All	Unigene32121_All	Unigene45510_All	Unigene49715_All	Unigene60096_All	Unigene61139_All	Unigene63677_All	Unigene69443_All	Unigene69920_All	Unigene72698_All	Unigene72710_All	Unigene16514_All	Unigene70826_All	Unigene72379_All	Unigene62160_All	Unigene61386_All	Unigene50795_All
biological_process	cellular component organization	195	0.0268558	Unigene1567_All	Unigene3064_All	Unigene36019_All	Unigene38826_All	Unigene39264_All	Unigene64148_All	Unigene49413_All	Unigene56263_All	Unigene39344_All	Unigene2696_All	Unigene55572_All	Unigene2129_All	Unigene71266_All	Unigene35945_All	Unigene419_All	Unigene14924_All	Unigene28121_All	Unigene28184_All	Unigene32191_All	Unigene39046_All	Unigene40524_All	Unigene49490_All	Unigene55681_All	Unigene56268_All	Unigene58450_All	Unigene60605_All	Unigene60672_All	Unigene60863_All	Unigene62980_All	Unigene63373_All	Unigene649_All	Unigene73540_All	Unigene74975_All	Unigene28515_All	Unigene32510_All	Unigene39520_All	Unigene41049_All	Unigene51394_All	Unigene58131_All	Unigene59772_All	Unigene60641_All	Unigene60743_All	Unigene60787_All	Unigene61307_All	Unigene62232_All	Unigene63382_All
biological_process	cellular process	2634	0.36276	Unigene1046_All	Unigene1567_All	Unigene3064_All	Unigene36019_All	Unigene38826_All	Unigene39264_All	Unigene64148_All	Unigene49413_All	Unigene56263_All	Unigene52589_All	Unigene41136_All	Unigene72537_All	Unigene74025_All	Unigene45547_All	Unigene47850_All	Unigene52895_All	Unigene55912_All	Unigene39344_All	Unigene15133_All	Unigene28074_All	Unigene28174_All	Unigene32359_All	Unigene38934_All	Unigene38992_All	Unigene39290_All	Unigene40839_All	Unigene40847_All	Unigene41262_All	Unigene43895_All	Unigene45546_All	Unigene49431_All	Unigene50584_All	Unigene52108_All	Unigene52909_All	Unigene57423_All	Unigene58043_All	Unigene58752_All	Unigene59305_All	Unigene60578_All	Unigene60926_All	Unigene60977_All	Unigene61682_All	Unigene61977_All	Unigene68459_All	Unigene68576_All	Unigene69500_All
biological_process	death	15	0.00206583	Unigene38810_All	Unigene45412_All	Unigene45628_All	Unigene50595_All	Unigene52572_All	Unigene53075_All	Unigene53181_All	Unigene56235_All	Unigene65819_All	Unigene67647_All	Unigene55729_All	Unigene69469_All	Unigene57787_All	Unigene769_All	Unigene44068_All
biological_process	developmental process	113	0.0155626	Unigene68303_All	Unigene41236_All	Unigene55729_All	Unigene69469_All	Unigene391_All	Unigene45748_All	Unigene55651_All	Unigene65863_All	Unigene65959_All	Unigene15256_All	Unigene72724_All	Unigene1565_All	Unigene68485_All	Unigene69577_All	Unigene73584_All	Unigene49807_All	Unigene56987_All	Unigene40463_All	Unigene55833_All	Unigene62156_All	Unigene63936_All	Unigene997_All	Unigene58691_All	Unigene72727_All	Unigene58532_All	Unigene55771_All	Unigene2348_All	Unigene51671_All	Unigene71162_All	Unigene43956_All	Unigene51867_All	Unigene57732_All	Unigene69908_All	Unigene74913_All	Unigene40929_All	Unigene59646_All	Unigene73392_All	Unigene36261_All	Unigene50733_All	Unigene56419_All	Unigene56863_All	Unigene58058_All	Unigene58377_All	Unigene58383_All	Unigene68467_All	Unigene72592_All
biological_process	establishment of localization	591	0.0813937	Unigene1567_All	Unigene3064_All	Unigene36019_All	Unigene38826_All	Unigene39264_All	Unigene64148_All	Unigene67408_All	Unigene57275_All	Unigene57792_All	Unigene73272_All	Unigene40335_All	Unigene581_All	Unigene973_All	Unigene2434_All	Unigene35999_All	Unigene56243_All	Unigene58388_All	Unigene16680_All	Unigene2835_All	Unigene57539_All	Unigene64087_All	Unigene71198_All	Unigene74471_All	Unigene14882_All	Unigene16320_All	Unigene16352_All	Unigene16491_All	Unigene16576_All	Unigene16640_All	Unigene16783_All	Unigene2094_All	Unigene2105_All	Unigene2263_All	Unigene2284_All	Unigene2302_All	Unigene2404_All	Unigene2534_All	Unigene2587_All	Unigene2699_All	Unigene28117_All	Unigene28152_All	Unigene28275_All	Unigene28290_All	Unigene28399_All	Unigene28556_All	Unigene28639_All
biological_process	growth	13	0.00179039	Unigene71128_All	Unigene66124_All	Unigene74086_All	Unigene36261_All	Unigene50733_All	Unigene56419_All	Unigene56863_All	Unigene58058_All	Unigene58377_All	Unigene58383_All	Unigene68467_All	Unigene72592_All	Unigene71162_All
biological_process	immune system process	7	0.000964055	Unigene44068_All	Unigene66033_All	Unigene56231_All	Unigene63379_All	Unigene73431_All	Unigene28037_All	Unigene45412_All
biological_process	localization	598	0.0823578	Unigene1567_All	Unigene3064_All	Unigene36019_All	Unigene38826_All	Unigene39264_All	Unigene64148_All	Unigene59034_All	Unigene67408_All	Unigene57275_All	Unigene57792_All	Unigene73272_All	Unigene40335_All	Unigene581_All	Unigene973_All	Unigene2434_All	Unigene35999_All	Unigene56243_All	Unigene58388_All	Unigene460_All	Unigene16680_All	Unigene2835_All	Unigene57539_All	Unigene64087_All	Unigene71198_All	Unigene74471_All	Unigene14882_All	Unigene16320_All	Unigene16352_All	Unigene16491_All	Unigene16576_All	Unigene16640_All	Unigene16783_All	Unigene2094_All	Unigene2105_All	Unigene2263_All	Unigene2284_All	Unigene2302_All	Unigene2404_All	Unigene2534_All	Unigene2587_All	Unigene2699_All	Unigene28117_All	Unigene28152_All	Unigene28275_All	Unigene28290_All	Unigene28399_All
biological_process	locomotion	1	0.000137722	Unigene59034_All
biological_process	metabolic process	2693	0.370886	Unigene1046_All	Unigene52589_All	Unigene41136_All	Unigene72537_All	Unigene74025_All	Unigene45547_All	Unigene47850_All	Unigene52895_All	Unigene55912_All	Unigene44068_All	Unigene54507_All	Unigene60914_All	Unigene70067_All	Unigene70247_All	Unigene72395_All	Unigene68356_All	Unigene62907_All	Unigene15019_All	Unigene63685_All	Unigene71266_All	Unigene55572_All	Unigene69888_All	Unigene2129_All	Unigene58229_All	Unigene15059_All	Unigene1549_All	Unigene16311_All	Unigene16464_All	Unigene16642_All	Unigene16659_All	Unigene2313_All	Unigene2606_All	Unigene281_All	Unigene28208_All	Unigene28620_All	Unigene28765_All	Unigene28796_All	Unigene31963_All	Unigene32032_All	Unigene32196_All	Unigene32436_All	Unigene32711_All	Unigene36180_All	Unigene39296_All	Unigene39389_All	Unigene39748_All
biological_process	multi-organism process	73	0.0100537	Unigene329_All	Unigene36092_All	Unigene38903_All	Unigene62683_All	Unigene63720_All	Unigene67535_All	Unigene71247_All	Unigene39782_All	Unigene51904_All	Unigene2287_All	Unigene38821_All	Unigene40651_All	Unigene45654_All	Unigene52876_All	Unigene52964_All	Unigene53193_All	Unigene57112_All	Unigene59246_All	Unigene60631_All	Unigene63106_All	Unigene68640_All	Unigene69482_All	Unigene72357_All	Unigene73287_All	Unigene73374_All	Unigene66033_All	Unigene50733_All	Unigene56863_All	Unigene58377_All	Unigene36261_All	Unigene56419_All	Unigene58058_All	Unigene58383_All	Unigene68467_All	Unigene72592_All	Unigene2942_All	Unigene48230_All	Unigene53040_All	Unigene2830_All	Unigene2932_All	Unigene3018_All	Unigene32104_All	Unigene40982_All	Unigene57571_All	Unigene63454_All	Unigene32363_All
biological_process	multicellular organismal process	132	0.0181793	Unigene52589_All	Unigene41236_All	Unigene45334_All	Unigene57735_All	Unigene68301_All	Unigene55729_All	Unigene69469_All	Unigene391_All	Unigene45748_All	Unigene55651_All	Unigene65863_All	Unigene65959_All	Unigene32205_All	Unigene32531_All	Unigene51034_All	Unigene51988_All	Unigene74050_All	Unigene49807_All	Unigene56987_All	Unigene40463_All	Unigene55833_All	Unigene62156_All	Unigene63936_All	Unigene997_All	Unigene58691_All	Unigene72727_All	Unigene27854_All	Unigene35825_All	Unigene38934_All	Unigene39229_All	Unigene40847_All	Unigene45546_All	Unigene52098_All	Unigene55387_All	Unigene56674_All	Unigene57423_All	Unigene59909_All	Unigene61377_All	Unigene69500_All	Unigene70834_All	Unigene72333_All	Unigene73345_All	Unigene75079_All	Unigene52327_All	Unigene63148_All	Unigene58532_All
biological_process	pigmentation	627	0.0863517	Unigene52589_All	Unigene15133_All	Unigene28074_All	Unigene28174_All	Unigene32359_All	Unigene38934_All	Unigene38992_All	Unigene39290_All	Unigene40839_All	Unigene40847_All	Unigene41262_All	Unigene43895_All	Unigene45546_All	Unigene49431_All	Unigene50584_All	Unigene52108_All	Unigene52909_All	Unigene57423_All	Unigene58043_All	Unigene58752_All	Unigene59305_All	Unigene60578_All	Unigene60926_All	Unigene60977_All	Unigene61682_All	Unigene61977_All	Unigene68459_All	Unigene68576_All	Unigene69500_All	Unigene69594_All	Unigene74982_All	Unigene71128_All	Unigene2409_All	Unigene49802_All	Unigene58653_All	Unigene60863_All	Unigene67299_All	Unigene45334_All	Unigene57735_All	Unigene68301_All	Unigene104_All	Unigene145_All	Unigene14924_All	Unigene15184_All	Unigene15199_All	Unigene1554_All
biological_process	reproduction	45	0.00619749	Unigene15256_All	Unigene72724_All	Unigene2348_All	Unigene51671_All	Unigene71162_All	Unigene51867_All	Unigene57732_All	Unigene69908_All	Unigene74913_All	Unigene50733_All	Unigene56863_All	Unigene58377_All	Unigene36261_All	Unigene56419_All	Unigene58058_All	Unigene58383_All	Unigene68467_All	Unigene72592_All	Unigene40618_All	Unigene50992_All	Unigene55568_All	Unigene69317_All	Unigene70266_All	Unigene73477_All	Unigene73955_All	Unigene652_All	Unigene16556_All	Unigene14961_All	Unigene28205_All	Unigene40570_All	Unigene48137_All	Unigene50190_All	Unigene56470_All	Unigene14952_All	Unigene32309_All	Unigene52344_All	Unigene52589_All	Unigene40463_All	Unigene62156_All	Unigene997_All	Unigene32177_All	Unigene63936_All	Unigene32752_All	Unigene55985_All	Unigene62161_All
biological_process	reproductive process	42	0.00578433	Unigene15256_All	Unigene72724_All	Unigene2348_All	Unigene51671_All	Unigene71162_All	Unigene51867_All	Unigene57732_All	Unigene69908_All	Unigene74913_All	Unigene50733_All	Unigene56863_All	Unigene58377_All	Unigene36261_All	Unigene56419_All	Unigene58058_All	Unigene58383_All	Unigene68467_All	Unigene72592_All	Unigene40618_All	Unigene50992_All	Unigene55568_All	Unigene69317_All	Unigene70266_All	Unigene73477_All	Unigene73955_All	Unigene652_All	Unigene16556_All	Unigene14961_All	Unigene28205_All	Unigene40570_All	Unigene48137_All	Unigene50190_All	Unigene56470_All	Unigene52589_All	Unigene40463_All	Unigene62156_All	Unigene997_All	Unigene32177_All	Unigene63936_All	Unigene32752_All	Unigene55985_All	Unigene62161_All
biological_process	response to stimulus	444	0.0611486	Unigene52589_All	Unigene71266_All	Unigene55572_All	Unigene58229_All	Unigene50112_All	Unigene56231_All	Unigene63379_All	Unigene73431_All	Unigene15136_All	Unigene2300_All	Unigene28061_All	Unigene32492_All	Unigene45571_All	Unigene48263_All	Unigene50805_All	Unigene50990_All	Unigene52752_All	Unigene54598_All	Unigene54683_All	Unigene58888_All	Unigene59266_All	Unigene59407_All	Unigene60899_All	Unigene61644_All	Unigene63766_All	Unigene63908_All	Unigene69496_All	Unigene70105_All	Unigene72400_All	Unigene73914_All	Unigene74106_All	Unigene783_All	Unigene43894_All	Unigene47937_All	Unigene56941_All	Unigene68729_All	Unigene72393_All	Unigene72564_All	Unigene73557_All	Unigene15256_All	Unigene72724_All	Unigene38844_All	Unigene44289_All	Unigene44343_All	Unigene51410_All	Unigene52643_All
biological_process	rhythmic process	0	0
biological_process	viral reproduction	0	0
cellular_component	cell	4593	0.632557	Unigene283_All	Unigene74433_All	Unigene16680_All	Unigene57320_All	Unigene71128_All	Unigene74471_All	Unigene74931_All	Unigene50733_All	Unigene56863_All	Unigene58217_All	Unigene72355_All	Unigene50202_All	Unigene74210_All	Unigene44149_All	Unigene45640_All	Unigene74754_All	Unigene57226_All	Unigene56987_All	Unigene40729_All	Unigene60084_All	Unigene16716_All	Unigene32802_All	Unigene36256_All	Unigene44185_All	Unigene53250_All	Unigene59274_All	Unigene28706_All	Unigene44615_All	Unigene45601_All	Unigene55627_All	Unigene57525_All	Unigene67584_All	Unigene73514_All	Unigene74859_All	Unigene67408_All	Unigene2129_All	Unigene35946_All	Unigene38805_All	Unigene629_All	Unigene15040_All	Unigene27875_All	Unigene56263_All	Unigene14924_All	Unigene28121_All	Unigene28184_All	Unigene40524_All
cellular_component	cell part	4592	0.63242	Unigene283_All	Unigene74433_All	Unigene16680_All	Unigene57320_All	Unigene71128_All	Unigene74471_All	Unigene74931_All	Unigene50733_All	Unigene56863_All	Unigene58217_All	Unigene72355_All	Unigene50202_All	Unigene74210_All	Unigene44149_All	Unigene45640_All	Unigene74754_All	Unigene57226_All	Unigene56987_All	Unigene40729_All	Unigene60084_All	Unigene16716_All	Unigene32802_All	Unigene36256_All	Unigene44185_All	Unigene53250_All	Unigene59274_All	Unigene28706_All	Unigene44615_All	Unigene45601_All	Unigene55627_All	Unigene57525_All	Unigene67584_All	Unigene73514_All	Unigene74859_All	Unigene67408_All	Unigene2129_All	Unigene35946_All	Unigene38805_All	Unigene629_All	Unigene15040_All	Unigene27875_All	Unigene56263_All	Unigene14924_All	Unigene28121_All	Unigene28184_All	Unigene40524_All
cellular_component	envelope	101	0.0139099	Unigene40729_All	Unigene60084_All	Unigene16716_All	Unigene32802_All	Unigene36256_All	Unigene44185_All	Unigene53250_All	Unigene59274_All	Unigene1567_All	Unigene16402_All	Unigene3064_All	Unigene32219_All	Unigene36019_All	Unigene38826_All	Unigene39241_All	Unigene39264_All	Unigene40335_All	Unigene581_All	Unigene64148_All	Unigene880_All	Unigene973_All	Unigene72303_All	Unigene74050_All	Unigene2122_All	Unigene32470_All	Unigene39199_All	Unigene50370_All	Unigene55960_All	Unigene1006_All	Unigene28080_All	Unigene32531_All	Unigene41132_All	Unigene44060_All	Unigene50285_All	Unigene51034_All	Unigene51483_All	Unigene51599_All	Unigene51988_All	Unigene52182_All	Unigene52715_All	Unigene58469_All	Unigene59522_All	Unigene59881_All	Unigene62378_All	Unigene66245_All	Unigene67405_All
cellular_component	extracellular region	70	0.00964055	Unigene14952_All	Unigene15243_All	Unigene16622_All	Unigene2606_All	Unigene27894_All	Unigene32032_All	Unigene32309_All	Unigene39608_All	Unigene40764_All	Unigene43838_All	Unigene44068_All	Unigene45365_All	Unigene52180_All	Unigene52344_All	Unigene57097_All	Unigene57732_All	Unigene61689_All	Unigene62391_All	Unigene63458_All	Unigene67517_All	Unigene67646_All	Unigene69841_All	Unigene881_All	Unigene1561_All	Unigene16735_All	Unigene40558_All	Unigene50144_All	Unigene51484_All	Unigene71250_All	Unigene15259_All	Unigene16408_All	Unigene16659_All	Unigene16684_All	Unigene2762_All	Unigene27948_All	Unigene2932_All	Unigene36048_All	Unigene39229_All	Unigene39692_All	Unigene39782_All	Unigene40982_All	Unigene45480_All	Unigene45509_All	Unigene47820_All	Unigene48281_All	Unigene49501_All
cellular_component	extracellular region part	6	0.000826332	Unigene1561_All	Unigene16735_All	Unigene40558_All	Unigene50144_All	Unigene51484_All	Unigene71250_All
cellular_component	macromolecular complex	455	0.0626635	Unigene283_All	Unigene74433_All	Unigene50733_All	Unigene56863_All	Unigene58217_All	Unigene72355_All	Unigene50202_All	Unigene74210_All	Unigene44149_All	Unigene45640_All	Unigene74754_All	Unigene57226_All	Unigene40729_All	Unigene60084_All	Unigene16716_All	Unigene32802_All	Unigene36256_All	Unigene44185_All	Unigene53250_All	Unigene59274_All	Unigene67408_All	Unigene2129_All	Unigene35946_All	Unigene38805_All	Unigene629_All	Unigene56263_All	Unigene28515_All	Unigene32510_All	Unigene39520_All	Unigene41049_All	Unigene59772_All	Unigene60743_All	Unigene60787_All	Unigene61307_All	Unigene63382_All	Unigene73252_All	Unigene75618_All	Unigene828_All	Unigene36196_All	Unigene45403_All	Unigene711_All	Unigene1567_All	Unigene16402_All	Unigene3064_All	Unigene32219_All	Unigene36019_All
cellular_component	membrane-enclosed lumen	81	0.0111555	Unigene57512_All	Unigene35945_All	Unigene32121_All	Unigene43955_All	Unigene44673_All	Unigene57008_All	Unigene57357_All	Unigene61157_All	Unigene69875_All	Unigene69920_All	Unigene72710_All	Unigene75639_All	Unigene15281_All	Unigene16514_All	Unigene2531_All	Unigene28790_All	Unigene3018_All	Unigene3070_All	Unigene32481_All	Unigene32688_All	Unigene38861_All	Unigene39567_All	Unigene39692_All	Unigene39782_All	Unigene45375_All	Unigene45541_All	Unigene49340_All	Unigene50459_All	Unigene52305_All	Unigene55368_All	Unigene55620_All	Unigene57017_All	Unigene57951_All	Unigene63831_All	Unigene67542_All	Unigene69617_All	Unigene70826_All	Unigene72379_All	Unigene73373_All	Unigene73728_All	Unigene857_All	Unigene58691_All	Unigene72727_All	Unigene15064_All	Unigene15252_All	Unigene15259_All
cellular_component	organelle	3448	0.474866	Unigene16680_All	Unigene57320_All	Unigene71128_All	Unigene74471_All	Unigene74931_All	Unigene56987_All	Unigene40729_All	Unigene60084_All	Unigene16716_All	Unigene32802_All	Unigene36256_All	Unigene44185_All	Unigene53250_All	Unigene59274_All	Unigene28706_All	Unigene44615_All	Unigene45601_All	Unigene55627_All	Unigene57525_All	Unigene67584_All	Unigene73514_All	Unigene74859_All	Unigene67408_All	Unigene629_All	Unigene15040_All	Unigene27875_All	Unigene56263_All	Unigene14924_All	Unigene28121_All	Unigene28184_All	Unigene40524_All	Unigene49490_All	Unigene50384_All	Unigene55681_All	Unigene56268_All	Unigene60605_All	Unigene60672_All	Unigene60863_All	Unigene62980_All	Unigene63373_All	Unigene649_All	Unigene73540_All	Unigene74975_All	Unigene28515_All	Unigene32510_All	Unigene39520_All
cellular_component	organelle part	484	0.0666575	Unigene16680_All	Unigene57320_All	Unigene71128_All	Unigene74471_All	Unigene74931_All	Unigene56987_All	Unigene40729_All	Unigene60084_All	Unigene16716_All	Unigene32802_All	Unigene36256_All	Unigene44185_All	Unigene53250_All	Unigene59274_All	Unigene67408_All	Unigene629_All	Unigene15040_All	Unigene27875_All	Unigene56263_All	Unigene14924_All	Unigene28121_All	Unigene28184_All	Unigene40524_All	Unigene49490_All	Unigene50384_All	Unigene55681_All	Unigene56268_All	Unigene60605_All	Unigene60672_All	Unigene60863_All	Unigene62980_All	Unigene63373_All	Unigene649_All	Unigene73540_All	Unigene74975_All	Unigene28515_All	Unigene32510_All	Unigene39520_All	Unigene41049_All	Unigene59772_All	Unigene60743_All	Unigene60787_All	Unigene61307_All	Unigene63382_All	Unigene73252_All	Unigene75618_All
cellular_component	symplast	0	0
cellular_component	synapse	0	0
cellular_component	synapse part	0	0
cellular_component	virion	1	0.000137722	Unigene44092_All
cellular_component	virion part	1	0.000137722	Unigene44092_All
molecular_function	antioxidant	35	0.00482027	Unigene60635_All	Unigene2756_All	Unigene54_All	Unigene14896_All	Unigene27809_All	Unigene28278_All	Unigene32109_All	Unigene39420_All	Unigene39560_All	Unigene40744_All	Unigene44438_All	Unigene50741_All	Unigene51223_All	Unigene57921_All	Unigene59155_All	Unigene605_All	Unigene61689_All	Unigene62461_All	Unigene63458_All	Unigene667_All	Unigene69841_All	Unigene73936_All	Unigene74898_All	Unigene75021_All	Unigene16808_All	Unigene41031_All	Unigene51337_All	Unigene425_All	Unigene44642_All	Unigene71216_All	Unigene131_All	Unigene27993_All	Unigene70140_All	Unigene2576_All	Unigene498_All
molecular_function	auxiliary transport protein	0	0
molecular_function	binding	3247	0.447184	Unigene40876_All	Unigene63880_All	Unigene1012_All	Unigene1036_All	Unigene14834_All	Unigene14862_All	Unigene14948_All	Unigene14986_All	Unigene15270_All	Unigene1543_All	Unigene16793_All	Unigene2258_All	Unigene2431_All	Unigene2524_All	Unigene2531_All	Unigene2766_All	Unigene27815_All	Unigene27836_All	Unigene28037_All	Unigene28401_All	Unigene28656_All	Unigene28731_All	Unigene3073_All	Unigene312_All	Unigene31868_All	Unigene31939_All	Unigene32075_All	Unigene32332_All	Unigene32428_All	Unigene32755_All	Unigene32808_All	Unigene35868_All	Unigene36226_All	Unigene38848_All	Unigene38893_All	Unigene39062_All	Unigene39063_All	Unigene39071_All	Unigene39293_All	Unigene39483_All	Unigene39663_All	Unigene39796_All	Unigene40702_All	Unigene40919_All	Unigene41198_All	Unigene41219_All
molecular_function	catalytic	2856	0.393334	Unigene73505_All	Unigene43947_All	Unigene72568_All	Unigene45571_All	Unigene2199_All	Unigene286_All	Unigene38934_All	Unigene38992_All	Unigene39401_All	Unigene40839_All	Unigene40847_All	Unigene41262_All	Unigene45546_All	Unigene49930_All	Unigene52108_All	Unigene56674_All	Unigene57423_All	Unigene58043_All	Unigene58752_All	Unigene59909_All	Unigene60578_All	Unigene60977_All	Unigene61377_All	Unigene63514_All	Unigene69500_All	Unigene69594_All	Unigene70834_All	Unigene73345_All	Unigene740_All	Unigene74982_All	Unigene75079_All	Unigene39454_All	Unigene73765_All	Unigene73875_All	Unigene58028_All	Unigene729_All	Unigene61798_All	Unigene73805_All	Unigene28128_All	Unigene32070_All	Unigene32444_All	Unigene39657_All	Unigene40597_All	Unigene51052_All	Unigene52144_All	Unigene56367_All
molecular_function	chemoattractant	0	0
molecular_function	chemorepellent	0	0
molecular_function	electron carrier	112	0.0154249	Unigene14896_All	Unigene15143_All	Unigene159_All	Unigene16574_All	Unigene16684_All	Unigene2236_All	Unigene2539_All	Unigene2635_All	Unigene2762_All	Unigene27809_All	Unigene28069_All	Unigene28151_All	Unigene28152_All	Unigene28161_All	Unigene28267_All	Unigene28278_All	Unigene28419_All	Unigene28489_All	Unigene28600_All	Unigene28694_All	Unigene28738_All	Unigene2881_All	Unigene3022_All	Unigene32622_All	Unigene36007_All	Unigene36122_All	Unigene38837_All	Unigene39050_All	Unigene39278_All	Unigene39289_All	Unigene39323_All	Unigene39420_All	Unigene39560_All	Unigene40559_All	Unigene40876_All	Unigene40975_All	Unigene41122_All	Unigene425_All	Unigene43813_All	Unigene43947_All	Unigene44126_All	Unigene44438_All	Unigene44463_All	Unigene44499_All	Unigene44682_All	Unigene44770_All
molecular_function	enzyme regulator	29	0.00399394	Unigene27894_All	Unigene28564_All	Unigene32273_All	Unigene40483_All	Unigene57732_All	Unigene69552_All	Unigene49853_All	Unigene60981_All	Unigene54783_All	Unigene56893_All	Unigene57679_All	Unigene2090_All	Unigene40736_All	Unigene59502_All	Unigene38971_All	Unigene72690_All	Unigene72436_All	Unigene57196_All	Unigene61406_All	Unigene73348_All	Unigene39056_All	Unigene44149_All	Unigene45640_All	Unigene49888_All	Unigene74754_All	Unigene73875_All	Unigene51835_All	Unigene35946_All	Unigene38805_All
molecular_function	metallochaperone	0	0
molecular_function	molecular transducer	163	0.0224487	Unigene2199_All	Unigene286_All	Unigene38934_All	Unigene38992_All	Unigene39401_All	Unigene40839_All	Unigene40847_All	Unigene41262_All	Unigene45546_All	Unigene49930_All	Unigene52108_All	Unigene56674_All	Unigene57423_All	Unigene58043_All	Unigene58752_All	Unigene59909_All	Unigene60578_All	Unigene60977_All	Unigene61377_All	Unigene63514_All	Unigene69500_All	Unigene69594_All	Unigene70834_All	Unigene73345_All	Unigene740_All	Unigene74982_All	Unigene75079_All	Unigene15133_All	Unigene28174_All	Unigene43895_All	Unigene50584_All	Unigene52909_All	Unigene59305_All	Unigene61682_All	Unigene61977_All	Unigene68459_All	Unigene68576_All	Unigene40551_All	Unigene55875_All	Unigene15225_All	Unigene2164_All	Unigene3011_All	Unigene32222_All	Unigene32367_All	Unigene45395_All	Unigene45684_All
molecular_function	nutrient reservoir	6	0.000826332	Unigene253_All	Unigene49759_All	Unigene51913_All	Unigene58752_All	Unigene63125_All	Unigene75365_All
molecular_function	proteasome regulator	0	0
molecular_function	protein tag	0	0
molecular_function	structural molecule	84	0.0115687	Unigene16446_All	Unigene16599_All	Unigene16749_All	Unigene2399_All	Unigene27844_All	Unigene27963_All	Unigene28119_All	Unigene28160_All	Unigene28187_All	Unigene28257_All	Unigene2923_All	Unigene2974_All	Unigene32449_All	Unigene35848_All	Unigene36212_All	Unigene36244_All	Unigene38861_All	Unigene39042_All	Unigene39237_All	Unigene39434_All	Unigene39492_All	Unigene41001_All	Unigene45461_All	Unigene45505_All	Unigene47807_All	Unigene50956_All	Unigene52030_All	Unigene52999_All	Unigene54500_All	Unigene54775_All	Unigene56081_All	Unigene56099_All	Unigene56600_All	Unigene57271_All	Unigene57526_All	Unigene59686_All	Unigene60176_All	Unigene60190_All	Unigene61845_All	Unigene61892_All	Unigene62096_All	Unigene63246_All	Unigene633_All	Unigene675_All	Unigene69774_All	Unigene70078_All
molecular_function	transcription regulator	235	0.0323647	Unigene15133_All	Unigene28174_All	Unigene286_All	Unigene39401_All	Unigene41262_All	Unigene43895_All	Unigene49930_All	Unigene50584_All	Unigene52909_All	Unigene58043_All	Unigene59305_All	Unigene60578_All	Unigene61682_All	Unigene61977_All	Unigene68459_All	Unigene68576_All	Unigene69594_All	Unigene740_All	Unigene74982_All	Unigene104_All	Unigene145_All	Unigene14826_All	Unigene15199_All	Unigene16325_All	Unigene16478_All	Unigene16546_All	Unigene2095_All	Unigene2317_All	Unigene2366_All	Unigene242_All	Unigene2528_All	Unigene2622_All	Unigene2664_All	Unigene27811_All	Unigene28150_All	Unigene28318_All	Unigene28555_All	Unigene292_All	Unigene2946_All	Unigene3041_All	Unigene31902_All	Unigene31994_All	Unigene32420_All	Unigene32558_All	Unigene32706_All	Unigene35837_All
molecular_function	translation regulator	59	0.0081256	Unigene16620_All	Unigene16647_All	Unigene2098_All	Unigene2152_All	Unigene2349_All	Unigene2383_All	Unigene2704_All	Unigene28508_All	Unigene32121_All	Unigene35849_All	Unigene390_All	Unigene39640_All	Unigene40825_All	Unigene40873_All	Unigene45362_All	Unigene50286_All	Unigene52012_All	Unigene55892_All	Unigene56129_All	Unigene57897_All	Unigene58519_All	Unigene620_All	Unigene64005_All	Unigene64092_All	Unigene67640_All	Unigene69920_All	Unigene72368_All	Unigene72710_All	Unigene74992_All	Unigene79_All	Unigene873_All	Unigene2377_All	Unigene28030_All	Unigene28494_All	Unigene36161_All	Unigene38932_All	Unigene39524_All	Unigene445_All	Unigene44785_All	Unigene45461_All	Unigene54775_All	Unigene55411_All	Unigene58246_All	Unigene58933_All	Unigene58_All	Unigene61624_All
molecular_function	transporter	419	0.0577056	Unigene2647_All	Unigene73278_All	Unigene65907_All	Unigene44770_All	Unigene72303_All	Unigene15179_All	Unigene16576_All	Unigene2153_All	Unigene2284_All	Unigene2393_All	Unigene2404_All	Unigene2670_All	Unigene28556_All	Unigene365_All	Unigene39731_All	Unigene40344_All	Unigene40521_All	Unigene40862_All	Unigene40946_All	Unigene43816_All	Unigene44308_All	Unigene44322_All	Unigene44479_All	Unigene45654_All	Unigene49665_All	Unigene49666_All	Unigene50518_All	Unigene51060_All	Unigene51668_All	Unigene51709_All	Unigene52313_All	Unigene52503_All	Unigene52857_All	Unigene55591_All	Unigene55648_All	Unigene55779_All	Unigene55994_All	Unigene56801_All	Unigene57842_All	Unigene58100_All	Unigene58500_All	Unigene588_All	Unigene59052_All	Unigene590_All	Unigene59738_All	Unigene60498_All
[truncated: 206 more columns]
