# Supplementary material for: Seed Transcriptomics Analysis in Camellia oleifera Uncovers Genes Associated with Oil Content and Fatty Acid Composition
Source: Int J Mol Sci. 2018 Jan 2;19(1):118. doi: 10.3390/ijms19010118 (PMC5796067; doi:10.3390/ijms19010118)
Supplement: Supplementary file 1 [file ijms-19-00118-s001.zip › Supplementary_v2/Additional File6_Table S5 Lists of DEGs.xlsx]

## Sheet: All DEGs
Stage B Vs Stage A	Stage C Vs Stage A	Stage C Vs Stage B	Stage D Vs Stage A	Stage D Vs Stage B	Stage D Vs Stage C		Common elements in DB CA CB DA :	Common elements in BA CA DA :
Unigene10012_All	Unigene10002_All	Unigene10002_All	Unigene1000_All	Unigene10000_All	Unigene10002_All		Unigene10026_All	Unigene10024_All
Unigene10024_All	Unigene10003_All	Unigene10003_All	Unigene10011_All	Unigene1000_All	Unigene10004_All		Unigene10045_All	Unigene10027_All
Unigene10027_All	Unigene10004_All	Unigene10005_All	Unigene10012_All	Unigene10011_All	Unigene10005_All		Unigene10051_All	Unigene10071_All
Unigene10034_All	Unigene1000_All	Unigene10012_All	Unigene10019_All	Unigene10016_All	Unigene1000_All		Unigene10055_All	Unigene10092_All
Unigene10035_All	Unigene10013_All	Unigene10016_All	Unigene1001_All	Unigene10019_All	Unigene10011_All		Unigene10064_All	Unigene10114_All
Unigene10036_All	Unigene10019_All	Unigene10026_All	Unigene10024_All	Unigene1001_All	Unigene10012_All		Unigene10071_All	Unigene10115_All
Unigene10047_All	Unigene10024_All	Unigene10027_All	Unigene10026_All	Unigene10023_All	Unigene10027_All		Unigene10074_All	Unigene10138_All
Unigene10050_All	Unigene10026_All	Unigene10035_All	Unigene10027_All	Unigene10026_All	Unigene10037_All		Unigene10075_All	Unigene10142_All
Unigene10053_All	Unigene10027_All	Unigene10042_All	Unigene10028_All	Unigene10028_All	Unigene10047_All		Unigene10080_All	Unigene10196_All
Unigene10059_All	Unigene10028_All	Unigene10045_All	Unigene10029_All	Unigene10035_All	Unigene1004_All		Unigene10089_All	Unigene10209_All
Unigene10062_All	Unigene10029_All	Unigene10051_All	Unigene10034_All	Unigene10038_All	Unigene10053_All		Unigene10094_All	Unigene10225_All
Unigene10063_All	Unigene10039_All	Unigene10053_All	Unigene10045_All	Unigene10045_All	Unigene10055_All		Unigene10107_All	Unigene10237_All
Unigene10065_All	Unigene10045_All	Unigene10055_All	Unigene10046_All	Unigene10047_All	Unigene10062_All		Unigene10131_All	Unigene10246_All
Unigene10069_All	Unigene10046_All	Unigene10057_All	Unigene10049_All	Unigene10051_All	Unigene10066_All		Unigene10138_All	Unigene10250_All
Unigene10071_All	Unigene10047_All	Unigene10062_All	Unigene10051_All	Unigene10055_All	Unigene10068_All		Unigene10141_All	Unigene10259_All
Unigene1007_All	Unigene10049_All	Unigene10064_All	Unigene10053_All	Unigene10057_All	Unigene10069_All		Unigene10148_All	Unigene10263_All
Unigene1008_All	Unigene10050_All	Unigene10067_All	Unigene10055_All	Unigene10059_All	Unigene10071_All		Unigene10161_All	Unigene10270_All
Unigene10092_All	Unigene10051_All	Unigene10068_All	Unigene1005_All	Unigene1005_All	Unigene10089_All		Unigene10175_All	Unigene10286_All
Unigene10102_All	Unigene10055_All	Unigene10069_All	Unigene10064_All	Unigene10063_All	Unigene10091_All		Unigene10189_All	Unigene10305_All
Unigene10104_All	Unigene10057_All	Unigene10071_All	Unigene10071_All	Unigene10064_All	Unigene10097_All		Unigene10204_All	Unigene10311_All
Unigene10114_All	Unigene1005_All	Unigene10073_All	Unigene10073_All	Unigene10069_All	Unigene10104_All		Unigene10223_All	Unigene10312_All
Unigene10115_All	Unigene10062_All	Unigene10074_All	Unigene10074_All	Unigene10071_All	Unigene10107_All		Unigene10231_All	Unigene10317_All
Unigene10118_All	Unigene10064_All	Unigene10075_All	Unigene10075_All	Unigene10073_All	Unigene10112_All		Unigene10237_All	Unigene10323_All
Unigene10120_All	Unigene10065_All	Unigene1007_All	Unigene1007_All	Unigene10074_All	Unigene10114_All		Unigene10247_All	Unigene10330_All
Unigene10123_All	Unigene10067_All	Unigene10080_All	Unigene10080_All	Unigene10075_All	Unigene10118_All		Unigene10250_All	Unigene1036_All
Unigene10129_All	Unigene10069_All	Unigene10087_All	Unigene10083_All	Unigene10078_All	Unigene1011_All		Unigene1026_All	Unigene10372_All
Unigene10138_All	Unigene1006_All	Unigene10088_All	Unigene10087_All	Unigene1007_All	Unigene10127_All		Unigene10296_All	Unigene10383_All
Unigene10142_All	Unigene10071_All	Unigene10089_All	Unigene10089_All	Unigene10080_All	Unigene10129_All		Unigene10313_All	Unigene10396_All
Unigene10144_All	Unigene10074_All	Unigene1008_All	Unigene10091_All	Unigene10085_All	Unigene10132_All		Unigene10314_All	Unigene10401_All
Unigene10151_All	Unigene10075_All	Unigene10091_All	Unigene10092_All	Unigene10089_All	Unigene10140_All		Unigene10324_All	Unigene10406_All
Unigene10165_All	Unigene10080_All	Unigene10094_All	Unigene10093_All	Unigene1008_All	Unigene10144_All		Unigene10332_All	Unigene10416_All
Unigene10167_All	Unigene10087_All	Unigene10102_All	Unigene10094_All	Unigene10091_All	Unigene1014_All		Unigene10340_All	Unigene10427_All
Unigene10196_All	Unigene10089_All	Unigene10107_All	Unigene10095_All	Unigene10092_All	Unigene10158_All		Unigene10359_All	Unigene10436_All
Unigene10208_All	Unigene10092_All	Unigene10120_All	Unigene10101_All	Unigene10093_All	Unigene1015_All		Unigene10364_All	Unigene10458_All
Unigene10209_All	Unigene10093_All	Unigene10123_All	Unigene10102_All	Unigene10094_All	Unigene10162_All		Unigene10366_All	Unigene10473_All
Unigene10225_All	Unigene10094_All	Unigene10129_All	Unigene10107_All	Unigene10101_All	Unigene10165_All		Unigene10396_All	Unigene10477_All
Unigene10228_All	Unigene10095_All	Unigene10130_All	Unigene10112_All	Unigene10102_All	Unigene1016_All		Unigene1039_All	Unigene10519_All
Unigene10232_All	Unigene10104_All	Unigene10131_All	Unigene10114_All	Unigene10104_All	Unigene10177_All		Unigene10401_All	Unigene10527_All
Unigene10237_All	Unigene10107_All	Unigene10137_All	Unigene10115_All	Unigene10107_All	Unigene10185_All		Unigene10406_All	Unigene10544_All
Unigene10245_All	Unigene10114_All	Unigene10138_All	Unigene10116_All	Unigene10114_All	Unigene10189_All		Unigene10412_All	Unigene10545_All
Unigene10246_All	Unigene10115_All	Unigene10141_All	Unigene10118_All	Unigene10116_All	Unigene10194_All		Unigene10433_All	Unigene1054_All
Unigene10250_All	Unigene10131_All	Unigene10144_All	Unigene10119_All	Unigene10119_All	Unigene10196_All		Unigene1044_All	Unigene10557_All
Unigene10251_All	Unigene10133_All	Unigene10145_All	Unigene1011_All	Unigene10123_All	Unigene10197_All		Unigene10467_All	Unigene10563_All
Unigene10254_All	Unigene10138_All	Unigene10148_All	Unigene10120_All	Unigene10125_All	Unigene10200_All		Unigene10471_All	Unigene10573_All
Unigene10255_All	Unigene10141_All	Unigene1014_All	Unigene10129_All	Unigene10129_All	Unigene10207_All		Unigene10487_All	Unigene10574_All
Unigene10259_All	Unigene10142_All	Unigene10151_All	Unigene1012_All	Unigene10131_All	Unigene10208_All		Unigene10494_All	Unigene10599_All
Unigene10263_All	Unigene10144_All	Unigene10153_All	Unigene10131_All	Unigene10132_All	Unigene10209_All		Unigene10503_All	Unigene10629_All
Unigene10264_All	Unigene10148_All	Unigene1015_All	Unigene10135_All	Unigene10138_All	Unigene1020_All		Unigene10504_All	Unigene10644_All
Unigene10270_All	Unigene10156_All	Unigene10161_All	Unigene10138_All	Unigene10141_All	Unigene10215_All		Unigene10512_All	Unigene10649_All
Unigene10273_All	Unigene1015_All	Unigene10165_All	Unigene10140_All	Unigene10148_All	Unigene1021_All		Unigene1051_All	Unigene10654_All
Unigene10278_All	Unigene10161_All	Unigene10170_All	Unigene10141_All	Unigene10158_All	Unigene10221_All		Unigene10542_All	Unigene10659_All
Unigene10280_All	Unigene10165_All	Unigene10175_All	Unigene10142_All	Unigene10161_All	Unigene10223_All		Unigene1054_All	Unigene10667_All
Unigene10283_All	Unigene10170_All	Unigene10176_All	Unigene10148_All	Unigene10167_All	Unigene10224_All		Unigene10556_All	Unigene10688_All
Unigene10286_All	Unigene10172_All	Unigene10184_All	Unigene1014_All	Unigene10168_All	Unigene10226_All		Unigene10559_All	Unigene10693_All
Unigene10305_All	Unigene10175_All	Unigene10188_All	Unigene10158_All	Unigene10175_All	Unigene10227_All		Unigene10561_All	Unigene10699_All
Unigene10311_All	Unigene10179_All	Unigene10189_All	Unigene10161_All	Unigene10184_All	Unigene1022_All		Unigene10563_All	Unigene10703_All
Unigene10312_All	Unigene10189_All	Unigene10199_All	Unigene10174_All	Unigene10185_All	Unigene10230_All		Unigene10597_All	Unigene10715_All
Unigene10317_All	Unigene10192_All	Unigene10203_All	Unigene10175_All	Unigene10189_All	Unigene10244_All		Unigene10599_All	Unigene10730_All
Unigene10321_All	Unigene10196_All	Unigene10204_All	Unigene10185_All	Unigene10194_All	Unigene10245_All		Unigene10601_All	Unigene10734_All
Unigene10323_All	Unigene10202_All	Unigene10208_All	Unigene10189_All	Unigene10196_All	Unigene10252_All		Unigene10609_All	Unigene10737_All
Unigene10330_All	Unigene10203_All	Unigene10209_All	Unigene10190_All	Unigene10197_All	Unigene10259_All		Unigene10618_All	Unigene10739_All
Unigene1033_All	Unigene10204_All	Unigene10223_All	Unigene10194_All	Unigene10199_All	Unigene10262_All		Unigene10643_All	Unigene10760_All
Unigene10346_All	Unigene10209_All	Unigene10225_All	Unigene10196_All	Unigene10204_All	Unigene10264_All		Unigene10644_All	Unigene10799_All
Unigene10355_All	Unigene10223_All	Unigene10227_All	Unigene10197_All	Unigene10207_All	Unigene10268_All		Unigene10649_All	Unigene10813_All
Unigene1036_All	Unigene10225_All	Unigene1022_All	Unigene1019_All	Unigene10215_All	Unigene10270_All		Unigene10666_All	Unigene10835_All
Unigene10371_All	Unigene10227_All	Unigene10230_All	Unigene10202_All	Unigene1021_All	Unigene10271_All		Unigene10676_All	Unigene10836_All
Unigene10372_All	Unigene10230_All	Unigene10231_All	Unigene10204_All	Unigene10221_All	Unigene10275_All		Unigene10681_All	Unigene10845_All
Unigene10382_All	Unigene10231_All	Unigene10233_All	Unigene10207_All	Unigene10223_All	Unigene10283_All		Unigene10686_All	Unigene10856_All
Unigene10383_All	Unigene10237_All	Unigene10235_All	Unigene10208_All	Unigene10226_All	Unigene10295_All		Unigene10699_All	Unigene10867_All
Unigene10396_All	Unigene10244_All	Unigene10237_All	Unigene10209_All	Unigene10231_All	Unigene10305_All		Unigene10704_All	Unigene10871_All
Unigene10401_All	Unigene10246_All	Unigene10240_All	Unigene1020_All	Unigene10232_All	Unigene1030_All		Unigene10709_All	Unigene10880_All
Unigene10406_All	Unigene10247_All	Unigene10245_All	Unigene10215_All	Unigene10233_All	Unigene10311_All		Unigene10718_All	Unigene10882_All
Unigene10416_All	Unigene10250_All	Unigene10247_All	Unigene1021_All	Unigene10235_All	Unigene10313_All		Unigene1072_All	Unigene10901_All
Unigene1041_All	Unigene10254_All	Unigene10250_All	Unigene10221_All	Unigene10237_All	Unigene10316_All		Unigene10739_All	Unigene10903_All
Unigene10427_All	Unigene10257_All	Unigene10254_All	Unigene10223_All	Unigene10244_All	Unigene10327_All		Unigene10755_All	Unigene10919_All
Unigene10428_All	Unigene10259_All	Unigene10264_All	Unigene10224_All	Unigene10247_All	Unigene10329_All		Unigene10762_All	Unigene10920_All
Unigene10436_All	Unigene10263_All	Unigene10266_All	Unigene10225_All	Unigene10250_All	Unigene1032_All		Unigene10787_All	Unigene10935_All
Unigene10439_All	Unigene10264_All	Unigene1026_All	Unigene10226_All	Unigene10251_All	Unigene10330_All		Unigene10799_All	Unigene10941_All
Unigene10445_All	Unigene1026_All	Unigene10271_All	Unigene1022_All	Unigene10254_All	Unigene10336_All		Unigene1080_All	Unigene10944_All
Unigene10449_All	Unigene10270_All	Unigene10273_All	Unigene10230_All	Unigene10259_All	Unigene10344_All		Unigene10827_All	Unigene10974_All
Unigene10458_All	Unigene10272_All	Unigene10277_All	Unigene10231_All	Unigene10262_All	Unigene10346_All		Unigene10839_All	Unigene10987_All
Unigene10462_All	Unigene10277_All	Unigene10280_All	Unigene10233_All	Unigene1026_All	Unigene10356_All		Unigene10871_All	Unigene10990_All
Unigene10469_All	Unigene10281_All	Unigene10281_All	Unigene10237_All	Unigene10270_All	Unigene10359_All		Unigene1087_All	Unigene10998_All
Unigene10470_All	Unigene10286_All	Unigene10283_All	Unigene10242_All	Unigene10281_All	Unigene10362_All		Unigene10888_All	Unigene1099_All
Unigene10473_All	Unigene10292_All	Unigene10287_All	Unigene10245_All	Unigene10287_All	Unigene10367_All		Unigene10901_All	Unigene11003_All
Unigene10477_All	Unigene10296_All	Unigene10292_All	Unigene10246_All	Unigene10289_All	Unigene10374_All		Unigene10908_All	Unigene11007_All
Unigene10481_All	Unigene102_All	Unigene10296_All	Unigene10247_All	Unigene10293_All	Unigene10378_All		Unigene1090_All	Unigene11015_All
Unigene1049_All	Unigene10301_All	Unigene102_All	Unigene10250_All	Unigene10296_All	Unigene10383_All		Unigene10919_All	Unigene11033_All
Unigene10501_All	Unigene10303_All	Unigene10303_All	Unigene10259_All	Unigene10299_All	Unigene10387_All		Unigene10920_All	Unigene11043_All
Unigene10514_All	Unigene10305_All	Unigene10305_All	Unigene10262_All	Unigene10301_All	Unigene1038_All		Unigene10925_All	Unigene11051_All
Unigene10519_All	Unigene10311_All	Unigene10311_All	Unigene10263_All	Unigene10307_All	Unigene103_All		Unigene10934_All	Unigene11052_All
Unigene10526_All	Unigene10312_All	Unigene10313_All	Unigene10267_All	Unigene10313_All	Unigene10409_All		Unigene10938_All	Unigene11064_All
Unigene10527_All	Unigene10313_All	Unigene10314_All	Unigene1026_All	Unigene10314_All	Unigene10416_All		Unigene10941_All	Unigene11086_All
Unigene10532_All	Unigene10314_All	Unigene10316_All	Unigene10270_All	Unigene10318_All	Unigene10421_All		Unigene10950_All	Unigene11095_All
Unigene10544_All	Unigene10317_All	Unigene10321_All	Unigene10277_All	Unigene1031_All	Unigene10429_All		Unigene10974_All	Unigene11099_All
Unigene10545_All	Unigene10320_All	Unigene10324_All	Unigene10283_All	Unigene10320_All	Unigene10448_All		Unigene1099_All	Unigene110_All
Unigene1054_All	Unigene10323_All	Unigene1032_All	Unigene10286_All	Unigene10321_All	Unigene10449_All		Unigene11027_All	Unigene11108_All
Unigene10557_All	Unigene10324_All	Unigene10332_All	Unigene10287_All	Unigene10322_All	Unigene1044_All		Unigene11033_All	Unigene11112_All
Unigene10563_All	Unigene1032_All	Unigene10337_All	Unigene10288_All	Unigene10324_All	Unigene10453_All		Unigene1103_All	Unigene11123_All
Unigene10565_All	Unigene10330_All	Unigene10338_All	Unigene10295_All	Unigene10326_All	Unigene10456_All		Unigene11043_All	Unigene11129_All
Unigene10573_All	Unigene10332_All	Unigene10340_All	Unigene10296_All	Unigene10327_All	Unigene10462_All		Unigene11051_All	Unigene11136_All
Unigene10574_All	Unigene10340_All	Unigene10354_All	Unigene10301_All	Unigene10329_All	Unigene10468_All		Unigene11057_All	Unigene11149_All
Unigene10577_All	Unigene10354_All	Unigene10356_All	Unigene10305_All	Unigene10332_All	Unigene10469_All		Unigene11062_All	Unigene11164_All
Unigene10582_All	Unigene10355_All	Unigene10359_All	Unigene10307_All	Unigene10338_All	Unigene10472_All		Unigene11065_All	Unigene11206_All
Unigene10585_All	Unigene10356_All	Unigene10362_All	Unigene10311_All	Unigene1033_All	Unigene10475_All		Unigene1106_All	Unigene11226_All
Unigene10589_All	Unigene10359_All	Unigene10364_All	Unigene10312_All	Unigene10340_All	Unigene10481_All		Unigene11083_All	Unigene11227_All
Unigene10590_All	Unigene10361_All	Unigene10366_All	Unigene10313_All	Unigene10346_All	Unigene10483_All		Unigene11084_All	Unigene11232_All
Unigene10599_All	Unigene10362_All	Unigene10367_All	Unigene10314_All	Unigene10355_All	Unigene10487_All		Unigene11090_All	Unigene11243_All
Unigene10603_All	Unigene10364_All	Unigene10374_All	Unigene10317_All	Unigene10359_All	Unigene10491_All		Unigene110_All	Unigene11249_All
Unigene10605_All	Unigene10366_All	Unigene10378_All	Unigene10318_All	Unigene10364_All	Unigene10496_All		Unigene11117_All	Unigene11267_All
Unigene10608_All	Unigene10367_All	Unigene10391_All	Unigene10319_All	Unigene10366_All	Unigene1049_All		Unigene11120_All	Unigene1126_All
Unigene10629_All	Unigene1036_All	Unigene10394_All	Unigene10320_All	Unigene10369_All	Unigene10504_All		Unigene11123_All	Unigene11275_All
Unigene10639_All	Unigene10372_All	Unigene10396_All	Unigene10322_All	Unigene10371_All	Unigene10507_All		Unigene11128_All	Unigene11278_All
Unigene10644_All	Unigene10374_All	Unigene10397_All	Unigene10323_All	Unigene10382_All	Unigene10512_All		Unigene11129_All	Unigene112_All
Unigene10646_All	Unigene10383_All	Unigene1039_All	Unigene10324_All	Unigene1038_All	Unigene10514_All		Unigene11141_All	Unigene11306_All
Unigene10649_All	Unigene10391_All	Unigene103_All	Unigene10327_All	Unigene10396_All	Unigene10526_All		Unigene11149_All	Unigene11308_All
Unigene10654_All	Unigene10396_All	Unigene10401_All	Unigene10330_All	Unigene1039_All	Unigene10528_All		Unigene11150_All	Unigene11309_All
Unigene10659_All	Unigene1039_All	Unigene10404_All	Unigene10332_All	Unigene10401_All	Unigene10529_All		Unigene11163_All	Unigene1130_All
Unigene10663_All	Unigene103_All	Unigene10406_All	Unigene10338_All	Unigene10406_All	Unigene1052_All		Unigene11171_All	Unigene11331_All
Unigene10667_All	Unigene10401_All	Unigene10412_All	Unigene10340_All	Unigene10407_All	Unigene10530_All		Unigene11176_All	Unigene11378_All
Unigene10679_All	Unigene10404_All	Unigene1041_All	Unigene10346_All	Unigene10409_All	Unigene10532_All		Unigene11190_All	Unigene11398_All
Unigene10680_All	Unigene10406_All	Unigene10422_All	Unigene1034_All	Unigene10411_All	Unigene10533_All		Unigene11206_All	Unigene11436_All
Unigene10684_All	Unigene10407_All	Unigene10433_All	Unigene10359_All	Unigene10412_All	Unigene10534_All		Unigene11211_All	Unigene1144_All
Unigene10687_All	Unigene10409_All	Unigene10439_All	Unigene10360_All	Unigene10417_All	Unigene10536_All		Unigene11216_All	Unigene11474_All
Unigene10688_All	Unigene1040_All	Unigene10440_All	Unigene10364_All	Unigene1041_All	Unigene1053_All		Unigene11221_All	Unigene11487_All
Unigene10693_All	Unigene10411_All	Unigene10442_All	Unigene10366_All	Unigene10421_All	Unigene10543_All		Unigene11224_All	Unigene11497_All
Unigene10699_All	Unigene10412_All	Unigene10448_All	Unigene10369_All	Unigene10428_All	Unigene10544_All		Unigene11227_All	Unigene11508_All
Unigene10703_All	Unigene10416_All	Unigene10449_All	Unigene1036_All	Unigene10429_All	Unigene10545_All		Unigene11247_All	Unigene11518_All
Unigene10715_All	Unigene10421_All	Unigene1044_All	Unigene10372_All	Unigene10433_All	Unigene1054_All		Unigene11249_All	Unigene11522_All
Unigene10730_All	Unigene10427_All	Unigene10453_All	Unigene10373_All	Unigene10446_All	Unigene10551_All		Unigene11260_All	Unigene11544_All
Unigene10734_All	Unigene10433_All	Unigene10455_All	Unigene10383_All	Unigene1044_All	Unigene10558_All		Unigene11261_All	Unigene11582_All
Unigene10737_All	Unigene10436_All	Unigene10462_All	Unigene10387_All	Unigene10456_All	Unigene1055_All		Unigene11267_All	Unigene1159_All
Unigene10739_All	Unigene10440_All	Unigene10467_All	Unigene1038_All	Unigene10457_All	Unigene10561_All		Unigene11269_All	Unigene11654_All
Unigene10740_All	Unigene10442_All	Unigene10468_All	Unigene10396_All	Unigene10462_All	Unigene10563_All		Unigene11270_All	Unigene11660_All
Unigene1074_All	Unigene1044_All	Unigene10469_All	Unigene1039_All	Unigene10464_All	Unigene10565_All		Unigene11275_All	Unigene11678_All
Unigene10760_All	Unigene10453_All	Unigene1046_All	Unigene10401_All	Unigene10467_All	Unigene10568_All		Unigene11287_All	Unigene11707_All
Unigene10769_All	Unigene10458_All	Unigene10471_All	Unigene10404_All	Unigene1046_All	Unigene10577_All		Unigene11296_All	Unigene11708_All
Unigene10799_All	Unigene10467_All	Unigene10481_All	Unigene10406_All	Unigene10471_All	Unigene1057_All		Unigene11297_All	Unigene1173_All
Unigene10804_All	Unigene10468_All	Unigene10486_All	Unigene10407_All	Unigene10472_All	Unigene10580_All		Unigene112_All	Unigene11755_All
Unigene10809_All	Unigene1046_All	Unigene10487_All	Unigene1040_All	Unigene10475_All	Unigene10583_All		Unigene11307_All	Unigene11762_All
Unigene10813_All	Unigene10470_All	Unigene10494_All	Unigene10411_All	Unigene10477_All	Unigene10589_All		Unigene1130_All	Unigene11799_All
Unigene1081_All	Unigene10471_All	Unigene10502_All	Unigene10412_All	Unigene10481_All	Unigene1058_All		Unigene11310_All	Unigene11801_All
Unigene10824_All	Unigene10473_All	Unigene10503_All	Unigene10416_All	Unigene10486_All	Unigene10599_All		Unigene11326_All	Unigene11802_All
Unigene10828_All	Unigene10474_All	Unigene10504_All	Unigene10417_All	Unigene10487_All	Unigene105_All		Unigene11327_All	Unigene11818_All
Unigene10830_All	Unigene10477_All	Unigene10508_All	Unigene10421_All	Unigene10494_All	Unigene10601_All		Unigene11328_All	Unigene11824_All
Unigene10831_All	Unigene10479_All	Unigene10512_All	Unigene10427_All	Unigene10495_All	Unigene10603_All		Unigene11339_All	Unigene1183_All
Unigene10834_All	Unigene10480_All	Unigene10514_All	Unigene10432_All	Unigene10496_All	Unigene10605_All		Unigene11352_All	Unigene11851_All
Unigene10835_All	Unigene10481_All	Unigene1051_All	Unigene10433_All	Unigene1049_All	Unigene1060_All		Unigene11354_All	Unigene11901_All
Unigene10836_All	Unigene10485_All	Unigene10522_All	Unigene10436_All	Unigene10502_All	Unigene10612_All		Unigene11365_All	Unigene11919_All
Unigene10837_All	Unigene10487_All	Unigene10526_All	Unigene10439_All	Unigene10503_All	Unigene10613_All		Unigene11379_All	Unigene11947_All
Unigene1083_All	Unigene10489_All	Unigene10528_All	Unigene10442_All	Unigene10504_All	Unigene10621_All		Unigene11393_All	Unigene11955_All
Unigene10845_All	Unigene10494_All	Unigene10532_All	Unigene10446_All	Unigene10507_All	Unigene10628_All		Unigene113_All	Unigene12011_All
Unigene10847_All	Unigene10495_All	Unigene10533_All	Unigene10449_All	Unigene10508_All	Unigene1062_All		Unigene11409_All	Unigene12012_All
Unigene1084_All	Unigene10503_All	Unigene10539_All	Unigene1044_All	Unigene10512_All	Unigene10635_All		Unigene11422_All	Unigene12015_All
Unigene10855_All	Unigene10504_All	Unigene1053_All	Unigene10458_All	Unigene10513_All	Unigene10640_All		Unigene11436_All	Unigene12016_All
Unigene10856_All	Unigene10505_All	Unigene10542_All	Unigene10459_All	Unigene1051_All	Unigene10642_All		Unigene11450_All	Unigene12045_All
Unigene10867_All	Unigene10509_All	Unigene10546_All	Unigene10464_All	Unigene10524_All	Unigene10646_All		Unigene11465_All	Unigene12059_All
Unigene10868_All	Unigene10511_All	Unigene1054_All	Unigene10465_All	Unigene1052_All	Unigene1065_All		Unigene11469_All	Unigene12078_All
Unigene10871_All	Unigene10512_All	Unigene10556_All	Unigene10467_All	Unigene10530_All	Unigene10667_All		Unigene11471_All	Unigene12117_All
Unigene10880_All	Unigene10519_All	Unigene10559_All	Unigene10469_All	Unigene10532_All	Unigene1066_All		Unigene11478_All	Unigene12184_All
Unigene10882_All	Unigene1051_All	Unigene10561_All	Unigene10471_All	Unigene10534_All	Unigene10673_All		Unigene11481_All	Unigene12199_All
Unigene10883_All	Unigene10526_All	Unigene10563_All	Unigene10473_All	Unigene10535_All	Unigene10675_All		Unigene11482_All	Unigene12207_All
Unigene10901_All	Unigene10527_All	Unigene10565_All	Unigene10475_All	Unigene10536_All	Unigene10682_All		Unigene11487_All	Unigene12233_All
Unigene10903_All	Unigene10528_All	Unigene10566_All	Unigene10477_All	Unigene10537_All	Unigene10684_All		Unigene11497_All	Unigene12236_All
Unigene10914_All	Unigene10532_All	Unigene10568_All	Unigene10480_All	Unigene10538_All	Unigene10686_All		Unigene11508_All	Unigene1223_All
Unigene10919_All	Unigene10535_All	Unigene10580_All	Unigene10487_All	Unigene1053_All	Unigene10693_All		Unigene11529_All	Unigene12254_All
Unigene10920_All	Unigene10539_All	Unigene10586_All	Unigene10494_All	Unigene10541_All	Unigene10696_All		Unigene11530_All	Unigene12283_All
Unigene10922_All	Unigene10542_All	Unigene10589_All	Unigene10495_All	Unigene10542_All	Unigene1069_All		Unigene11537_All	Unigene12312_All
Unigene10935_All	Unigene10544_All	Unigene10592_All	Unigene10496_All	Unigene10544_All	Unigene10709_All		Unigene11539_All	Unigene12317_All
Unigene10941_All	Unigene10545_All	Unigene10597_All	Unigene10499_All	Unigene10545_All	Unigene10711_All		Unigene11547_All	Unigene12357_All
Unigene10944_All	Unigene10548_All	Unigene10599_All	Unigene10501_All	Unigene10546_All	Unigene10714_All		Unigene11553_All	Unigene12375_All
Unigene10953_All	Unigene1054_All	Unigene105_All	Unigene10502_All	Unigene1054_All	Unigene10718_All		Unigene11556_All	Unigene12381_All
Unigene1096_All	Unigene10556_All	Unigene10601_All	Unigene10503_All	Unigene10554_All	Unigene10719_All		Unigene11557_All	Unigene1238_All
Unigene10974_All	Unigene10557_All	Unigene10603_All	Unigene10504_All	Unigene10556_All	Unigene10721_All		Unigene11562_All	Unigene12431_All
Unigene10976_All	Unigene10559_All	Unigene10605_All	Unigene10505_All	Unigene10557_All	Unigene10729_All		Unigene11565_All	Unigene12463_All
Unigene10987_All	Unigene10561_All	Unigene10609_All	Unigene10507_All	Unigene10558_All	Unigene1072_All		Unigene11570_All	Unigene12465_All
Unigene10990_All	Unigene10563_All	Unigene10614_All	Unigene10511_All	Unigene10559_All	Unigene10730_All		Unigene11598_All	Unigene12489_All
Unigene10993_All	Unigene10567_All	Unigene10618_All	Unigene10512_All	Unigene1055_All	Unigene10737_All		Unigene11601_All	Unigene12491_All
Unigene10995_All	Unigene10572_All	Unigene10640_All	Unigene10514_All	Unigene10561_All	Unigene10744_All		Unigene11603_All	Unigene12503_All
Unigene10996_All	Unigene10573_All	Unigene10642_All	Unigene10518_All	Unigene10563_All	Unigene10753_All		Unigene11619_All	Unigene12509_All
Unigene10997_All	Unigene10574_All	Unigene10643_All	Unigene10519_All	Unigene10565_All	Unigene10760_All		Unigene11629_All	Unigene1253_All
Unigene10998_All	Unigene10577_All	Unigene10644_All	Unigene1051_All	Unigene10577_All	Unigene10765_All		Unigene11641_All	Unigene12543_All
Unigene1099_All	Unigene10580_All	Unigene10646_All	Unigene10527_All	Unigene10583_All	Unigene10780_All		Unigene11648_All	Unigene12581_All
Unigene11002_All	Unigene10597_All	Unigene10648_All	Unigene1052_All	Unigene10585_All	Unigene10782_All		Unigene11651_All	Unigene12591_All
Unigene11003_All	Unigene10598_All	Unigene10649_All	Unigene10530_All	Unigene10586_All	Unigene10790_All		Unigene11658_All	Unigene12594_All
Unigene11005_All	Unigene10599_All	Unigene10655_All	Unigene10533_All	Unigene10588_All	Unigene10791_All		Unigene11667_All	Unigene12595_All
Unigene11007_All	Unigene10601_All	Unigene10660_All	Unigene10534_All	Unigene10597_All	Unigene10799_All		Unigene11668_All	Unigene12616_All
Unigene11015_All	Unigene10603_All	Unigene10662_All	Unigene10535_All	Unigene10599_All	Unigene107_All		Unigene11671_All	Unigene12643_All
Unigene11017_All	Unigene10606_All	Unigene10666_All	Unigene10536_All	Unigene10601_All	Unigene10801_All		Unigene11676_All	Unigene12648_All
Unigene11026_All	Unigene10608_All	Unigene10667_All	Unigene1053_All	Unigene10603_All	Unigene10803_All		Unigene11678_All	Unigene12671_All
Unigene11030_All	Unigene10609_All	Unigene1066_All	Unigene10541_All	Unigene10605_All	Unigene10804_All		Unigene11687_All	Unigene12683_All
Unigene11033_All	Unigene10611_All	Unigene10676_All	Unigene10542_All	Unigene10606_All	Unigene10809_All		Unigene11688_All	Unigene12688_All
Unigene11043_All	Unigene10615_All	Unigene10679_All	Unigene10544_All	Unigene10609_All	Unigene1080_All		Unigene11696_All	Unigene12712_All
Unigene11044_All	Unigene10617_All	Unigene10681_All	Unigene10545_All	Unigene1060_All	Unigene1081_All		Unigene11702_All	Unigene1271_All
Unigene11046_All	Unigene10618_All	Unigene10686_All	Unigene10547_All	Unigene10613_All	Unigene10821_All		Unigene11707_All	Unigene1276_All
Unigene11051_All	Unigene10619_All	Unigene10687_All	Unigene1054_All	Unigene10618_All	Unigene10825_All		Unigene11714_All	Unigene12772_All
Unigene11052_All	Unigene10629_All	Unigene10691_All	Unigene10556_All	Unigene10625_All	Unigene10828_All		Unigene11715_All	Unigene12805_All
Unigene11054_All	Unigene1062_All	Unigene10696_All	Unigene10557_All	Unigene1062_All	Unigene10829_All		Unigene11716_All	Unigene12829_All
Unigene1105_All	Unigene10636_All	Unigene10699_All	Unigene10558_All	Unigene10635_All	Unigene1082_All		Unigene11717_All	Unigene1282_All
Unigene11061_All	Unigene10640_All	Unigene1069_All	Unigene10559_All	Unigene10638_All	Unigene10832_All		Unigene11733_All	Unigene12838_All
Unigene11064_All	Unigene10642_All	Unigene10704_All	Unigene1055_All	Unigene10642_All	Unigene10834_All		Unigene11742_All	Unigene12889_All
Unigene11086_All	Unigene10643_All	Unigene10709_All	Unigene10561_All	Unigene10643_All	Unigene10835_All		Unigene11750_All	Unigene12905_All
Unigene11095_All	Unigene10644_All	Unigene10712_All	Unigene10563_All	Unigene10644_All	Unigene10837_All		Unigene11755_All	Unigene12931_All
Unigene11099_All	Unigene10646_All	Unigene10713_All	Unigene10565_All	Unigene10646_All	Unigene10839_All		Unigene11767_All	Unigene12962_All
Unigene1109_All	Unigene10649_All	Unigene10715_All	Unigene10567_All	Unigene10648_All	Unigene10845_All		Unigene1176_All	Unigene12965_All
Unigene110_All	Unigene10651_All	Unigene10718_All	Unigene10572_All	Unigene10649_All	Unigene1084_All		Unigene11772_All	Unigene12973_All
Unigene11101_All	Unigene10654_All	Unigene10724_All	Unigene10573_All	Unigene1065_All	Unigene10862_All		Unigene11773_All	Unigene12975_All
Unigene11108_All	Unigene10655_All	Unigene10726_All	Unigene10574_All	Unigene10660_All	Unigene10863_All		Unigene1177_All	Unigene13012_All
Unigene11109_All	Unigene10659_All	Unigene1072_All	Unigene1057_All	Unigene10665_All	Unigene10864_All		Unigene11780_All	Unigene1301_All
Unigene11112_All	Unigene10662_All	Unigene10730_All	Unigene10582_All	Unigene10666_All	Unigene10870_All		Unigene11787_All	Unigene13046_All
Unigene11119_All	Unigene10664_All	Unigene10736_All	Unigene10583_All	Unigene10673_All	Unigene10871_All		Unigene11799_All	Unigene13075_All
Unigene11123_All	Unigene10666_All	Unigene10739_All	Unigene10586_All	Unigene10675_All	Unigene1087_All		Unigene1179_All	Unigene13081_All
Unigene11129_All	Unigene10667_All	Unigene10743_All	Unigene10589_All	Unigene10676_All	Unigene10880_All		Unigene11801_All	Unigene13087_All
Unigene11132_All	Unigene10671_All	Unigene10755_All	Unigene10597_All	Unigene10681_All	Unigene10883_All		Unigene11816_All	Unigene13088_All
Unigene11133_All	Unigene10672_All	Unigene10762_All	Unigene10598_All	Unigene10684_All	Unigene10884_All		Unigene11818_All	Unigene13105_All
Unigene11134_All	Unigene10676_All	Unigene10765_All	Unigene10599_All	Unigene10686_All	Unigene10886_All		Unigene11822_All	Unigene13110_All
Unigene11135_All	Unigene10678_All	Unigene10766_All	Unigene10601_All	Unigene10687_All	Unigene1088_All		Unigene11832_All	Unigene13114_All
Unigene11136_All	Unigene1067_All	Unigene1076_All	Unigene10605_All	Unigene10699_All	Unigene10891_All		Unigene11837_All	Unigene13118_All
Unigene11138_All	Unigene10681_All	Unigene10780_All	Unigene10606_All	Unigene10704_All	Unigene10895_All		Unigene11857_All	Unigene13119_All
Unigene11149_All	Unigene10686_All	Unigene10782_All	Unigene10609_All	Unigene10707_All	Unigene10903_All		Unigene11862_All	Unigene13126_All
Unigene11153_All	Unigene10688_All	Unigene10783_All	Unigene1060_All	Unigene10709_All	Unigene10907_All		Unigene11866_All	Unigene13139_All
Unigene11158_All	Unigene10693_All	Unigene10784_All	Unigene10613_All	Unigene10710_All	Unigene1090_All		Unigene11877_All	Unigene13149_All
Unigene11159_All	Unigene10696_All	Unigene10787_All	Unigene10618_All	Unigene10711_All	Unigene10912_All		Unigene11882_All	Unigene13162_All
Unigene11161_All	Unigene10698_All	Unigene10796_All	Unigene10625_All	Unigene10718_All	Unigene10914_All		Unigene11887_All	Unigene13163_All
Unigene11164_All	Unigene10699_All	Unigene10798_All	Unigene10629_All	Unigene1071_All	Unigene10916_All		Unigene11906_All	Unigene13179_All
Unigene11165_All	Unigene1069_All	Unigene10799_All	Unigene1062_All	Unigene10721_All	Unigene10918_All		Unigene11909_All	Unigene13198_All
Unigene11178_All	Unigene10703_All	Unigene10803_All	Unigene10633_All	Unigene10729_All	Unigene10925_All		Unigene11918_All	Unigene13248_All
Unigene11184_All	Unigene10704_All	Unigene1080_All	Unigene10635_All	Unigene1072_All	Unigene10926_All		Unigene11923_All	Unigene13250_All
Unigene11196_All	Unigene10709_All	Unigene10810_All	Unigene10638_All	Unigene10731_All	Unigene10929_All		Unigene11926_All	Unigene13255_All
Unigene11199_All	Unigene10710_All	Unigene10814_All	Unigene10639_All	Unigene10737_All	Unigene10935_All		Unigene11928_All	Unigene13281_All
Unigene11200_All	Unigene10712_All	Unigene10820_All	Unigene10643_All	Unigene10739_All	Unigene10940_All		Unigene11930_All	Unigene1332_All
Unigene11202_All	Unigene10713_All	Unigene10821_All	Unigene10644_All	Unigene10744_All	Unigene10944_All		Unigene11947_All	Unigene13357_All
Unigene11205_All	Unigene10715_All	Unigene10827_All	Unigene10649_All	Unigene10753_All	Unigene10946_All		Unigene11963_All	Unigene1337_All
Unigene11206_All	Unigene10717_All	Unigene10828_All	Unigene10650_All	Unigene10755_All	Unigene10947_All		Unigene11978_All	Unigene13394_All
Unigene11207_All	Unigene10718_All	Unigene10829_All	Unigene10654_All	Unigene10760_All	Unigene10953_All		Unigene11986_All	Unigene13399_All
Unigene11209_All	Unigene10720_All	Unigene10834_All	Unigene10659_All	Unigene10761_All	Unigene10959_All		Unigene11988_All	Unigene13435_All
Unigene11222_All	Unigene10725_All	Unigene10839_All	Unigene1065_All	Unigene10762_All	Unigene10960_All		Unigene11999_All	Unigene13447_All
Unigene11223_All	Unigene1072_All	Unigene10841_All	Unigene10660_All	Unigene10765_All	Unigene10963_All		Unigene12001_All	Unigene13521_All
Unigene11226_All	Unigene10730_All	Unigene1084_All	Unigene10662_All	Unigene1076_All	Unigene10972_All		Unigene12007_All	Unigene1352_All
Unigene11227_All	Unigene10732_All	Unigene10850_All	Unigene10664_All	Unigene10787_All	Unigene10978_All		Unigene12011_All	Unigene13539_All
Unigene11232_All	Unigene10733_All	Unigene1085_All	Unigene10665_All	Unigene10788_All	Unigene10979_All		Unigene12012_All	Unigene1353_All
Unigene11233_All	Unigene10734_All	Unigene10860_All	Unigene10666_All	Unigene10790_All	Unigene1097_All		Unigene12013_All	Unigene1354_All
Unigene11243_All	Unigene10737_All	Unigene10862_All	Unigene10667_All	Unigene10791_All	Unigene10984_All		Unigene12015_All	Unigene13601_All
Unigene11248_All	Unigene10739_All	Unigene10864_All	Unigene10669_All	Unigene10794_All	Unigene10987_All		Unigene12016_All	Unigene13618_All
Unigene11249_All	Unigene10743_All	Unigene10867_All	Unigene10672_All	Unigene10799_All	Unigene1098_All		Unigene12030_All	Unigene1364_All
Unigene11254_All	Unigene10744_All	Unigene1086_All	Unigene10673_All	Unigene10801_All	Unigene10995_All		Unigene12035_All	Unigene13674_All
Unigene11255_All	Unigene10755_All	Unigene10871_All	Unigene10676_All	Unigene10804_All	Unigene10996_All		Unigene12037_All	Unigene13700_All
Unigene11256_All	Unigene10759_All	Unigene10877_All	Unigene10681_All	Unigene1080_All	Unigene10998_All		Unigene12059_All	Unigene13706_All
Unigene11262_All	Unigene10760_All	Unigene10878_All	Unigene10682_All	Unigene1081_All	Unigene10999_All		Unigene12073_All	Unigene13719_All
Unigene11267_All	Unigene10762_All	Unigene1087_All	Unigene10683_All	Unigene10827_All	Unigene11002_All		Unigene12098_All	Unigene13735_All
Unigene11268_All	Unigene10775_All	Unigene10880_All	Unigene10684_All	Unigene1082_All	Unigene11006_All		Unigene12112_All	Unigene13739_All
Unigene1126_All	Unigene10780_All	Unigene10883_All	Unigene10686_All	Unigene10831_All	Unigene11015_All		Unigene12118_All	Unigene13772_All
Unigene11272_All	Unigene10783_All	Unigene10888_All	Unigene10688_All	Unigene10832_All	Unigene11024_All		Unigene12126_All	Unigene13776_All
Unigene11274_All	Unigene10787_All	Unigene10895_All	Unigene10693_All	Unigene10835_All	Unigene11026_All		Unigene12130_All	Unigene13789_All
Unigene11275_All	Unigene10788_All	Unigene10901_All	Unigene10699_All	Unigene10839_All	Unigene11027_All		Unigene12145_All	Unigene13827_All
Unigene11278_All	Unigene10796_All	Unigene10908_All	Unigene10700_All	Unigene10840_All	Unigene11030_All		Unigene12148_All	Unigene13840_All
Unigene1127_All	Unigene10799_All	Unigene1090_All	Unigene10703_All	Unigene10845_All	Unigene11031_All		Unigene12149_All	Unigene13845_All
Unigene11286_All	Unigene1080_All	Unigene10910_All	Unigene10704_All	Unigene10847_All	Unigene11033_All		Unigene12152_All	Unigene13848_All
Unigene1128_All	Unigene10810_All	Unigene10918_All	Unigene10708_All	Unigene10848_All	Unigene11034_All		Unigene12162_All	Unigene13862_All
Unigene11292_All	Unigene10813_All	Unigene10919_All	Unigene10709_All	Unigene10850_All	Unigene11036_All		Unigene12170_All	Unigene13864_All
Unigene11293_All	Unigene1081_All	Unigene10920_All	Unigene10710_All	Unigene10851_All	Unigene11042_All		Unigene12184_All	Unigene13882_All
Unigene11295_All	Unigene10821_All	Unigene10922_All	Unigene10711_All	Unigene10854_All	Unigene11047_All		Unigene12190_All	Unigene13907_All
Unigene112_All	Unigene10825_All	Unigene10925_All	Unigene10715_All	Unigene10856_All	Unigene11049_All		Unigene12194_All	Unigene13913_All
Unigene11306_All	Unigene10827_All	Unigene10926_All	Unigene10718_All	Unigene10857_All	Unigene11051_All		Unigene12195_All	Unigene13921_All
Unigene11308_All	Unigene10829_All	Unigene10928_All	Unigene10720_All	Unigene10859_All	Unigene11058_All		Unigene12207_All	Unigene1393_All
Unigene11309_All	Unigene10835_All	Unigene10933_All	Unigene10721_All	Unigene10860_All	Unigene11060_All		Unigene12208_All	Unigene13971_All
Unigene1130_All	Unigene10836_All	Unigene10934_All	Unigene10722_All	Unigene10863_All	Unigene11061_All		Unigene12213_All	Unigene13981_All
Unigene1131_All	Unigene10839_All	Unigene10938_All	Unigene10729_All	Unigene1086_All	Unigene11064_All		Unigene12218_All	Unigene14006_All
Unigene11321_All	Unigene10840_All	Unigene10939_All	Unigene1072_All	Unigene10870_All	Unigene1106_All		Unigene12226_All	Unigene14077_All
Unigene11329_All	Unigene10841_All	Unigene10941_All	Unigene10730_All	Unigene10871_All	Unigene11070_All		Unigene12233_All	Unigene14097_All
Unigene11331_All	Unigene10845_All	Unigene10943_All	Unigene10731_All	Unigene10873_All	Unigene11073_All		Unigene1223_All	Unigene1410_All
Unigene11350_All	Unigene10852_All	Unigene10946_All	Unigene10732_All	Unigene10877_All	Unigene11075_All		Unigene12241_All	Unigene14147_All
Unigene11356_All	Unigene10855_All	Unigene10947_All	Unigene10733_All	Unigene10878_All	Unigene11076_All		Unigene12245_All	Unigene14148_All
Unigene11361_All	Unigene10856_All	Unigene10950_All	Unigene10734_All	Unigene1087_All	Unigene11079_All		Unigene12271_All	Unigene14160_All
Unigene11363_All	Unigene1085_All	Unigene10953_All	Unigene10737_All	Unigene10882_All	Unigene11085_All		Unigene12283_All	Unigene14166_All
Unigene11367_All	Unigene10862_All	Unigene10967_All	Unigene10739_All	Unigene10884_All	Unigene11088_All		Unigene12287_All	Unigene14180_All
Unigene11369_All	Unigene10864_All	Unigene10974_All	Unigene10740_All	Unigene10886_All	Unigene1108_All		Unigene12305_All	Unigene14199_All
Unigene1136_All	Unigene10867_All	Unigene10978_All	Unigene10741_All	Unigene10888_All	Unigene11094_All		Unigene12316_All	Unigene14216_All
Unigene11372_All	Unigene10871_All	Unigene1097_All	Unigene10744_All	Unigene10891_All	Unigene11095_All		Unigene12320_All	Unigene1425_All
Unigene11378_All	Unigene1087_All	Unigene10991_All	Unigene10745_All	Unigene10899_All	Unigene11097_All		Unigene12323_All	Unigene14266_All
Unigene11380_All	Unigene10880_All	Unigene10995_All	Unigene10748_All	Unigene10901_All	Unigene1109_All		Unigene12340_All	Unigene14277_All
Unigene11398_All	Unigene10881_All	Unigene1099_All	Unigene1074_All	Unigene10903_All	Unigene11102_All		Unigene12341_All	Unigene14343_All
Unigene11411_All	Unigene10882_All	Unigene109_All	Unigene10752_All	Unigene10906_All	Unigene11105_All		Unigene12352_All	Unigene14377_All
Unigene1141_All	Unigene10886_All	Unigene11000_All	Unigene10755_All	Unigene10908_All	Unigene11106_All		Unigene12353_All	Unigene14417_All
Unigene11424_All	Unigene10888_All	Unigene11002_All	Unigene10760_All	Unigene1090_All	Unigene1110_All		Unigene12357_All	Unigene14426_All
Unigene11427_All	Unigene10891_All	Unigene11008_All	Unigene10761_All	Unigene10919_All	Unigene11114_All		Unigene12366_All	Unigene14451_All
Unigene11428_All	Unigene10895_All	Unigene11011_All	Unigene10762_All	Unigene10920_All	Unigene11117_All		Unigene12368_All	Unigene14507_All
Unigene11435_All	Unigene10896_All	Unigene11026_All	Unigene10765_All	Unigene10922_All	Unigene11119_All		Unigene12375_All	Unigene14526_All
Unigene11436_All	Unigene10897_All	Unigene11027_All	Unigene10776_All	Unigene10925_All	Unigene11123_All		Unigene12379_All	Unigene1453_All
Unigene11442_All	Unigene10901_All	Unigene11033_All	Unigene10778_All	Unigene10928_All	Unigene11131_All		Unigene1238_All	Unigene14546_All
Unigene11444_All	Unigene10903_All	Unigene1103_All	Unigene10787_All	Unigene10929_All	Unigene11134_All		Unigene12400_All	Unigene14581_All
Unigene11445_All	Unigene10906_All	Unigene11042_All	Unigene10788_All	Unigene10930_All	Unigene11146_All		Unigene12403_All	Unigene14588_All
Unigene1144_All	Unigene10907_All	Unigene11043_All	Unigene10790_All	Unigene10934_All	Unigene11147_All		Unigene12410_All	Unigene14593_All
Unigene11451_All	Unigene10908_All	Unigene11044_All	Unigene10791_All	Unigene10935_All	Unigene11149_All		Unigene1242_All	Unigene14597_All
Unigene11452_All	Unigene1090_All	Unigene11045_All	Unigene10794_All	Unigene10938_All	Unigene11151_All		Unigene12446_All	Unigene14614_All
Unigene11466_All	Unigene10916_All	Unigene11050_All	Unigene10799_All	Unigene10940_All	Unigene11152_All		Unigene12449_All	Unigene1461_All
Unigene11472_All	Unigene10918_All	Unigene11051_All	Unigene107_All	Unigene10941_All	Unigene11158_All		Unigene12463_All	Unigene14623_All
Unigene11473_All	Unigene10919_All	Unigene11057_All	Unigene10801_All	Unigene10944_All	Unigene11163_All		Unigene12465_All	Unigene14642_All
Unigene11474_All	Unigene10920_All	Unigene11059_All	Unigene10802_All	Unigene10947_All	Unigene11167_All		Unigene12474_All	Unigene14651_All
Unigene11483_All	Unigene10925_All	Unigene11061_All	Unigene10804_All	Unigene10950_All	Unigene1116_All		Unigene12480_All	Unigene14676_All
Unigene11486_All	Unigene10929_All	Unigene11062_All	Unigene10809_All	Unigene10952_All	Unigene11174_All		Unigene12487_All	Unigene14708_All
Unigene11487_All	Unigene10933_All	Unigene11065_All	Unigene1080_All	Unigene10953_All	Unigene11175_All		Unigene12491_All	Unigene14722_All
Unigene11490_All	Unigene10934_All	Unigene11068_All	Unigene10813_All	Unigene10959_All	Unigene11177_All		Unigene12503_All	Unigene14745_All
Unigene11497_All	Unigene10935_All	Unigene11069_All	Unigene10816_All	Unigene10960_All	Unigene11182_All		Unigene12525_All	Unigene14834_All
Unigene11500_All	Unigene10938_All	Unigene1106_All	Unigene10823_All	Unigene10963_All	Unigene11184_All		Unigene12528_All	Unigene14867_All
Unigene11503_All	Unigene10939_All	Unigene11075_All	Unigene10827_All	Unigene10971_All	Unigene11186_All		Unigene12529_All	Unigene14888_All
Unigene11508_All	Unigene10941_All	Unigene11077_All	Unigene1082_All	Unigene10972_All	Unigene1119_All		Unigene12539_All	Unigene14913_All
Unigene11509_All	Unigene10943_All	Unigene11083_All	Unigene10830_All	Unigene10974_All	Unigene11200_All		Unigene1253_All	Unigene14921_All
Unigene1150_All	Unigene10944_All	Unigene11084_All	Unigene10834_All	Unigene10977_All	Unigene11202_All		Unigene12540_All	Unigene14925_All
Unigene11518_All	Unigene10946_All	Unigene11087_All	Unigene10835_All	Unigene10982_All	Unigene11215_All		Unigene12544_All	Unigene14947_All
Unigene1151_All	Unigene10950_All	Unigene11090_All	Unigene10836_All	Unigene10986_All	Unigene11220_All		Unigene12568_All	Unigene1496_All
Unigene11520_All	Unigene10952_All	Unigene11093_All	Unigene10837_All	Unigene10987_All	Unigene11228_All		Unigene1258_All	Unigene14978_All
Unigene11522_All	Unigene10954_All	Unigene11095_All	Unigene10839_All	Unigene1098_All	Unigene11233_All		Unigene12590_All	Unigene14981_All
Unigene11523_All	Unigene10967_All	Unigene1109_All	Unigene10840_All	Unigene10996_All	Unigene11235_All		Unigene12591_All	Unigene15012_All
Unigene11524_All	Unigene10974_All	Unigene110_All	Unigene10845_All	Unigene10997_All	Unigene11239_All		Unigene12595_All	Unigene15038_All
Unigene11531_All	Unigene1097_All	Unigene11101_All	Unigene10848_All	Unigene10999_All	Unigene11257_All		Unigene12605_All	Unigene15051_All
Unigene11532_All	Unigene10983_All	Unigene11103_All	Unigene1084_All	Unigene1099_All	Unigene11262_All		Unigene12606_All	Unigene1505_All
Unigene11533_All	Unigene10984_All	Unigene11109_All	Unigene10852_All	Unigene11000_All	Unigene11267_All		Unigene12610_All	Unigene15100_All
Unigene11535_All	Unigene10987_All	Unigene11110_All	Unigene10854_All	Unigene11002_All	Unigene11269_All		Unigene12622_All	Unigene15125_All
Unigene1153_All	Unigene10990_All	Unigene11117_All	Unigene10856_All	Unigene11010_All	Unigene11272_All		Unigene12630_All	Unigene15164_All
Unigene11544_All	Unigene10996_All	Unigene11120_All	Unigene10857_All	Unigene11011_All	Unigene11275_All		Unigene12634_All	Unigene15185_All
Unigene11550_All	Unigene10998_All	Unigene11122_All	Unigene1085_All	Unigene11015_All	Unigene11278_All		Unigene12639_All	Unigene15187_All
Unigene11551_All	Unigene10999_All	Unigene11123_All	Unigene10860_All	Unigene11018_All	Unigene1127_All		Unigene12641_All	Unigene1518_All
Unigene11576_All	Unigene1099_All	Unigene11125_All	Unigene10863_All	Unigene11024_All	Unigene11281_All		Unigene12648_All	Unigene15199_All
Unigene11579_All	Unigene109_All	Unigene11128_All	Unigene10864_All	Unigene11027_All	Unigene11282_All		Unigene12656_All	Unigene15258_All
Unigene11582_All	Unigene11003_All	Unigene11129_All	Unigene10866_All	Unigene11030_All	Unigene11284_All		Unigene12662_All	Unigene15275_All
Unigene11587_All	Unigene11007_All	Unigene11133_All	Unigene10867_All	Unigene11031_All	Unigene11286_All		Unigene1266_All	Unigene15280_All
Unigene11591_All	Unigene11008_All	Unigene11135_All	Unigene10868_All	Unigene11033_All	Unigene11287_All		Unigene12671_All	Unigene15299_All
Unigene11592_All	Unigene11011_All	Unigene11138_All	Unigene1086_All	Unigene11034_All	Unigene11288_All		Unigene12681_All	Unigene15300_All
Unigene11593_All	Unigene11014_All	Unigene11140_All	Unigene10871_All	Unigene11036_All	Unigene11292_All		Unigene12683_All	Unigene15305_All
Unigene11595_All	Unigene11015_All	Unigene11141_All	Unigene10873_All	Unigene1103_All	Unigene11293_All		Unigene12688_All	Unigene15310_All
Unigene1159_All	Unigene11021_All	Unigene11149_All	Unigene10877_All	Unigene11042_All	Unigene11298_All		Unigene12692_All	Unigene15323_All
Unigene115_All	Unigene11024_All	Unigene11150_All	Unigene1087_All	Unigene11043_All	Unigene1129_All		Unigene12710_All	Unigene15338_All
Unigene11600_All	Unigene11027_All	Unigene11153_All	Unigene10880_All	Unigene11049_All	Unigene112_All		Unigene1271_All	Unigene15353_All
Unigene11607_All	Unigene11033_All	Unigene11157_All	Unigene10882_All	Unigene11051_All	Unigene11304_All		Unigene12724_All	Unigene15358_All
Unigene11608_All	Unigene1103_All	Unigene11158_All	Unigene10883_All	Unigene11052_All	Unigene11309_All		Unigene12731_All	Unigene15371_All
Unigene11611_All	Unigene11043_All	Unigene11163_All	Unigene10884_All	Unigene11053_All	Unigene1130_All		Unigene12735_All	Unigene15397_All
Unigene1161_All	Unigene11051_All	Unigene11167_All	Unigene10886_All	Unigene11057_All	Unigene11312_All		Unigene12740_All	Unigene15404_All
Unigene11621_All	Unigene11052_All	Unigene11171_All	Unigene10888_All	Unigene11058_All	Unigene11313_All		Unigene12745_All	Unigene15427_All
Unigene11622_All	Unigene11057_All	Unigene11173_All	Unigene10891_All	Unigene11059_All	Unigene11318_All		Unigene12757_All	Unigene15428_All
Unigene11628_All	Unigene11062_All	Unigene11174_All	Unigene10897_All	Unigene1105_All	Unigene1131_All		Unigene1275_All	Unigene15429_All
Unigene11632_All	Unigene11063_All	Unigene11176_All	Unigene10901_All	Unigene11060_All	Unigene11321_All		Unigene12768_All	Unigene1542_All
Unigene1164_All	Unigene11064_All	Unigene11186_All	Unigene10903_All	Unigene11062_All	Unigene11329_All		Unigene1277_All	Unigene15435_All
Unigene11653_All	Unigene11065_All	Unigene11187_All	Unigene10904_All	Unigene11065_All	Unigene11330_All		Unigene12781_All	Unigene15507_All
Unigene11654_All	Unigene11068_All	Unigene11190_All	Unigene10906_All	Unigene11067_All	Unigene11334_All		Unigene12791_All	Unigene15534_All
Unigene11656_All	Unigene11069_All	Unigene11195_All	Unigene10908_All	Unigene1106_All	Unigene11335_All		Unigene12799_All	Unigene1553_All
Unigene11657_All	Unigene1106_All	Unigene11196_All	Unigene1090_All	Unigene11070_All	Unigene11337_All		Unigene12805_All	Unigene15576_All
Unigene11660_All	Unigene11075_All	Unigene11199_All	Unigene10912_All	Unigene11073_All	Unigene11338_All		Unigene12817_All	Unigene15578_All
Unigene11663_All	Unigene11078_All	Unigene1119_All	Unigene10914_All	Unigene11076_All	Unigene11339_All		Unigene12823_All	Unigene15589_All
Unigene11674_All	Unigene1107_All	Unigene11202_All	Unigene10919_All	Unigene11077_All	Unigene11343_All		Unigene12829_All	Unigene155_All
Unigene11675_All	Unigene11083_All	Unigene11206_All	Unigene10920_All	Unigene11079_All	Unigene1134_All		Unigene12832_All	Unigene15609_All
Unigene11677_All	Unigene11084_All	Unigene11209_All	Unigene10925_All	Unigene11083_All	Unigene11352_All		Unigene12834_All	Unigene15621_All
Unigene11678_All	Unigene11086_All	Unigene11211_All	Unigene10929_All	Unigene11084_All	Unigene1135_All		Unigene12837_All	Unigene15625_All
Unigene11686_All	Unigene11087_All	Unigene11213_All	Unigene10933_All	Unigene11085_All	Unigene11362_All		Unigene12838_All	Unigene15643_All
Unigene11695_All	Unigene11090_All	Unigene11216_All	Unigene10934_All	Unigene11088_All	Unigene11367_All		Unigene12846_All	Unigene1567_All
Unigene11701_All	Unigene11091_All	Unigene11221_All	Unigene10935_All	Unigene1108_All	Unigene11368_All		Unigene12847_All	Unigene15680_All
Unigene11703_All	Unigene11095_All	Unigene11223_All	Unigene10938_All	Unigene11090_All	Unigene11369_All		Unigene12849_All	Unigene15695_All
Unigene11706_All	Unigene11099_All	Unigene11224_All	Unigene10940_All	Unigene11092_All	Unigene11372_All		Unigene12853_All	Unigene15697_All
Unigene11707_All	Unigene110_All	Unigene11227_All	Unigene10941_All	Unigene11093_All	Unigene11375_All		Unigene12854_All	Unigene1569_All
Unigene11708_All	Unigene11102_All	Unigene11233_All	Unigene10944_All	Unigene11094_All	Unigene11396_All		Unigene12866_All	Unigene15708_All
Unigene11712_All	Unigene11104_All	Unigene11235_All	Unigene10947_All	Unigene11096_All	Unigene11399_All		Unigene12871_All	Unigene1570_All
Unigene11719_All	Unigene11108_All	Unigene11247_All	Unigene10949_All	Unigene11097_All	Unigene1139_All		Unigene12877_All	Unigene15734_All
Unigene11722_All	Unigene11110_All	Unigene11248_All	Unigene10950_All	Unigene110_All	Unigene113_All		Unigene12878_All	Unigene15745_All
Unigene11728_All	Unigene11112_All	Unigene11249_All	Unigene10952_All	Unigene11101_All	Unigene11405_All		Unigene12883_All	Unigene15750_All
Unigene11732_All	Unigene11115_All	Unigene11252_All	Unigene10953_All	Unigene11102_All	Unigene11407_All		Unigene12904_All	Unigene15752_All
Unigene1173_All	Unigene11117_All	Unigene11254_All	Unigene10954_All	Unigene11103_All	Unigene1140_All		Unigene12913_All	Unigene15769_All
Unigene11741_All	Unigene11118_All	Unigene11255_All	Unigene10959_All	Unigene11106_All	Unigene11411_All		Unigene12920_All	Unigene15828_All
Unigene11748_All	Unigene11120_All	Unigene11257_All	Unigene10960_All	Unigene11109_All	Unigene11414_All		Unigene12922_All	Unigene15842_All
Unigene11755_All	Unigene11123_All	Unigene11260_All	Unigene10963_All	Unigene1110_All	Unigene11415_All		Unigene12931_All	Unigene15859_All
Unigene11762_All	Unigene11128_All	Unigene11261_All	Unigene10966_All	Unigene11110_All	Unigene11427_All		Unigene12944_All	Unigene15861_All
Unigene11795_All	Unigene11129_All	Unigene11267_All	Unigene1096_All	Unigene11112_All	Unigene11428_All		Unigene12949_All	Unigene15877_All
Unigene11799_All	Unigene11132_All	Unigene11269_All	Unigene10971_All	Unigene11114_All	Unigene1142_All		Unigene12950_All	Unigene15889_All
Unigene11801_All	Unigene11134_All	Unigene11270_All	Unigene10972_All	Unigene11117_All	Unigene11431_All		Unigene12973_All	Unigene15907_All
Unigene11802_All	Unigene11136_All	Unigene11272_All	Unigene10973_All	Unigene1111_All	Unigene11432_All		Unigene12975_All	Unigene15910_All
Unigene11809_All	Unigene11141_All	Unigene11275_All	Unigene10974_All	Unigene11120_All	Unigene11433_All		Unigene1297_All	Unigene15932_All
Unigene11810_All	Unigene11149_All	Unigene11276_All	Unigene10976_All	Unigene11122_All	Unigene11435_All		Unigene12998_All	Unigene15942_All
Unigene11815_All	Unigene1114_All	Unigene11282_All	Unigene10977_All	Unigene11123_All	Unigene11445_All		Unigene13002_All	Unigene15950_All
Unigene11818_All	Unigene11150_All	Unigene11286_All	Unigene10979_All	Unigene11125_All	Unigene11450_All		Unigene13003_All	Unigene15953_All
Unigene11820_All	Unigene11151_All	Unigene11287_All	Unigene10986_All	Unigene11128_All	Unigene11453_All		Unigene13010_All	Unigene16028_All
Unigene11824_All	Unigene11157_All	Unigene1128_All	Unigene10987_All	Unigene11129_All	Unigene11461_All		Unigene13012_All	Unigene16036_All
Unigene11829_All	Unigene11163_All	Unigene11293_All	Unigene10988_All	Unigene11131_All	Unigene11463_All		Unigene13023_All	Unigene16044_All
Unigene11834_All	Unigene11164_All	Unigene11296_All	Unigene1098_All	Unigene11132_All	Unigene11466_All		Unigene13024_All	Unigene16063_All
Unigene11835_All	Unigene11165_All	Unigene11297_All	Unigene10990_All	Unigene11134_All	Unigene11469_All		Unigene13037_All	Unigene16066_All
Unigene1183_All	Unigene11171_All	Unigene112_All	Unigene10995_All	Unigene11138_All	Unigene11472_All		Unigene13040_All	Unigene16068_All
Unigene11841_All	Unigene11176_All	Unigene11302_All	Unigene10998_All	Unigene11140_All	Unigene11479_All		Unigene13046_All	Unigene16080_All
Unigene11848_All	Unigene11186_All	Unigene11304_All	Unigene10999_All	Unigene11141_All	Unigene1147_All		Unigene13051_All	Unigene16090_All
Unigene1184_All	Unigene11187_All	Unigene11307_All	Unigene1099_All	Unigene11146_All	Unigene11487_All		Unigene13054_All	Unigene16141_All
Unigene11851_All	Unigene11190_All	Unigene11309_All	Unigene109_All	Unigene11147_All	Unigene11491_All		Unigene13069_All	Unigene16152_All
Unigene11852_All	Unigene1119_All	Unigene1130_All	Unigene11002_All	Unigene11149_All	Unigene11493_All		Unigene13077_All	Unigene16181_All
Unigene11853_All	Unigene11206_All	Unigene11310_All	Unigene11003_All	Unigene11150_All	Unigene11494_All		Unigene13088_All	Unigene16190_All
Unigene11861_All	Unigene11207_All	Unigene11314_All	Unigene11005_All	Unigene11151_All	Unigene11497_All		Unigene13092_All	Unigene16194_All
Unigene11874_All	Unigene11211_All	Unigene11316_All	Unigene11006_All	Unigene11153_All	Unigene11499_All		Unigene13105_All	Unigene16199_All
Unigene11894_All	Unigene11213_All	Unigene11318_All	Unigene11007_All	Unigene11156_All	Unigene11502_All		Unigene13110_All	Unigene16208_All
Unigene11897_All	Unigene11216_All	Unigene11320_All	Unigene11010_All	Unigene11157_All	Unigene11507_All		Unigene13117_All	Unigene16228_All
Unigene11898_All	Unigene11221_All	Unigene11321_All	Unigene11015_All	Unigene11158_All	Unigene11511_All		Unigene13121_All	Unigene16244_All
Unigene11901_All	Unigene11224_All	Unigene11326_All	Unigene11018_All	Unigene11161_All	Unigene11522_All		Unigene13128_All	Unigene16276_All
Unigene11902_All	Unigene11226_All	Unigene11327_All	Unigene11019_All	Unigene11163_All	Unigene11525_All		Unigene13132_All	Unigene1627_All
Unigene11907_All	Unigene11227_All	Unigene11328_All	Unigene11021_All	Unigene11164_All	Unigene11550_All		Unigene13139_All	Unigene16286_All
Unigene11910_All	Unigene11232_All	Unigene11329_All	Unigene11026_All	Unigene11167_All	Unigene11551_All		Unigene13145_All	Unigene16300_All
Unigene11912_All	Unigene11233_All	Unigene11336_All	Unigene11027_All	Unigene1116_All	Unigene11558_All		Unigene13149_All	Unigene16331_All
Unigene11915_All	Unigene11243_All	Unigene11337_All	Unigene11030_All	Unigene11170_All	Unigene11562_All		Unigene13152_All	Unigene16347_All
Unigene11919_All	Unigene11246_All	Unigene11339_All	Unigene11031_All	Unigene11171_All	Unigene11563_All		Unigene13155_All	Unigene1634_All
Unigene11932_All	Unigene11247_All	Unigene11343_All	Unigene11033_All	Unigene11172_All	Unigene11564_All		Unigene13168_All	Unigene16352_All
Unigene11938_All	Unigene11249_All	Unigene11348_All	Unigene11034_All	Unigene11173_All	Unigene11567_All		Unigene13174_All	Unigene16356_All
Unigene11939_All	Unigene11256_All	Unigene11352_All	Unigene11035_All	Unigene11174_All	Unigene11568_All		Unigene13195_All	Unigene16362_All
Unigene11944_All	Unigene11258_All	Unigene11354_All	Unigene11036_All	Unigene11175_All	Unigene11569_All		Unigene13198_All	Unigene16370_All
Unigene11947_All	Unigene1125_All	Unigene11361_All	Unigene11039_All	Unigene11176_All	Unigene11570_All		Unigene13200_All	Unigene1638_All
Unigene11949_All	Unigene11260_All	Unigene11363_All	Unigene1103_All	Unigene11177_All	Unigene11579_All		Unigene13210_All	Unigene16397_All
Unigene11955_All	Unigene11261_All	Unigene11365_All	Unigene11040_All	Unigene11178_All	Unigene11582_All		Unigene13211_All	Unigene16408_All
Unigene11967_All	Unigene11267_All	Unigene11369_All	Unigene11042_All	Unigene11184_All	Unigene11586_All		Unigene13216_All	Unigene16409_All
Unigene11970_All	Unigene11269_All	Unigene11370_All	Unigene11043_All	Unigene11185_All	Unigene11588_All		Unigene13220_All	Unigene16421_All
Unigene11973_All	Unigene1126_All	Unigene11372_All	Unigene11044_All	Unigene11187_All	Unigene1158_All		Unigene13227_All	Unigene16453_All
Unigene11977_All	Unigene11270_All	Unigene11374_All	Unigene11046_All	Unigene11188_All	Unigene11590_All		Unigene13239_All	Unigene16465_All
Unigene11979_All	Unigene11275_All	Unigene11379_All	Unigene11049_All	Unigene11190_All	Unigene11593_All		Unigene13241_All	Unigene16506_All
Unigene11990_All	Unigene11278_All	Unigene11380_All	Unigene11051_All	Unigene11196_All	Unigene11596_All		Unigene13246_All	Unigene16509_All
Unigene11994_All	Unigene11281_All	Unigene11382_All	Unigene11052_All	Unigene11198_All	Unigene1159_All		Unigene13248_All	Unigene16512_All
Unigene11997_All	Unigene11287_All	Unigene11383_All	Unigene11053_All	Unigene11199_All	Unigene115_All		Unigene13253_All	Unigene16520_All
Unigene12004_All	Unigene11296_All	Unigene11384_All	Unigene11054_All	Unigene11200_All	Unigene11602_All		Unigene13263_All	Unigene16524_All
Unigene12009_All	Unigene11297_All	Unigene11385_All	Unigene11057_All	Unigene11202_All	Unigene11603_All		Unigene13267_All	Unigene16530_All
Unigene12011_All	Unigene112_All	Unigene11389_All	Unigene11058_All	Unigene11206_All	Unigene11609_All		Unigene13276_All	Unigene16545_All
Unigene12012_All	Unigene11300_All	Unigene11393_All	Unigene11061_All	Unigene11210_All	Unigene1161_All		Unigene13281_All	Unigene16548_All
Unigene12015_All	Unigene11302_All	Unigene113_All	Unigene11062_All	Unigene11211_All	Unigene11621_All		Unigene13285_All	Unigene16558_All
Unigene12016_All	Unigene11306_All	Unigene11402_All	Unigene11064_All	Unigene11215_All	Unigene11622_All		Unigene13292_All	Unigene16602_All
Unigene12024_All	Unigene11307_All	Unigene11409_All	Unigene11065_All	Unigene11216_All	Unigene11623_All		Unigene13293_All	Unigene16607_All
Unigene12025_All	Unigene11308_All	Unigene11411_All	Unigene11067_All	Unigene11218_All	Unigene11626_All		Unigene13314_All	Unigene16676_All
Unigene12028_All	Unigene11309_All	Unigene11422_All	Unigene11069_All	Unigene11219_All	Unigene11627_All		Unigene13330_All	Unigene16683_All
Unigene1202_All	Unigene1130_All	Unigene11424_All	Unigene1106_All	Unigene11220_All	Unigene11629_All		Unigene13336_All	Unigene16731_All
Unigene12045_All	Unigene11310_All	Unigene11428_All	Unigene11073_All	Unigene11221_All	Unigene11637_All		Unigene13337_All	Unigene1674_All
Unigene12051_All	Unigene11312_All	Unigene1142_All	Unigene11075_All	Unigene11222_All	Unigene11646_All		Unigene13357_All	Unigene16751_All
Unigene12053_All	Unigene11313_All	Unigene11436_All	Unigene11076_All	Unigene11223_All	Unigene1164_All		Unigene13360_All	Unigene16800_All
Unigene12058_All	Unigene11316_All	Unigene11438_All	Unigene11077_All	Unigene11224_All	Unigene11651_All		Unigene13364_All	Unigene16819_All
Unigene12059_All	Unigene11326_All	Unigene11445_All	Unigene11079_All	Unigene11227_All	Unigene11656_All		Unigene13373_All	Unigene16832_All
Unigene1205_All	Unigene11327_All	Unigene11448_All	Unigene1107_All	Unigene11228_All	Unigene11663_All		Unigene13375_All	Unigene16843_All
Unigene12063_All	Unigene11328_All	Unigene11450_All	Unigene11083_All	Unigene11230_All	Unigene11668_All		Unigene13381_All	Unigene16871_All
Unigene12067_All	Unigene11331_All	Unigene11456_All	Unigene11084_All	Unigene11235_All	Unigene11670_All		Unigene13382_All	Unigene16921_All
Unigene12069_All	Unigene11335_All	Unigene11459_All	Unigene11085_All	Unigene11239_All	Unigene11675_All		Unigene13389_All	Unigene16926_All
Unigene12072_All	Unigene11339_All	Unigene11462_All	Unigene11086_All	Unigene11247_All	Unigene11679_All		Unigene13394_All	Unigene1693_All
Unigene12075_All	Unigene11343_All	Unigene11465_All	Unigene11087_All	Unigene11248_All	Unigene1167_All		Unigene13400_All	Unigene16968_All
Unigene12078_All	Unigene11352_All	Unigene11466_All	Unigene11088_All	Unigene11249_All	Unigene11680_All		Unigene13402_All	Unigene16972_All
Unigene12086_All	Unigene11354_All	Unigene11469_All	Unigene1108_All	Unigene11252_All	Unigene11683_All		Unigene13411_All	Unigene17052_All
Unigene12087_All	Unigene11355_All	Unigene11471_All	Unigene11090_All	Unigene11254_All	Unigene11686_All		Unigene13425_All	Unigene17054_All
Unigene12101_All	Unigene11365_All	Unigene11472_All	Unigene11091_All	Unigene11255_All	Unigene11689_All		Unigene13436_All	Unigene17062_All
Unigene12107_All	Unigene11367_All	Unigene11473_All	Unigene11094_All	Unigene11256_All	Unigene11690_All		Unigene13453_All	Unigene17084_All
Unigene12109_All	Unigene11370_All	Unigene11478_All	Unigene11095_All	Unigene11257_All	Unigene11695_All		Unigene13456_All	Unigene17093_All
Unigene12117_All	Unigene11374_All	Unigene11481_All	Unigene11097_All	Unigene11260_All	Unigene11701_All		Unigene13471_All	Unigene17097_All
Unigene12119_All	Unigene11378_All	Unigene11482_All	Unigene11099_All	Unigene11261_All	Unigene11702_All		Unigene13482_All	Unigene17100_All
Unigene12122_All	Unigene11379_All	Unigene11483_All	Unigene1109_All	Unigene11262_All	Unigene11706_All		Unigene13485_All	Unigene17108_All
Unigene12125_All	Unigene11389_All	Unigene11487_All	Unigene110_All	Unigene11267_All	Unigene1171_All		Unigene13490_All	Unigene17110_All
Unigene12129_All	Unigene1138_All	Unigene11493_All	Unigene11101_All	Unigene11269_All	Unigene11723_All		Unigene13492_All	Unigene1712_All
Unigene1212_All	Unigene11393_All	Unigene11497_All	Unigene11102_All	Unigene1126_All	Unigene11725_All		Unigene13504_All	Unigene17130_All
Unigene12135_All	Unigene11394_All	Unigene11498_All	Unigene11103_All	Unigene11270_All	Unigene11731_All		Unigene13505_All	Unigene17142_All
Unigene12136_All	Unigene11398_All	Unigene11508_All	Unigene11104_All	Unigene11272_All	Unigene11733_All		Unigene13506_All	Unigene17147_All
Unigene1213_All	Unigene113_All	Unigene11509_All	Unigene11105_All	Unigene11273_All	Unigene11737_All		Unigene13510_All	Unigene17161_All
Unigene12146_All	Unigene11409_All	Unigene11519_All	Unigene11106_All	Unigene11274_All	Unigene1173_All		Unigene13515_All	Unigene17200_All
Unigene12154_All	Unigene11420_All	Unigene11520_All	Unigene11108_All	Unigene11275_All	Unigene11743_All		Unigene1351_All	Unigene17214_All
Unigene12156_All	Unigene11422_All	Unigene11523_All	Unigene1110_All	Unigene11276_All	Unigene11748_All		Unigene1352_All	Unigene17216_All
Unigene12157_All	Unigene11427_All	Unigene11526_All	Unigene11112_All	Unigene11277_All	Unigene1174_All		Unigene13531_All	Unigene17228_All
Unigene12163_All	Unigene1142_All	Unigene11529_All	Unigene11114_All	Unigene11278_All	Unigene11751_All		Unigene13535_All	Unigene17248_All
Unigene12172_All	Unigene11432_All	Unigene11530_All	Unigene11115_All	Unigene1127_All	Unigene11752_All		Unigene13541_All	Unigene17252_All
Unigene12179_All	Unigene11435_All	Unigene11533_All	Unigene11117_All	Unigene11281_All	Unigene11756_All		Unigene13555_All	Unigene17260_All
Unigene12182_All	Unigene11436_All	Unigene11534_All	Unigene11118_All	Unigene11282_All	Unigene11759_All		Unigene13557_All	Unigene17277_All
Unigene12184_All	Unigene11440_All	Unigene11535_All	Unigene11119_All	Unigene11283_All	Unigene11761_All		Unigene13558_All	Unigene17278_All
Unigene12186_All	Unigene11442_All	Unigene11537_All	Unigene1111_All	Unigene11284_All	Unigene11768_All		Unigene13559_All	Unigene17292_All
Unigene12199_All	Unigene1144_All	Unigene11538_All	Unigene11120_All	Unigene11286_All	Unigene1176_All		Unigene13566_All	Unigene17325_All
Unigene1219_All	Unigene11450_All	Unigene11539_All	Unigene11123_All	Unigene11287_All	Unigene11777_All		Unigene13572_All	Unigene17326_All
Unigene12205_All	Unigene11461_All	Unigene1153_All	Unigene11125_All	Unigene11289_All	Unigene1177_All		Unigene13575_All	Unigene17330_All
Unigene12207_All	Unigene11463_All	Unigene11547_All	Unigene11128_All	Unigene11292_All	Unigene11780_All		Unigene13581_All	Unigene17346_All
Unigene12210_All	Unigene11465_All	Unigene11550_All	Unigene11129_All	Unigene11293_All	Unigene11782_All		Unigene13582_All	Unigene17348_All
Unigene12217_All	Unigene11469_All	Unigene11551_All	Unigene11131_All	Unigene11296_All	Unigene11787_All		Unigene13584_All	Unigene17355_All
Unigene12229_All	Unigene11471_All	Unigene11553_All	Unigene11136_All	Unigene11297_All	Unigene1178_All		Unigene13603_All	Unigene17366_All
Unigene12230_All	Unigene11474_All	Unigene11556_All	Unigene11141_All	Unigene1129_All	Unigene11790_All		Unigene13605_All	Unigene17367_All
Unigene12233_All	Unigene11478_All	Unigene11557_All	Unigene11142_All	Unigene112_All	Unigene11794_All		Unigene13610_All	Unigene17421_All
Unigene12234_All	Unigene1147_All	Unigene11558_All	Unigene11144_All	Unigene11301_All	Unigene11801_All		Unigene13613_All	Unigene17441_All
Unigene12236_All	Unigene11480_All	Unigene11559_All	Unigene11146_All	Unigene11304_All	Unigene11805_All		Unigene13614_All	Unigene17442_All
Unigene1223_All	Unigene11481_All	Unigene11562_All	Unigene11147_All	Unigene11307_All	Unigene1180_All		Unigene13616_All	Unigene17446_All
Unigene12242_All	Unigene11482_All	Unigene11563_All	Unigene11149_All	Unigene11308_All	Unigene11813_All		Unigene13622_All	Unigene17451_All
Unigene12248_All	Unigene11486_All	Unigene11565_All	Unigene11150_All	Unigene1130_All	Unigene11815_All		Unigene13628_All	Unigene17455_All
Unigene12254_All	Unigene11487_All	Unigene11566_All	Unigene11151_All	Unigene11310_All	Unigene11816_All		Unigene13649_All	Unigene17463_All
Unigene12255_All	Unigene11488_All	Unigene11567_All	Unigene11156_All	Unigene11314_All	Unigene11826_All		Unigene1364_All	Unigene17487_All
Unigene12256_All	Unigene11489_All	Unigene11570_All	Unigene11158_All	Unigene11316_All	Unigene11832_All		Unigene13656_All	Unigene17504_All
Unigene12262_All	Unigene11493_All	Unigene11574_All	Unigene11163_All	Unigene11319_All	Unigene11833_All		Unigene13667_All	Unigene17515_All
Unigene12263_All	Unigene11497_All	Unigene11576_All	Unigene11164_All	Unigene11321_All	Unigene11834_All		Unigene13674_All	Unigene17516_All
Unigene12264_All	Unigene11498_All	Unigene11578_All	Unigene11167_All	Unigene11322_All	Unigene11836_All		Unigene13680_All	Unigene17529_All
Unigene12269_All	Unigene11506_All	Unigene11579_All	Unigene1116_All	Unigene11326_All	Unigene11838_All		Unigene1369_All	Unigene17558_All
Unigene12270_All	Unigene11508_All	Unigene11581_All	Unigene11171_All	Unigene11327_All	Unigene11851_All		Unigene13700_All	Unigene17574_All
Unigene12283_All	Unigene11513_All	Unigene11586_All	Unigene11174_All	Unigene11328_All	Unigene11853_All		Unigene13706_All	Unigene17607_All
Unigene1228_All	Unigene11518_All	Unigene11592_All	Unigene11176_All	Unigene11329_All	Unigene11868_All		Unigene13713_All	Unigene17612_All
Unigene12290_All	Unigene11519_All	Unigene11593_All	Unigene11177_All	Unigene1132_All	Unigene11872_All		Unigene13716_All	Unigene17617_All
Unigene12292_All	Unigene11522_All	Unigene11594_All	Unigene11185_All	Unigene11330_All	Unigene11874_All		Unigene13717_All	Unigene17644_All
Unigene12296_All	Unigene11524_All	Unigene11595_All	Unigene11190_All	Unigene11334_All	Unigene11876_All		Unigene13721_All	Unigene17651_All
Unigene12301_All	Unigene11526_All	Unigene11598_All	Unigene11196_All	Unigene11336_All	Unigene11892_All		Unigene13724_All	Unigene17662_All
Unigene12308_All	Unigene11529_All	Unigene11601_All	Unigene11198_All	Unigene11337_All	Unigene11893_All		Unigene13729_All	Unigene17674_All
Unigene12311_All	Unigene11530_All	Unigene11603_All	Unigene11202_All	Unigene11338_All	Unigene11899_All		Unigene13735_All	Unigene17679_All
Unigene12312_All	Unigene11531_All	Unigene11608_All	Unigene11205_All	Unigene11339_All	Unigene1189_All		Unigene13738_All	Unigene17682_All
Unigene12317_All	Unigene11534_All	Unigene11611_All	Unigene11206_All	Unigene1134_All	Unigene11903_All		Unigene13744_All	Unigene17699_All
Unigene12333_All	Unigene11537_All	Unigene11614_All	Unigene11210_All	Unigene11352_All	Unigene11907_All		Unigene13745_All	Unigene17711_All
Unigene12334_All	Unigene11539_All	Unigene11619_All	Unigene11211_All	Unigene11354_All	Unigene1190_All		Unigene13749_All	Unigene17723_All
Unigene12342_All	Unigene1153_All	Unigene1161_All	Unigene11216_All	Unigene11359_All	Unigene11910_All		Unigene13759_All	Unigene17741_All
Unigene12344_All	Unigene11544_All	Unigene11623_All	Unigene11218_All	Unigene1135_All	Unigene11914_All		Unigene13772_All	Unigene17760_All
Unigene12351_All	Unigene11547_All	Unigene11629_All	Unigene11221_All	Unigene11361_All	Unigene1191_All		Unigene13776_All	Unigene17779_All
Unigene12357_All	Unigene11553_All	Unigene11632_All	Unigene11224_All	Unigene11362_All	Unigene11925_All		Unigene13779_All	Unigene17810_All
Unigene12359_All	Unigene11555_All	Unigene11633_All	Unigene11226_All	Unigene11365_All	Unigene11928_All		Unigene13781_All	Unigene17816_All
Unigene12372_All	Unigene11556_All	Unigene11634_All	Unigene11227_All	Unigene11367_All	Unigene11929_All		Unigene13793_All	Unigene17832_All
Unigene12375_All	Unigene11557_All	Unigene11641_All	Unigene11228_All	Unigene11368_All	Unigene1192_All		Unigene13802_All	Unigene17836_All
Unigene12377_All	Unigene11562_All	Unigene11648_All	Unigene11232_All	Unigene1136_All	Unigene11933_All		Unigene13807_All	Unigene17848_All
Unigene12381_All	Unigene11565_All	Unigene1164_All	Unigene11234_All	Unigene11372_All	Unigene11939_All		Unigene1380_All	Unigene17861_All
Unigene12385_All	Unigene11567_All	Unigene11651_All	Unigene11235_All	Unigene11375_All	Unigene11947_All		Unigene13819_All	Unigene17866_All
Unigene1238_All	Unigene11570_All	Unigene11652_All	Unigene11243_All	Unigene11378_All	Unigene11951_All		Unigene13827_All	Unigene17878_All
Unigene12390_All	Unigene11577_All	Unigene11658_All	Unigene11247_All	Unigene11379_All	Unigene11953_All		Unigene13830_All	Unigene17887_All
Unigene12408_All	Unigene11581_All	Unigene11659_All	Unigene11249_All	Unigene11382_All	Unigene11955_All		Unigene13839_All	Unigene17912_All
Unigene12411_All	Unigene11582_All	Unigene11660_All	Unigene11251_All	Unigene11383_All	Unigene11960_All		Unigene13842_All	Unigene17914_All
Unigene12415_All	Unigene11598_All	Unigene11666_All	Unigene11252_All	Unigene11389_All	Unigene11964_All		Unigene13845_All	Unigene17917_All
Unigene12417_All	Unigene1159_All	Unigene11667_All	Unigene11257_All	Unigene11393_All	Unigene11966_All		Unigene13848_All	Unigene17920_All
Unigene12424_All	Unigene11601_All	Unigene11668_All	Unigene11258_All	Unigene11395_All	Unigene11967_All		Unigene13859_All	Unigene17945_All
Unigene12431_All	Unigene11603_All	Unigene11670_All	Unigene11260_All	Unigene11396_All	Unigene1196_All		Unigene13862_All	Unigene17966_All
Unigene12437_All	Unigene1160_All	Unigene11671_All	Unigene11261_All	Unigene1139_All	Unigene11970_All		Unigene13865_All	Unigene17986_All
Unigene12442_All	Unigene11617_All	Unigene11675_All	Unigene11267_All	Unigene113_All	Unigene11984_All		Unigene13876_All	Unigene17993_All
Unigene12444_All	Unigene11618_All	Unigene11676_All	Unigene11269_All	Unigene11401_All	Unigene11986_All		Unigene1387_All	Unigene18019_All
Unigene1244_All	Unigene11619_All	Unigene11677_All	Unigene1126_All	Unigene11402_All	Unigene11987_All		Unigene13882_All	Unigene18022_All
Unigene12450_All	Unigene11620_All	Unigene11678_All	Unigene11270_All	Unigene11405_All	Unigene11990_All		Unigene13889_All	Unigene18047_All
Unigene12452_All	Unigene11629_All	Unigene11686_All	Unigene11275_All	Unigene11409_All	Unigene11996_All		Unigene13891_All	Unigene18056_All
Unigene12455_All	Unigene1162_All	Unigene11687_All	Unigene11276_All	Unigene1140_All	Unigene12004_All		Unigene13899_All	Unigene18057_All
Unigene12456_All	Unigene11633_All	Unigene11688_All	Unigene11277_All	Unigene11411_All	Unigene12016_All		Unigene13906_All	Unigene18059_All
Unigene12462_All	Unigene11634_All	Unigene11696_All	Unigene11278_All	Unigene11414_All	Unigene12019_All		Unigene13907_All	Unigene1806_All
Unigene12463_All	Unigene11641_All	Unigene116_All	Unigene11281_All	Unigene11415_All	Unigene1201_All		Unigene13917_All	Unigene1807_All
Unigene12465_All	Unigene11648_All	Unigene11701_All	Unigene11282_All	Unigene11421_All	Unigene12026_All		Unigene13921_All	Unigene18082_All
Unigene12473_All	Unigene11651_All	Unigene11702_All	Unigene11283_All	Unigene11422_All	Unigene1202_All		Unigene13922_All	Unigene18089_All
Unigene12489_All	Unigene11653_All	Unigene11703_All	Unigene11284_All	Unigene11424_All	Unigene12034_All		Unigene13924_All	Unigene18099_All
Unigene12491_All	Unigene11654_All	Unigene11707_All	Unigene11287_All	Unigene11427_All	Unigene12041_All		Unigene13928_All	Unigene18103_All
Unigene12503_All	Unigene11656_All	Unigene11709_All	Unigene11288_All	Unigene11428_All	Unigene12045_All		Unigene13953_All	Unigene18107_All
Unigene12509_All	Unigene11658_All	Unigene11711_All	Unigene1128_All	Unigene11430_All	Unigene12047_All		Unigene13987_All	Unigene18117_All
Unigene1250_All	Unigene11660_All	Unigene11712_All	Unigene11292_All	Unigene11431_All	Unigene12049_All		Unigene13990_All	Unigene18125_All
Unigene12513_All	Unigene11665_All	Unigene11714_All	Unigene11295_All	Unigene11432_All	Unigene12053_All		Unigene13997_All	Unigene18153_All
Unigene12516_All	Unigene11667_All	Unigene11715_All	Unigene11296_All	Unigene11433_All	Unigene1205_All		Unigene14004_All	Unigene1819_All
Unigene12517_All	Unigene11668_All	Unigene11716_All	Unigene11297_All	Unigene11435_All	Unigene12061_All		Unigene14005_All	Unigene18207_All
Unigene12522_All	Unigene11669_All	Unigene11717_All	Unigene1129_All	Unigene11436_All	Unigene12062_All		Unigene14011_All	Unigene18229_All
Unigene12531_All	Unigene11671_All	Unigene11719_All	Unigene112_All	Unigene1143_All	Unigene12064_All		Unigene14012_All	Unigene18244_All
Unigene1253_All	Unigene11674_All	Unigene11722_All	Unigene11304_All	Unigene11448_All	Unigene12071_All		Unigene14027_All	Unigene18247_All
Unigene12541_All	Unigene11676_All	Unigene11725_All	Unigene11306_All	Unigene11450_All	Unigene1207_All		Unigene14040_All	Unigene18274_All
Unigene12543_All	Unigene11678_All	Unigene11726_All	Unigene11307_All	Unigene11451_All	Unigene12086_All		Unigene14042_All	Unigene18300_All
Unigene12545_All	Unigene11687_All	Unigene11728_All	Unigene11308_All	Unigene11453_All	Unigene1208_All		Unigene14065_All	Unigene1832_All
Unigene12547_All	Unigene11688_All	Unigene11730_All	Unigene11309_All	Unigene11456_All	Unigene12091_All		Unigene14067_All	Unigene18331_All
Unigene12549_All	Unigene11692_All	Unigene11732_All	Unigene1130_All	Unigene11462_All	Unigene12092_All		Unigene1407_All	Unigene18333_All
Unigene12552_All	Unigene11696_All	Unigene11733_All	Unigene11310_All	Unigene11463_All	Unigene12093_All		Unigene14080_All	Unigene1833_All
Unigene12554_All	Unigene11701_All	Unigene11737_All	Unigene11314_All	Unigene11465_All	Unigene12095_All		Unigene14082_All	Unigene18342_All
Unigene12562_All	Unigene11702_All	Unigene11741_All	Unigene11319_All	Unigene11466_All	Unigene12096_All		Unigene14104_All	Unigene18344_All
Unigene12565_All	Unigene11703_All	Unigene11742_All	Unigene1131_All	Unigene11469_All	Unigene12102_All		Unigene14107_All	Unigene18345_All
Unigene12570_All	Unigene11706_All	Unigene11743_All	Unigene11321_All	Unigene11470_All	Unigene12105_All		Unigene1410_All	Unigene18348_All
Unigene12571_All	Unigene11707_All	Unigene11744_All	Unigene11322_All	Unigene11471_All	Unigene12113_All		Unigene14114_All	Unigene18376_All
Unigene12581_All	Unigene11708_All	Unigene11745_All	Unigene11326_All	Unigene11472_All	Unigene12117_All		Unigene14116_All	Unigene18380_All
Unigene12588_All	Unigene11709_All	Unigene11750_All	Unigene11327_All	Unigene11473_All	Unigene12118_All		Unigene14122_All	Unigene18390_All
Unigene12591_All	Unigene11711_All	Unigene11751_All	Unigene11328_All	Unigene11476_All	Unigene12119_All		Unigene14123_All	Unigene18427_All
Unigene12594_All	Unigene11714_All	Unigene11754_All	Unigene11329_All	Unigene11478_All	Unigene1211_All		Unigene14132_All	Unigene18429_All
Unigene12595_All	Unigene11715_All	Unigene11755_All	Unigene11330_All	Unigene11479_All	Unigene12122_All		Unigene14140_All	Unigene18431_All
Unigene12596_All	Unigene11716_All	Unigene11757_All	Unigene11331_All	Unigene11481_All	Unigene12125_All		Unigene14142_All	Unigene18439_All
Unigene12601_All	Unigene11717_All	Unigene11767_All	Unigene11336_All	Unigene11482_All	Unigene12126_All		Unigene14148_All	Unigene18465_All
Unigene12602_All	Unigene11726_All	Unigene1176_All	Unigene11337_All	Unigene11483_All	Unigene12127_All		Unigene14154_All	Unigene18475_All
Unigene12608_All	Unigene11731_All	Unigene11772_All	Unigene11338_All	Unigene11487_All	Unigene1212_All		Unigene14155_All	Unigene18486_All
Unigene12614_All	Unigene11733_All	Unigene11773_All	Unigene11339_All	Unigene11490_All	Unigene12134_All		Unigene14160_All	Unigene18496_All
Unigene12615_All	Unigene11737_All	Unigene1177_All	Unigene11346_All	Unigene11491_All	Unigene12135_All		Unigene14165_All	Unigene18501_All
Unigene12616_All	Unigene1173_All	Unigene11780_All	Unigene1134_All	Unigene11494_All	Unigene12137_All		Unigene14181_All	Unigene18513_All
Unigene12623_All	Unigene11742_All	Unigene11784_All	Unigene11350_All	Unigene11497_All	Unigene12139_All		Unigene14186_All	Unigene18515_All
Unigene12635_All	Unigene11748_All	Unigene11786_All	Unigene11352_All	Unigene11499_All	Unigene1213_All		Unigene14201_All	Unigene18546_All
Unigene1263_All	Unigene11750_All	Unigene11787_All	Unigene11354_All	Unigene11508_All	Unigene12141_All		Unigene14210_All	Unigene1856_All
Unigene12642_All	Unigene11751_All	Unigene11799_All	Unigene11359_All	Unigene11509_All	Unigene12142_All		Unigene14214_All	Unigene18586_All
Unigene12643_All	Unigene11755_All	Unigene1179_All	Unigene1135_All	Unigene11511_All	Unigene12145_All		Unigene14226_All	Unigene18596_All
Unigene12645_All	Unigene11762_All	Unigene11801_All	Unigene11361_All	Unigene11517_All	Unigene12146_All		Unigene14234_All	Unigene18605_All
Unigene12648_All	Unigene11767_All	Unigene11804_All	Unigene11362_All	Unigene1151_All	Unigene12148_All		Unigene14243_All	Unigene18623_All
Unigene12651_All	Unigene11769_All	Unigene11808_All	Unigene11365_All	Unigene11520_All	Unigene12149_All		Unigene14250_All	Unigene18639_All
Unigene12666_All	Unigene1176_All	Unigene11809_All	Unigene11368_All	Unigene11522_All	Unigene1214_All		Unigene14256_All	Unigene18648_All
Unigene12668_All	Unigene11770_All	Unigene1180_All	Unigene11369_All	Unigene11524_All	Unigene12150_All		Unigene14277_All	Unigene18667_All
Unigene12671_All	Unigene11772_All	Unigene11810_All	Unigene11378_All	Unigene11525_All	Unigene12157_All		Unigene14280_All	Unigene18671_All
Unigene12683_All	Unigene11773_All	Unigene11815_All	Unigene11379_All	Unigene11527_All	Unigene1215_All		Unigene14283_All	Unigene18680_All
Unigene12688_All	Unigene11775_All	Unigene11816_All	Unigene11383_All	Unigene11529_All	Unigene12164_All		Unigene14308_All	Unigene18691_All
Unigene12691_All	Unigene11777_All	Unigene11818_All	Unigene11386_All	Unigene11530_All	Unigene12166_All		Unigene14319_All	Unigene18715_All
Unigene12697_All	Unigene1177_All	Unigene11820_All	Unigene1138_All	Unigene11531_All	Unigene12176_All		Unigene14323_All	Unigene18718_All
Unigene12698_All	Unigene11780_All	Unigene11822_All	Unigene11393_All	Unigene11533_All	Unigene12182_All		Unigene14324_All	Unigene1871_All
Unigene12700_All	Unigene11787_All	Unigene11831_All	Unigene11394_All	Unigene11535_All	Unigene12190_All		Unigene14341_All	Unigene18725_All
Unigene12712_All	Unigene1178_All	Unigene11832_All	Unigene11395_All	Unigene11537_All	Unigene12192_All		Unigene14343_All	Unigene18732_All
Unigene1271_All	Unigene11795_All	Unigene11837_All	Unigene11396_All	Unigene11539_All	Unigene12193_All		Unigene14350_All	Unigene18743_All
Unigene12728_All	Unigene11799_All	Unigene11839_All	Unigene11398_All	Unigene1153_All	Unigene12194_All		Unigene14352_All	Unigene1874_All
Unigene1272_All	Unigene1179_All	Unigene11848_All	Unigene113_All	Unigene11542_All	Unigene12199_All		Unigene14359_All	Unigene18750_All
Unigene12734_All	Unigene11801_All	Unigene11852_All	Unigene11401_All	Unigene11543_All	Unigene12203_All		Unigene14365_All	Unigene18752_All
Unigene12742_All	Unigene11802_All	Unigene11853_All	Unigene11404_All	Unigene11547_All	Unigene12210_All		Unigene14377_All	Unigene18796_All
Unigene12749_All	Unigene11804_All	Unigene11855_All	Unigene11409_All	Unigene11548_All	Unigene12218_All		Unigene14398_All	Unigene18797_All
Unigene12750_All	Unigene11805_All	Unigene11857_All	Unigene1140_All	Unigene11550_All	Unigene12219_All		Unigene14399_All	Unigene18798_All
Unigene12763_All	Unigene11816_All	Unigene11862_All	Unigene11411_All	Unigene11551_All	Unigene12224_All		Unigene14401_All	Unigene18847_All
Unigene12766_All	Unigene11818_All	Unigene11866_All	Unigene11414_All	Unigene11552_All	Unigene12231_All		Unigene14404_All	Unigene18851_All
Unigene12767_All	Unigene11822_All	Unigene11877_All	Unigene1141_All	Unigene11553_All	Unigene12235_All		Unigene14407_All	Unigene18859_All
Unigene1276_All	Unigene11824_All	Unigene1187_All	Unigene11422_All	Unigene11555_All	Unigene12236_All		Unigene14410_All	Unigene18869_All
Unigene12772_All	Unigene11832_All	Unigene11880_All	Unigene11428_All	Unigene11556_All	Unigene12238_All		Unigene14412_All	Unigene18875_All
Unigene12776_All	Unigene11836_All	Unigene11882_All	Unigene1142_All	Unigene11557_All	Unigene12239_All		Unigene14437_All	Unigene18881_All
Unigene12794_All	Unigene11837_All	Unigene11887_All	Unigene11432_All	Unigene11558_All	Unigene1223_All		Unigene14459_All	Unigene18889_All
Unigene12805_All	Unigene11839_All	Unigene11890_All	Unigene11433_All	Unigene1155_All	Unigene12240_All		Unigene14463_All	Unigene18904_All
Unigene12811_All	Unigene1183_All	Unigene11891_All	Unigene11436_All	Unigene11562_All	Unigene12242_All		Unigene14464_All	Unigene18908_All
Unigene12818_All	Unigene11841_All	Unigene11893_All	Unigene1143_All	Unigene11563_All	Unigene12243_All		Unigene14465_All	Unigene18910_All
Unigene12827_All	Unigene11843_All	Unigene11894_All	Unigene11440_All	Unigene11564_All	Unigene12245_All		Unigene14489_All	Unigene18927_All
Unigene12829_All	Unigene1184_All	Unigene11902_All	Unigene11444_All	Unigene11565_All	Unigene12250_All		Unigene1449_All	Unigene18949_All
Unigene1282_All	Unigene11851_All	Unigene11906_All	Unigene11445_All	Unigene11568_All	Unigene12256_All		Unigene14507_All	Unigene18965_All
Unigene12830_All	Unigene11857_All	Unigene11907_All	Unigene11446_All	Unigene11570_All	Unigene12258_All		Unigene14511_All	Unigene1898_All
Unigene12838_All	Unigene11862_All	Unigene11909_All	Unigene11448_All	Unigene11574_All	Unigene1225_All		Unigene14514_All	Unigene19007_All
Unigene12848_All	Unigene11866_All	Unigene11911_All	Unigene1144_All	Unigene11576_All	Unigene12261_All		Unigene14516_All	Unigene19009_All
Unigene12855_All	Unigene11868_All	Unigene11912_All	Unigene11450_All	Unigene1157_All	Unigene12262_All		Unigene14520_All	Unigene1900_All
Unigene12858_All	Unigene11870_All	Unigene11918_All	Unigene11453_All	Unigene11582_All	Unigene12269_All		Unigene14529_All	Unigene19013_All
Unigene12861_All	Unigene11874_All	Unigene11920_All	Unigene11456_All	Unigene11586_All	Unigene12271_All		Unigene14540_All	Unigene19016_All
Unigene12865_All	Unigene11877_All	Unigene11922_All	Unigene11462_All	Unigene11588_All	Unigene12279_All		Unigene14546_All	Unigene19019_All
Unigene1286_All	Unigene1187_All	Unigene11923_All	Unigene11463_All	Unigene11589_All	Unigene12280_All		Unigene14551_All	Unigene19026_All
Unigene12874_All	Unigene11882_All	Unigene11926_All	Unigene11465_All	Unigene1158_All	Unigene1228_All		Unigene14565_All	Unigene19040_All
Unigene12887_All	Unigene11887_All	Unigene11928_All	Unigene11466_All	Unigene11590_All	Unigene12291_All		Unigene14568_All	Unigene19048_All
Unigene12889_All	Unigene11890_All	Unigene1192_All	Unigene11469_All	Unigene11592_All	Unigene12292_All		Unigene14577_All	Unigene19055_All
Unigene12893_All	Unigene11897_All	Unigene11930_All	Unigene11470_All	Unigene11594_All	Unigene12298_All		Unigene14579_All	Unigene19060_All
Unigene12894_All	Unigene1189_All	Unigene11932_All	Unigene11471_All	Unigene11596_All	Unigene1229_All		Unigene14582_All	Unigene19089_All
Unigene12898_All	Unigene11901_All	Unigene11939_All	Unigene11474_All	Unigene11597_All	Unigene12305_All		Unigene14587_All	Unigene1908_All
Unigene12899_All	Unigene11903_All	Unigene11944_All	Unigene11476_All	Unigene11598_All	Unigene12308_All		Unigene1458_All	Unigene19095_All
Unigene12905_All	Unigene11906_All	Unigene11947_All	Unigene11478_All	Unigene1159_All	Unigene12311_All		Unigene14593_All	Unigene19110_All
Unigene12906_All	Unigene11909_All	Unigene11949_All	Unigene11479_All	Unigene115_All	Unigene1231_All		Unigene14597_All	Unigene19151_All
Unigene1290_All	Unigene11918_All	Unigene11951_All	Unigene11481_All	Unigene11601_All	Unigene12321_All		Unigene14606_All	Unigene19185_All
Unigene12910_All	Unigene11919_All	Unigene11953_All	Unigene11482_All	Unigene11603_All	Unigene12330_All		Unigene1460_All	Unigene19186_All
Unigene1291_All	Unigene11923_All	Unigene11957_All	Unigene11483_All	Unigene11608_All	Unigene12334_All		Unigene14619_All	Unigene19190_All
Unigene12924_All	Unigene11926_All	Unigene11961_All	Unigene11484_All	Unigene11609_All	Unigene12336_All		Unigene14623_All	Unigene19222_All
Unigene12931_All	Unigene11928_All	Unigene11963_All	Unigene11487_All	Unigene11611_All	Unigene12337_All		Unigene14628_All	Unigene19242_All
Unigene12932_All	Unigene1192_All	Unigene11964_All	Unigene11494_All	Unigene11612_All	Unigene12342_All		Unigene14640_All	Unigene19251_All
Unigene12936_All	Unigene11930_All	Unigene11965_All	Unigene11495_All	Unigene11614_All	Unigene12344_All		Unigene14644_All	Unigene19256_All
Unigene12941_All	Unigene11931_All	Unigene11970_All	Unigene11497_All	Unigene11617_All	Unigene12349_All		Unigene14662_All	Unigene19289_All
Unigene12947_All	Unigene11939_All	Unigene11973_All	Unigene11498_All	Unigene11618_All	Unigene12351_All		Unigene14676_All	Unigene19293_All
Unigene1294_All	Unigene11947_All	Unigene11977_All	Unigene11502_All	Unigene11619_All	Unigene12353_All		Unigene14680_All	Unigene19297_All
Unigene12958_All	Unigene11952_All	Unigene11978_All	Unigene11506_All	Unigene11621_All	Unigene12356_All		Unigene14692_All	Unigene1929_All
Unigene12962_All	Unigene11955_All	Unigene11979_All	Unigene11508_All	Unigene11622_All	Unigene1235_All		Unigene14698_All	Unigene19302_All
Unigene12965_All	Unigene11957_All	Unigene11982_All	Unigene1150_All	Unigene11623_All	Unigene12360_All		Unigene14706_All	Unigene19326_All
Unigene12968_All	Unigene1195_All	Unigene11986_All	Unigene11511_All	Unigene11626_All	Unigene12361_All		Unigene14708_All	Unigene19327_All
Unigene12973_All	Unigene11963_All	Unigene11988_All	Unigene11513_All	Unigene11627_All	Unigene12364_All		Unigene14713_All	Unigene19330_All
Unigene12975_All	Unigene11964_All	Unigene11990_All	Unigene11518_All	Unigene11628_All	Unigene12367_All		Unigene14722_All	Unigene1934_All
Unigene12976_All	Unigene1196_All	Unigene11993_All	Unigene11519_All	Unigene11629_All	Unigene12369_All		Unigene14723_All	Unigene19359_All
Unigene12978_All	Unigene11978_All	Unigene11997_All	Unigene11522_All	Unigene11632_All	Unigene12376_All		Unigene14735_All	Unigene19380_All
Unigene12983_All	Unigene11986_All	Unigene11999_All	Unigene11525_All	Unigene11636_All	Unigene12378_All		Unigene14740_All	Unigene19387_All
Unigene12984_All	Unigene11988_All	Unigene12001_All	Unigene11526_All	Unigene11641_All	Unigene12382_All		Unigene14742_All	Unigene19413_All
Unigene12986_All	Unigene11999_All	Unigene12007_All	Unigene11527_All	Unigene11646_All	Unigene12385_All		Unigene14746_All	Unigene19415_All
Unigene12990_All	Unigene12000_All	Unigene12008_All	Unigene11529_All	Unigene11648_All	Unigene12387_All		Unigene14753_All	Unigene19418_All
Unigene13008_All	Unigene12001_All	Unigene12009_All	Unigene11530_All	Unigene11651_All	Unigene12393_All		Unigene14758_All	Unigene19434_All
Unigene13009_All	Unigene12005_All	Unigene12011_All	Unigene11534_All	Unigene11658_All	Unigene12394_All		Unigene14770_All	Unigene19445_All
Unigene1300_All	Unigene12007_All	Unigene12012_All	Unigene11537_All	Unigene11663_All	Unigene12404_All		Unigene14781_All	Unigene19449_All
Unigene13012_All	Unigene12011_All	Unigene12013_All	Unigene11539_All	Unigene11664_All	Unigene12406_All		Unigene14784_All	Unigene19456_All
Unigene13019_All	Unigene12012_All	Unigene12014_All	Unigene11544_All	Unigene11665_All	Unigene12407_All		Unigene14786_All	Unigene19459_All
Unigene1301_All	Unigene12013_All	Unigene12015_All	Unigene11547_All	Unigene11666_All	Unigene12408_All		Unigene14797_All	Unigene19467_All
Unigene13027_All	Unigene12015_All	Unigene12016_All	Unigene11548_All	Unigene11667_All	Unigene12414_All		Unigene14842_All	Unigene19469_All
Unigene13045_All	Unigene12016_All	Unigene12021_All	Unigene11549_All	Unigene11668_All	Unigene1242_All		Unigene14850_All	Unigene19470_All
Unigene13046_All	Unigene12030_All	Unigene12024_All	Unigene11550_All	Unigene11670_All	Unigene12439_All		Unigene14856_All	Unigene19483_All
Unigene13060_All	Unigene12032_All	Unigene12025_All	Unigene11551_All	Unigene11671_All	Unigene1243_All		Unigene14864_All	Unigene19485_All
Unigene13065_All	Unigene12035_All	Unigene12028_All	Unigene11552_All	Unigene11675_All	Unigene12442_All		Unigene14867_All	Unigene19491_All
Unigene13068_All	Unigene12037_All	Unigene12030_All	Unigene11553_All	Unigene11676_All	Unigene12448_All		Unigene1487_All	Unigene19494_All
Unigene13071_All	Unigene12042_All	Unigene12034_All	Unigene11555_All	Unigene11677_All	Unigene12449_All		Unigene14887_All	Unigene19507_All
Unigene13075_All	Unigene12045_All	Unigene12035_All	Unigene11556_All	Unigene11678_All	Unigene12453_All		Unigene14888_All	Unigene1950_All
Unigene1307_All	Unigene12047_All	Unigene12037_All	Unigene11557_All	Unigene11679_All	Unigene12454_All		Unigene14891_All	Unigene19514_All
Unigene13081_All	Unigene12049_All	Unigene12042_All	Unigene11558_All	Unigene1167_All	Unigene12455_All		Unigene14904_All	Unigene19520_All
Unigene13087_All	Unigene1204_All	Unigene12051_All	Unigene1155_All	Unigene11680_All	Unigene12462_All		Unigene14912_All	Unigene19528_All
Unigene13088_All	Unigene12053_All	Unigene12057_All	Unigene11562_All	Unigene11682_All	Unigene12464_All		Unigene14913_All	Unigene19542_All
Unigene13091_All	Unigene12059_All	Unigene12059_All	Unigene11563_All	Unigene11683_All	Unigene12466_All		Unigene14916_All	Unigene19543_All
Unigene13096_All	Unigene1205_All	Unigene1205_All	Unigene11564_All	Unigene11684_All	Unigene12473_All		Unigene14918_All	Unigene19572_All
Unigene13098_All	Unigene12073_All	Unigene12063_All	Unigene11565_All	Unigene11686_All	Unigene12479_All		Unigene14925_All	Unigene19577_All
Unigene1309_All	Unigene12078_All	Unigene12067_All	Unigene11568_All	Unigene11687_All	Unigene12481_All		Unigene14927_All	Unigene19589_All
Unigene13105_All	Unigene1207_All	Unigene12068_All	Unigene11570_All	Unigene11688_All	Unigene12482_All		Unigene14933_All	Unigene19592_All
Unigene13110_All	Unigene1208_All	Unigene1206_All	Unigene11574_All	Unigene11689_All	Unigene12487_All		Unigene14936_All	Unigene19598_All
Unigene13114_All	Unigene12092_All	Unigene12072_All	Unigene11577_All	Unigene11690_All	Unigene12488_All		Unigene14949_All	Unigene19619_All
Unigene13118_All	Unigene12098_All	Unigene12073_All	Unigene11579_All	Unigene11692_All	Unigene12494_All		Unigene14951_All	Unigene19650_All
Unigene13119_All	Unigene12112_All	Unigene12074_All	Unigene1157_All	Unigene11695_All	Unigene12496_All		Unigene14952_All	Unigene19654_All
Unigene13125_All	Unigene12113_All	Unigene1207_All	Unigene11581_All	Unigene11696_All	Unigene12499_All		Unigene14981_All	Unigene19674_All
Unigene13126_All	Unigene12114_All	Unigene12083_All	Unigene11582_All	Unigene1169_All	Unigene124_All		Unigene14984_All	Unigene19678_All
Unigene1312_All	Unigene12117_All	Unigene12087_All	Unigene11586_All	Unigene116_All	Unigene12502_All		Unigene14993_All	Unigene19703_All
Unigene13133_All	Unigene12118_All	Unigene1208_All	Unigene11587_All	Unigene11701_All	Unigene12508_All		Unigene14994_All	Unigene19705_All
Unigene13134_All	Unigene12126_All	Unigene12092_All	Unigene11588_All	Unigene11702_All	Unigene12528_All		Unigene14996_All	Unigene19722_All
Unigene13139_All	Unigene12127_All	Unigene12094_All	Unigene11589_All	Unigene11703_All	Unigene12533_All		Unigene14998_All	Unigene19728_All
Unigene13149_All	Unigene12128_All	Unigene12098_All	Unigene1158_All	Unigene11705_All	Unigene12537_All		Unigene15004_All	Unigene19756_All
Unigene13150_All	Unigene12130_All	Unigene12109_All	Unigene11590_All	Unigene11706_All	Unigene12544_All		Unigene15005_All	Unigene19766_All
Unigene13162_All	Unigene12135_All	Unigene12112_All	Unigene11592_All	Unigene11707_All	Unigene12547_All		Unigene15013_All	Unigene19770_All
Unigene13163_All	Unigene12141_All	Unigene12118_All	Unigene11593_All	Unigene11713_All	Unigene12555_All		Unigene15031_All	Unigene19788_All
Unigene13173_All	Unigene12145_All	Unigene12119_All	Unigene11594_All	Unigene11714_All	Unigene12556_All		Unigene15037_All	Unigene19789_All
Unigene13178_All	Unigene12148_All	Unigene12122_All	Unigene11597_All	Unigene11715_All	Unigene12557_All		Unigene15038_All	Unigene19803_All
Unigene13179_All	Unigene12149_All	Unigene12126_All	Unigene11598_All	Unigene11716_All	Unigene12559_All		Unigene15040_All	Unigene19810_All
Unigene1317_All	Unigene1214_All	Unigene12127_All	Unigene1159_All	Unigene11717_All	Unigene12564_All		Unigene15051_All	Unigene19821_All
Unigene13182_All	Unigene12152_All	Unigene1212_All	Unigene11601_All	Unigene11719_All	Unigene12571_All		Unigene1505_All	Unigene19828_All
Unigene13184_All	Unigene12157_All	Unigene12130_All	Unigene11603_All	Unigene1171_All	Unigene12579_All		Unigene15061_All	Unigene19838_All
Unigene13185_All	Unigene12162_All	Unigene12135_All	Unigene11607_All	Unigene11722_All	Unigene12583_All		Unigene15064_All	Unigene1984_All
Unigene13190_All	Unigene12170_All	Unigene12136_All	Unigene11609_All	Unigene11723_All	Unigene12589_All		Unigene15074_All	Unigene19851_All
Unigene13191_All	Unigene12175_All	Unigene12140_All	Unigene1160_All	Unigene11728_All	Unigene1258_All		Unigene15087_All	Unigene19865_All
Unigene13194_All	Unigene12176_All	Unigene12142_All	Unigene11614_All	Unigene1172_All	Unigene12591_All		Unigene15097_All	Unigene19866_All
Unigene13196_All	Unigene12177_All	Unigene12145_All	Unigene11616_All	Unigene11730_All	Unigene12592_All		Unigene15105_All	Unigene19878_All
Unigene13198_All	Unigene1217_All	Unigene12146_All	Unigene11617_All	Unigene11731_All	Unigene12596_All		Unigene15125_All	Unigene19881_All
Unigene13212_All	Unigene12182_All	Unigene12148_All	Unigene11618_All	Unigene11732_All	Unigene12598_All		Unigene15134_All	Unigene19889_All
Unigene13213_All	Unigene12184_All	Unigene12149_All	Unigene11619_All	Unigene11733_All	Unigene12599_All		Unigene15140_All	Unigene19910_All
Unigene13223_All	Unigene12187_All	Unigene1214_All	Unigene11622_All	Unigene1173_All	Unigene12600_All		Unigene15143_All	Unigene19931_All
Unigene13226_All	Unigene12190_All	Unigene12152_All	Unigene11623_All	Unigene11741_All	Unigene12604_All		Unigene15146_All	Unigene19934_All
Unigene13231_All	Unigene12194_All	Unigene12156_All	Unigene11629_All	Unigene11742_All	Unigene12606_All		Unigene15165_All	Unigene19955_All
Unigene13237_All	Unigene12195_All	Unigene12160_All	Unigene11631_All	Unigene11743_All	Unigene12607_All		Unigene15179_All	Unigene19962_All
Unigene13243_All	Unigene12199_All	Unigene12162_All	Unigene11633_All	Unigene11744_All	Unigene12608_All		Unigene15185_All	Unigene19973_All
Unigene13244_All	Unigene121_All	Unigene12163_All	Unigene11641_All	Unigene11745_All	Unigene12614_All		Unigene15187_All	Unigene19987_All
Unigene13248_All	Unigene12207_All	Unigene12170_All	Unigene11646_All	Unigene11747_All	Unigene12623_All		Unigene15188_All	Unigene19988_All
Unigene13250_All	Unigene12208_All	Unigene12175_All	Unigene11648_All	Unigene11748_All	Unigene12628_All		Unigene15192_All	Unigene1998_All
Unigene13255_All	Unigene12213_All	Unigene12176_All	Unigene1164_All	Unigene1174_All	Unigene12649_All		Unigene15212_All	Unigene19990_All
Unigene13262_All	Unigene12218_All	Unigene12177_All	Unigene11651_All	Unigene11750_All	Unigene12654_All		Unigene15213_All	Unigene19993_All
Unigene1326_All	Unigene12224_All	Unigene12179_All	Unigene11654_All	Unigene11752_All	Unigene12655_All		Unigene15215_All	Unigene20003_All
Unigene13271_All	Unigene12226_All	Unigene12184_All	Unigene11657_All	Unigene11754_All	Unigene12657_All		Unigene15219_All	Unigene20016_All
Unigene13280_All	Unigene12233_All	Unigene12186_All	Unigene11658_All	Unigene11755_All	Unigene12666_All		Unigene15222_All	Unigene20021_All
Unigene13281_All	Unigene12236_All	Unigene12190_All	Unigene1165_All	Unigene11756_All	Unigene1266_All		Unigene15224_All	Unigene20028_All
Unigene13290_All	Unigene12238_All	Unigene12194_All	Unigene11660_All	Unigene11757_All	Unigene12671_All		Unigene15226_All	Unigene20046_All
Unigene13295_All	Unigene1223_All	Unigene12195_All	Unigene11665_All	Unigene11761_All	Unigene12678_All		Unigene15231_All	Unigene20058_All
Unigene13303_All	Unigene12241_All	Unigene12197_All	Unigene11667_All	Unigene11764_All	Unigene1267_All		Unigene1523_All	Unigene20064_All
Unigene13318_All	Unigene12245_All	Unigene1219_All	Unigene11668_All	Unigene11766_All	Unigene12687_All		Unigene15241_All	Unigene20078_All
Unigene13320_All	Unigene12252_All	Unigene12203_All	Unigene11669_All	Unigene11767_All	Unigene12689_All		Unigene15244_All	Unigene20096_All
Unigene13321_All	Unigene12253_All	Unigene12205_All	Unigene11670_All	Unigene11768_All	Unigene12701_All		Unigene15255_All	Unigene20099_All
Unigene13324_All	Unigene12254_All	Unigene12207_All	Unigene11671_All	Unigene1176_All	Unigene12707_All		Unigene15258_All	Unigene2010_All
Unigene13328_All	Unigene1225_All	Unigene12208_All	Unigene11675_All	Unigene11771_All	Unigene12708_All		Unigene15261_All	Unigene20115_All
Unigene1332_All	Unigene12262_All	Unigene12210_All	Unigene11676_All	Unigene11772_All	Unigene12714_All		Unigene15271_All	Unigene20116_All
Unigene13338_All	Unigene12271_All	Unigene12213_All	Unigene11678_All	Unigene11773_All	Unigene12716_All		Unigene15275_All	Unigene20151_All
Unigene13340_All	Unigene12274_All	Unigene12217_All	Unigene11679_All	Unigene11777_All	Unigene12718_All		Unigene15280_All	Unigene20152_All
Unigene13341_All	Unigene12283_All	Unigene12218_All	Unigene1167_All	Unigene1177_All	Unigene1271_All		Unigene15283_All	Unigene20153_All
Unigene13355_All	Unigene12287_All	Unigene12224_All	Unigene11680_All	Unigene11780_All	Unigene12723_All		Unigene15288_All	Unigene20171_All
Unigene13357_All	Unigene12290_All	Unigene12226_All	Unigene11683_All	Unigene11781_All	Unigene12725_All		Unigene15296_All	Unigene20177_All
Unigene13362_All	Unigene12292_All	Unigene1222_All	Unigene11684_All	Unigene11782_All	Unigene12735_All		Unigene152_All	Unigene20183_All
Unigene13367_All	Unigene12295_All	Unigene12230_All	Unigene11686_All	Unigene11783_All	Unigene12738_All		Unigene15301_All	Unigene20191_All
Unigene13376_All	Unigene1229_All	Unigene12233_All	Unigene11687_All	Unigene11784_All	Unigene12739_All		Unigene15309_All	Unigene20194_All
Unigene13377_All	Unigene122_All	Unigene12234_All	Unigene11688_All	Unigene11786_All	Unigene12742_All		Unigene15320_All	Unigene20203_All
Unigene1337_All	Unigene12301_All	Unigene12237_All	Unigene11689_All	Unigene11787_All	Unigene12743_All		Unigene15322_All	Unigene20206_All
Unigene13386_All	Unigene12305_All	Unigene1223_All	Unigene11692_All	Unigene1178_All	Unigene12744_All		Unigene15323_All	Unigene20227_All
Unigene13394_All	Unigene12308_All	Unigene12241_All	Unigene11696_All	Unigene11790_All	Unigene12745_All		Unigene15335_All	Unigene20239_All
Unigene13396_All	Unigene12312_All	Unigene12245_All	Unigene11702_All	Unigene11792_All	Unigene12746_All		Unigene15337_All	Unigene20240_All
Unigene13398_All	Unigene12316_All	Unigene12248_All	Unigene11705_All	Unigene11793_All	Unigene1274_All		Unigene1533_All	Unigene20244_All
Unigene13399_All	Unigene12317_All	Unigene12252_All	Unigene11707_All	Unigene11799_All	Unigene12751_All		Unigene15346_All	Unigene20279_All
Unigene13427_All	Unigene12320_All	Unigene12255_All	Unigene11708_All	Unigene1179_All	Unigene12754_All		Unigene15365_All	Unigene20288_All
Unigene13435_All	Unigene12323_All	Unigene12256_All	Unigene11713_All	Unigene11801_All	Unigene12755_All		Unigene15369_All	Unigene2028_All
Unigene13444_All	Unigene12334_All	Unigene12261_All	Unigene11714_All	Unigene11802_All	Unigene12756_All		Unigene15371_All	Unigene20291_All
Unigene13447_All	Unigene12336_All	Unigene12264_All	Unigene11715_All	Unigene11805_All	Unigene12759_All		Unigene15379_All	Unigene20292_All
Unigene13459_All	Unigene12340_All	Unigene12269_All	Unigene11716_All	Unigene11808_All	Unigene12764_All		Unigene15385_All	Unigene20294_All
Unigene13464_All	Unigene12341_All	Unigene12270_All	Unigene11717_All	Unigene11809_All	Unigene12766_All		Unigene15397_All	Unigene20296_All
Unigene13467_All	Unigene12342_All	Unigene12271_All	Unigene11723_All	Unigene11810_All	Unigene12769_All		Unigene15404_All	Unigene2029_All
Unigene13472_All	Unigene12344_All	Unigene12274_All	Unigene11731_All	Unigene11813_All	Unigene12776_All		Unigene15408_All	Unigene20300_All
Unigene13478_All	Unigene12351_All	Unigene12275_All	Unigene11733_All	Unigene11816_All	Unigene12793_All		Unigene15420_All	Unigene20307_All
Unigene13483_All	Unigene12352_All	Unigene12280_All	Unigene1173_All	Unigene11818_All	Unigene12796_All		Unigene15428_All	Unigene20316_All
Unigene13491_All	Unigene12353_All	Unigene12283_All	Unigene11742_All	Unigene11820_All	Unigene1279_All		Unigene15429_All	Unigene20329_All
Unigene13503_All	Unigene12357_All	Unigene12286_All	Unigene11743_All	Unigene11821_All	Unigene12801_All		Unigene1542_All	Unigene20332_All
Unigene13517_All	Unigene12358_All	Unigene12287_All	Unigene1174_All	Unigene11822_All	Unigene12809_All		Unigene15435_All	Unigene20341_All
Unigene13520_All	Unigene12365_All	Unigene12288_All	Unigene11750_All	Unigene11829_All	Unigene1280_All		Unigene15439_All	Unigene20342_All
Unigene13521_All	Unigene12366_All	Unigene12295_All	Unigene11752_All	Unigene11832_All	Unigene12813_All		Unigene15440_All	Unigene20352_All
Unigene13526_All	Unigene12368_All	Unigene12299_All	Unigene11755_All	Unigene11833_All	Unigene12823_All		Unigene15447_All	Unigene20355_All
Unigene13529_All	Unigene12373_All	Unigene12301_All	Unigene11756_All	Unigene11834_All	Unigene1282_All		Unigene15449_All	Unigene20362_All
Unigene1352_All	Unigene12375_All	Unigene12305_All	Unigene11759_All	Unigene11837_All	Unigene12830_All		Unigene15461_All	Unigene20367_All
Unigene13537_All	Unigene12379_All	Unigene12311_All	Unigene11762_All	Unigene11838_All	Unigene12839_All		Unigene15473_All	Unigene20387_All
Unigene13539_All	Unigene1237_All	Unigene12315_All	Unigene11766_All	Unigene11841_All	Unigene12843_All		Unigene15481_All	Unigene20395_All
Unigene1353_All	Unigene12381_All	Unigene12316_All	Unigene11767_All	Unigene11844_All	Unigene12853_All		Unigene15486_All	Unigene20405_All
Unigene13546_All	Unigene12385_All	Unigene1231_All	Unigene11768_All	Unigene11849_All	Unigene12855_All		Unigene15488_All	Unigene20406_All
Unigene1354_All	Unigene12387_All	Unigene12320_All	Unigene11769_All	Unigene11852_All	Unigene12858_All		Unigene15490_All	Unigene20428_All
Unigene13560_All	Unigene1238_All	Unigene12322_All	Unigene1176_All	Unigene11853_All	Unigene12859_All		Unigene15498_All	Unigene2042_All
Unigene13570_All	Unigene12393_All	Unigene12323_All	Unigene11770_All	Unigene11857_All	Unigene12860_All		Unigene15509_All	Unigene20432_All
Unigene13573_All	Unigene12396_All	Unigene12330_All	Unigene11772_All	Unigene11862_All	Unigene12862_All		Unigene15511_All	Unigene20452_All
Unigene13574_All	Unigene12400_All	Unigene12340_All	Unigene11773_All	Unigene11865_All	Unigene12863_All		Unigene15512_All	Unigene20454_All
Unigene13580_All	Unigene12403_All	Unigene12341_All	Unigene1177_All	Unigene11866_All	Unigene12865_All		Unigene15530_All	Unigene20512_All
Unigene13585_All	Unigene12405_All	Unigene12345_All	Unigene11780_All	Unigene11867_All	Unigene12869_All		Unigene15534_All	Unigene20518_All
Unigene13588_All	Unigene12408_All	Unigene12346_All	Unigene11782_All	Unigene11868_All	Unigene12874_All		Unigene15543_All	Unigene20525_All
Unigene13589_All	Unigene1240_All	Unigene12350_All	Unigene11783_All	Unigene1186_All	Unigene12878_All		Unigene1555_All	Unigene20529_All
Unigene13599_All	Unigene12410_All	Unigene12352_All	Unigene11787_All	Unigene11875_All	Unigene12882_All		Unigene15560_All	Unigene20537_All
Unigene13601_All	Unigene12423_All	Unigene12353_All	Unigene1178_All	Unigene11877_All	Unigene1288_All		Unigene15564_All	Unigene20544_All
Unigene13611_All	Unigene1242_All	Unigene12355_All	Unigene11790_All	Unigene11880_All	Unigene12892_All		Unigene15565_All	Unigene20545_All
Unigene13612_All	Unigene12431_All	Unigene12357_All	Unigene11792_All	Unigene11882_All	Unigene12898_All		Unigene15571_All	Unigene20556_All
Unigene13615_All	Unigene12433_All	Unigene12358_All	Unigene11793_All	Unigene11887_All	Unigene1289_All		Unigene15576_All	Unigene20565_All
Unigene13617_All	Unigene12439_All	Unigene12359_All	Unigene11798_All	Unigene11891_All	Unigene12904_All		Unigene15594_All	Unigene20567_All
Unigene13618_All	Unigene12442_All	Unigene12366_All	Unigene11799_All	Unigene11892_All	Unigene12906_All		Unigene15595_All	Unigene20580_All
Unigene13621_All	Unigene12446_All	Unigene12368_All	Unigene1179_All	Unigene11893_All	Unigene12912_All		Unigene15596_All	Unigene20587_All
Unigene13623_All	Unigene12449_All	Unigene12371_All	Unigene11801_All	Unigene11894_All	Unigene12921_All		Unigene15601_All	Unigene20592_All
Unigene13627_All	Unigene12455_All	Unigene12372_All	Unigene11802_All	Unigene11895_All	Unigene12932_All		Unigene15605_All	Unigene20627_All
Unigene13629_All	Unigene12457_All	Unigene12374_All	Unigene11804_All	Unigene11898_All	Unigene12934_All		Unigene15609_All	Unigene20651_All
Unigene13632_All	Unigene12463_All	Unigene12375_All	Unigene11813_All	Unigene11899_All	Unigene12936_All		Unigene15611_All	Unigene20652_All
Unigene13647_All	Unigene12465_All	Unigene12376_All	Unigene11816_All	Unigene11903_All	Unigene1293_All		Unigene15614_All	Unigene20654_All
Unigene1364_All	Unigene12471_All	Unigene12377_All	Unigene11818_All	Unigene11904_All	Unigene12944_All		Unigene15618_All	Unigene20663_All
Unigene13650_All	Unigene12473_All	Unigene12379_All	Unigene11821_All	Unigene11905_All	Unigene1294_All		Unigene1561_All	Unigene20677_All
Unigene13652_All	Unigene12474_All	Unigene12382_All	Unigene11822_All	Unigene11906_All	Unigene12950_All		Unigene15621_All	Unigene20686_All
Unigene13653_All	Unigene12475_All	Unigene12387_All	Unigene11824_All	Unigene11907_All	Unigene12951_All		Unigene15625_All	Unigene20694_All
Unigene13657_All	Unigene12480_All	Unigene1238_All	Unigene11826_All	Unigene11909_All	Unigene12960_All		Unigene15628_All	Unigene206_All
Unigene13664_All	Unigene12487_All	Unigene12390_All	Unigene11827_All	Unigene1190_All	Unigene12962_All		Unigene15635_All	Unigene20711_All
Unigene13669_All	Unigene12489_All	Unigene12393_All	Unigene11832_All	Unigene11910_All	Unigene12967_All		Unigene15639_All	Unigene20717_All
Unigene1366_All	Unigene12491_All	Unigene12397_All	Unigene11833_All	Unigene11911_All	Unigene12970_All		Unigene15643_All	Unigene20735_All
Unigene13674_All	Unigene12503_All	Unigene12400_All	Unigene11837_All	Unigene11914_All	Unigene12972_All		Unigene15656_All	Unigene20743_All
Unigene13675_All	Unigene12509_All	Unigene12403_All	Unigene11838_All	Unigene11918_All	Unigene12977_All		Unigene15675_All	Unigene20753_All
Unigene13681_All	Unigene1250_All	Unigene12405_All	Unigene1183_All	Unigene11919_All	Unigene12978_All		Unigene15680_All	Unigene20756_All
Unigene13687_All	Unigene12518_All	Unigene12410_All	Unigene11844_All	Unigene1191_All	Unigene12981_All		Unigene15691_All	Unigene20757_All
Unigene13700_All	Unigene12525_All	Unigene12411_All	Unigene11849_All	Unigene11920_All	Unigene12986_All		Unigene15695_All	Unigene20768_All
Unigene13706_All	Unigene12528_All	Unigene12414_All	Unigene11851_All	Unigene11922_All	Unigene12990_All		Unigene15696_All	Unigene20782_All
Unigene13718_All	Unigene12529_All	Unigene12415_All	Unigene11853_All	Unigene11923_All	Unigene12992_All		Unigene15697_All	Unigene20790_All
Unigene13719_All	Unigene12539_All	Unigene12417_All	Unigene11857_All	Unigene11925_All	Unigene1299_All		Unigene15702_All	Unigene20800_All
Unigene13725_All	Unigene1253_All	Unigene12427_All	Unigene11861_All	Unigene11926_All	Unigene12_All		Unigene15708_All	Unigene20805_All
Unigene13727_All	Unigene12540_All	Unigene1242_All	Unigene11862_All	Unigene11928_All	Unigene13000_All		Unigene15709_All	Unigene20814_All
Unigene13730_All	Unigene12543_All	Unigene12433_All	Unigene11864_All	Unigene11929_All	Unigene13008_All		Unigene15714_All	Unigene20839_All
Unigene13735_All	Unigene12544_All	Unigene12439_All	Unigene11866_All	Unigene11930_All	Unigene1300_All		Unigene15721_All	Unigene20852_All
Unigene13736_All	Unigene12553_All	Unigene12443_All	Unigene11868_All	Unigene11931_All	Unigene13017_All		Unigene15738_All	Unigene20862_All
Unigene13739_All	Unigene12555_All	Unigene12444_All	Unigene11871_All	Unigene11932_All	Unigene13021_All		Unigene15745_All	Unigene20867_All
Unigene13742_All	Unigene1255_All	Unigene12446_All	Unigene11875_All	Unigene11938_All	Unigene13033_All		Unigene15755_All	Unigene20871_All
Unigene13746_All	Unigene12568_All	Unigene12449_All	Unigene11876_All	Unigene11939_All	Unigene13036_All		Unigene15765_All	Unigene20873_All
Unigene13748_All	Unigene12571_All	Unigene12450_All	Unigene11877_All	Unigene11942_All	Unigene13049_All		Unigene15769_All	Unigene20876_All
Unigene13754_All	Unigene12575_All	Unigene12452_All	Unigene11878_All	Unigene11946_All	Unigene13050_All		Unigene15774_All	Unigene20890_All
Unigene13756_All	Unigene12581_All	Unigene12454_All	Unigene11882_All	Unigene11947_All	Unigene13053_All		Unigene15775_All	Unigene20917_All
Unigene13757_All	Unigene12585_All	Unigene12462_All	Unigene11887_All	Unigene11949_All	Unigene13058_All		Unigene15776_All	Unigene20930_All
Unigene1375_All	Unigene12589_All	Unigene12463_All	Unigene11891_All	Unigene11951_All	Unigene13062_All		Unigene15782_All	Unigene20934_All
Unigene13761_All	Unigene1258_All	Unigene12465_All	Unigene11892_All	Unigene11953_All	Unigene13066_All		Unigene15793_All	Unigene20935_All
Unigene13763_All	Unigene12590_All	Unigene12474_All	Unigene11893_All	Unigene11955_All	Unigene13067_All		Unigene15795_All	Unigene20963_All
Unigene13772_All	Unigene12591_All	Unigene12480_All	Unigene11894_All	Unigene11960_All	Unigene13069_All		Unigene15798_All	Unigene20968_All
Unigene13773_All	Unigene12594_All	Unigene12487_All	Unigene11895_All	Unigene11961_All	Unigene1306_All		Unigene15805_All	Unigene20973_All
Unigene13774_All	Unigene12595_All	Unigene12491_All	Unigene118_All	Unigene11963_All	Unigene13073_All		Unigene15807_All	Unigene20974_All
Unigene13775_All	Unigene12598_All	Unigene12503_All	Unigene11901_All	Unigene11964_All	Unigene13075_All		Unigene15809_All	Unigene20975_All
Unigene13776_All	Unigene12600_All	Unigene12504_All	Unigene11903_All	Unigene11966_All	Unigene13076_All		Unigene15811_All	Unigene20980_All
Unigene13786_All	Unigene12602_All	Unigene1250_All	Unigene11906_All	Unigene11970_All	Unigene13079_All		Unigene15826_All	Unigene20988_All
Unigene13789_All	Unigene12605_All	Unigene12513_All	Unigene11907_All	Unigene11973_All	Unigene1307_All		Unigene15839_All	Unigene21017_All
Unigene13791_All	Unigene12606_All	Unigene12515_All	Unigene11909_All	Unigene11976_All	Unigene1308_All		Unigene1583_All	Unigene21021_All
Unigene13799_All	Unigene12607_All	Unigene12516_All	Unigene1190_All	Unigene11977_All	Unigene13091_All		Unigene15842_All	Unigene21046_All
Unigene1379_All	Unigene12610_All	Unigene12518_All	Unigene11911_All	Unigene11978_All	Unigene13093_All		Unigene15850_All	Unigene21048_All
Unigene13821_All	Unigene12616_All	Unigene12522_All	Unigene11914_All	Unigene11979_All	Unigene13096_All		Unigene15853_All	Unigene21051_All
Unigene13827_All	Unigene12622_All	Unigene12525_All	Unigene11918_All	Unigene11980_All	Unigene13108_All		Unigene15861_All	Unigene21055_All
Unigene13840_All	Unigene12630_All	Unigene12528_All	Unigene11919_All	Unigene11981_All	Unigene1310_All		Unigene15863_All	Unigene21057_All
Unigene13844_All	Unigene12634_All	Unigene12529_All	Unigene1191_All	Unigene11984_All	Unigene1311_All		Unigene15866_All	Unigene21100_All
Unigene13845_All	Unigene12639_All	Unigene12532_All	Unigene11923_All	Unigene11985_All	Unigene13124_All		Unigene15867_All	Unigene21108_All
Unigene13847_All	Unigene12641_All	Unigene12537_All	Unigene11925_All	Unigene11986_All	Unigene13127_All		Unigene15869_All	Unigene21112_All
Unigene13848_All	Unigene12642_All	Unigene12539_All	Unigene11926_All	Unigene11987_All	Unigene13128_All		Unigene15876_All	Unigene21114_All
Unigene13852_All	Unigene12643_All	Unigene1253_All	Unigene11927_All	Unigene11988_All	Unigene13137_All		Unigene15877_All	Unigene21119_All
Unigene13856_All	Unigene12648_All	Unigene12540_All	Unigene11928_All	Unigene11992_All	Unigene13139_All		Unigene15897_All	Unigene21122_All
Unigene13862_All	Unigene12653_All	Unigene12544_All	Unigene11929_All	Unigene11993_All	Unigene13141_All		Unigene1589_All	Unigene21123_All
Unigene13864_All	Unigene12654_All	Unigene12549_All	Unigene11930_All	Unigene11996_All	Unigene13145_All		Unigene15907_All	Unigene21125_All
Unigene13866_All	Unigene12655_All	Unigene12551_All	Unigene11931_All	Unigene11999_All	Unigene13151_All		Unigene15916_All	Unigene21132_All
Unigene13879_All	Unigene12656_All	Unigene12553_All	Unigene11947_All	Unigene12001_All	Unigene13161_All		Unigene15942_All	Unigene21140_All
Unigene13882_All	Unigene12662_All	Unigene12554_All	Unigene11951_All	Unigene12004_All	Unigene13167_All		Unigene15951_All	Unigene21143_All
Unigene13886_All	Unigene12664_All	Unigene12556_All	Unigene11952_All	Unigene12005_All	Unigene13171_All		Unigene15952_All	Unigene21146_All
Unigene13894_All	Unigene1266_All	Unigene12564_All	Unigene11953_All	Unigene12007_All	Unigene13173_All		Unigene15953_All	Unigene21147_All
Unigene13896_All	Unigene12671_All	Unigene12565_All	Unigene11955_All	Unigene12009_All	Unigene13178_All		Unigene15958_All	Unigene21158_All
Unigene13907_All	Unigene12681_All	Unigene12567_All	Unigene11963_All	Unigene12011_All	Unigene1317_All		Unigene15961_All	Unigene21160_All
Unigene13913_All	Unigene12683_All	Unigene12568_All	Unigene11966_All	Unigene12012_All	Unigene13180_All		Unigene15966_All	Unigene21198_All
Unigene13921_All	Unigene12688_All	Unigene12570_All	Unigene11967_All	Unigene12013_All	Unigene13181_All		Unigene15969_All	Unigene21204_All
Unigene13923_All	Unigene12689_All	Unigene12572_All	Unigene11969_All	Unigene12014_All	Unigene13183_All		Unigene15987_All	Unigene21218_All
Unigene13929_All	Unigene12692_All	Unigene12574_All	Unigene11973_All	Unigene12015_All	Unigene13184_All		Unigene15991_All	Unigene21223_All
Unigene13930_All	Unigene12698_All	Unigene12576_All	Unigene11978_All	Unigene12016_All	Unigene13185_All		Unigene16006_All	Unigene21239_All
Unigene1393_All	Unigene12710_All	Unigene12578_All	Unigene11979_All	Unigene12018_All	Unigene13189_All		Unigene16013_All	Unigene21259_All
Unigene13941_All	Unigene12712_All	Unigene12579_All	Unigene11980_All	Unigene12019_All	Unigene1318_All		Unigene16028_All	Unigene21272_All
Unigene13947_All	Unigene12716_All	Unigene12588_All	Unigene11984_All	Unigene12021_All	Unigene13191_All		Unigene16034_All	Unigene21280_All
Unigene13957_All	Unigene1271_All	Unigene1258_All	Unigene11985_All	Unigene12023_All	Unigene13201_All		Unigene16036_All	Unigene21294_All
Unigene13963_All	Unigene12724_All	Unigene12590_All	Unigene11986_All	Unigene12024_All	Unigene13214_All		Unigene16060_All	Unigene21299_All
Unigene13964_All	Unigene12726_All	Unigene12591_All	Unigene11987_All	Unigene12025_All	Unigene13230_All		Unigene16063_All	Unigene21308_All
Unigene13967_All	Unigene1272_All	Unigene12595_All	Unigene11988_All	Unigene12026_All	Unigene13231_All		Unigene16072_All	Unigene21321_All
Unigene13971_All	Unigene12731_All	Unigene12596_All	Unigene11990_All	Unigene12027_All	Unigene13235_All		Unigene16086_All	Unigene21322_All
Unigene13972_All	Unigene12735_All	Unigene12598_All	Unigene11999_All	Unigene1202_All	Unigene13238_All		Unigene16087_All	Unigene21323_All
Unigene13977_All	Unigene12740_All	Unigene12600_All	Unigene12001_All	Unigene12030_All	Unigene1323_All		Unigene16090_All	Unigene21325_All
Unigene13978_All	Unigene12745_All	Unigene12601_All	Unigene12004_All	Unigene12034_All	Unigene13240_All		Unigene16092_All	Unigene21330_All
Unigene13981_All	Unigene12757_All	Unigene12602_All	Unigene12005_All	Unigene12035_All	Unigene13246_All		Unigene16098_All	Unigene21335_All
Unigene13982_All	Unigene1275_All	Unigene12605_All	Unigene12007_All	Unigene12037_All	Unigene13250_All		Unigene16118_All	Unigene21340_All
Unigene13984_All	Unigene12768_All	Unigene12606_All	Unigene12011_All	Unigene12041_All	Unigene13254_All		Unigene16129_All	Unigene21343_All
Unigene13986_All	Unigene1276_All	Unigene12609_All	Unigene12012_All	Unigene12045_All	Unigene13255_All		Unigene16134_All	Unigene21352_All
Unigene13991_All	Unigene12771_All	Unigene12610_All	Unigene12013_All	Unigene12046_All	Unigene13257_All		Unigene16137_All	Unigene21364_All
Unigene13995_All	Unigene12772_All	Unigene12612_All	Unigene12015_All	Unigene12047_All	Unigene13260_All		Unigene16150_All	Unigene21366_All
Unigene139_All	Unigene1277_All	Unigene12615_All	Unigene12016_All	Unigene12049_All	Unigene13268_All		Unigene16157_All	Unigene21372_All
Unigene14006_All	Unigene12780_All	Unigene12618_All	Unigene12019_All	Unigene12051_All	Unigene13269_All		Unigene1615_All	Unigene21376_All
Unigene14022_All	Unigene12781_All	Unigene12622_All	Unigene12021_All	Unigene12052_All	Unigene13274_All		Unigene16163_All	Unigene21391_All
Unigene14028_All	Unigene12785_All	Unigene12623_All	Unigene12023_All	Unigene12053_All	Unigene13280_All		Unigene16177_All	Unigene21397_All
Unigene14032_All	Unigene12791_All	Unigene12625_All	Unigene12029_All	Unigene12056_All	Unigene13282_All		Unigene16179_All	Unigene21407_All
Unigene14036_All	Unigene12796_All	Unigene12629_All	Unigene12030_All	Unigene12059_All	Unigene13283_All		Unigene16194_All	Unigene21410_All
Unigene14055_All	Unigene12799_All	Unigene12630_All	Unigene12032_All	Unigene1205_All	Unigene1328_All		Unigene16196_All	Unigene21415_All
Unigene14057_All	Unigene12805_All	Unigene12634_All	Unigene12034_All	Unigene12061_All	Unigene13291_All		Unigene16208_All	Unigene21419_All
Unigene14058_All	Unigene1280_All	Unigene12636_All	Unigene12035_All	Unigene12063_All	Unigene13292_All		Unigene16209_All	Unigene21422_All
Unigene1405_All	Unigene12813_All	Unigene12639_All	Unigene12037_All	Unigene12064_All	Unigene13297_All		Unigene16214_All	Unigene21427_All
Unigene14069_All	Unigene12817_All	Unigene1263_All	Unigene12041_All	Unigene12065_All	Unigene13299_All		Unigene16228_All	Unigene21453_All
Unigene14071_All	Unigene12823_All	Unigene12641_All	Unigene12042_All	Unigene12067_All	Unigene1329_All		Unigene1622_All	Unigene21463_All
Unigene14077_All	Unigene12829_All	Unigene12648_All	Unigene12045_All	Unigene12068_All	Unigene13300_All		Unigene1623_All	Unigene21471_All
Unigene14090_All	Unigene1282_All	Unigene12653_All	Unigene12046_All	Unigene12069_All	Unigene13304_All		Unigene16260_All	Unigene21487_All
Unigene14092_All	Unigene12832_All	Unigene12655_All	Unigene12049_All	Unigene1206_All	Unigene13309_All		Unigene16269_All	Unigene21490_All
Unigene14097_All	Unigene12834_All	Unigene12656_All	Unigene12056_All	Unigene12070_All	Unigene13313_All		Unigene16279_All	Unigene21495_All
Unigene14101_All	Unigene12837_All	Unigene12662_All	Unigene12058_All	Unigene12072_All	Unigene13316_All		Unigene1627_All	Unigene21513_All
Unigene14105_All	Unigene12838_All	Unigene12663_All	Unigene12059_All	Unigene12073_All	Unigene13317_All		Unigene16286_All	Unigene21523_All
Unigene1410_All	Unigene12844_All	Unigene12664_All	Unigene12061_All	Unigene12074_All	Unigene13329_All		Unigene16291_All	Unigene21534_All
Unigene14112_All	Unigene12846_All	Unigene12666_All	Unigene12062_All	Unigene12079_All	Unigene13330_All		Unigene16303_All	Unigene21548_All
Unigene14118_All	Unigene12847_All	Unigene1266_All	Unigene12063_All	Unigene12082_All	Unigene13333_All		Unigene16307_All	Unigene21559_All
Unigene14129_All	Unigene12849_All	Unigene12671_All	Unigene12064_All	Unigene12083_All	Unigene13334_All		Unigene16311_All	Unigene21563_All
Unigene1412_All	Unigene12853_All	Unigene12672_All	Unigene1206_All	Unigene12087_All	Unigene13338_All		Unigene16319_All	Unigene2156_All
Unigene14147_All	Unigene12854_All	Unigene12677_All	Unigene12073_All	Unigene12091_All	Unigene13339_All		Unigene16321_All	Unigene21581_All
Unigene14148_All	Unigene12864_All	Unigene12680_All	Unigene12078_All	Unigene12093_All	Unigene1333_All		Unigene16323_All	Unigene21613_All
Unigene14149_All	Unigene12866_All	Unigene12681_All	Unigene12079_All	Unigene12094_All	Unigene13341_All		Unigene16325_All	Unigene2162_All
Unigene14151_All	Unigene12871_All	Unigene12683_All	Unigene12081_All	Unigene12096_All	Unigene13345_All		Unigene16327_All	Unigene21645_All
Unigene14152_All	Unigene12877_All	Unigene12684_All	Unigene12083_All	Unigene12097_All	Unigene13346_All		Unigene16331_All	Unigene21647_All
Unigene14157_All	Unigene12878_All	Unigene12688_All	Unigene12086_All	Unigene12098_All	Unigene13347_All		Unigene16332_All	Unigene21671_All
Unigene14158_All	Unigene12883_All	Unigene12692_All	Unigene12091_All	Unigene12099_All	Unigene13349_All		Unigene16341_All	Unigene21682_All
Unigene14160_All	Unigene12887_All	Unigene12696_All	Unigene12093_All	Unigene12102_All	Unigene13353_All		Unigene16343_All	Unigene21685_All
Unigene14166_All	Unigene12889_All	Unigene12697_All	Unigene12095_All	Unigene12107_All	Unigene13354_All		Unigene16347_All	Unigene21688_All
Unigene14173_All	Unigene12892_All	Unigene1269_All	Unigene12096_All	Unigene12109_All	Unigene13355_All		Unigene1634_All	Unigene21694_All
Unigene14179_All	Unigene12897_All	Unigene12700_All	Unigene12098_All	Unigene12112_All	Unigene13356_All		Unigene16354_All	Unigene21700_All
Unigene14180_All	Unigene12898_All	Unigene12705_All	Unigene12099_All	Unigene12113_All	Unigene13360_All		Unigene16361_All	Unigene21710_All
Unigene14184_All	Unigene12901_All	Unigene12709_All	Unigene12102_All	Unigene12114_All	Unigene13361_All		Unigene16362_All	Unigene21717_All
Unigene14187_All	Unigene12903_All	Unigene12710_All	Unigene12112_All	Unigene12115_All	Unigene13369_All		Unigene16370_All	Unigene21724_All
Unigene14189_All	Unigene12904_All	Unigene12715_All	Unigene12113_All	Unigene12116_All	Unigene13377_All		Unigene16383_All	Unigene21734_All
Unigene14199_All	Unigene12905_All	Unigene1271_All	Unigene12114_All	Unigene12118_All	Unigene13378_All		Unigene16384_All	Unigene21742_All
Unigene141_All	Unigene12913_All	Unigene12724_All	Unigene12117_All	Unigene1211_All	Unigene13386_All		Unigene16385_All	Unigene21744_All
Unigene14202_All	Unigene12916_All	Unigene12728_All	Unigene12118_All	Unigene12120_All	Unigene1338_All		Unigene1638_All	Unigene21754_All
Unigene14203_All	Unigene12919_All	Unigene12731_All	Unigene12119_All	Unigene12121_All	Unigene13399_All		Unigene16396_All	Unigene21758_All
Unigene14206_All	Unigene12920_All	Unigene12734_All	Unigene1211_All	Unigene12125_All	Unigene13401_All		Unigene16397_All	Unigene21759_All
Unigene14216_All	Unigene12922_All	Unigene12735_All	Unigene12122_All	Unigene12126_All	Unigene1340_All		Unigene1639_All	Unigene21760_All
Unigene14223_All	Unigene12928_All	Unigene12736_All	Unigene12126_All	Unigene12129_All	Unigene13414_All		Unigene16401_All	Unigene21762_All
Unigene14236_All	Unigene12931_All	Unigene12740_All	Unigene1212_All	Unigene1212_All	Unigene13416_All		Unigene16402_All	Unigene21766_All
Unigene1423_All	Unigene12936_All	Unigene12742_All	Unigene12130_All	Unigene12130_All	Unigene13419_All		Unigene16424_All	Unigene21767_All
Unigene1424_All	Unigene12937_All	Unigene12745_All	Unigene12134_All	Unigene12134_All	Unigene13422_All		Unigene16442_All	Unigene21768_All
Unigene14254_All	Unigene12944_All	Unigene12746_All	Unigene12137_All	Unigene12135_All	Unigene13423_All		Unigene16450_All	Unigene21773_All
Unigene14255_All	Unigene12949_All	Unigene12750_All	Unigene12139_All	Unigene12136_All	Unigene13424_All		Unigene16458_All	Unigene21777_All
Unigene1425_All	Unigene12950_All	Unigene12757_All	Unigene1213_All	Unigene12137_All	Unigene13431_All		Unigene16459_All	Unigene217_All
Unigene14266_All	Unigene12958_All	Unigene1275_All	Unigene12141_All	Unigene1213_All	Unigene13439_All		Unigene16471_All	Unigene21819_All
Unigene14270_All	Unigene12960_All	Unigene12764_All	Unigene12142_All	Unigene12141_All	Unigene13443_All		Unigene16473_All	Unigene21820_All
Unigene14277_All	Unigene12962_All	Unigene12768_All	Unigene12145_All	Unigene12142_All	Unigene13445_All		Unigene16480_All	Unigene21834_All
Unigene14287_All	Unigene12963_All	Unigene12774_All	Unigene12146_All	Unigene12145_All	Unigene13446_All		Unigene16484_All	Unigene21837_All
Unigene14289_All	Unigene12965_All	Unigene12778_All	Unigene12148_All	Unigene12146_All	Unigene13447_All		Unigene16499_All	Unigene21841_All
Unigene14312_All	Unigene12973_All	Unigene1277_All	Unigene12149_All	Unigene12148_All	Unigene13452_All		Unigene164_All	Unigene21842_All
Unigene14315_All	Unigene12975_All	Unigene12781_All	Unigene1214_All	Unigene12149_All	Unigene13454_All		Unigene16505_All	Unigene21851_All
Unigene14316_All	Unigene1297_All	Unigene12787_All	Unigene12152_All	Unigene12150_All	Unigene13456_All		Unigene16509_All	Unigene21859_All
Unigene14326_All	Unigene12997_All	Unigene12791_All	Unigene1215_All	Unigene12152_All	Unigene13458_All		Unigene16510_All	Unigene21869_All
Unigene14339_All	Unigene12998_All	Unigene12794_All	Unigene12162_All	Unigene12156_All	Unigene13460_All		Unigene16518_All	Unigene21883_All
Unigene14340_All	Unigene13002_All	Unigene12796_All	Unigene12164_All	Unigene12157_All	Unigene13462_All		Unigene16519_All	Unigene21897_All
Unigene14343_All	Unigene13003_All	Unigene12799_All	Unigene12166_All	Unigene1215_All	Unigene13463_All		Unigene16520_All	Unigene21902_All
Unigene14358_All	Unigene13007_All	Unigene12805_All	Unigene12167_All	Unigene12160_All	Unigene13467_All		Unigene16528_All	Unigene21903_All
Unigene14362_All	Unigene13010_All	Unigene12809_All	Unigene1216_All	Unigene12162_All	Unigene13472_All		Unigene16534_All	Unigene21905_All
Unigene14377_All	Unigene13012_All	Unigene12811_All	Unigene12170_All	Unigene12163_All	Unigene13477_All		Unigene16536_All	Unigene21914_All
Unigene14384_All	Unigene1301_All	Unigene12814_All	Unigene12172_All	Unigene12164_All	Unigene13479_All		Unigene16551_All	Unigene21923_All
Unigene14389_All	Unigene13023_All	Unigene12815_All	Unigene12177_All	Unigene12165_All	Unigene13482_All		Unigene16558_All	Unigene21969_All
Unigene14394_All	Unigene13024_All	Unigene12817_All	Unigene12179_All	Unigene12166_All	Unigene13483_All		Unigene16559_All	Unigene21980_All
Unigene14396_All	Unigene13037_All	Unigene1281_All	Unigene12183_All	Unigene12167_All	Unigene13486_All		Unigene16574_All	Unigene21992_All
Unigene14400_All	Unigene13040_All	Unigene12823_All	Unigene12184_All	Unigene1216_All	Unigene13491_All		Unigene16576_All	Unigene219_All
Unigene14409_All	Unigene13043_All	Unigene12829_All	Unigene12186_All	Unigene12170_All	Unigene1349_All		Unigene16587_All	Unigene22032_All
Unigene14415_All	Unigene13046_All	Unigene1282_All	Unigene12187_All	Unigene12175_All	Unigene134_All		Unigene16597_All	Unigene22038_All
Unigene14417_All	Unigene13051_All	Unigene12830_All	Unigene12188_All	Unigene12179_All	Unigene13503_All		Unigene16599_All	Unigene22065_All
Unigene14419_All	Unigene13054_All	Unigene12831_All	Unigene12190_All	Unigene12182_All	Unigene13519_All		Unigene16602_All	Unigene22067_All
Unigene14420_All	Unigene13060_All	Unigene12832_All	Unigene12191_All	Unigene12183_All	Unigene1351_All		Unigene16606_All	Unigene22069_All
Unigene14424_All	Unigene13068_All	Unigene12834_All	Unigene12193_All	Unigene12184_All	Unigene13521_All		Unigene16608_All	Unigene22073_All
Unigene14426_All	Unigene13069_All	Unigene12837_All	Unigene12194_All	Unigene12186_All	Unigene13524_All		Unigene16619_All	Unigene22077_All
Unigene14428_All	Unigene13075_All	Unigene12838_All	Unigene12195_All	Unigene12187_All	Unigene13531_All		Unigene16630_All	Unigene2207_All
Unigene14432_All	Unigene13077_All	Unigene12846_All	Unigene12199_All	Unigene12190_All	Unigene13532_All		Unigene16631_All	Unigene22085_All
Unigene14435_All	Unigene1307_All	Unigene12847_All	Unigene121_All	Unigene12192_All	Unigene13533_All		Unigene16633_All	Unigene22090_All
Unigene14436_All	Unigene13080_All	Unigene12848_All	Unigene12200_All	Unigene12193_All	Unigene13546_All		Unigene1663_All	Unigene22092_All
Unigene14451_All	Unigene13081_All	Unigene12849_All	Unigene12202_All	Unigene12194_All	Unigene13548_All		Unigene16644_All	Unigene22093_All
Unigene14455_All	Unigene13087_All	Unigene1284_All	Unigene12203_All	Unigene12195_All	Unigene13553_All		Unigene16671_All	Unigene22118_All
Unigene14466_All	Unigene13088_All	Unigene12851_All	Unigene12207_All	Unigene1219_All	Unigene13559_All		Unigene16674_All	Unigene22133_All
Unigene14477_All	Unigene13089_All	Unigene12853_All	Unigene12208_All	Unigene121_All	Unigene13562_All		Unigene16677_All	Unigene22137_All
Unigene14479_All	Unigene1308_All	Unigene12854_All	Unigene12213_All	Unigene12202_All	Unigene13567_All		Unigene16683_All	Unigene22142_All
Unigene14482_All	Unigene13091_All	Unigene12857_All	Unigene12215_All	Unigene12203_All	Unigene13568_All		Unigene16688_All	Unigene22145_All
Unigene14483_All	Unigene13092_All	Unigene12858_All	Unigene12218_All	Unigene12205_All	Unigene13576_All		Unigene16691_All	Unigene22161_All
Unigene14487_All	Unigene13093_All	Unigene12859_All	Unigene12219_All	Unigene12207_All	Unigene13581_All		Unigene1671_All	Unigene22186_All
Unigene14488_All	Unigene13105_All	Unigene1285_All	Unigene12226_All	Unigene12208_All	Unigene13582_All		Unigene16731_All	Unigene22202_All
Unigene14490_All	Unigene1310_All	Unigene12861_All	Unigene12229_All	Unigene12209_All	Unigene13583_All		Unigene16733_All	Unigene22215_All
Unigene14492_All	Unigene13110_All	Unigene12863_All	Unigene1222_All	Unigene12210_All	Unigene13587_All		Unigene16737_All	Unigene22219_All
Unigene14498_All	Unigene13111_All	Unigene12865_All	Unigene12231_All	Unigene12211_All	Unigene13588_All		Unigene16742_All	Unigene22226_All
Unigene14504_All	Unigene13113_All	Unigene12866_All	Unigene12233_All	Unigene12213_All	Unigene13590_All		Unigene16797_All	Unigene2223_All
Unigene14507_All	Unigene13114_All	Unigene1286_All	Unigene12235_All	Unigene12215_All	Unigene13591_All		Unigene16800_All	Unigene22242_All
Unigene1451_All	Unigene13117_All	Unigene12871_All	Unigene12236_All	Unigene12217_All	Unigene13597_All		Unigene16813_All	Unigene2225_All
Unigene14524_All	Unigene13118_All	Unigene12874_All	Unigene12239_All	Unigene12218_All	Unigene13599_All		Unigene16820_All	Unigene22280_All
Unigene14526_All	Unigene13119_All	Unigene12877_All	Unigene1223_All	Unigene12226_All	Unigene1359_All		Unigene16824_All	Unigene22302_All
Unigene14527_All	Unigene1311_All	Unigene12878_All	Unigene12240_All	Unigene12228_All	Unigene13602_All		Unigene16832_All	Unigene22316_All
Unigene14537_All	Unigene13121_All	Unigene12880_All	Unigene12241_All	Unigene1222_All	Unigene13606_All		Unigene16833_All	Unigene22327_All
Unigene14539_All	Unigene13126_All	Unigene12883_All	Unigene12243_All	Unigene12231_All	Unigene13608_All		Unigene16849_All	Unigene22329_All
Unigene1453_All	Unigene13128_All	Unigene12886_All	Unigene12244_All	Unigene12232_All	Unigene13611_All		Unigene16853_All	Unigene22339_All
Unigene14543_All	Unigene13132_All	Unigene12892_All	Unigene12245_All	Unigene12233_All	Unigene13614_All		Unigene16860_All	Unigene22344_All
Unigene14546_All	Unigene13139_All	Unigene12893_All	Unigene12248_All	Unigene12234_All	Unigene13616_All		Unigene16887_All	Unigene22356_All
Unigene14547_All	Unigene13142_All	Unigene12894_All	Unigene12254_All	Unigene12236_All	Unigene13618_All		Unigene16898_All	Unigene2235_All
Unigene14548_All	Unigene13143_All	Unigene12899_All	Unigene12256_All	Unigene12239_All	Unigene13621_All		Unigene16904_All	Unigene22363_All
Unigene14550_All	Unigene13145_All	Unigene128_All	Unigene12258_All	Unigene1223_All	Unigene13622_All		Unigene16905_All	Unigene22376_All
Unigene14556_All	Unigene13147_All	Unigene12901_All	Unigene12261_All	Unigene12240_All	Unigene13624_All		Unigene16913_All	Unigene22378_All
Unigene14562_All	Unigene13149_All	Unigene12904_All	Unigene12269_All	Unigene12241_All	Unigene13626_All		Unigene16920_All	Unigene22392_All
Unigene14564_All	Unigene13152_All	Unigene12906_All	Unigene12271_All	Unigene12242_All	Unigene13629_All		Unigene16922_All	Unigene22401_All
Unigene14569_All	Unigene13155_All	Unigene12908_All	Unigene12279_All	Unigene12243_All	Unigene13639_All		Unigene16924_All	Unigene22420_All
Unigene14571_All	Unigene13161_All	Unigene12912_All	Unigene12280_All	Unigene12244_All	Unigene13640_All		Unigene16925_All	Unigene22433_All
Unigene14574_All	Unigene13162_All	Unigene12913_All	Unigene12283_All	Unigene12245_All	Unigene13646_All		Unigene16926_All	Unigene22436_All
Unigene14576_All	Unigene13163_All	Unigene1291_All	Unigene12285_All	Unigene12250_All	Unigene13649_All		Unigene16938_All	Unigene22439_All
Unigene14580_All	Unigene13165_All	Unigene12920_All	Unigene12287_All	Unigene12255_All	Unigene1364_All		Unigene16947_All	Unigene22441_All
Unigene14581_All	Unigene13168_All	Unigene12922_All	Unigene12288_All	Unigene12256_All	Unigene13654_All		Unigene1694_All	Unigene22444_All
Unigene14588_All	Unigene1316_All	Unigene12928_All	Unigene12291_All	Unigene12259_All	Unigene13655_All		Unigene16950_All	Unigene22451_All
Unigene14589_All	Unigene13174_All	Unigene12929_All	Unigene12298_All	Unigene12262_All	Unigene13665_All		Unigene16952_All	Unigene22464_All
Unigene14593_All	Unigene13179_All	Unigene12931_All	Unigene12305_All	Unigene12264_All	Unigene13667_All		Unigene16958_All	Unigene2248_All
Unigene14594_All	Unigene1317_All	Unigene12932_All	Unigene12311_All	Unigene1226_All	Unigene13669_All		Unigene16968_All	Unigene22495_All
Unigene14595_All	Unigene13180_All	Unigene12935_All	Unigene12312_All	Unigene12270_All	Unigene1366_All		Unigene16989_All	Unigene2249_All
Unigene14597_All	Unigene13183_All	Unigene12941_All	Unigene12315_All	Unigene12271_All	Unigene13673_All		Unigene16996_All	Unigene22505_All
Unigene145_All	Unigene13184_All	Unigene12942_All	Unigene12316_All	Unigene12276_All	Unigene13676_All		Unigene17004_All	Unigene2251_All
Unigene14600_All	Unigene13185_All	Unigene12943_All	Unigene12317_All	Unigene12279_All	Unigene13684_All		Unigene17008_All	Unigene22532_All
Unigene14603_All	Unigene13191_All	Unigene12944_All	Unigene12320_All	Unigene12280_All	Unigene13685_All		Unigene17013_All	Unigene22535_All
Unigene14605_All	Unigene13195_All	Unigene12947_All	Unigene12322_All	Unigene12283_All	Unigene13690_All		Unigene17019_All	Unigene2253_All
Unigene14609_All	Unigene13197_All	Unigene12949_All	Unigene12323_All	Unigene12285_All	Unigene13692_All		Unigene17024_All	Unigene22542_All
Unigene14614_All	Unigene13198_All	Unigene1294_All	Unigene12330_All	Unigene12286_All	Unigene13701_All		Unigene17031_All	Unigene22546_All
Unigene1461_All	Unigene1319_All	Unigene12950_All	Unigene12340_All	Unigene12287_All	Unigene13702_All		Unigene17042_All	Unigene22554_All
Unigene14620_All	Unigene13200_All	Unigene12951_All	Unigene12341_All	Unigene12288_All	Unigene13703_All		Unigene17047_All	Unigene22572_All
Unigene14623_All	Unigene13210_All	Unigene12957_All	Unigene12343_All	Unigene1228_All	Unigene13708_All		Unigene17052_All	Unigene2258_All
Unigene14632_All	Unigene13211_All	Unigene12960_All	Unigene12345_All	Unigene12291_All	Unigene13710_All		Unigene17054_All	Unigene22591_All
Unigene14642_All	Unigene13214_All	Unigene12968_All	Unigene12349_All	Unigene12292_All	Unigene13713_All		Unigene17062_All	Unigene22599_All
Unigene14650_All	Unigene13216_All	Unigene12973_All	Unigene12350_All	Unigene12296_All	Unigene13718_All		Unigene17071_All	Unigene22601_All
Unigene14651_All	Unigene13220_All	Unigene12975_All	Unigene12352_All	Unigene12298_All	Unigene13727_All		Unigene17077_All	Unigene22606_All
Unigene14652_All	Unigene13226_All	Unigene1297_All	Unigene12353_All	Unigene12299_All	Unigene13728_All		Unigene17080_All	Unigene22614_All
Unigene1465_All	Unigene13227_All	Unigene12980_All	Unigene12356_All	Unigene1229_All	Unigene13732_All		Unigene17085_All	Unigene22619_All
Unigene14661_All	Unigene13233_All	Unigene12997_All	Unigene12357_All	Unigene12301_All	Unigene13736_All		Unigene17094_All	Unigene22632_All
Unigene14664_All	Unigene13236_All	Unigene12998_All	Unigene12361_All	Unigene12305_All	Unigene13740_All		Unigene17100_All	Unigene22637_All
Unigene14668_All	Unigene13239_All	Unigene1299_All	Unigene12364_All	Unigene12307_All	Unigene13745_All		Unigene17103_All	Unigene22652_All
Unigene14675_All	Unigene1323_All	Unigene13000_All	Unigene12365_All	Unigene12310_All	Unigene13746_All		Unigene17109_All	Unigene22658_All
Unigene14676_All	Unigene13241_All	Unigene13002_All	Unigene12366_All	Unigene12311_All	Unigene13747_All		Unigene17111_All	Unigene22661_All
Unigene14689_All	Unigene13242_All	Unigene13003_All	Unigene12367_All	Unigene12313_All	Unigene13751_All		Unigene17118_All	Unigene22665_All
Unigene14690_All	Unigene13246_All	Unigene13009_All	Unigene12368_All	Unigene12315_All	Unigene13757_All		Unigene1711_All	Unigene22672_All
Unigene14691_All	Unigene13248_All	Unigene13010_All	Unigene12369_All	Unigene12316_All	Unigene1375_All		Unigene17124_All	Unigene22676_All
Unigene14694_All	Unigene13250_All	Unigene13012_All	Unigene12373_All	Unigene12320_All	Unigene13765_All		Unigene17125_All	Unigene22677_All
Unigene14700_All	Unigene13253_All	Unigene13018_All	Unigene12375_All	Unigene12322_All	Unigene13776_All		Unigene17130_All	Unigene2267_All
Unigene14708_All	Unigene13255_All	Unigene13023_All	Unigene12376_All	Unigene12323_All	Unigene13777_All		Unigene17142_All	Unigene22684_All
Unigene14722_All	Unigene13257_All	Unigene13024_All	Unigene12378_All	Unigene12330_All	Unigene13779_All		Unigene17151_All	Unigene22689_All
Unigene14729_All	Unigene13258_All	Unigene13027_All	Unigene12379_All	Unigene12331_All	Unigene13783_All		Unigene17161_All	Unigene22693_All
Unigene14731_All	Unigene13261_All	Unigene13037_All	Unigene1237_All	Unigene12333_All	Unigene13784_All		Unigene17174_All	Unigene22694_All
Unigene14732_All	Unigene13263_All	Unigene13040_All	Unigene12381_All	Unigene12334_All	Unigene13788_All		Unigene1717_All	Unigene22695_All
Unigene14745_All	Unigene13267_All	Unigene13043_All	Unigene12382_All	Unigene12337_All	Unigene13793_All		Unigene17183_All	Unigene22702_All
Unigene14747_All	Unigene13270_All	Unigene13045_All	Unigene12386_All	Unigene12340_All	Unigene13800_All		Unigene17185_All	Unigene22705_All
Unigene14749_All	Unigene13276_All	Unigene13046_All	Unigene1238_All	Unigene12341_All	Unigene1380_All		Unigene17187_All	Unigene2270_All
Unigene14750_All	Unigene13281_All	Unigene13051_All	Unigene12394_All	Unigene12342_All	Unigene13818_All		Unigene17200_All	Unigene22712_All
Unigene14756_All	Unigene13285_All	Unigene13054_All	Unigene12398_All	Unigene12343_All	Unigene13819_All		Unigene1720_All	Unigene22719_All
Unigene14759_All	Unigene13290_All	Unigene13059_All	Unigene12400_All	Unigene12344_All	Unigene13822_All		Unigene17214_All	Unigene22730_All
Unigene14763_All	Unigene13292_All	Unigene13060_All	Unigene12403_All	Unigene12345_All	Unigene13828_All		Unigene17221_All	Unigene22735_All
Unigene14766_All	Unigene13293_All	Unigene13068_All	Unigene12410_All	Unigene12346_All	Unigene1382_All		Unigene17224_All	Unigene22736_All
Unigene14773_All	Unigene13299_All	Unigene13069_All	Unigene12414_All	Unigene12350_All	Unigene13835_All		Unigene17231_All	Unigene2274_All
Unigene14774_All	Unigene13300_All	Unigene1306_All	Unigene12423_All	Unigene12351_All	Unigene13836_All		Unigene1723_All	Unigene22764_All
Unigene14785_All	Unigene13304_All	Unigene13071_All	Unigene12426_All	Unigene12352_All	Unigene13844_All		Unigene17248_All	Unigene22766_All
Unigene1478_All	Unigene13314_All	Unigene13077_All	Unigene12429_All	Unigene12353_All	Unigene13847_All		Unigene17253_All	Unigene22774_All
Unigene14798_All	Unigene13323_All	Unigene13078_All	Unigene1242_All	Unigene12356_All	Unigene13854_All		Unigene17255_All	Unigene22783_All
Unigene147_All	Unigene13326_All	Unigene13085_All	Unigene12431_All	Unigene12357_All	Unigene13859_All		Unigene17263_All	Unigene22797_All
Unigene14809_All	Unigene13328_All	Unigene13087_All	Unigene12433_All	Unigene12359_All	Unigene13866_All		Unigene17270_All	Unigene22802_All
Unigene14819_All	Unigene1332_All	Unigene13088_All	Unigene12434_All	Unigene1235_All	Unigene13870_All		Unigene17272_All	Unigene22831_All
Unigene14822_All	Unigene13330_All	Unigene1308_All	Unigene12437_All	Unigene12360_All	Unigene13879_All		Unigene17277_All	Unigene22832_All
Unigene14823_All	Unigene13333_All	Unigene13092_All	Unigene12438_All	Unigene12361_All	Unigene1387_All		Unigene17278_All	Unigene22833_All
Unigene14825_All	Unigene13336_All	Unigene13095_All	Unigene12443_All	Unigene12363_All	Unigene13887_All		Unigene17280_All	Unigene22845_All
Unigene14832_All	Unigene13337_All	Unigene13098_All	Unigene12446_All	Unigene12364_All	Unigene13889_All		Unigene17282_All	Unigene22847_All
Unigene14834_All	Unigene13339_All	Unigene13105_All	Unigene12449_All	Unigene12365_All	Unigene13893_All		Unigene17287_All	Unigene22848_All
Unigene14837_All	Unigene13345_All	Unigene13107_All	Unigene12456_All	Unigene12366_All	Unigene1389_All		Unigene1728_All	Unigene22851_All
Unigene14838_All	Unigene13346_All	Unigene13108_All	Unigene12457_All	Unigene12367_All	Unigene13901_All		Unigene17292_All	Unigene22867_All
Unigene14846_All	Unigene13354_All	Unigene13110_All	Unigene12462_All	Unigene12368_All	Unigene13903_All		Unigene17293_All	Unigene22875_All
Unigene14851_All	Unigene13357_All	Unigene13113_All	Unigene12463_All	Unigene12369_All	Unigene13907_All		Unigene17299_All	Unigene22876_All
Unigene14858_All	Unigene13360_All	Unigene13117_All	Unigene12465_All	Unigene12371_All	Unigene1390_All		Unigene17301_All	Unigene22877_All
Unigene14860_All	Unigene13364_All	Unigene1311_All	Unigene12471_All	Unigene12372_All	Unigene13914_All		Unigene17305_All	Unigene22878_All
Unigene14867_All	Unigene13366_All	Unigene13121_All	Unigene12474_All	Unigene12373_All	Unigene13918_All		Unigene17308_All	Unigene2287_All
Unigene14874_All	Unigene13371_All	Unigene13125_All	Unigene12475_All	Unigene12374_All	Unigene1391_All		Unigene17321_All	Unigene22880_All
Unigene14878_All	Unigene13373_All	Unigene13128_All	Unigene12476_All	Unigene12375_All	Unigene13922_All		Unigene17325_All	Unigene22883_All
Unigene14880_All	Unigene13375_All	Unigene1312_All	Unigene12479_All	Unigene12376_All	Unigene13923_All		Unigene17326_All	Unigene22889_All
Unigene14881_All	Unigene13376_All	Unigene13132_All	Unigene12480_All	Unigene12377_All	Unigene13928_All		Unigene17332_All	Unigene22892_All
Unigene14888_All	Unigene13377_All	Unigene13133_All	Unigene12481_All	Unigene12378_All	Unigene13942_All		Unigene17334_All	Unigene22893_All
Unigene14897_All	Unigene1337_All	Unigene13134_All	Unigene12482_All	Unigene12379_All	Unigene13943_All		Unigene17338_All	Unigene22896_All
Unigene1489_All	Unigene13380_All	Unigene13137_All	Unigene12487_All	Unigene1237_All	Unigene13949_All		Unigene17343_All	Unigene2289_All
Unigene14906_All	Unigene13381_All	Unigene13139_All	Unigene12489_All	Unigene12382_All	Unigene13950_All		Unigene17346_All	Unigene22937_All
Unigene14913_All	Unigene13382_All	Unigene1313_All	Unigene12491_All	Unigene12384_All	Unigene13951_All		Unigene17347_All	Unigene22940_All
Unigene14921_All	Unigene13389_All	Unigene13142_All	Unigene12494_All	Unigene12385_All	Unigene13952_All		Unigene17366_All	Unigene22944_All
Unigene14925_All	Unigene1338_All	Unigene13145_All	Unigene12496_All	Unigene12386_All	Unigene13954_All		Unigene17375_All	Unigene22952_All
Unigene14937_All	Unigene13394_All	Unigene13149_All	Unigene12499_All	Unigene1238_All	Unigene13956_All		Unigene17385_All	Unigene22967_All
Unigene14940_All	Unigene13397_All	Unigene13152_All	Unigene12502_All	Unigene12394_All	Unigene13957_All		Unigene17389_All	Unigene22995_All
Unigene14945_All	Unigene13399_All	Unigene13155_All	Unigene12503_All	Unigene12395_All	Unigene1395_All		Unigene17416_All	Unigene23020_All
Unigene14947_All	Unigene1339_All	Unigene13161_All	Unigene12508_All	Unigene12398_All	Unigene13963_All		Unigene17419_All	Unigene23027_All
Unigene14958_All	Unigene13400_All	Unigene13168_All	Unigene12509_All	Unigene1239_All	Unigene13980_All		Unigene17425_All	Unigene2303_All
Unigene14960_All	Unigene13402_All	Unigene13174_All	Unigene12511_All	Unigene12400_All	Unigene13983_All		Unigene17435_All	Unigene23047_All
Unigene14967_All	Unigene13405_All	Unigene13177_All	Unigene12512_All	Unigene12403_All	Unigene13987_All		Unigene17442_All	Unigene23061_All
Unigene1496_All	Unigene13408_All	Unigene1317_All	Unigene12525_All	Unigene12404_All	Unigene13995_All		Unigene17443_All	Unigene23070_All
Unigene14976_All	Unigene1340_All	Unigene13182_All	Unigene12528_All	Unigene12406_All	Unigene13999_All		Unigene17446_All	Unigene23089_All
Unigene14978_All	Unigene13411_All	Unigene13183_All	Unigene12529_All	Unigene12407_All	Unigene139_All		Unigene17455_All	Unigene23094_All
Unigene14979_All	Unigene13416_All	Unigene13187_All	Unigene12537_All	Unigene12410_All	Unigene14001_All		Unigene17459_All	Unigene23107_All
Unigene14981_All	Unigene13418_All	Unigene13190_All	Unigene12539_All	Unigene12411_All	Unigene14002_All		Unigene17465_All	Unigene23115_All
Unigene14997_All	Unigene13425_All	Unigene13194_All	Unigene1253_All	Unigene12414_All	Unigene14015_All		Unigene17470_All	Unigene23116_All
Unigene15012_All	Unigene13435_All	Unigene13195_All	Unigene12540_All	Unigene12417_All	Unigene14021_All		Unigene17472_All	Unigene23133_All
Unigene15021_All	Unigene13436_All	Unigene13196_All	Unigene12543_All	Unigene12423_All	Unigene14023_All		Unigene17474_All	Unigene23142_All
Unigene15030_All	Unigene13447_All	Unigene13197_All	Unigene12544_All	Unigene12429_All	Unigene14024_All		Unigene17480_All	Unigene23158_All
Unigene15034_All	Unigene13453_All	Unigene13198_All	Unigene12545_All	Unigene1242_All	Unigene14029_All		Unigene17482_All	Unigene23159_All
Unigene15038_All	Unigene13456_All	Unigene13200_All	Unigene12547_All	Unigene12434_All	Unigene14031_All		Unigene17487_All	Unigene23181_All
Unigene15041_All	Unigene13460_All	Unigene13210_All	Unigene12553_All	Unigene12438_All	Unigene14032_All		Unigene17489_All	Unigene23185_All
Unigene15044_All	Unigene13465_All	Unigene13211_All	Unigene12556_All	Unigene1243_All	Unigene1404_All		Unigene17495_All	Unigene23211_All
Unigene15048_All	Unigene1346_All	Unigene13213_All	Unigene12557_All	Unigene12442_All	Unigene14050_All		Unigene1750_All	Unigene23213_All
Unigene15051_All	Unigene13471_All	Unigene13216_All	Unigene12559_All	Unigene12443_All	Unigene14051_All		Unigene17513_All	Unigene23223_All
Unigene15055_All	Unigene13474_All	Unigene13220_All	Unigene1255_All	Unigene12444_All	Unigene14055_All		Unigene17515_All	Unigene23226_All
Unigene1505_All	Unigene13475_All	Unigene13224_All	Unigene12563_All	Unigene12446_All	Unigene14056_All		Unigene17516_All	Unigene23240_All
Unigene15066_All	Unigene13478_All	Unigene13227_All	Unigene12566_All	Unigene12449_All	Unigene14059_All		Unigene17522_All	Unigene23241_All
Unigene15069_All	Unigene1347_All	Unigene1322_All	Unigene12567_All	Unigene12450_All	Unigene1406_All		Unigene17527_All	Unigene23258_All
Unigene15072_All	Unigene13482_All	Unigene13231_All	Unigene12568_All	Unigene12452_All	Unigene14071_All		Unigene17539_All	Unigene23264_All
Unigene15075_All	Unigene13485_All	Unigene13236_All	Unigene12576_All	Unigene12458_All	Unigene14072_All		Unigene17546_All	Unigene23267_All
Unigene15082_All	Unigene13488_All	Unigene13239_All	Unigene12579_All	Unigene12459_All	Unigene14094_All		Unigene17549_All	Unigene2327_All
Unigene15083_All	Unigene13489_All	Unigene1323_All	Unigene12581_All	Unigene12462_All	Unigene14099_All		Unigene17558_All	Unigene23288_All
Unigene15090_All	Unigene13490_All	Unigene13241_All	Unigene12584_All	Unigene12463_All	Unigene1409_All		Unigene17564_All	Unigene23290_All
Unigene15092_All	Unigene13491_All	Unigene13242_All	Unigene12585_All	Unigene12465_All	Unigene14104_All		Unigene17574_All	Unigene23291_All
Unigene15093_All	Unigene13492_All	Unigene13243_All	Unigene1258_All	Unigene12466_All	Unigene14109_All		Unigene17576_All	Unigene23292_All
Unigene15100_All	Unigene1349_All	Unigene13246_All	Unigene12590_All	Unigene12468_All	Unigene1410_All		Unigene17594_All	Unigene23293_All
Unigene15103_All	Unigene13503_All	Unigene13248_All	Unigene12591_All	Unigene12471_All	Unigene14115_All		Unigene17610_All	Unigene23297_All
Unigene15109_All	Unigene13504_All	Unigene13249_All	Unigene12594_All	Unigene12473_All	Unigene14123_All		Unigene17612_All	Unigene2329_All
Unigene1511_All	Unigene13505_All	Unigene13253_All	Unigene12595_All	Unigene12474_All	Unigene14128_All		Unigene17614_All	Unigene23317_All
Unigene15121_All	Unigene13506_All	Unigene13263_All	Unigene12596_All	Unigene12476_All	Unigene14129_All		Unigene17616_All	Unigene23323_All
Unigene15124_All	Unigene13510_All	Unigene13267_All	Unigene12599_All	Unigene12479_All	Unigene14134_All		Unigene17617_All	Unigene23326_All
Unigene15125_All	Unigene13515_All	Unigene13270_All	Unigene12604_All	Unigene12480_All	Unigene14135_All		Unigene17622_All	Unigene23338_All
Unigene1512_All	Unigene13516_All	Unigene13274_All	Unigene12605_All	Unigene12481_All	Unigene14136_All		Unigene17629_All	Unigene23355_All
Unigene15142_All	Unigene1351_All	Unigene13276_All	Unigene12606_All	Unigene12482_All	Unigene14137_All		Unigene17635_All	Unigene23368_All
Unigene15164_All	Unigene13521_All	Unigene13279_All	Unigene12607_All	Unigene12485_All	Unigene1413_All		Unigene17636_All	Unigene23371_All
Unigene15167_All	Unigene13527_All	Unigene13281_All	Unigene12608_All	Unigene12487_All	Unigene14142_All		Unigene17642_All	Unigene23377_All
Unigene15175_All	Unigene1352_All	Unigene13284_All	Unigene12610_All	Unigene12488_All	Unigene14146_All		Unigene17644_All	Unigene23385_All
Unigene15185_All	Unigene13531_All	Unigene13285_All	Unigene12614_All	Unigene12491_All	Unigene14148_All		Unigene17646_All	Unigene23386_All
Unigene15187_All	Unigene13534_All	Unigene1328_All	Unigene12615_All	Unigene12492_All	Unigene14149_All		Unigene1764_All	Unigene23395_All
Unigene1518_All	Unigene13535_All	Unigene13292_All	Unigene12616_All	Unigene12494_All	Unigene14151_All		Unigene17651_All	Unigene23396_All
Unigene15190_All	Unigene13539_All	Unigene13293_All	Unigene12617_All	Unigene12496_All	Unigene14152_All		Unigene17653_All	Unigene23400_All
Unigene15193_All	Unigene1353_All	Unigene13294_All	Unigene12622_All	Unigene12499_All	Unigene14156_All		Unigene17658_All	Unigene23401_All
Unigene15199_All	Unigene13541_All	Unigene13295_All	Unigene12623_All	Unigene12502_All	Unigene14157_All		Unigene17662_All	Unigene23408_All
Unigene15205_All	Unigene13545_All	Unigene13303_All	Unigene12628_All	Unigene12503_All	Unigene14160_All		Unigene17665_All	Unigene23410_All
Unigene15229_All	Unigene1354_All	Unigene13314_All	Unigene12630_All	Unigene12504_All	Unigene14163_All		Unigene17675_All	Unigene2341_All
Unigene1522_All	Unigene13555_All	Unigene13323_All	Unigene12634_All	Unigene12508_All	Unigene14166_All		Unigene17678_All	Unigene23438_All
Unigene15233_All	Unigene13557_All	Unigene13324_All	Unigene12639_All	Unigene1250_All	Unigene14169_All		Unigene17679_All	Unigene23449_All
Unigene15239_All	Unigene13558_All	Unigene13328_All	Unigene12641_All	Unigene12512_All	Unigene14179_All		Unigene17681_All	Unigene23458_All
Unigene15240_All	Unigene13559_All	Unigene1332_All	Unigene12643_All	Unigene12513_All	Unigene14180_All		Unigene17683_All	Unigene23473_All
Unigene15242_All	Unigene13563_All	Unigene13330_All	Unigene12644_All	Unigene12516_All	Unigene14181_All		Unigene17686_All	Unigene23493_All
Unigene1524_All	Unigene13566_All	Unigene13336_All	Unigene12648_All	Unigene12518_All	Unigene14183_All		Unigene17689_All	Unigene23509_All
Unigene15258_All	Unigene13572_All	Unigene13337_All	Unigene12649_All	Unigene12522_All	Unigene14184_All		Unigene17695_All	Unigene23520_All
Unigene15267_All	Unigene13575_All	Unigene13339_All	Unigene12653_All	Unigene12525_All	Unigene14187_All		Unigene17696_All	Unigene23529_All
Unigene15268_All	Unigene13581_All	Unigene13340_All	Unigene12654_All	Unigene12527_All	Unigene14190_All		Unigene17699_All	Unigene23533_All
Unigene15270_All	Unigene13582_All	Unigene13342_All	Unigene12656_All	Unigene12528_All	Unigene14197_All		Unigene17711_All	Unigene23538_All
Unigene15273_All	Unigene13583_All	Unigene13344_All	Unigene12657_All	Unigene12529_All	Unigene14198_All		Unigene17713_All	Unigene23544_All
Unigene15275_All	Unigene13584_All	Unigene13345_All	Unigene12662_All	Unigene12531_All	Unigene14203_All		Unigene17720_All	Unigene23554_All
Unigene15280_All	Unigene1358_All	Unigene13357_All	Unigene12666_All	Unigene12534_All	Unigene14208_All		Unigene17729_All	Unigene23558_All
Unigene15281_All	Unigene13597_All	Unigene13360_All	Unigene1266_All	Unigene12536_All	Unigene14212_All		Unigene17735_All	Unigene23573_All
Unigene15286_All	Unigene13601_All	Unigene13361_All	Unigene12670_All	Unigene12537_All	Unigene14222_All		Unigene17756_All	Unigene23576_All
Unigene15287_All	Unigene13602_All	Unigene13362_All	Unigene12671_All	Unigene12539_All	Unigene14225_All		Unigene17760_All	Unigene23580_All
Unigene15290_All	Unigene13603_All	Unigene13364_All	Unigene12677_All	Unigene1253_All	Unigene14232_All		Unigene17774_All	Unigene23591_All
Unigene15294_All	Unigene13605_All	Unigene13373_All	Unigene12678_All	Unigene12540_All	Unigene14237_All		Unigene17779_All	Unigene23601_All
Unigene15299_All	Unigene13610_All	Unigene13375_All	Unigene1267_All	Unigene12541_All	Unigene14241_All		Unigene17783_All	Unigene23610_All
Unigene1529_All	Unigene13613_All	Unigene13381_All	Unigene12680_All	Unigene12544_All	Unigene14253_All		Unigene17785_All	Unigene23616_All
Unigene15300_All	Unigene13614_All	Unigene13382_All	Unigene12681_All	Unigene12547_All	Unigene14254_All		Unigene177_All	Unigene23620_All
Unigene15305_All	Unigene13616_All	Unigene13385_All	Unigene12683_All	Unigene12554_All	Unigene14260_All		Unigene17800_All	Unigene23626_All
Unigene15306_All	Unigene13618_All	Unigene13386_All	Unigene12687_All	Unigene12556_All	Unigene14264_All		Unigene17801_All	Unigene23637_All
Unigene15310_All	Unigene13622_All	Unigene13389_All	Unigene12688_All	Unigene12557_All	Unigene14267_All		Unigene17805_All	Unigene2363_All
Unigene15312_All	Unigene13626_All	Unigene13394_All	Unigene12689_All	Unigene12559_All	Unigene1426_All		Unigene17810_All	Unigene23644_All
Unigene15317_All	Unigene13628_All	Unigene13396_All	Unigene12692_All	Unigene1255_All	Unigene14271_All		Unigene17813_All	Unigene23647_All
Unigene15323_All	Unigene13631_All	Unigene13400_All	Unigene12701_All	Unigene12562_All	Unigene14273_All		Unigene17823_All	Unigene23648_All
Unigene15328_All	Unigene13633_All	Unigene13402_All	Unigene12705_All	Unigene12563_All	Unigene14279_All		Unigene17828_All	Unigene23657_All
Unigene15330_All	Unigene13638_All	Unigene13408_All	Unigene12707_All	Unigene12565_All	Unigene14290_All		Unigene17843_All	Unigene23659_All
Unigene15338_All	Unigene1363_All	Unigene13411_All	Unigene12708_All	Unigene12566_All	Unigene14291_All		Unigene17848_All	Unigene23661_All
Unigene15339_All	Unigene13644_All	Unigene13422_All	Unigene1270_All	Unigene12567_All	Unigene14292_All		Unigene17857_All	Unigene23675_All
Unigene15340_All	Unigene13647_All	Unigene13425_All	Unigene12710_All	Unigene12568_All	Unigene14294_All		Unigene17865_All	Unigene23688_All
Unigene1534_All	Unigene13649_All	Unigene13429_All	Unigene12712_All	Unigene12570_All	Unigene14297_All		Unigene17866_All	Unigene23696_All
Unigene15351_All	Unigene1364_All	Unigene13431_All	Unigene12714_All	Unigene12571_All	Unigene14298_All		Unigene17872_All	Unigene23698_All
Unigene15353_All	Unigene13656_All	Unigene13432_All	Unigene12715_All	Unigene12574_All	Unigene14305_All		Unigene17875_All	Unigene23702_All
Unigene15357_All	Unigene13663_All	Unigene13436_All	Unigene1271_All	Unigene12576_All	Unigene14306_All		Unigene17878_All	Unigene23711_All
Unigene15358_All	Unigene13667_All	Unigene13439_All	Unigene12722_All	Unigene12578_All	Unigene14308_All		Unigene17884_All	Unigene23719_All
Unigene15360_All	Unigene13669_All	Unigene13444_All	Unigene12723_All	Unigene12579_All	Unigene1430_All		Unigene17886_All	Unigene23723_All
Unigene1536_All	Unigene1366_All	Unigene13445_All	Unigene12724_All	Unigene12584_All	Unigene14320_All		Unigene17887_All	Unigene23727_All
Unigene15370_All	Unigene13674_All	Unigene13453_All	Unigene12726_All	Unigene1258_All	Unigene14323_All		Unigene1788_All	Unigene23741_All
Unigene15371_All	Unigene13675_All	Unigene13454_All	Unigene12731_All	Unigene12590_All	Unigene14329_All		Unigene178_All	Unigene23751_All
Unigene15372_All	Unigene13680_All	Unigene13456_All	Unigene12734_All	Unigene12591_All	Unigene14333_All		Unigene17900_All	Unigene23756_All
Unigene15374_All	Unigene13683_All	Unigene13459_All	Unigene12735_All	Unigene12592_All	Unigene14335_All		Unigene17907_All	Unigene23765_All
Unigene1537_All	Unigene1368_All	Unigene1345_All	Unigene12738_All	Unigene12595_All	Unigene1433_All		Unigene17926_All	Unigene23766_All
Unigene15381_All	Unigene13693_All	Unigene13460_All	Unigene12740_All	Unigene12598_All	Unigene14340_All		Unigene17934_All	Unigene23769_All
Unigene15382_All	Unigene1369_All	Unigene13464_All	Unigene12742_All	Unigene12599_All	Unigene14346_All		Unigene17953_All	Unigene23789_All
Unigene15392_All	Unigene13700_All	Unigene1346_All	Unigene12745_All	Unigene12601_All	Unigene14350_All		Unigene17956_All	Unigene23793_All
Unigene15394_All	Unigene13701_All	Unigene13471_All	Unigene12746_All	Unigene12602_All	Unigene14360_All		Unigene17966_All	Unigene23799_All
Unigene15397_All	Unigene13702_All	Unigene13474_All	Unigene1274_All	Unigene12604_All	Unigene14362_All		Unigene17976_All	Unigene23800_All
Unigene15398_All	Unigene13703_All	Unigene13475_All	Unigene12751_All	Unigene12605_All	Unigene14363_All		Unigene17988_All	Unigene23805_All
Unigene15404_All	Unigene13706_All	Unigene13482_All	Unigene12754_All	Unigene12606_All	Unigene14364_All		Unigene17991_All	Unigene23832_All
Unigene15405_All	Unigene13713_All	Unigene13483_All	Unigene12757_All	Unigene12607_All	Unigene14371_All		Unigene18019_All	Unigene23851_All
Unigene1540_All	Unigene13716_All	Unigene13484_All	Unigene12759_All	Unigene12609_All	Unigene14373_All		Unigene18022_All	Unigene23854_All
Unigene15410_All	Unigene13717_All	Unigene13485_All	Unigene1275_All	Unigene12610_All	Unigene1437_All		Unigene18040_All	Unigene23876_All
Unigene15415_All	Unigene13719_All	Unigene13489_All	Unigene12764_All	Unigene12612_All	Unigene14380_All		Unigene18052_All	Unigene23880_All
Unigene15417_All	Unigene13721_All	Unigene13490_All	Unigene12766_All	Unigene12614_All	Unigene14382_All		Unigene18056_All	Unigene23881_All
Unigene15421_All	Unigene13724_All	Unigene13491_All	Unigene12768_All	Unigene12615_All	Unigene14392_All		Unigene18057_All	Unigene23895_All
Unigene15427_All	Unigene13728_All	Unigene13492_All	Unigene12769_All	Unigene12617_All	Unigene143_All		Unigene18059_All	Unigene23908_All
Unigene15428_All	Unigene13729_All	Unigene1349_All	Unigene1276_All	Unigene12618_All	Unigene14404_All		Unigene1805_All	Unigene23909_All
Unigene15429_All	Unigene13732_All	Unigene13504_All	Unigene12772_All	Unigene12619_All	Unigene14405_All		Unigene18064_All	Unigene23917_All
Unigene1542_All	Unigene13735_All	Unigene13505_All	Unigene12776_All	Unigene12621_All	Unigene14408_All		Unigene1806_All	Unigene23918_All
Unigene15430_All	Unigene13738_All	Unigene13506_All	Unigene12777_All	Unigene12622_All	Unigene1440_All		Unigene18070_All	Unigene23933_All
Unigene15435_All	Unigene13739_All	Unigene13508_All	Unigene1277_All	Unigene12623_All	Unigene14410_All		Unigene18082_All	Unigene23934_All
Unigene15443_All	Unigene13742_All	Unigene13510_All	Unigene12780_All	Unigene12624_All	Unigene14413_All		Unigene18091_All	Unigene23961_All
Unigene15445_All	Unigene13744_All	Unigene13512_All	Unigene12781_All	Unigene12625_All	Unigene14414_All		Unigene18100_All	Unigene23964_All
Unigene15448_All	Unigene13745_All	Unigene13513_All	Unigene12785_All	Unigene12627_All	Unigene14417_All		Unigene18103_All	Unigene23983_All
Unigene15451_All	Unigene13749_All	Unigene13515_All	Unigene1278_All	Unigene12628_All	Unigene14418_All		Unigene18107_All	Unigene23987_All
Unigene15456_All	Unigene13755_All	Unigene13516_All	Unigene12791_All	Unigene12630_All	Unigene14427_All		Unigene18119_All	Unigene23994_All
Unigene15460_All	Unigene13757_All	Unigene13517_All	Unigene12794_All	Unigene12634_All	Unigene14429_All		Unigene18131_All	Unigene23996_All
Unigene15463_All	Unigene13759_All	Unigene1351_All	Unigene12796_All	Unigene12636_All	Unigene14437_All		Unigene18153_All	Unigene23999_All
Unigene15470_All	Unigene1375_All	Unigene13520_All	Unigene12799_All	Unigene12639_All	Unigene14443_All		Unigene18173_All	Unigene24013_All
Unigene15475_All	Unigene13770_All	Unigene13524_All	Unigene12804_All	Unigene1263_All	Unigene14444_All		Unigene18193_All	Unigene24014_All
Unigene15476_All	Unigene13772_All	Unigene13525_All	Unigene12805_All	Unigene12641_All	Unigene14445_All		Unigene1819_All	Unigene24023_All
Unigene15478_All	Unigene13774_All	Unigene1352_All	Unigene12808_All	Unigene12648_All	Unigene14449_All		Unigene18217_All	Unigene24031_All
Unigene15493_All	Unigene13776_All	Unigene13531_All	Unigene12809_All	Unigene12654_All	Unigene14451_All		Unigene18227_All	Unigene24033_All
Unigene15499_All	Unigene13777_All	Unigene13533_All	Unigene12814_All	Unigene12656_All	Unigene14452_All		Unigene18229_All	Unigene24034_All
Unigene15501_All	Unigene13779_All	Unigene13535_All	Unigene12817_All	Unigene12657_All	Unigene14454_All		Unigene18241_All	Unigene24047_All
Unigene15504_All	Unigene13781_All	Unigene13536_All	Unigene12819_All	Unigene12660_All	Unigene14456_All		Unigene18244_All	Unigene24049_All
Unigene15505_All	Unigene13789_All	Unigene13541_All	Unigene12822_All	Unigene12662_All	Unigene1445_All		Unigene18247_All	Unigene24077_All
Unigene15507_All	Unigene13793_All	Unigene13546_All	Unigene12823_All	Unigene12664_All	Unigene14461_All		Unigene18250_All	Unigene24084_All
Unigene15516_All	Unigene13799_All	Unigene13548_All	Unigene12824_All	Unigene12666_All	Unigene14462_All		Unigene18252_All	Unigene24091_All
Unigene15525_All	Unigene137_All	Unigene13555_All	Unigene12829_All	Unigene12668_All	Unigene14463_All		Unigene18254_All	Unigene24094_All
Unigene15529_All	Unigene13800_All	Unigene13557_All	Unigene1282_All	Unigene12669_All	Unigene14464_All		Unigene18263_All	Unigene24122_All
Unigene15533_All	Unigene13802_All	Unigene13558_All	Unigene12830_All	Unigene1266_All	Unigene14469_All		Unigene18277_All	Unigene24126_All
Unigene15534_All	Unigene13807_All	Unigene13559_All	Unigene12832_All	Unigene12670_All	Unigene1446_All		Unigene18282_All	Unigene24128_All
Unigene15535_All	Unigene1380_All	Unigene13563_All	Unigene12834_All	Unigene12671_All	Unigene14472_All		Unigene18294_All	Unigene24133_All
Unigene15537_All	Unigene13819_All	Unigene13566_All	Unigene12835_All	Unigene12677_All	Unigene14477_All		Unigene18297_All	Unigene2413_All
Unigene1553_All	Unigene13820_All	Unigene13570_All	Unigene12837_All	Unigene12678_All	Unigene14481_All		Unigene18300_All	Unigene24145_All
Unigene15540_All	Unigene13827_All	Unigene13572_All	Unigene12838_All	Unigene1267_All	Unigene14486_All		Unigene18303_All	Unigene24146_All
Unigene15541_All	Unigene13830_All	Unigene13573_All	Unigene12844_All	Unigene12680_All	Unigene14488_All		Unigene18306_All	Unigene24151_All
Unigene15542_All	Unigene13831_All	Unigene13575_All	Unigene12845_All	Unigene12681_All	Unigene14492_All		Unigene18313_All	Unigene24157_All
Unigene15544_All	Unigene13836_All	Unigene13577_All	Unigene12846_All	Unigene12683_All	Unigene14496_All		Unigene18322_All	Unigene24161_All
Unigene15550_All	Unigene13839_All	Unigene13580_All	Unigene12847_All	Unigene12687_All	Unigene14497_All		Unigene18333_All	Unigene24168_All
Unigene15557_All	Unigene13840_All	Unigene13581_All	Unigene12849_All	Unigene12688_All	Unigene14498_All		Unigene18336_All	Unigene24175_All
Unigene15563_All	Unigene13841_All	Unigene13582_All	Unigene12853_All	Unigene12689_All	Unigene144_All		Unigene18350_All	Unigene24178_All
Unigene15576_All	Unigene13842_All	Unigene13584_All	Unigene12854_All	Unigene12690_All	Unigene14506_All		Unigene18354_All	Unigene24192_All
Unigene15578_All	Unigene13845_All	Unigene13588_All	Unigene12856_All	Unigene12691_All	Unigene14510_All		Unigene18372_All	Unigene24197_All
Unigene15581_All	Unigene13848_All	Unigene13589_All	Unigene12858_All	Unigene12692_All	Unigene14511_All		Unigene1837_All	Unigene24198_All
Unigene15583_All	Unigene13851_All	Unigene1358_All	Unigene12860_All	Unigene12697_All	Unigene14513_All		Unigene18380_All	Unigene24203_All
Unigene15589_All	Unigene13854_All	Unigene13597_All	Unigene12861_All	Unigene12698_All	Unigene14516_All		Unigene18381_All	Unigene24204_All
Unigene15597_All	Unigene13859_All	Unigene13598_All	Unigene12862_All	Unigene12700_All	Unigene14521_All		Unigene18396_All	Unigene24220_All
Unigene15598_All	Unigene13862_All	Unigene13602_All	Unigene12863_All	Unigene12701_All	Unigene14527_All		Unigene18398_All	Unigene24226_All
Unigene155_All	Unigene13864_All	Unigene13603_All	Unigene12864_All	Unigene12702_All	Unigene14529_All		Unigene18410_All	Unigene24230_All
Unigene15608_All	Unigene13865_All	Unigene13605_All	Unigene12865_All	Unigene12705_All	Unigene1452_All		Unigene18413_All	Unigene24236_All
Unigene15609_All	Unigene13866_All	Unigene13610_All	Unigene12866_All	Unigene12707_All	Unigene14533_All		Unigene18427_All	Unigene24239_All
Unigene15610_All	Unigene13872_All	Unigene13611_All	Unigene12869_All	Unigene12708_All	Unigene14535_All		Unigene18429_All	Unigene24245_All
Unigene15616_All	Unigene13876_All	Unigene13612_All	Unigene12871_All	Unigene12709_All	Unigene14537_All		Unigene18431_All	Unigene24278_All
Unigene15620_All	Unigene1387_All	Unigene13613_All	Unigene12877_All	Unigene12710_All	Unigene14547_All		Unigene18439_All	Unigene24282_All
Unigene15621_All	Unigene13882_All	Unigene13614_All	Unigene12878_All	Unigene12714_All	Unigene14549_All		Unigene1843_All	Unigene24291_All
Unigene15625_All	Unigene13888_All	Unigene13616_All	Unigene12882_All	Unigene12715_All	Unigene14559_All		Unigene18441_All	Unigene24293_All
Unigene15626_All	Unigene13889_All	Unigene13621_All	Unigene12883_All	Unigene12718_All	Unigene14566_All		Unigene18449_All	Unigene24302_All
Unigene15634_All	Unigene13891_All	Unigene13622_All	Unigene12889_All	Unigene1271_All	Unigene1456_All		Unigene18460_All	Unigene24320_All
Unigene15637_All	Unigene13899_All	Unigene13627_All	Unigene1288_All	Unigene12722_All	Unigene14576_All		Unigene18463_All	Unigene24324_All
Unigene15640_All	Unigene13901_All	Unigene13628_All	Unigene12890_All	Unigene12723_All	Unigene14581_All		Unigene18465_All	Unigene24336_All
Unigene15643_All	Unigene13904_All	Unigene13634_All	Unigene12892_All	Unigene12724_All	Unigene14585_All		Unigene18475_All	Unigene24338_All
Unigene15654_All	Unigene13906_All	Unigene13636_All	Unigene12897_All	Unigene12725_All	Unigene14592_All		Unigene18481_All	Unigene24358_All
Unigene15655_All	Unigene13907_All	Unigene1363_All	Unigene1289_All	Unigene12728_All	Unigene14593_All		Unigene18486_All	Unigene24377_All
Unigene15659_All	Unigene13913_All	Unigene13641_All	Unigene12901_All	Unigene12731_All	Unigene14595_All		Unigene18496_All	Unigene24378_All
Unigene15662_All	Unigene13917_All	Unigene13642_All	Unigene12904_All	Unigene12733_All	Unigene14599_All		Unigene184_All	Unigene24379_All
Unigene15667_All	Unigene13919_All	Unigene13649_All	Unigene12905_All	Unigene12734_All	Unigene145_All		Unigene18503_All	Unigene24381_All
Unigene15674_All	Unigene1391_All	Unigene1364_All	Unigene12906_All	Unigene12735_All	Unigene14604_All		Unigene18505_All	Unigene24383_All
Unigene1567_All	Unigene13921_All	Unigene13652_All	Unigene12909_All	Unigene12736_All	Unigene14605_All		Unigene18513_All	Unigene24388_All
Unigene15680_All	Unigene13922_All	Unigene13653_All	Unigene12912_All	Unigene12738_All	Unigene14608_All		Unigene18514_All	Unigene24391_All
Unigene15683_All	Unigene13924_All	Unigene13656_All	Unigene12913_All	Unigene12739_All	Unigene14609_All		Unigene18524_All	Unigene24392_All
Unigene15685_All	Unigene13928_All	Unigene13658_All	Unigene12916_All	Unigene12740_All	Unigene14610_All		Unigene1852_All	Unigene24405_All
Unigene15689_All	Unigene13935_All	Unigene13667_All	Unigene12920_All	Unigene12742_All	Unigene14612_All		Unigene18536_All	Unigene24416_All
Unigene15690_All	Unigene13936_All	Unigene13669_All	Unigene12922_All	Unigene12745_All	Unigene14613_All		Unigene18546_All	Unigene24439_All
Unigene15695_All	Unigene13937_All	Unigene1366_All	Unigene12924_All	Unigene12746_All	Unigene14618_All		Unigene18552_All	Unigene24447_All
Unigene15697_All	Unigene1393_All	Unigene13671_All	Unigene1292_All	Unigene1274_All	Unigene14619_All		Unigene18566_All	Unigene24451_All
Unigene1569_All	Unigene13942_All	Unigene13674_All	Unigene12931_All	Unigene12750_All	Unigene14620_All		Unigene1856_All	Unigene24453_All
Unigene15700_All	Unigene13953_All	Unigene13680_All	Unigene12932_All	Unigene12751_All	Unigene14623_All		Unigene18580_All	Unigene24457_All
Unigene15707_All	Unigene13954_All	Unigene13681_All	Unigene12933_All	Unigene12754_All	Unigene14628_All		Unigene18584_All	Unigene2445_All
Unigene15708_All	Unigene13960_All	Unigene13682_All	Unigene12934_All	Unigene12756_All	Unigene14629_All		Unigene18585_All	Unigene24460_All
Unigene1570_All	Unigene13971_All	Unigene1368_All	Unigene12937_All	Unigene12757_All	Unigene1462_All		Unigene18586_All	Unigene24468_All
Unigene15710_All	Unigene13975_All	Unigene13696_All	Unigene12938_All	Unigene12759_All	Unigene14632_All		Unigene18596_All	Unigene24470_All
Unigene15712_All	Unigene13981_All	Unigene1369_All	Unigene1293_All	Unigene1275_All	Unigene14633_All		Unigene18621_All	Unigene24477_All
Unigene15722_All	Unigene13987_All	Unigene13700_All	Unigene12944_All	Unigene12764_All	Unigene14634_All		Unigene18623_All	Unigene24481_All
Unigene15723_All	Unigene13989_All	Unigene13706_All	Unigene12949_All	Unigene12765_All	Unigene14635_All		Unigene18636_All	Unigene2448_All
Unigene15728_All	Unigene13990_All	Unigene13707_All	Unigene1294_All	Unigene12766_All	Unigene14636_All		Unigene18637_All	Unigene24494_All
Unigene15733_All	Unigene13995_All	Unigene13713_All	Unigene12950_All	Unigene12767_All	Unigene14641_All		Unigene18638_All	Unigene2449_All
Unigene15734_All	Unigene13997_All	Unigene13716_All	Unigene12951_All	Unigene12768_All	Unigene14643_All		Unigene18648_All	Unigene24502_All
Unigene15735_All	Unigene1399_All	Unigene13717_All	Unigene12953_All	Unigene12769_All	Unigene14644_All		Unigene18677_All	Unigene24512_All
Unigene15745_All	Unigene13_All	Unigene13721_All	Unigene12957_All	Unigene12777_All	Unigene14647_All		Unigene18680_All	Unigene24529_All
Unigene15750_All	Unigene14004_All	Unigene13723_All	Unigene12962_All	Unigene1277_All	Unigene14648_All		Unigene18686_All	Unigene24553_All
Unigene15752_All	Unigene14005_All	Unigene13724_All	Unigene12963_All	Unigene12781_All	Unigene14649_All		Unigene18691_All	Unigene24556_All
Unigene15757_All	Unigene14006_All	Unigene13725_All	Unigene12965_All	Unigene12787_All	Unigene14650_All		Unigene18718_All	Unigene24567_All
Unigene15761_All	Unigene1400_All	Unigene13729_All	Unigene12967_All	Unigene1278_All	Unigene14652_All		Unigene18719_All	Unigene2456_All
Unigene15763_All	Unigene14011_All	Unigene13730_All	Unigene12970_All	Unigene12791_All	Unigene1465_All		Unigene1871_All	Unigene24572_All
Unigene15766_All	Unigene14012_All	Unigene13732_All	Unigene12971_All	Unigene12792_All	Unigene14661_All		Unigene18721_All	Unigene24573_All
Unigene15768_All	Unigene14019_All	Unigene13735_All	Unigene12972_All	Unigene12793_All	Unigene14662_All		Unigene18725_All	Unigene24576_All
Unigene15769_All	Unigene1401_All	Unigene13736_All	Unigene12973_All	Unigene12794_All	Unigene14666_All		Unigene18735_All	Unigene24594_All
Unigene15771_All	Unigene14023_All	Unigene13738_All	Unigene12974_All	Unigene12799_All	Unigene14668_All		Unigene18741_All	Unigene24595_All
Unigene15779_All	Unigene14025_All	Unigene13744_All	Unigene12975_All	Unigene1279_All	Unigene1467_All		Unigene18784_All	Unigene2459_All
Unigene15780_All	Unigene14027_All	Unigene13745_All	Unigene12977_All	Unigene12804_All	Unigene14691_All		Unigene18790_All	Unigene24602_All
Unigene15783_All	Unigene14028_All	Unigene13746_All	Unigene12978_All	Unigene12805_All	Unigene14693_All		Unigene18808_All	Unigene24604_All
Unigene15787_All	Unigene14030_All	Unigene13749_All	Unigene1297_All	Unigene12808_All	Unigene14694_All		Unigene18819_All	Unigene24615_All
Unigene15788_All	Unigene14033_All	Unigene13754_All	Unigene12992_All	Unigene12809_All	Unigene14695_All		Unigene18841_All	Unigene24618_All
Unigene157_All	Unigene14040_All	Unigene13755_All	Unigene12993_All	Unigene12811_All	Unigene14699_All		Unigene18847_All	Unigene24624_All
Unigene15808_All	Unigene14042_All	Unigene13756_All	Unigene12997_All	Unigene12813_All	Unigene14701_All		Unigene18851_All	Unigene24628_All
Unigene15810_All	Unigene14050_All	Unigene13759_All	Unigene12998_All	Unigene12814_All	Unigene14715_All		Unigene18857_All	Unigene24648_All
Unigene15814_All	Unigene14056_All	Unigene13761_All	Unigene129_All	Unigene12815_All	Unigene14716_All		Unigene18859_All	Unigene24663_All
Unigene15816_All	Unigene14065_All	Unigene13765_All	Unigene13000_All	Unigene12817_All	Unigene14726_All		Unigene18889_All	Unigene24686_All
Unigene15820_All	Unigene14067_All	Unigene13770_All	Unigene13002_All	Unigene12818_All	Unigene14727_All		Unigene1888_All	Unigene2468_All
Unigene15828_All	Unigene14070_All	Unigene13772_All	Unigene13003_All	Unigene12819_All	Unigene14731_All		Unigene18904_All	Unigene24702_All
Unigene15833_All	Unigene14071_All	Unigene13773_All	Unigene13004_All	Unigene12821_All	Unigene14732_All		Unigene18906_All	Unigene24716_All
Unigene15842_All	Unigene14074_All	Unigene13775_All	Unigene13007_All	Unigene12822_All	Unigene14734_All		Unigene18908_All	Unigene24725_All
Unigene15849_All	Unigene14077_All	Unigene13776_All	Unigene13008_All	Unigene12823_All	Unigene14743_All		Unigene1890_All	Unigene2473_All
Unigene15855_All	Unigene14078_All	Unigene13779_All	Unigene1300_All	Unigene12829_All	Unigene14748_All		Unigene18916_All	Unigene24742_All
Unigene15859_All	Unigene14079_All	Unigene13780_All	Unigene13010_All	Unigene12830_All	Unigene1474_All		Unigene18920_All	Unigene24761_All
Unigene15861_All	Unigene1407_All	Unigene13781_All	Unigene13012_All	Unigene12831_All	Unigene14750_All		Unigene18927_All	Unigene24763_All
Unigene15862_All	Unigene14080_All	Unigene13790_All	Unigene13017_All	Unigene12832_All	Unigene14751_All		Unigene18934_All	Unigene24790_All
Unigene15864_All	Unigene14082_All	Unigene13791_All	Unigene1301_All	Unigene12834_All	Unigene14756_All		Unigene18935_All	Unigene24798_All
Unigene15865_All	Unigene14083_All	Unigene13793_All	Unigene13021_All	Unigene12837_All	Unigene14760_All		Unigene18938_All	Unigene24827_All
Unigene15868_All	Unigene14091_All	Unigene13802_All	Unigene13023_All	Unigene12838_All	Unigene14761_All		Unigene18965_All	Unigene24830_All
Unigene15873_All	Unigene14094_All	Unigene13805_All	Unigene13024_All	Unigene12839_All	Unigene14766_All		Unigene18983_All	Unigene24835_All
Unigene15874_All	Unigene14097_All	Unigene13807_All	Unigene13033_All	Unigene1283_All	Unigene14768_All		Unigene18987_All	Unigene24848_All
Unigene15877_All	Unigene14098_All	Unigene1380_All	Unigene13035_All	Unigene12840_All	Unigene14769_All		Unigene19014_All	Unigene24861_All
Unigene15884_All	Unigene1409_All	Unigene13819_All	Unigene13036_All	Unigene12841_All	Unigene14770_All		Unigene19016_All	Unigene24862_All
Unigene15885_All	Unigene14102_All	Unigene13826_All	Unigene13037_All	Unigene12843_All	Unigene14776_All		Unigene19025_All	Unigene24879_All
Unigene15889_All	Unigene14104_All	Unigene13827_All	Unigene13040_All	Unigene12844_All	Unigene14777_All		Unigene19026_All	Unigene24906_All
Unigene15907_All	Unigene14105_All	Unigene13830_All	Unigene13043_All	Unigene12846_All	Unigene14782_All		Unigene19032_All	Unigene24922_All
Unigene15909_All	Unigene14107_All	Unigene13833_All	Unigene13046_All	Unigene12847_All	Unigene14783_All		Unigene19035_All	Unigene24926_All
Unigene15910_All	Unigene1410_All	Unigene13836_All	Unigene13049_All	Unigene12848_All	Unigene14785_All		Unigene1903_All	Unigene24933_All
Unigene15921_All	Unigene14110_All	Unigene13839_All	Unigene13050_All	Unigene12849_All	Unigene14789_All		Unigene19040_All	Unigene24935_All
Unigene15924_All	Unigene14114_All	Unigene13840_All	Unigene13051_All	Unigene1284_All	Unigene14795_All		Unigene19048_All	Unigene24938_All
Unigene15927_All	Unigene14116_All	Unigene13841_All	Unigene13053_All	Unigene12851_All	Unigene14797_All		Unigene19055_All	Unigene24952_All
Unigene15931_All	Unigene14118_All	Unigene13842_All	Unigene13054_All	Unigene12853_All	Unigene14799_All		Unigene19060_All	Unigene24970_All
Unigene15932_All	Unigene14119_All	Unigene13844_All	Unigene13062_All	Unigene12854_All	Unigene147_All		Unigene19072_All	Unigene24973_All
Unigene15935_All	Unigene14122_All	Unigene13845_All	Unigene13066_All	Unigene12855_All	Unigene14810_All		Unigene1907_All	Unigene24979_All
Unigene15940_All	Unigene14123_All	Unigene13847_All	Unigene13069_All	Unigene12856_All	Unigene14824_All		Unigene19081_All	Unigene24983_All
Unigene15942_All	Unigene14132_All	Unigene13848_All	Unigene13073_All	Unigene12857_All	Unigene14825_All		Unigene19089_All	Unigene25004_All
Unigene15943_All	Unigene14133_All	Unigene13856_All	Unigene13075_All	Unigene12858_All	Unigene14827_All		Unigene19095_All	Unigene25007_All
Unigene15948_All	Unigene14135_All	Unigene13859_All	Unigene13077_All	Unigene1285_All	Unigene14828_All		Unigene19096_All	Unigene25010_All
Unigene15950_All	Unigene14140_All	Unigene13861_All	Unigene13079_All	Unigene12860_All	Unigene1482_All		Unigene19108_All	Unigene25012_All
Unigene15953_All	Unigene14142_All	Unigene13862_All	Unigene13080_All	Unigene12862_All	Unigene14838_All		Unigene19110_All	Unigene25021_All
Unigene15962_All	Unigene14147_All	Unigene13865_All	Unigene13081_All	Unigene12863_All	Unigene14840_All		Unigene19115_All	Unigene25037_All
Unigene15964_All	Unigene14148_All	Unigene13866_All	Unigene13082_All	Unigene12866_All	Unigene14846_All		Unigene19123_All	Unigene25041_All
Unigene15970_All	Unigene14149_All	Unigene13867_All	Unigene13083_All	Unigene12869_All	Unigene14850_All		Unigene19125_All	Unigene25044_All
Unigene15971_All	Unigene14152_All	Unigene13875_All	Unigene13085_All	Unigene1286_All	Unigene14853_All		Unigene19149_All	Unigene25062_All
Unigene15972_All	Unigene14153_All	Unigene13876_All	Unigene13087_All	Unigene12871_All	Unigene14858_All		Unigene19151_All	Unigene25066_All
Unigene15978_All	Unigene14154_All	Unigene13878_All	Unigene13088_All	Unigene12873_All	Unigene14860_All		Unigene19160_All	Unigene25075_All
Unigene15995_All	Unigene14155_All	Unigene13879_All	Unigene13089_All	Unigene12874_All	Unigene14862_All		Unigene19169_All	Unigene25078_All
Unigene16004_All	Unigene14160_All	Unigene1387_All	Unigene13092_All	Unigene12877_All	Unigene14867_All		Unigene19170_All	Unigene25086_All
Unigene16014_All	Unigene14165_All	Unigene13881_All	Unigene13093_All	Unigene12878_All	Unigene14871_All		Unigene19186_All	Unigene25090_All
Unigene16017_All	Unigene14166_All	Unigene13882_All	Unigene13095_All	Unigene12880_All	Unigene1487_All		Unigene19195_All	Unigene25095_All
Unigene1601_All	Unigene14174_All	Unigene13884_All	Unigene1309_All	Unigene12882_All	Unigene14885_All		Unigene1919_All	Unigene25097_All
Unigene16025_All	Unigene14178_All	Unigene13886_All	Unigene13105_All	Unigene12883_All	Unigene14888_All		Unigene19209_All	Unigene25112_All
Unigene16028_All	Unigene14179_All	Unigene13888_All	Unigene13110_All	Unigene12886_All	Unigene1489_All		Unigene19222_All	Unigene25116_All
Unigene16031_All	Unigene14180_All	Unigene13889_All	Unigene13111_All	Unigene1288_All	Unigene148_All		Unigene19224_All	Unigene25134_All
Unigene16036_All	Unigene14181_All	Unigene13891_All	Unigene13112_All	Unigene12893_All	Unigene14901_All		Unigene19226_All	Unigene25146_All
Unigene16043_All	Unigene14182_All	Unigene13899_All	Unigene13113_All	Unigene12894_All	Unigene14904_All		Unigene19228_All	Unigene25150_All
Unigene16044_All	Unigene14186_All	Unigene13900_All	Unigene13114_All	Unigene12897_All	Unigene14907_All		Unigene19235_All	Unigene25152_All
Unigene16048_All	Unigene14187_All	Unigene13904_All	Unigene13116_All	Unigene12898_All	Unigene1490_All		Unigene19239_All	Unigene25159_All
Unigene16055_All	Unigene14190_All	Unigene13906_All	Unigene13117_All	Unigene1289_All	Unigene14914_All		Unigene19240_All	Unigene25173_All
Unigene16058_All	Unigene14193_All	Unigene13907_All	Unigene13118_All	Unigene12900_All	Unigene14917_All		Unigene19243_All	Unigene25176_All
Unigene16061_All	Unigene14199_All	Unigene13917_All	Unigene13119_All	Unigene12904_All	Unigene14919_All		Unigene19246_All	Unigene25182_All
Unigene16062_All	Unigene14201_All	Unigene13921_All	Unigene13121_All	Unigene12905_All	Unigene14921_All		Unigene19256_All	Unigene25202_All
Unigene16063_All	Unigene14205_All	Unigene13922_All	Unigene13124_All	Unigene12906_All	Unigene14924_All		Unigene19257_All	Unigene25209_All
Unigene16066_All	Unigene14208_All	Unigene13924_All	Unigene13126_All	Unigene12907_All	Unigene14925_All		Unigene1925_All	Unigene25216_All
Unigene16068_All	Unigene14210_All	Unigene13927_All	Unigene13128_All	Unigene12908_All	Unigene14926_All		Unigene19269_All	Unigene25230_All
Unigene16070_All	Unigene14214_All	Unigene13928_All	Unigene13132_All	Unigene12909_All	Unigene14933_All		Unigene19270_All	Unigene25239_All
Unigene16074_All	Unigene14216_All	Unigene13929_All	Unigene13138_All	Unigene12910_All	Unigene14934_All		Unigene19275_All	Unigene25244_All
Unigene1607_All	Unigene14221_All	Unigene13930_All	Unigene13139_All	Unigene12912_All	Unigene14935_All		Unigene19277_All	Unigene25250_All
Unigene16080_All	Unigene14226_All	Unigene13941_All	Unigene1313_All	Unigene12913_All	Unigene14945_All		Unigene19295_All	Unigene25254_All
Unigene16082_All	Unigene14234_All	Unigene13945_All	Unigene13141_All	Unigene12920_All	Unigene14948_All		Unigene19297_All	Unigene25259_All
Unigene16085_All	Unigene14242_All	Unigene13947_All	Unigene13145_All	Unigene12922_All	Unigene14949_All		Unigene19301_All	Unigene25260_All
Unigene16090_All	Unigene14243_All	Unigene13951_All	Unigene13149_All	Unigene12926_All	Unigene14953_All		Unigene19309_All	Unigene25268_All
Unigene16091_All	Unigene14248_All	Unigene13953_All	Unigene13150_All	Unigene12928_All	Unigene1495_All		Unigene19312_All	Unigene25277_All
Unigene16095_All	Unigene14250_All	Unigene13957_All	Unigene13152_All	Unigene12929_All	Unigene14977_All		Unigene19316_All	Unigene25293_All
Unigene16102_All	Unigene14256_All	Unigene13963_All	Unigene13153_All	Unigene1292_All	Unigene1497_All		Unigene19326_All	Unigene25295_All
Unigene16117_All	Unigene1425_All	Unigene13972_All	Unigene13155_All	Unigene12931_All	Unigene14987_All		Unigene19327_All	Unigene25308_All
Unigene16120_All	Unigene14261_All	Unigene13978_All	Unigene13162_All	Unigene12932_All	Unigene1499_All		Unigene19342_All	Unigene25309_All
Unigene16125_All	Unigene14266_All	Unigene13982_All	Unigene13163_All	Unigene12933_All	Unigene15006_All		Unigene19348_All	Unigene25313_All
Unigene16126_All	Unigene14274_All	Unigene13983_All	Unigene13165_All	Unigene12934_All	Unigene15009_All		Unigene19351_All	Unigene25314_All
Unigene16131_All	Unigene14275_All	Unigene13984_All	Unigene13167_All	Unigene12936_All	Unigene15017_All		Unigene19357_All	Unigene25317_All
Unigene16135_All	Unigene14277_All	Unigene13987_All	Unigene13168_All	Unigene12938_All	Unigene15026_All		Unigene19359_All	Unigene25328_All
Unigene16141_All	Unigene14280_All	Unigene13989_All	Unigene13171_All	Unigene1293_All	Unigene1502_All		Unigene19361_All	Unigene25360_All
Unigene16143_All	Unigene14283_All	Unigene13990_All	Unigene13174_All	Unigene12941_All	Unigene15031_All		Unigene19377_All	Unigene25368_All
Unigene1614_All	Unigene14297_All	Unigene13991_All	Unigene13179_All	Unigene12942_All	Unigene15034_All		Unigene19380_All	Unigene25383_All
Unigene16152_All	Unigene14308_All	Unigene13997_All	Unigene13189_All	Unigene12943_All	Unigene1503_All		Unigene19386_All	Unigene25396_All
Unigene16160_All	Unigene14316_All	Unigene13_All	Unigene1318_All	Unigene12944_All	Unigene15044_All		Unigene19387_All	Unigene25397_All
Unigene16164_All	Unigene14318_All	Unigene14002_All	Unigene13195_All	Unigene12947_All	Unigene15045_All		Unigene19399_All	Unigene25399_All
Unigene16168_All	Unigene14319_All	Unigene14004_All	Unigene13198_All	Unigene12948_All	Unigene15046_All		Unigene19400_All	Unigene25406_All
Unigene16169_All	Unigene1431_All	Unigene14005_All	Unigene13200_All	Unigene12949_All	Unigene1504_All		Unigene19410_All	Unigene25407_All
Unigene16181_All	Unigene14323_All	Unigene14007_All	Unigene13202_All	Unigene1294_All	Unigene15050_All		Unigene19413_All	Unigene25429_All
Unigene16184_All	Unigene14324_All	Unigene1400_All	Unigene13210_All	Unigene12950_All	Unigene15053_All		Unigene19418_All	Unigene25442_All
Unigene16190_All	Unigene14334_All	Unigene14011_All	Unigene13211_All	Unigene12951_All	Unigene15064_All		Unigene19442_All	Unigene25456_All
Unigene16194_All	Unigene14341_All	Unigene14012_All	Unigene13212_All	Unigene12957_All	Unigene15069_All		Unigene19445_All	Unigene25466_All
Unigene16198_All	Unigene14343_All	Unigene14014_All	Unigene13213_All	Unigene12962_All	Unigene15078_All		Unigene19449_All	Unigene25469_All
Unigene16199_All	Unigene14350_All	Unigene14018_All	Unigene13214_All	Unigene12967_All	Unigene15081_All		Unigene19450_All	Unigene25474_All
Unigene16201_All	Unigene14352_All	Unigene14020_All	Unigene13216_All	Unigene12968_All	Unigene15082_All		Unigene19455_All	Unigene25476_All
Unigene16208_All	Unigene14353_All	Unigene14022_All	Unigene13220_All	Unigene12971_All	Unigene15093_All		Unigene19456_All	Unigene25477_All
Unigene16211_All	Unigene14359_All	Unigene14023_All	Unigene13224_All	Unigene12972_All	Unigene15106_All		Unigene19458_All	Unigene25483_All
Unigene16228_All	Unigene14364_All	Unigene14027_All	Unigene13227_All	Unigene12973_All	Unigene15110_All		Unigene19459_All	Unigene25496_All
Unigene16244_All	Unigene14365_All	Unigene14032_All	Unigene13228_All	Unigene12975_All	Unigene15112_All		Unigene19460_All	Unigene25500_All
Unigene16263_All	Unigene14377_All	Unigene14035_All	Unigene13230_All	Unigene12977_All	Unigene15114_All		Unigene1946_All	Unigene25505_All
Unigene16271_All	Unigene14380_All	Unigene14040_All	Unigene13231_All	Unigene12978_All	Unigene15115_All		Unigene19470_All	Unigene25509_All
Unigene16276_All	Unigene14382_All	Unigene14042_All	Unigene13235_All	Unigene1297_All	Unigene15118_All		Unigene19479_All	Unigene25513_All
Unigene1627_All	Unigene14385_All	Unigene14043_All	Unigene13237_All	Unigene12980_All	Unigene1511_All		Unigene19480_All	Unigene25525_All
Unigene16286_All	Unigene14389_All	Unigene14050_All	Unigene13239_All	Unigene12981_All	Unigene15121_All		Unigene19501_All	Unigene25553_All
Unigene16287_All	Unigene14398_All	Unigene14052_All	Unigene13240_All	Unigene12986_All	Unigene15124_All		Unigene19507_All	Unigene25554_All
Unigene16300_All	Unigene14399_All	Unigene14056_All	Unigene13241_All	Unigene12990_All	Unigene15130_All		Unigene1950_All	Unigene25555_All
Unigene16306_All	Unigene143_All	Unigene14058_All	Unigene13242_All	Unigene12992_All	Unigene15131_All		Unigene19512_All	Unigene25559_All
Unigene1630_All	Unigene14400_All	Unigene14059_All	Unigene13246_All	Unigene12993_All	Unigene15132_All		Unigene19518_All	Unigene25563_All
Unigene16315_All	Unigene14401_All	Unigene14065_All	Unigene13248_All	Unigene12994_All	Unigene15136_All		Unigene19520_All	Unigene25574_All
Unigene16326_All	Unigene14404_All	Unigene14067_All	Unigene1324_All	Unigene12998_All	Unigene15139_All		Unigene19527_All	Unigene25585_All
Unigene16331_All	Unigene14407_All	Unigene14069_All	Unigene13250_All	Unigene129_All	Unigene15154_All		Unigene19533_All	Unigene2558_All
Unigene16334_All	Unigene1440_All	Unigene14070_All	Unigene13253_All	Unigene13000_All	Unigene15161_All		Unigene1953_All	Unigene25598_All
Unigene16336_All	Unigene14410_All	Unigene14071_All	Unigene13255_All	Unigene13002_All	Unigene15167_All		Unigene19543_All	Unigene25602_All
Unigene16338_All	Unigene14412_All	Unigene14074_All	Unigene13256_All	Unigene13003_All	Unigene15168_All		Unigene19549_All	Unigene25614_All
Unigene16339_All	Unigene14416_All	Unigene14079_All	Unigene13261_All	Unigene13005_All	Unigene15170_All		Unigene19553_All	Unigene25627_All
Unigene16344_All	Unigene14417_All	Unigene1407_All	Unigene13263_All	Unigene13009_All	Unigene15177_All		Unigene19566_All	Unigene25629_All
Unigene16347_All	Unigene14421_All	Unigene14080_All	Unigene13267_All	Unigene13010_All	Unigene15178_All		Unigene19567_All	Unigene25644_All
Unigene1634_All	Unigene14423_All	Unigene14082_All	Unigene13269_All	Unigene13012_All	Unigene15181_All		Unigene19572_All	Unigene25648_All
Unigene16352_All	Unigene14426_All	Unigene14090_All	Unigene13274_All	Unigene13019_All	Unigene15183_All		Unigene19587_All	Unigene25656_All
Unigene16356_All	Unigene1442_All	Unigene14091_All	Unigene13276_All	Unigene13021_All	Unigene15184_All		Unigene19588_All	Unigene25657_All
Unigene16362_All	Unigene14432_All	Unigene14095_All	Unigene13279_All	Unigene13023_All	Unigene15189_All		Unigene19598_All	Unigene25662_All
Unigene16365_All	Unigene14434_All	Unigene14099_All	Unigene13281_All	Unigene13024_All	Unigene15190_All		Unigene1959_All	Unigene25664_All
Unigene16366_All	Unigene14437_All	Unigene14101_All	Unigene13285_All	Unigene13027_All	Unigene15192_All		Unigene19600_All	Unigene25678_All
Unigene16368_All	Unigene14446_All	Unigene14102_All	Unigene13287_All	Unigene13029_All	Unigene15194_All		Unigene19613_All	Unigene25684_All
Unigene1636_All	Unigene14450_All	Unigene14104_All	Unigene13292_All	Unigene13033_All	Unigene15199_All		Unigene19618_All	Unigene25701_All
Unigene16370_All	Unigene14451_All	Unigene14105_All	Unigene13293_All	Unigene13034_All	Unigene1519_All		Unigene19621_All	Unigene25703_All
Unigene1638_All	Unigene14454_All	Unigene14107_All	Unigene13297_All	Unigene13035_All	Unigene15205_All		Unigene19622_All	Unigene25711_All
Unigene16397_All	Unigene14459_All	Unigene1410_All	Unigene1329_All	Unigene13036_All	Unigene15221_All		Unigene19628_All	Unigene25715_All
Unigene16404_All	Unigene14461_All	Unigene14114_All	Unigene13300_All	Unigene13037_All	Unigene15222_All		Unigene1962_All	Unigene25717_All
Unigene16407_All	Unigene14462_All	Unigene14116_All	Unigene13304_All	Unigene13040_All	Unigene15224_All		Unigene19630_All	Unigene25720_All
Unigene16408_All	Unigene14463_All	Unigene14120_All	Unigene13307_All	Unigene13044_All	Unigene15229_All		Unigene19632_All	Unigene25752_All
Unigene16409_All	Unigene14464_All	Unigene14122_All	Unigene13309_All	Unigene13045_All	Unigene15230_All		Unigene19634_All	Unigene25758_All
Unigene16414_All	Unigene14465_All	Unigene14123_All	Unigene13313_All	Unigene13046_All	Unigene15232_All		Unigene19641_All	Unigene25764_All
Unigene16421_All	Unigene14473_All	Unigene14132_All	Unigene13314_All	Unigene13049_All	Unigene15237_All		Unigene19646_All	Unigene25765_All
Unigene16422_All	Unigene14484_All	Unigene14135_All	Unigene13316_All	Unigene13050_All	Unigene1523_All		Unigene19647_All	Unigene25774_All
Unigene16423_All	Unigene14489_All	Unigene14140_All	Unigene13317_All	Unigene13051_All	Unigene15242_All		Unigene19664_All	Unigene25777_All
Unigene1642_All	Unigene14498_All	Unigene14142_All	Unigene13324_All	Unigene13052_All	Unigene15243_All		Unigene19668_All	Unigene25779_All
Unigene16439_All	Unigene1449_All	Unigene14146_All	Unigene13326_All	Unigene13053_All	Unigene15244_All		Unigene19673_All	Unigene25782_All
Unigene16443_All	Unigene14502_All	Unigene14148_All	Unigene13329_All	Unigene13054_All	Unigene15245_All		Unigene19678_All	Unigene25790_All
Unigene16444_All	Unigene14507_All	Unigene1414_All	Unigene1332_All	Unigene13058_All	Unigene1524_All		Unigene19685_All	Unigene25794_All
Unigene16448_All	Unigene14508_All	Unigene14154_All	Unigene13330_All	Unigene13060_All	Unigene15253_All		Unigene19690_All	Unigene25795_All
Unigene16453_All	Unigene14511_All	Unigene14155_All	Unigene13334_All	Unigene13062_All	Unigene15254_All		Unigene19702_All	Unigene25809_All
Unigene1645_All	Unigene14514_All	Unigene14157_All	Unigene13336_All	Unigene13067_All	Unigene15256_All		Unigene19722_All	Unigene25814_All
Unigene16460_All	Unigene14516_All	Unigene14158_All	Unigene13337_All	Unigene13068_All	Unigene1526_All		Unigene19728_All	Unigene25816_All
Unigene16465_All	Unigene14520_All	Unigene14160_All	Unigene1333_All	Unigene13069_All	Unigene15272_All		Unigene19732_All	Unigene25828_All
Unigene16467_All	Unigene14523_All	Unigene14163_All	Unigene13340_All	Unigene13071_All	Unigene15273_All		Unigene19734_All	Unigene25831_All
Unigene16468_All	Unigene14526_All	Unigene14165_All	Unigene13342_All	Unigene13073_All	Unigene15279_All		Unigene19749_All	Unigene25833_All
Unigene16472_All	Unigene14529_All	Unigene14167_All	Unigene13343_All	Unigene13075_All	Unigene15286_All		Unigene1974_All	Unigene25836_All
Unigene16474_All	Unigene1452_All	Unigene14173_All	Unigene13346_All	Unigene13077_All	Unigene15288_All		Unigene19753_All	Unigene25841_All
Unigene16478_All	Unigene14537_All	Unigene14178_All	Unigene13347_All	Unigene13078_All	Unigene15291_All		Unigene19755_All	Unigene25842_All
Unigene16483_All	Unigene1453_All	Unigene14181_All	Unigene13349_All	Unigene1307_All	Unigene152_All		Unigene19770_All	Unigene25843_All
Unigene16488_All	Unigene14540_All	Unigene14186_All	Unigene1334_All	Unigene13081_All	Unigene15305_All		Unigene19777_All	Unigene25850_All
Unigene16495_All	Unigene14545_All	Unigene14192_All	Unigene13352_All	Unigene13085_All	Unigene15313_All		Unigene19788_All	Unigene25855_All
Unigene16502_All	Unigene14546_All	Unigene14194_All	Unigene13353_All	Unigene13088_All	Unigene15315_All		Unigene19792_All	Unigene25859_All
Unigene16504_All	Unigene14549_All	Unigene14199_All	Unigene13355_All	Unigene13091_All	Unigene1532_All		Unigene19796_All	Unigene25863_All
Unigene16506_All	Unigene14551_All	Unigene14200_All	Unigene13356_All	Unigene13092_All	Unigene15330_All		Unigene19800_All	Unigene25869_All
Unigene16509_All	Unigene14552_All	Unigene14201_All	Unigene13357_All	Unigene13093_All	Unigene15332_All		Unigene19805_All	Unigene25870_All
Unigene1650_All	Unigene14561_All	Unigene14202_All	Unigene13360_All	Unigene13095_All	Unigene15334_All		Unigene1980_All	Unigene25871_All
Unigene16511_All	Unigene14565_All	Unigene14204_All	Unigene13361_All	Unigene13096_All	Unigene1533_All		Unigene19810_All	Unigene25879_All
Unigene16512_All	Unigene14568_All	Unigene14206_All	Unigene13362_All	Unigene13098_All	Unigene15345_All		Unigene19818_All	Unigene25899_All
Unigene16517_All	Unigene14572_All	Unigene14207_All	Unigene13364_All	Unigene13105_All	Unigene15349_All		Unigene19828_All	Unigene25901_All
Unigene16520_All	Unigene14577_All	Unigene14209_All	Unigene13366_All	Unigene1310_All	Unigene15351_All		Unigene19833_All	Unigene25902_All
Unigene16524_All	Unigene14579_All	Unigene1420_All	Unigene13369_All	Unigene13110_All	Unigene15352_All		Unigene19847_All	Unigene25908_All
Unigene16527_All	Unigene14580_All	Unigene14210_All	Unigene13371_All	Unigene13112_All	Unigene15357_All		Unigene19848_All	Unigene25910_All
Unigene16530_All	Unigene14581_All	Unigene14211_All	Unigene13373_All	Unigene13114_All	Unigene15358_All		Unigene19862_All	Unigene25917_All
Unigene16544_All	Unigene14582_All	Unigene14214_All	Unigene13375_All	Unigene13116_All	Unigene15359_All		Unigene19874_All	Unigene25918_All
Unigene16545_All	Unigene14587_All	Unigene14215_All	Unigene13378_All	Unigene13117_All	Unigene15361_All		Unigene19875_All	Unigene25930_All
Unigene16547_All	Unigene14588_All	Unigene14218_All	Unigene1337_All	Unigene13121_All	Unigene15364_All		Unigene19883_All	Unigene25933_All
Unigene16548_All	Unigene1458_All	Unigene14221_All	Unigene13380_All	Unigene13124_All	Unigene15372_All		Unigene19891_All	Unigene25946_All
Unigene16553_All	Unigene14593_All	Unigene14223_All	Unigene13381_All	Unigene13127_All	Unigene1537_All		Unigene19901_All	Unigene25947_All
Unigene16554_All	Unigene14597_All	Unigene14226_All	Unigene13382_All	Unigene13128_All	Unigene15380_All		Unigene19904_All	Unigene2594_All
Unigene16558_All	Unigene14599_All	Unigene14228_All	Unigene13384_All	Unigene1312_All	Unigene15381_All		Unigene19914_All	Unigene25969_All
Unigene16561_All	Unigene145_All	Unigene14234_All	Unigene13388_All	Unigene13131_All	Unigene15384_All		Unigene19917_All	Unigene25974_All
Unigene16565_All	Unigene14604_All	Unigene14236_All	Unigene13389_All	Unigene13132_All	Unigene15388_All		Unigene19922_All	Unigene25976_All
Unigene16567_All	Unigene14606_All	Unigene14243_All	Unigene1338_All	Unigene13133_All	Unigene15389_All		Unigene19927_All	Unigene25982_All
Unigene16573_All	Unigene1460_All	Unigene14244_All	Unigene13394_All	Unigene13134_All	Unigene15390_All		Unigene19938_All	Unigene25989_All
Unigene16585_All	Unigene14614_All	Unigene14245_All	Unigene13396_All	Unigene13136_All	Unigene15393_All		Unigene19945_All	Unigene25994_All
Unigene16592_All	Unigene14618_All	Unigene14246_All	Unigene13397_All	Unigene13138_All	Unigene153_All		Unigene19947_All	Unigene26000_All
Unigene16600_All	Unigene14619_All	Unigene1424_All	Unigene13399_All	Unigene13139_All	Unigene15401_All		Unigene19948_All	Unigene26007_All
Unigene16602_All	Unigene1461_All	Unigene14250_All	Unigene13400_All	Unigene1313_All	Unigene15409_All		Unigene19954_All	Unigene26010_All
Unigene16604_All	Unigene14620_All	Unigene14254_All	Unigene13401_All	Unigene13141_All	Unigene1540_All		Unigene19962_All	Unigene26013_All
Unigene16605_All	Unigene14623_All	Unigene14256_All	Unigene13402_All	Unigene13142_All	Unigene15412_All		Unigene19971_All	Unigene26026_All
Unigene16607_All	Unigene14628_All	Unigene14261_All	Unigene13405_All	Unigene13145_All	Unigene15414_All		Unigene19973_All	Unigene26027_All
Unigene16610_All	Unigene14640_All	Unigene14267_All	Unigene13411_All	Unigene13149_All	Unigene15415_All		Unigene19979_All	Unigene26030_All
Unigene16611_All	Unigene14642_All	Unigene14268_All	Unigene13414_All	Unigene1314_All	Unigene15419_All		Unigene19980_All	Unigene26033_All
Unigene16621_All	Unigene14644_All	Unigene1426_All	Unigene13416_All	Unigene13152_All	Unigene1542_All		Unigene19982_All	Unigene26042_All
Unigene16624_All	Unigene14645_All	Unigene14274_All	Unigene13418_All	Unigene13153_All	Unigene15430_All		Unigene19984_All	Unigene26074_All
Unigene16625_All	Unigene1464_All	Unigene14275_All	Unigene13419_All	Unigene13155_All	Unigene15432_All		Unigene19987_All	Unigene26076_All
Unigene16626_All	Unigene14651_All	Unigene14277_All	Unigene13422_All	Unigene13161_All	Unigene15435_All		Unigene19988_All	Unigene26085_All
Unigene16632_All	Unigene14661_All	Unigene14280_All	Unigene13423_All	Unigene13162_All	Unigene1543_All		Unigene19990_All	Unigene26086_All
Unigene16645_All	Unigene14662_All	Unigene14283_All	Unigene13424_All	Unigene13168_All	Unigene15444_All		Unigene19993_All	Unigene2610_All
Unigene16646_All	Unigene14668_All	Unigene14291_All	Unigene13425_All	Unigene13171_All	Unigene15447_All		Unigene20003_All	Unigene26125_All
Unigene16652_All	Unigene14669_All	Unigene14294_All	Unigene13430_All	Unigene13173_All	Unigene15451_All		Unigene20004_All	Unigene26139_All
Unigene16658_All	Unigene14676_All	Unigene14299_All	Unigene13435_All	Unigene13174_All	Unigene15452_All		Unigene20006_All	Unigene26142_All
Unigene16676_All	Unigene14679_All	Unigene14308_All	Unigene13436_All	Unigene13177_All	Unigene15459_All		Unigene20010_All	Unigene26152_All
Unigene16682_All	Unigene14680_All	Unigene14316_All	Unigene13443_All	Unigene13178_All	Unigene1545_All		Unigene20016_All	Unigene26156_All
Unigene16683_All	Unigene14682_All	Unigene14318_All	Unigene13445_All	Unigene1317_All	Unigene15462_All		Unigene20019_All	Unigene26172_All
Unigene16696_All	Unigene14685_All	Unigene14319_All	Unigene13446_All	Unigene13184_All	Unigene1546_All		Unigene20020_All	Unigene2617_All
Unigene16709_All	Unigene1468_All	Unigene14323_All	Unigene13447_All	Unigene13185_All	Unigene15472_All		Unigene20021_All	Unigene26180_All
Unigene1670_All	Unigene14691_All	Unigene14324_All	Unigene1344_All	Unigene13188_All	Unigene15473_All		Unigene20027_All	Unigene26198_All
Unigene16712_All	Unigene14692_All	Unigene14327_All	Unigene13451_All	Unigene13189_All	Unigene15475_All		Unigene20030_All	Unigene26204_All
Unigene16721_All	Unigene14694_All	Unigene14333_All	Unigene13452_All	Unigene13190_All	Unigene15481_All		Unigene20049_All	Unigene26210_All
Unigene16722_All	Unigene14698_All	Unigene14335_All	Unigene13453_All	Unigene13191_All	Unigene15486_All		Unigene20051_All	Unigene26223_All
Unigene16723_All	Unigene14703_All	Unigene14339_All	Unigene13454_All	Unigene13194_All	Unigene15490_All		Unigene20057_All	Unigene26226_All
Unigene16731_All	Unigene14706_All	Unigene14341_All	Unigene13456_All	Unigene13195_All	Unigene15495_All		Unigene20058_All	Unigene26232_All
Unigene16734_All	Unigene14707_All	Unigene14343_All	Unigene13458_All	Unigene13196_All	Unigene15497_All		Unigene20064_All	Unigene26241_All
Unigene16735_All	Unigene14708_All	Unigene14350_All	Unigene13463_All	Unigene13197_All	Unigene15498_All		Unigene20066_All	Unigene26255_All
Unigene16736_All	Unigene14713_All	Unigene14352_All	Unigene13470_All	Unigene13198_All	Unigene1549_All		Unigene20073_All	Unigene26256_All
Unigene16740_All	Unigene14721_All	Unigene14354_All	Unigene13471_All	Unigene13200_All	Unigene154_All		Unigene20077_All	Unigene2625_All
Unigene16741_All	Unigene14722_All	Unigene14358_All	Unigene13474_All	Unigene13202_All	Unigene15503_All		Unigene20078_All	Unigene26266_All
Unigene16747_All	Unigene14723_All	Unigene14359_All	Unigene13477_All	Unigene13205_All	Unigene15505_All		Unigene20097_All	Unigene26271_All
Unigene16748_All	Unigene14729_All	Unigene1435_All	Unigene13479_All	Unigene13209_All	Unigene15516_All		Unigene20101_All	Unigene26276_All
Unigene1674_All	Unigene14731_All	Unigene14360_All	Unigene13482_All	Unigene13210_All	Unigene1551_All		Unigene20106_All	Unigene26280_All
Unigene16751_All	Unigene14735_All	Unigene14362_All	Unigene13483_All	Unigene13211_All	Unigene15520_All		Unigene20116_All	Unigene26286_All
Unigene16764_All	Unigene14736_All	Unigene14364_All	Unigene13485_All	Unigene13214_All	Unigene15521_All		Unigene20125_All	Unigene26292_All
Unigene16768_All	Unigene14739_All	Unigene14365_All	Unigene13486_All	Unigene13216_All	Unigene15523_All		Unigene20132_All	Unigene2629_All
Unigene16780_All	Unigene14740_All	Unigene14369_All	Unigene13488_All	Unigene13220_All	Unigene15526_All		Unigene20142_All	Unigene26314_All
Unigene16784_All	Unigene14742_All	Unigene14371_All	Unigene13489_All	Unigene13224_All	Unigene15529_All		Unigene20144_All	Unigene26320_All
Unigene16792_All	Unigene14745_All	Unigene14372_All	Unigene13490_All	Unigene13227_All	Unigene15533_All		Unigene20151_All	Unigene26327_All
Unigene16796_All	Unigene14746_All	Unigene14377_All	Unigene13492_All	Unigene13228_All	Unigene15534_All		Unigene20152_All	Unigene26329_All
Unigene1679_All	Unigene14753_All	Unigene14378_All	Unigene13498_All	Unigene1322_All	Unigene15536_All		Unigene20153_All	Unigene26347_All
Unigene16800_All	Unigene14758_All	Unigene14382_All	Unigene134_All	Unigene13230_All	Unigene15542_All		Unigene20159_All	Unigene2634_All
Unigene16806_All	Unigene14766_All	Unigene14383_All	Unigene13500_All	Unigene13235_All	Unigene15543_All		Unigene2016_All	Unigene26355_All
Unigene16808_All	Unigene14770_All	Unigene14384_All	Unigene13501_All	Unigene13239_All	Unigene15549_All		Unigene20177_All	Unigene26363_All
Unigene16816_All	Unigene14781_All	Unigene14396_All	Unigene13504_All	Unigene13240_All	Unigene1554_All		Unigene20180_All	Unigene26368_All
Unigene16819_All	Unigene14783_All	Unigene14397_All	Unigene13505_All	Unigene13241_All	Unigene15553_All		Unigene20183_All	Unigene26369_All
Unigene16823_All	Unigene14784_All	Unigene14398_All	Unigene13506_All	Unigene13243_All	Unigene15555_All		Unigene20188_All	Unigene2637_All
Unigene16828_All	Unigene14785_All	Unigene14399_All	Unigene13510_All	Unigene13244_All	Unigene15563_All		Unigene20194_All	Unigene26405_All
Unigene16832_All	Unigene14786_All	Unigene143_All	Unigene13513_All	Unigene13246_All	Unigene15564_All		Unigene20198_All	Unigene26431_All
Unigene1683_All	Unigene14795_All	Unigene14401_All	Unigene13515_All	Unigene13248_All	Unigene15566_All		Unigene20202_All	Unigene26434_All
Unigene16841_All	Unigene14797_All	Unigene14404_All	Unigene13517_All	Unigene13250_All	Unigene15579_All		Unigene20206_All	Unigene26443_All
Unigene16843_All	Unigene14810_All	Unigene14407_All	Unigene13519_All	Unigene13253_All	Unigene1557_All		Unigene2021_All	Unigene26476_All
Unigene16845_All	Unigene14823_All	Unigene14410_All	Unigene1351_All	Unigene13261_All	Unigene15586_All		Unigene20222_All	Unigene2648_All
Unigene16851_All	Unigene14834_All	Unigene14412_All	Unigene13521_All	Unigene13262_All	Unigene15589_All		Unigene20227_All	Unigene26491_All
Unigene16855_All	Unigene14837_All	Unigene14419_All	Unigene13524_All	Unigene13263_All	Unigene15598_All		Unigene20229_All	Unigene26492_All
Unigene16857_All	Unigene14842_All	Unigene14420_All	Unigene13525_All	Unigene13267_All	Unigene1559_All		Unigene2023_All	Unigene264_All
Unigene16867_All	Unigene14844_All	Unigene14424_All	Unigene1352_All	Unigene13269_All	Unigene15601_All		Unigene20240_All	Unigene26503_All
Unigene16871_All	Unigene14845_All	Unigene14428_All	Unigene13531_All	Unigene13274_All	Unigene15603_All		Unigene20244_All	Unigene26507_All
Unigene16875_All	Unigene14850_All	Unigene14431_All	Unigene13532_All	Unigene13276_All	Unigene15609_All		Unigene20249_All	Unigene26511_All
Unigene16879_All	Unigene14856_All	Unigene14434_All	Unigene13533_All	Unigene13279_All	Unigene1560_All		Unigene20251_All	Unigene26517_All
Unigene1687_All	Unigene14864_All	Unigene14436_All	Unigene13535_All	Unigene13280_All	Unigene15616_All		Unigene20263_All	Unigene26522_All
Unigene16883_All	Unigene14867_All	Unigene14437_All	Unigene13539_All	Unigene13281_All	Unigene15623_All		Unigene20270_All	Unigene26523_All
Unigene16886_All	Unigene14869_All	Unigene14449_All	Unigene1353_All	Unigene13282_All	Unigene15634_All		Unigene20271_All	Unigene26531_All
Unigene16890_All	Unigene1487_All	Unigene14453_All	Unigene13540_All	Unigene13283_All	Unigene15642_All		Unigene20274_All	Unigene26536_All
Unigene16893_All	Unigene14887_All	Unigene14456_All	Unigene13541_All	Unigene13285_All	Unigene15643_All		Unigene20279_All	Unigene26537_All
Unigene16903_All	Unigene14888_All	Unigene14457_All	Unigene13542_All	Unigene13291_All	Unigene15646_All		Unigene20287_All	Unigene26552_All
Unigene16908_All	Unigene14891_All	Unigene14459_All	Unigene13545_All	Unigene13292_All	Unigene15648_All		Unigene20289_All	Unigene26556_All
Unigene16914_All	Unigene1489_All	Unigene14462_All	Unigene13546_All	Unigene13293_All	Unigene1564_All		Unigene2028_All	Unigene26570_All
Unigene16916_All	Unigene14904_All	Unigene14463_All	Unigene13547_All	Unigene13297_All	Unigene15655_All		Unigene20291_All	Unigene26579_All
Unigene16918_All	Unigene14905_All	Unigene14464_All	Unigene13548_All	Unigene1329_All	Unigene1565_All		Unigene20292_All	Unigene26591_All
Unigene16919_All	Unigene14909_All	Unigene14465_All	Unigene1354_All	Unigene13300_All	Unigene15662_All		Unigene20294_All	Unigene26593_All
Unigene16921_All	Unigene14912_All	Unigene14466_All	Unigene13553_All	Unigene13303_All	Unigene15664_All		Unigene20296_All	Unigene26600_All
Unigene16926_All	Unigene14913_All	Unigene14468_All	Unigene13555_All	Unigene13304_All	Unigene15666_All		Unigene20300_All	Unigene26618_All
Unigene16928_All	Unigene14916_All	Unigene14473_All	Unigene13557_All	Unigene13309_All	Unigene15670_All		Unigene20306_All	Unigene26620_All
Unigene16930_All	Unigene14917_All	Unigene14474_All	Unigene13558_All	Unigene13313_All	Unigene15677_All		Unigene20311_All	Unigene26628_All
Unigene1693_All	Unigene14918_All	Unigene14478_All	Unigene13559_All	Unigene13314_All	Unigene15684_All		Unigene20312_All	Unigene26630_All
Unigene16946_All	Unigene14921_All	Unigene14479_All	Unigene13560_All	Unigene13316_All	Unigene15690_All		Unigene20313_All	Unigene26633_All
Unigene16951_All	Unigene14925_All	Unigene14482_All	Unigene13565_All	Unigene13317_All	Unigene15694_All		Unigene20316_All	Unigene26635_All
Unigene16953_All	Unigene14927_All	Unigene14487_All	Unigene13566_All	Unigene13321_All	Unigene1569_All		Unigene20323_All	Unigene26638_All
Unigene16965_All	Unigene14928_All	Unigene14489_All	Unigene13567_All	Unigene13323_All	Unigene15701_All		Unigene20324_All	Unigene26642_All
Unigene16968_All	Unigene14933_All	Unigene14490_All	Unigene13568_All	Unigene13324_All	Unigene15705_All		Unigene20329_All	Unigene26650_All
Unigene16970_All	Unigene14936_All	Unigene14498_All	Unigene13572_All	Unigene13328_All	Unigene15706_All		Unigene20331_All	Unigene26651_All
Unigene16971_All	Unigene14942_All	Unigene14499_All	Unigene13575_All	Unigene13329_All	Unigene15710_All		Unigene20332_All	Unigene26663_All
Unigene16972_All	Unigene14947_All	Unigene1449_All	Unigene13576_All	Unigene13330_All	Unigene15716_All		Unigene20340_All	Unigene26682_All
Unigene16976_All	Unigene14948_All	Unigene14507_All	Unigene13580_All	Unigene13334_All	Unigene15717_All		Unigene20341_All	Unigene26685_All
Unigene16977_All	Unigene14949_All	Unigene14511_All	Unigene13581_All	Unigene13336_All	Unigene15718_All		Unigene20342_All	Unigene26689_All
Unigene16979_All	Unigene1494_All	Unigene14513_All	Unigene13582_All	Unigene13337_All	Unigene15719_All		Unigene20345_All	Unigene26691_All
Unigene16980_All	Unigene14951_All	Unigene14514_All	Unigene13583_All	Unigene13338_All	Unigene1571_All		Unigene20349_All	Unigene26695_All
Unigene16983_All	Unigene14952_All	Unigene14516_All	Unigene13584_All	Unigene1333_All	Unigene15727_All		Unigene20352_All	Unigene26696_All
Unigene16988_All	Unigene14955_All	Unigene14517_All	Unigene13585_All	Unigene13340_All	Unigene15728_All		Unigene20356_All	Unigene26697_All
Unigene16994_All	Unigene14956_All	Unigene14520_All	Unigene13587_All	Unigene13341_All	Unigene15740_All		Unigene20366_All	Unigene26700_All
Unigene17000_All	Unigene1495_All	Unigene14524_All	Unigene13588_All	Unigene13342_All	Unigene15750_All		Unigene20369_All	Unigene26710_All
Unigene17006_All	Unigene14961_All	Unigene14529_All	Unigene1358_All	Unigene13343_All	Unigene15752_All		Unigene20371_All	Unigene26712_All
Unigene17009_All	Unigene14964_All	Unigene1452_All	Unigene13590_All	Unigene13344_All	Unigene15757_All		Unigene20374_All	Unigene26714_All
Unigene17010_All	Unigene1496_All	Unigene14531_All	Unigene13598_All	Unigene13346_All	Unigene15763_All		Unigene20376_All	Unigene26719_All
Unigene17014_All	Unigene14977_All	Unigene14537_All	Unigene13599_All	Unigene13347_All	Unigene15765_All		Unigene20377_All	Unigene26720_All
Unigene17016_All	Unigene14978_All	Unigene14538_All	Unigene13601_All	Unigene13349_All	Unigene15767_All		Unigene20382_All	Unigene26721_All
Unigene17023_All	Unigene14981_All	Unigene1453_All	Unigene13603_All	Unigene13352_All	Unigene15768_All		Unigene20383_All	Unigene26722_All
Unigene17025_All	Unigene14984_All	Unigene14540_All	Unigene13605_All	Unigene13353_All	Unigene15772_All		Unigene20388_All	Unigene26723_All
Unigene17026_All	Unigene14993_All	Unigene14543_All	Unigene13606_All	Unigene13355_All	Unigene15773_All		Unigene20393_All	Unigene26731_All
Unigene17032_All	Unigene14994_All	Unigene14545_All	Unigene13608_All	Unigene13356_All	Unigene15774_All		Unigene20397_All	Unigene26763_All
Unigene17034_All	Unigene14996_All	Unigene14546_All	Unigene13610_All	Unigene13357_All	Unigene15775_All		Unigene20402_All	Unigene26767_All
Unigene17050_All	Unigene14997_All	Unigene14547_All	Unigene13613_All	Unigene13360_All	Unigene1577_All		Unigene20406_All	Unigene26770_All
Unigene17051_All	Unigene14998_All	Unigene14548_All	Unigene13614_All	Unigene13361_All	Unigene15785_All		Unigene20407_All	Unigene26771_All
Unigene17052_All	Unigene1499_All	Unigene1454_All	Unigene13616_All	Unigene13364_All	Unigene15787_All		Unigene20410_All	Unigene26778_All
Unigene17053_All	Unigene14_All	Unigene14550_All	Unigene13618_All	Unigene13367_All	Unigene15788_All		Unigene20411_All	Unigene26789_All
Unigene17054_All	Unigene15002_All	Unigene14551_All	Unigene13621_All	Unigene13369_All	Unigene1578_All		Unigene20421_All	Unigene26797_All
Unigene17055_All	Unigene15004_All	Unigene14552_All	Unigene13622_All	Unigene1336_All	Unigene15792_All		Unigene20426_All	Unigene26807_All
Unigene17062_All	Unigene15005_All	Unigene14555_All	Unigene13624_All	Unigene13373_All	Unigene15794_All		Unigene20431_All	Unigene26814_All
Unigene17063_All	Unigene15012_All	Unigene14556_All	Unigene13626_All	Unigene13375_All	Unigene15795_All		Unigene20434_All	Unigene26817_All
Unigene17065_All	Unigene15013_All	Unigene14562_All	Unigene13628_All	Unigene13377_All	Unigene157_All		Unigene20435_All	Unigene26820_All
Unigene17082_All	Unigene15024_All	Unigene14564_All	Unigene13633_All	Unigene13378_All	Unigene15802_All		Unigene20442_All	Unigene26839_All
Unigene17084_All	Unigene15029_All	Unigene14565_All	Unigene13635_All	Unigene13381_All	Unigene15823_All		Unigene20452_All	Unigene26844_All
Unigene17089_All	Unigene15031_All	Unigene14568_All	Unigene13636_All	Unigene13382_All	Unigene15824_All		Unigene20455_All	Unigene26854_All
Unigene17092_All	Unigene15037_All	Unigene14569_All	Unigene13639_All	Unigene13384_All	Unigene15827_All		Unigene20472_All	Unigene26881_All
Unigene17093_All	Unigene15038_All	Unigene14570_All	Unigene13640_All	Unigene13385_All	Unigene15828_All		Unigene20477_All	Unigene26884_All
Unigene17097_All	Unigene15040_All	Unigene14574_All	Unigene13641_All	Unigene13386_All	Unigene15830_All		Unigene20482_All	Unigene26888_All
Unigene170_All	Unigene15047_All	Unigene14577_All	Unigene13642_All	Unigene13388_All	Unigene15832_All		Unigene20508_All	Unigene2689_All
Unigene17100_All	Unigene15050_All	Unigene14578_All	Unigene13644_All	Unigene13389_All	Unigene15838_All		Unigene20509_All	Unigene26912_All
Unigene17104_All	Unigene15051_All	Unigene14579_All	Unigene13646_All	Unigene1338_All	Unigene1583_All		Unigene20511_All	Unigene26916_All
Unigene17108_All	Unigene15053_All	Unigene14582_All	Unigene13649_All	Unigene13390_All	Unigene15846_All		Unigene20512_All	Unigene26920_All
Unigene17110_All	Unigene15054_All	Unigene14585_All	Unigene1364_All	Unigene13393_All	Unigene15851_All		Unigene20514_All	Unigene26927_All
Unigene17112_All	Unigene1505_All	Unigene14587_All	Unigene13655_All	Unigene13394_All	Unigene15854_All		Unigene20516_All	Unigene26937_All
Unigene17113_All	Unigene15061_All	Unigene14589_All	Unigene13656_All	Unigene13396_All	Unigene1585_All		Unigene20520_All	Unigene26954_All
Unigene17117_All	Unigene15064_All	Unigene1458_All	Unigene13661_All	Unigene13399_All	Unigene15860_All		Unigene20529_All	Unigene26959_All
Unigene17123_All	Unigene15074_All	Unigene14593_All	Unigene13663_All	Unigene133_All	Unigene15861_All		Unigene20533_All	Unigene26968_All
Unigene1712_All	Unigene15087_All	Unigene14594_All	Unigene13666_All	Unigene13400_All	Unigene15868_All		Unigene20535_All	Unigene26973_All
Unigene17130_All	Unigene15088_All	Unigene14595_All	Unigene13667_All	Unigene13401_All	Unigene15869_All		Unigene20537_All	Unigene26978_All
Unigene17131_All	Unigene15093_All	Unigene14597_All	Unigene13673_All	Unigene13402_All	Unigene1586_All		Unigene20552_All	Unigene26985_All
Unigene17132_All	Unigene15097_All	Unigene14605_All	Unigene13674_All	Unigene13403_All	Unigene15873_All		Unigene20556_All	Unigene27009_All
Unigene17137_All	Unigene15100_All	Unigene14606_All	Unigene13676_All	Unigene13410_All	Unigene15876_All		Unigene20562_All	Unigene27012_All
Unigene17138_All	Unigene15104_All	Unigene1460_All	Unigene13678_All	Unigene13411_All	Unigene15883_All		Unigene20563_All	Unigene27028_All
Unigene1713_All	Unigene15105_All	Unigene14611_All	Unigene13680_All	Unigene13414_All	Unigene1588_All		Unigene20565_All	Unigene27043_All
Unigene17142_All	Unigene15119_All	Unigene14612_All	Unigene13685_All	Unigene13416_All	Unigene15892_All		Unigene20567_All	Unigene27050_All
Unigene17147_All	Unigene15121_All	Unigene14616_All	Unigene13690_All	Unigene13417_All	Unigene1589_All		Unigene20575_All	Unigene27057_All
Unigene17150_All	Unigene15125_All	Unigene14618_All	Unigene13692_All	Unigene13418_All	Unigene15902_All		Unigene20577_All	Unigene27067_All
Unigene17154_All	Unigene1512_All	Unigene14619_All	Unigene1369_All	Unigene13419_All	Unigene15904_All		Unigene20583_All	Unigene27068_All
Unigene17155_All	Unigene15131_All	Unigene1461_All	Unigene13700_All	Unigene13420_All	Unigene15905_All		Unigene20584_All	Unigene27080_All
Unigene17160_All	Unigene15134_All	Unigene14623_All	Unigene13701_All	Unigene13422_All	Unigene1590_All		Unigene20587_All	Unigene27081_All
Unigene17161_All	Unigene15136_All	Unigene14627_All	Unigene13702_All	Unigene13423_All	Unigene15912_All		Unigene20589_All	Unigene27082_All
Unigene17162_All	Unigene15140_All	Unigene14628_All	Unigene13706_All	Unigene13424_All	Unigene15914_All		Unigene20592_All	Unigene27090_All
Unigene17166_All	Unigene15143_All	Unigene14632_All	Unigene13710_All	Unigene13425_All	Unigene15918_All		Unigene20599_All	Unigene27116_All
Unigene17167_All	Unigene15144_All	Unigene14640_All	Unigene13713_All	Unigene13428_All	Unigene15933_All		Unigene20600_All	Unigene27136_All
Unigene1716_All	Unigene15146_All	Unigene14644_All	Unigene13716_All	Unigene13429_All	Unigene15938_All		Unigene20605_All	Unigene27141_All
Unigene17172_All	Unigene15155_All	Unigene14655_All	Unigene13717_All	Unigene13430_All	Unigene15940_All		Unigene20606_All	Unigene27157_All
Unigene17173_All	Unigene15156_All	Unigene1465_All	Unigene13719_All	Unigene13432_All	Unigene15943_All		Unigene20613_All	Unigene27160_All
Unigene17180_All	Unigene15161_All	Unigene14662_All	Unigene13721_All	Unigene13435_All	Unigene1594_All		Unigene20617_All	Unigene27162_All
Unigene17188_All	Unigene15163_All	Unigene14664_All	Unigene13722_All	Unigene13436_All	Unigene15951_All		Unigene20621_All	Unigene27174_All
Unigene17199_All	Unigene15164_All	Unigene14669_All	Unigene13724_All	Unigene13443_All	Unigene15953_All		Unigene20623_All	Unigene27184_All
Unigene171_All	Unigene15165_All	Unigene14674_All	Unigene13726_All	Unigene13444_All	Unigene15959_All		Unigene20627_All	Unigene27189_All
Unigene17200_All	Unigene15167_All	Unigene14676_All	Unigene13729_All	Unigene13445_All	Unigene15960_All		Unigene20631_All	Unigene27191_All
Unigene17212_All	Unigene15177_All	Unigene14680_All	Unigene13734_All	Unigene13446_All	Unigene15965_All		Unigene20632_All	Unigene27200_All
Unigene17213_All	Unigene15179_All	Unigene14686_All	Unigene13735_All	Unigene13447_All	Unigene15966_All		Unigene20636_All	Unigene27202_All
Unigene17214_All	Unigene15183_All	Unigene14687_All	Unigene13738_All	Unigene13448_All	Unigene15972_All		Unigene20637_All	Unigene27221_All
Unigene17216_All	Unigene15185_All	Unigene14692_All	Unigene13739_All	Unigene13452_All	Unigene15974_All		Unigene20641_All	Unigene27249_All
Unigene17218_All	Unigene15186_All	Unigene14693_All	Unigene1373_All	Unigene13453_All	Unigene15975_All		Unigene20644_All	Unigene27252_All
Unigene17219_All	Unigene15187_All	Unigene14698_All	Unigene13740_All	Unigene13454_All	Unigene1597_All		Unigene20645_All	Unigene27269_All
Unigene17220_All	Unigene15188_All	Unigene14703_All	Unigene13744_All	Unigene13456_All	Unigene15980_All		Unigene20649_All	Unigene27271_All
Unigene17223_All	Unigene1518_All	Unigene14706_All	Unigene13745_All	Unigene13458_All	Unigene15992_All		Unigene20651_All	Unigene27273_All
Unigene17228_All	Unigene15191_All	Unigene14708_All	Unigene13746_All	Unigene13462_All	Unigene1599_All		Unigene20652_All	Unigene27275_All
Unigene1722_All	Unigene15192_All	Unigene14713_All	Unigene13747_All	Unigene13463_All	Unigene159_All		Unigene20656_All	Unigene27282_All
Unigene17230_All	Unigene15199_All	Unigene14715_All	Unigene13749_All	Unigene13464_All	Unigene16006_All		Unigene20660_All	Unigene27285_All
Unigene17248_All	Unigene15203_All	Unigene14716_All	Unigene1374_All	Unigene13467_All	Unigene1600_All		Unigene20673_All	Unigene27287_All
Unigene17249_All	Unigene15204_All	Unigene14718_All	Unigene13751_All	Unigene13470_All	Unigene16010_All		Unigene20677_All	Unigene27293_All
Unigene17252_All	Unigene15205_All	Unigene14719_All	Unigene13755_All	Unigene13471_All	Unigene16011_All		Unigene20686_All	Unigene2729_All
Unigene17256_All	Unigene15212_All	Unigene14722_All	Unigene13759_All	Unigene13472_All	Unigene16013_All		Unigene20692_All	Unigene27302_All
Unigene17260_All	Unigene15213_All	Unigene14723_All	Unigene13763_All	Unigene13475_All	Unigene1601_All		Unigene20693_All	Unigene27305_All
Unigene17261_All	Unigene15215_All	Unigene14726_All	Unigene13766_All	Unigene13476_All	Unigene16020_All		Unigene20694_All	Unigene27317_All
Unigene17262_All	Unigene15219_All	Unigene14735_All	Unigene13770_All	Unigene13477_All	Unigene16024_All		Unigene20695_All	Unigene27322_All
Unigene1726_All	Unigene15221_All	Unigene14737_All	Unigene13772_All	Unigene13481_All	Unigene16025_All		Unigene20701_All	Unigene27324_All
Unigene17273_All	Unigene15222_All	Unigene14738_All	Unigene13776_All	Unigene13482_All	Unigene16040_All		Unigene20711_All	Unigene27327_All
Unigene17277_All	Unigene15224_All	Unigene14739_All	Unigene13777_All	Unigene13483_All	Unigene16041_All		Unigene20713_All	Unigene27335_All
Unigene17278_All	Unigene15226_All	Unigene14740_All	Unigene13779_All	Unigene13484_All	Unigene16044_All		Unigene20723_All	Unigene27336_All
Unigene17286_All	Unigene15229_All	Unigene14742_All	Unigene13780_All	Unigene13485_All	Unigene16046_All		Unigene20732_All	Unigene27341_All
Unigene17290_All	Unigene15231_All	Unigene14746_All	Unigene13781_All	Unigene13490_All	Unigene16047_All		Unigene20737_All	Unigene27344_All
Unigene17292_All	Unigene15236_All	Unigene14747_All	Unigene13784_All	Unigene13491_All	Unigene16053_All		Unigene20745_All	Unigene27347_All
Unigene17298_All	Unigene1523_All	Unigene14749_All	Unigene13788_All	Unigene13492_All	Unigene16057_All		Unigene20753_All	Unigene2734_All
Unigene17316_All	Unigene15241_All	Unigene14750_All	Unigene13789_All	Unigene13498_All	Unigene16061_All		Unigene20754_All	Unigene27367_All
Unigene17320_All	Unigene15244_All	Unigene14751_All	Unigene13790_All	Unigene134_All	Unigene16072_All		Unigene20758_All	Unigene27401_All
Unigene17324_All	Unigene15247_All	Unigene14753_All	Unigene13793_All	Unigene13500_All	Unigene16074_All		Unigene20762_All	Unigene27410_All
Unigene17325_All	Unigene1524_All	Unigene14758_All	Unigene13800_All	Unigene13501_All	Unigene16075_All		Unigene2076_All	Unigene27437_All
Unigene17326_All	Unigene15254_All	Unigene14761_All	Unigene13802_All	Unigene13504_All	Unigene16076_All		Unigene20772_All	Unigene27440_All
Unigene1732_All	Unigene15255_All	Unigene14770_All	Unigene13804_All	Unigene13505_All	Unigene16082_All		Unigene20783_All	Unigene27442_All
Unigene17330_All	Unigene15258_All	Unigene14774_All	Unigene13807_All	Unigene13506_All	Unigene16083_All		Unigene20784_All	Unigene27445_All
Unigene17335_All	Unigene15261_All	Unigene14780_All	Unigene1380_All	Unigene13508_All	Unigene16089_All		Unigene20786_All	Unigene27451_All
Unigene17336_All	Unigene15271_All	Unigene14781_All	Unigene13818_All	Unigene13510_All	Unigene16094_All		Unigene20788_All	Unigene27459_All
Unigene17346_All	Unigene15275_All	Unigene14783_All	Unigene13819_All	Unigene13512_All	Unigene160_All		Unigene20800_All	Unigene27461_All
Unigene17348_All	Unigene1527_All	Unigene14784_All	Unigene13820_All	Unigene13513_All	Unigene16104_All		Unigene20804_All	Unigene27469_All
Unigene1734_All	Unigene15280_All	Unigene14785_All	Unigene13827_All	Unigene13515_All	Unigene16106_All		Unigene20805_All	Unigene2746_All
Unigene17353_All	Unigene15283_All	Unigene14786_All	Unigene13828_All	Unigene13516_All	Unigene16109_All		Unigene20809_All	Unigene27476_All
Unigene17354_All	Unigene15288_All	Unigene14787_All	Unigene13830_All	Unigene13517_All	Unigene16113_All		Unigene20821_All	Unigene27477_All
Unigene17355_All	Unigene15296_All	Unigene14788_All	Unigene13831_All	Unigene13519_All	Unigene16116_All		Unigene20828_All	Unigene27480_All
Unigene17356_All	Unigene15299_All	Unigene1478_All	Unigene13833_All	Unigene1351_All	Unigene16118_All		Unigene20846_All	Unigene27494_All
Unigene17366_All	Unigene1529_All	Unigene14797_All	Unigene13835_All	Unigene13520_All	Unigene1611_All		Unigene20862_All	Unigene27502_All
Unigene17367_All	Unigene152_All	Unigene147_All	Unigene13837_All	Unigene13521_All	Unigene16120_All		Unigene20871_All	Unigene27518_All
Unigene17373_All	Unigene15300_All	Unigene14810_All	Unigene13839_All	Unigene13524_All	Unigene16126_All		Unigene20874_All	Unigene27519_All
Unigene17374_All	Unigene15301_All	Unigene14815_All	Unigene13840_All	Unigene13525_All	Unigene1612_All		Unigene20876_All	Unigene27529_All
Unigene17384_All	Unigene15305_All	Unigene14819_All	Unigene13841_All	Unigene1352_All	Unigene16130_All		Unigene20880_All	Unigene27542_All
Unigene17393_All	Unigene15309_All	Unigene14822_All	Unigene13842_All	Unigene13531_All	Unigene16132_All		Unigene20888_All	Unigene27544_All
Unigene17395_All	Unigene15310_All	Unigene14825_All	Unigene13843_All	Unigene13532_All	Unigene16142_All		Unigene20906_All	Unigene27563_All
Unigene17407_All	Unigene15319_All	Unigene14841_All	Unigene13844_All	Unigene13533_All	Unigene16145_All		Unigene20910_All	Unigene27568_All
Unigene17418_All	Unigene15320_All	Unigene14842_All	Unigene13845_All	Unigene13535_All	Unigene16147_All		Unigene20915_All	Unigene27572_All
Unigene17421_All	Unigene15321_All	Unigene14844_All	Unigene13847_All	Unigene13538_All	Unigene16149_All		Unigene20917_All	Unigene27580_All
Unigene1742_All	Unigene15322_All	Unigene14850_All	Unigene13848_All	Unigene13541_All	Unigene16150_All		Unigene20922_All	Unigene27581_All
Unigene17441_All	Unigene15323_All	Unigene14851_All	Unigene13850_All	Unigene13542_All	Unigene16158_All		Unigene20930_All	Unigene27590_All
Unigene17442_All	Unigene15326_All	Unigene14856_All	Unigene13851_All	Unigene13545_All	Unigene16160_All		Unigene20933_All	Unigene27601_All
Unigene17445_All	Unigene15327_All	Unigene14858_All	Unigene13859_All	Unigene13546_All	Unigene16165_All		Unigene20934_All	Unigene27608_All
Unigene17446_All	Unigene15335_All	Unigene14864_All	Unigene13861_All	Unigene13548_All	Unigene16170_All		Unigene20938_All	Unigene27615_All
Unigene17447_All	Unigene15337_All	Unigene14867_All	Unigene13862_All	Unigene13551_All	Unigene16175_All		Unigene20947_All	Unigene27617_All
Unigene17449_All	Unigene15338_All	Unigene14874_All	Unigene13864_All	Unigene13552_All	Unigene16176_All		Unigene20954_All	Unigene27619_All
Unigene17451_All	Unigene1533_All	Unigene14877_All	Unigene13865_All	Unigene13553_All	Unigene16177_All		Unigene2095_All	Unigene27627_All
Unigene17454_All	Unigene15346_All	Unigene14879_All	Unigene13870_All	Unigene13555_All	Unigene16178_All		Unigene20963_All	Unigene27628_All
Unigene17455_All	Unigene15347_All	Unigene1487_All	Unigene13872_All	Unigene13557_All	Unigene16179_All		Unigene20968_All	Unigene27641_All
Unigene17463_All	Unigene15348_All	Unigene14881_All	Unigene13876_All	Unigene13558_All	Unigene1617_All		Unigene20969_All	Unigene27643_All
Unigene17464_All	Unigene15350_All	Unigene14883_All	Unigene13879_All	Unigene13559_All	Unigene16183_All		Unigene20972_All	Unigene27645_All
Unigene17471_All	Unigene15351_All	Unigene14887_All	Unigene1387_All	Unigene13562_All	Unigene16185_All		Unigene20974_All	Unigene27664_All
Unigene1747_All	Unigene15353_All	Unigene14888_All	Unigene13880_All	Unigene13563_All	Unigene16188_All		Unigene20975_All	Unigene27675_All
Unigene17487_All	Unigene15356_All	Unigene14891_All	Unigene13881_All	Unigene13566_All	Unigene16189_All		Unigene20976_All	Unigene27676_All
Unigene1748_All	Unigene15358_All	Unigene14904_All	Unigene13882_All	Unigene13567_All	Unigene16190_All		Unigene20980_All	Unigene27678_All
Unigene17493_All	Unigene15365_All	Unigene14906_All	Unigene13884_All	Unigene13568_All	Unigene16191_All		Unigene20984_All	Unigene27681_All
Unigene17494_All	Unigene15366_All	Unigene14907_All	Unigene13887_All	Unigene13570_All	Unigene16192_All		Unigene20986_All	Unigene27692_All
Unigene17496_All	Unigene15369_All	Unigene14909_All	Unigene13889_All	Unigene13572_All	Unigene16193_All		Unigene20989_All	Unigene27700_All
Unigene17503_All	Unigene15371_All	Unigene14911_All	Unigene13891_All	Unigene13573_All	Unigene161_All		Unigene20998_All	Unigene27710_All
Unigene17504_All	Unigene15375_All	Unigene14912_All	Unigene13892_All	Unigene13575_All	Unigene16201_All		Unigene21011_All	Unigene27720_All
Unigene17510_All	Unigene15379_All	Unigene14913_All	Unigene13893_All	Unigene13576_All	Unigene16203_All		Unigene21017_All	Unigene27723_All
Unigene17515_All	Unigene15385_All	Unigene14916_All	Unigene13899_All	Unigene13581_All	Unigene16204_All		Unigene2101_All	Unigene27727_All
Unigene17516_All	Unigene15390_All	Unigene14917_All	Unigene1389_All	Unigene13582_All	Unigene16206_All		Unigene21030_All	Unigene27736_All
Unigene17517_All	Unigene15394_All	Unigene14918_All	Unigene13900_All	Unigene13583_All	Unigene16207_All		Unigene21032_All	Unigene27739_All
Unigene17518_All	Unigene15396_All	Unigene14925_All	Unigene13903_All	Unigene13584_All	Unigene16208_All		Unigene21034_All	Unigene27750_All
Unigene17525_All	Unigene15397_All	Unigene14927_All	Unigene13904_All	Unigene13587_All	Unigene16215_All		Unigene21046_All	Unigene27752_All
Unigene17528_All	Unigene153_All	Unigene14929_All	Unigene13906_All	Unigene13588_All	Unigene16222_All		Unigene21047_All	Unigene27754_All
Unigene17529_All	Unigene15404_All	Unigene14931_All	Unigene13907_All	Unigene13589_All	Unigene1622_All		Unigene21048_All	Unigene27762_All
Unigene17535_All	Unigene15408_All	Unigene14932_All	Unigene13908_All	Unigene13590_All	Unigene16230_All		Unigene21050_All	Unigene2776_All
Unigene17537_All	Unigene15409_All	Unigene14933_All	Unigene1390_All	Unigene13598_All	Unigene16238_All		Unigene21051_All	Unigene27777_All
Unigene17540_All	Unigene15410_All	Unigene14934_All	Unigene13913_All	Unigene13603_All	Unigene16239_All		Unigene21052_All	Unigene27779_All
Unigene17543_All	Unigene15411_All	Unigene14935_All	Unigene13917_All	Unigene13605_All	Unigene16243_All		Unigene21055_All	Unigene27788_All
Unigene17544_All	Unigene15420_All	Unigene14936_All	Unigene13918_All	Unigene13608_All	Unigene16244_All		Unigene21061_All	Unigene27791_All
Unigene17551_All	Unigene15421_All	Unigene14937_All	Unigene13919_All	Unigene13610_All	Unigene16247_All		Unigene21063_All	Unigene27800_All
Unigene17552_All	Unigene15423_All	Unigene14945_All	Unigene13921_All	Unigene13611_All	Unigene16249_All		Unigene21082_All	Unigene27822_All
Unigene17556_All	Unigene15426_All	Unigene14949_All	Unigene13922_All	Unigene13612_All	Unigene16259_All		Unigene21083_All	Unigene27825_All
Unigene17558_All	Unigene15427_All	Unigene14951_All	Unigene13923_All	Unigene13613_All	Unigene16261_All		Unigene21088_All	Unigene27833_All
Unigene17561_All	Unigene15428_All	Unigene14952_All	Unigene13924_All	Unigene13614_All	Unigene16267_All		Unigene21119_All	Unigene27835_All
Unigene17567_All	Unigene15429_All	Unigene14955_All	Unigene13928_All	Unigene13615_All	Unigene16269_All		Unigene21123_All	Unigene27852_All
Unigene17574_All	Unigene1542_All	Unigene14962_All	Unigene13935_All	Unigene13616_All	Unigene16273_All		Unigene21135_All	Unigene2785_All
Unigene17575_All	Unigene15435_All	Unigene14965_All	Unigene13936_All	Unigene13617_All	Unigene16277_All		Unigene21140_All	Unigene27875_All
Unigene17583_All	Unigene15439_All	Unigene14976_All	Unigene13937_All	Unigene13618_All	Unigene16279_All		Unigene21143_All	Unigene27881_All
Unigene17598_All	Unigene15440_All	Unigene14977_All	Unigene1393_All	Unigene13622_All	Unigene1627_All		Unigene21144_All	Unigene27896_All
Unigene17600_All	Unigene15446_All	Unigene14979_All	Unigene13941_All	Unigene13623_All	Unigene16280_All		Unigene21145_All	Unigene27900_All
Unigene17601_All	Unigene15447_All	Unigene14980_All	Unigene13945_All	Unigene13624_All	Unigene16283_All		Unigene21158_All	Unigene27906_All
Unigene17605_All	Unigene15449_All	Unigene14981_All	Unigene13949_All	Unigene13626_All	Unigene16287_All		Unigene21160_All	Unigene27915_All
Unigene17606_All	Unigene15452_All	Unigene14982_All	Unigene13951_All	Unigene13627_All	Unigene16289_All		Unigene21172_All	Unigene27916_All
Unigene17607_All	Unigene15459_All	Unigene14984_All	Unigene13953_All	Unigene13628_All	Unigene16291_All		Unigene21174_All	Unigene27917_All
Unigene17609_All	Unigene1545_All	Unigene1498_All	Unigene13957_All	Unigene13629_All	Unigene16292_All		Unigene21181_All	Unigene27945_All
Unigene17612_All	Unigene15460_All	Unigene14993_All	Unigene13960_All	Unigene13636_All	Unigene16293_All		Unigene21191_All	Unigene27947_All
Unigene17615_All	Unigene15461_All	Unigene14994_All	Unigene13967_All	Unigene13639_All	Unigene16300_All		Unigene21199_All	Unigene27969_All
Unigene17617_All	Unigene15472_All	Unigene14995_All	Unigene1396_All	Unigene13640_All	Unigene16315_All		Unigene21203_All	Unigene27973_All
Unigene17619_All	Unigene15473_All	Unigene14996_All	Unigene13971_All	Unigene13641_All	Unigene16320_All		Unigene21204_All	Unigene28011_All
Unigene17620_All	Unigene15478_All	Unigene14997_All	Unigene13972_All	Unigene13642_All	Unigene16321_All		Unigene21209_All	Unigene28015_All
Unigene17621_All	Unigene1547_All	Unigene14998_All	Unigene13975_All	Unigene13643_All	Unigene16324_All		Unigene21214_All	Unigene28020_All
Unigene17624_All	Unigene15481_All	Unigene1499_All	Unigene13980_All	Unigene13644_All	Unigene1632_All		Unigene21220_All	Unigene28024_All
Unigene17630_All	Unigene15482_All	Unigene14_All	Unigene13981_All	Unigene13646_All	Unigene16333_All		Unigene21221_All	Unigene28031_All
Unigene17633_All	Unigene15483_All	Unigene15001_All	Unigene13983_All	Unigene13649_All	Unigene16337_All		Unigene21230_All	Unigene28046_All
Unigene17634_All	Unigene15486_All	Unigene15004_All	Unigene13985_All	Unigene1364_All	Unigene16338_All		Unigene21234_All	Unigene28050_All
Unigene17638_All	Unigene15487_All	Unigene15005_All	Unigene13987_All	Unigene13652_All	Unigene16339_All		Unigene21254_All	Unigene2805_All
Unigene17644_All	Unigene15488_All	Unigene15007_All	Unigene13989_All	Unigene13655_All	Unigene16341_All		Unigene21256_All	Unigene28090_All
Unigene17650_All	Unigene15490_All	Unigene15008_All	Unigene13990_All	Unigene13656_All	Unigene16346_All		Unigene21257_All	Unigene28112_All
Unigene17651_All	Unigene15492_All	Unigene15013_All	Unigene13991_All	Unigene13660_All	Unigene16350_All		Unigene21260_All	Unigene28120_All
Unigene17654_All	Unigene15498_All	Unigene15018_All	Unigene13993_All	Unigene13662_All	Unigene16356_All		Unigene21266_All	Unigene28128_All
Unigene17659_All	Unigene15503_All	Unigene15021_All	Unigene13997_All	Unigene13663_All	Unigene16360_All		Unigene21273_All	Unigene28146_All
Unigene17661_All	Unigene15505_All	Unigene15022_All	Unigene13999_All	Unigene13665_All	Unigene16364_All		Unigene21280_All	Unigene28169_All
Unigene17662_All	Unigene15506_All	Unigene15030_All	Unigene1399_All	Unigene13667_All	Unigene16365_All		Unigene21291_All	Unigene28176_All
Unigene17663_All	Unigene15507_All	Unigene15031_All	Unigene139_All	Unigene13669_All	Unigene16369_All		Unigene21293_All	Unigene28186_All
Unigene17674_All	Unigene15509_All	Unigene15037_All	Unigene13_All	Unigene13673_All	Unigene16370_All		Unigene21296_All	Unigene28205_All
Unigene17677_All	Unigene15511_All	Unigene15038_All	Unigene14001_All	Unigene13674_All	Unigene16373_All		Unigene21305_All	Unigene28208_All
Unigene17679_All	Unigene15512_All	Unigene1503_All	Unigene14002_All	Unigene13676_All	Unigene16379_All		Unigene21308_All	Unigene28257_All
Unigene17682_All	Unigene15516_All	Unigene15040_All	Unigene14003_All	Unigene13677_All	Unigene1637_All		Unigene21317_All	Unigene28259_All
Unigene17685_All	Unigene15527_All	Unigene15044_All	Unigene14004_All	Unigene13678_All	Unigene16385_All		Unigene21321_All	Unigene28261_All
Unigene17694_All	Unigene15529_All	Unigene15051_All	Unigene14005_All	Unigene13680_All	Unigene16386_All		Unigene21335_All	Unigene28268_All
Unigene17699_All	Unigene15530_All	Unigene15054_All	Unigene14006_All	Unigene13682_All	Unigene16387_All		Unigene21339_All	Unigene28275_All
Unigene176_All	Unigene15531_All	Unigene15055_All	Unigene14011_All	Unigene13689_All	Unigene1638_All		Unigene21340_All	Unigene28276_All
Unigene17701_All	Unigene15533_All	Unigene15056_All	Unigene14012_All	Unigene13690_All	Unigene16390_All		Unigene21347_All	Unigene28293_All
Unigene17708_All	Unigene15534_All	Unigene1505_All	Unigene14014_All	Unigene13691_All	Unigene16391_All		Unigene21355_All	Unigene28311_All
Unigene17711_All	Unigene15539_All	Unigene15061_All	Unigene14019_All	Unigene13692_All	Unigene16394_All		Unigene21357_All	Unigene28330_All
Unigene17714_All	Unigene1553_All	Unigene15064_All	Unigene1401_All	Unigene13695_All	Unigene16395_All		Unigene21360_All	Unigene28333_All
Unigene17715_All	Unigene15543_All	Unigene15066_All	Unigene14024_All	Unigene1369_All	Unigene16398_All		Unigene21361_All	Unigene28359_All
Unigene17719_All	Unigene15548_All	Unigene15069_All	Unigene14026_All	Unigene13700_All	Unigene1639_All		Unigene21362_All	Unigene28361_All
Unigene17723_All	Unigene15551_All	Unigene1506_All	Unigene14027_All	Unigene13701_All	Unigene163_All		Unigene21366_All	Unigene28367_All
Unigene17738_All	Unigene15559_All	Unigene15070_All	Unigene14029_All	Unigene13702_All	Unigene16400_All		Unigene21375_All	Unigene28388_All
Unigene17741_All	Unigene1555_All	Unigene15071_All	Unigene14030_All	Unigene13706_All	Unigene16407_All		Unigene21376_All	Unigene28440_All
Unigene17750_All	Unigene15560_All	Unigene15072_All	Unigene14031_All	Unigene13707_All	Unigene16410_All		Unigene21392_All	Unigene28442_All
Unigene17751_All	Unigene15564_All	Unigene15074_All	Unigene14032_All	Unigene13710_All	Unigene16412_All		Unigene21403_All	Unigene28464_All
Unigene17752_All	Unigene15565_All	Unigene15075_All	Unigene14033_All	Unigene13712_All	Unigene16414_All		Unigene21405_All	Unigene28465_All
Unigene17758_All	Unigene15569_All	Unigene15077_All	Unigene14036_All	Unigene13713_All	Unigene1641_All		Unigene21413_All	Unigene28476_All
Unigene17760_All	Unigene15571_All	Unigene15082_All	Unigene14040_All	Unigene13714_All	Unigene16441_All		Unigene21415_All	Unigene28485_All
Unigene17769_All	Unigene15573_All	Unigene15083_All	Unigene14042_All	Unigene13716_All	Unigene16444_All		Unigene21417_All	Unigene28515_All
Unigene17779_All	Unigene15575_All	Unigene15087_All	Unigene14046_All	Unigene13717_All	Unigene16445_All		Unigene21419_All	Unigene28524_All
Unigene1777_All	Unigene15576_All	Unigene15088_All	Unigene1404_All	Unigene13718_All	Unigene16447_All		Unigene21423_All	Unigene28533_All
Unigene17788_All	Unigene15578_All	Unigene15092_All	Unigene14050_All	Unigene13719_All	Unigene16448_All		Unigene21427_All	Unigene28569_All
Unigene17795_All	Unigene1557_All	Unigene15097_All	Unigene14055_All	Unigene13721_All	Unigene1644_All		Unigene21435_All	Unigene28580_All
Unigene17796_All	Unigene15588_All	Unigene15103_All	Unigene14057_All	Unigene13724_All	Unigene16450_All		Unigene21440_All	Unigene28582_All
Unigene17797_All	Unigene15589_All	Unigene15104_All	Unigene14059_All	Unigene13725_All	Unigene16453_All		Unigene21449_All	Unigene28587_All
Unigene17802_All	Unigene15593_All	Unigene15105_All	Unigene14065_All	Unigene13727_All	Unigene16455_All		Unigene21450_All	Unigene28609_All
Unigene17810_All	Unigene15594_All	Unigene15110_All	Unigene14067_All	Unigene13728_All	Unigene16459_All		Unigene21459_All	Unigene28619_All
Unigene17816_All	Unigene15595_All	Unigene15119_All	Unigene1406_All	Unigene13729_All	Unigene1645_All		Unigene21471_All	Unigene28645_All
Unigene17830_All	Unigene15596_All	Unigene1511_All	Unigene14070_All	Unigene13730_All	Unigene16463_All		Unigene21473_All	Unigene28651_All
Unigene17832_All	Unigene155_All	Unigene15122_All	Unigene14072_All	Unigene13735_All	Unigene16465_All		Unigene21484_All	Unigene2865_All
Unigene17836_All	Unigene15601_All	Unigene15124_All	Unigene14075_All	Unigene13738_All	Unigene1646_All		Unigene21486_All	Unigene28664_All
Unigene17837_All	Unigene15605_All	Unigene15125_All	Unigene14077_All	Unigene13740_All	Unigene16476_All		Unigene21489_All	Unigene28667_All
Unigene17841_All	Unigene15609_All	Unigene1512_All	Unigene14078_All	Unigene13744_All	Unigene16477_All		Unigene21490_All	Unigene28670_All
Unigene17848_All	Unigene1560_All	Unigene15134_All	Unigene14079_All	Unigene13745_All	Unigene16478_All		Unigene21495_All	Unigene28680_All
Unigene17861_All	Unigene15611_All	Unigene15135_All	Unigene1407_All	Unigene13749_All	Unigene16481_All		Unigene21496_All	Unigene28683_All
Unigene17866_All	Unigene15614_All	Unigene15138_All	Unigene14080_All	Unigene1374_All	Unigene16484_All		Unigene21498_All	Unigene28710_All
Unigene1786_All	Unigene15615_All	Unigene15140_All	Unigene14082_All	Unigene13751_All	Unigene16486_All		Unigene21499_All	Unigene28712_All
Unigene17874_All	Unigene15616_All	Unigene15142_All	Unigene14083_All	Unigene13754_All	Unigene16487_All		Unigene21500_All	Unigene28722_All
Unigene17878_All	Unigene15618_All	Unigene15143_All	Unigene1408_All	Unigene13756_All	Unigene16488_All		Unigene21519_All	Unigene28734_All
Unigene17882_All	Unigene1561_All	Unigene15146_All	Unigene14096_All	Unigene13757_All	Unigene1648_All		Unigene21530_All	Unigene28742_All
Unigene17887_All	Unigene15620_All	Unigene15148_All	Unigene14097_All	Unigene13759_All	Unigene16499_All		Unigene21558_All	Unigene28745_All
Unigene17891_All	Unigene15621_All	Unigene15150_All	Unigene14099_All	Unigene1375_All	Unigene16501_All		Unigene21559_All	Unigene2875_All
Unigene17901_All	Unigene15622_All	Unigene15155_All	Unigene1409_All	Unigene13762_All	Unigene16515_All		Unigene2156_All	Unigene28761_All
Unigene17902_All	Unigene15625_All	Unigene15156_All	Unigene14104_All	Unigene13772_All	Unigene16518_All		Unigene21578_All	Unigene28773_All
Unigene17908_All	Unigene15628_All	Unigene15158_All	Unigene14107_All	Unigene13773_All	Unigene16523_All		Unigene2157_All	Unigene28778_All
Unigene17911_All	Unigene15635_All	Unigene15165_All	Unigene14109_All	Unigene13775_All	Unigene1652_All		Unigene21591_All	Unigene28787_All
Unigene17912_All	Unigene15639_All	Unigene15168_All	Unigene1410_All	Unigene13776_All	Unigene16535_All		Unigene215_All	Unigene28796_All
Unigene17914_All	Unigene15640_All	Unigene15169_All	Unigene14110_All	Unigene13777_All	Unigene16538_All		Unigene21601_All	Unigene2879_All
Unigene17917_All	Unigene15643_All	Unigene15172_All	Unigene14114_All	Unigene13779_All	Unigene16542_All		Unigene21610_All	Unigene28817_All
Unigene17920_All	Unigene15645_All	Unigene15175_All	Unigene14115_All	Unigene13780_All	Unigene16546_All		Unigene21619_All	Unigene2881_All
Unigene17924_All	Unigene15646_All	Unigene15177_All	Unigene14116_All	Unigene13781_All	Unigene16547_All		Unigene2161_All	Unigene28820_All
Unigene17925_All	Unigene15655_All	Unigene15179_All	Unigene14119_All	Unigene13784_All	Unigene16549_All		Unigene21620_All	Unigene28823_All
Unigene17939_All	Unigene15656_All	Unigene1517_All	Unigene14120_All	Unigene13785_All	Unigene16550_All		Unigene21621_All	Unigene2884_All
Unigene17940_All	Unigene15659_All	Unigene15182_All	Unigene14122_All	Unigene13786_All	Unigene16551_All		Unigene21624_All	Unigene28857_All
Unigene17941_All	Unigene15662_All	Unigene15185_All	Unigene14123_All	Unigene13788_All	Unigene16554_All		Unigene21625_All	Unigene28860_All
Unigene17945_All	Unigene15675_All	Unigene15187_All	Unigene14128_All	Unigene13789_All	Unigene16565_All		Unigene21633_All	Unigene28891_All
Unigene17966_All	Unigene15676_All	Unigene15188_All	Unigene14132_All	Unigene1378_All	Unigene16574_All		Unigene21639_All	Unigene28895_All
Unigene17984_All	Unigene1567_All	Unigene15189_All	Unigene14133_All	Unigene13790_All	Unigene16580_All		Unigene21649_All	Unigene28907_All
Unigene17986_All	Unigene15680_All	Unigene15190_All	Unigene14136_All	Unigene13791_All	Unigene16581_All		Unigene21653_All	Unigene28917_All
Unigene17993_All	Unigene15690_All	Unigene15192_All	Unigene14137_All	Unigene13793_All	Unigene16582_All		Unigene21659_All	Unigene28936_All
Unigene17998_All	Unigene15691_All	Unigene15193_All	Unigene1413_All	Unigene13799_All	Unigene16584_All		Unigene21663_All	Unigene28945_All
Unigene18000_All	Unigene15695_All	Unigene15198_All	Unigene14140_All	Unigene13800_All	Unigene16586_All		Unigene21667_All	Unigene28971_All
Unigene18006_All	Unigene15696_All	Unigene15200_All	Unigene14142_All	Unigene13802_All	Unigene16590_All		Unigene21672_All	Unigene28978_All
Unigene18014_All	Unigene15697_All	Unigene15212_All	Unigene14146_All	Unigene13804_All	Unigene16591_All		Unigene21674_All	Unigene289_All
Unigene18019_All	Unigene1569_All	Unigene15213_All	Unigene14147_All	Unigene13807_All	Unigene16592_All		Unigene21677_All	Unigene29056_All
Unigene18021_All	Unigene15702_All	Unigene15214_All	Unigene14148_All	Unigene1380_All	Unigene16598_All		Unigene21685_All	Unigene29058_All
Unigene18022_All	Unigene15704_All	Unigene15215_All	Unigene14154_All	Unigene13814_All	Unigene1659_All		Unigene21698_All	Unigene29061_All
Unigene18025_All	Unigene15708_All	Unigene15219_All	Unigene14155_All	Unigene13818_All	Unigene16600_All		Unigene21699_All	Unigene29068_All
Unigene18034_All	Unigene15709_All	Unigene15222_All	Unigene14156_All	Unigene13819_All	Unigene16607_All		Unigene21700_All	Unigene29075_All
Unigene18046_All	Unigene1570_All	Unigene15224_All	Unigene14157_All	Unigene13820_All	Unigene1660_All		Unigene21713_All	Unigene29076_All
Unigene18047_All	Unigene15710_All	Unigene15226_All	Unigene14160_All	Unigene13821_All	Unigene16614_All		Unigene21715_All	Unigene29084_All
Unigene18056_All	Unigene15713_All	Unigene15228_All	Unigene14163_All	Unigene13822_All	Unigene16625_All		Unigene21717_All	Unigene29120_All
Unigene18057_All	Unigene15714_All	Unigene1522_All	Unigene14164_All	Unigene13824_All	Unigene16630_All		Unigene21734_All	Unigene29128_All
Unigene18059_All	Unigene1571_All	Unigene15231_All	Unigene14165_All	Unigene13826_All	Unigene16632_All		Unigene21742_All	Unigene29185_All
Unigene18068_All	Unigene15721_All	Unigene15235_All	Unigene14166_All	Unigene13827_All	Unigene16635_All		Unigene21751_All	Unigene2919_All
Unigene1806_All	Unigene15732_All	Unigene15238_All	Unigene14169_All	Unigene13828_All	Unigene16640_All		Unigene21752_All	Unigene29221_All
Unigene18076_All	Unigene15734_All	Unigene15239_All	Unigene14173_All	Unigene13830_All	Unigene16645_All		Unigene21755_All	Unigene29229_All
Unigene18078_All	Unigene15738_All	Unigene1523_All	Unigene14176_All	Unigene13832_All	Unigene16646_All		Unigene21757_All	Unigene29231_All
Unigene1807_All	Unigene15739_All	Unigene15240_All	Unigene14180_All	Unigene13833_All	Unigene16650_All		Unigene21759_All	Unigene29232_All
Unigene18082_All	Unigene15745_All	Unigene15241_All	Unigene14181_All	Unigene13835_All	Unigene16653_All		Unigene21760_All	Unigene29233_All
Unigene18089_All	Unigene15750_All	Unigene15244_All	Unigene14182_All	Unigene13837_All	Unigene16654_All		Unigene21761_All	Unigene29234_All
Unigene18099_All	Unigene15752_All	Unigene15247_All	Unigene14183_All	Unigene13839_All	Unigene16656_All		Unigene21766_All	Unigene29238_All
Unigene18103_All	Unigene15755_All	Unigene1524_All	Unigene14184_All	Unigene13842_All	Unigene16662_All		Unigene21773_All	Unigene29240_All
Unigene18107_All	Unigene15765_All	Unigene15252_All	Unigene14186_All	Unigene13843_All	Unigene16663_All		Unigene21778_All	Unigene29241_All
Unigene18113_All	Unigene15767_All	Unigene15253_All	Unigene14190_All	Unigene13844_All	Unigene16664_All		Unigene21781_All	Unigene29243_All
Unigene18117_All	Unigene15769_All	Unigene15255_All	Unigene14194_All	Unigene13845_All	Unigene16669_All		Unigene21793_All	Unigene29278_All
Unigene18125_All	Unigene15774_All	Unigene15256_All	Unigene14197_All	Unigene13848_All	Unigene16672_All		Unigene21807_All	Unigene29287_All
Unigene18126_All	Unigene15775_All	Unigene15257_All	Unigene14198_All	Unigene13850_All	Unigene16676_All		Unigene21815_All	Unigene29291_All
Unigene18127_All	Unigene15776_All	Unigene15258_All	Unigene14199_All	Unigene13851_All	Unigene16677_All		Unigene21819_All	Unigene29295_All
Unigene1812_All	Unigene1577_All	Unigene15261_All	Unigene14201_All	Unigene13852_All	Unigene16678_All		Unigene21832_All	Unigene29297_All
Unigene18137_All	Unigene15782_All	Unigene15265_All	Unigene14202_All	Unigene13856_All	Unigene1667_All		Unigene21859_All	Unigene29312_All
Unigene18145_All	Unigene1578_All	Unigene15267_All	Unigene14205_All	Unigene13859_All	Unigene16682_All		Unigene21860_All	Unigene29313_All
Unigene18147_All	Unigene15793_All	Unigene15271_All	Unigene14207_All	Unigene13861_All	Unigene16686_All		Unigene21866_All	Unigene29315_All
Unigene18153_All	Unigene15795_All	Unigene15274_All	Unigene14208_All	Unigene13862_All	Unigene16692_All		Unigene21870_All	Unigene29319_All
Unigene18154_All	Unigene15797_All	Unigene15275_All	Unigene14210_All	Unigene13863_All	Unigene16695_All		Unigene21884_All	Unigene29325_All
Unigene18160_All	Unigene15798_All	Unigene15279_All	Unigene14211_All	Unigene13865_All	Unigene16696_All		Unigene21892_All	Unigene29334_All
Unigene18163_All	Unigene15805_All	Unigene15280_All	Unigene14212_All	Unigene13866_All	Unigene16697_All		Unigene21893_All	Unigene29351_All
Unigene18174_All	Unigene15807_All	Unigene15281_All	Unigene14213_All	Unigene13870_All	Unigene16699_All		Unigene21900_All	Unigene29357_All
Unigene18181_All	Unigene15809_All	Unigene15283_All	Unigene14214_All	Unigene13873_All	Unigene16700_All		Unigene21902_All	Unigene29363_All
Unigene18198_All	Unigene15810_All	Unigene15286_All	Unigene14216_All	Unigene13876_All	Unigene16706_All		Unigene21903_All	Unigene29365_All
Unigene18199_All	Unigene15811_All	Unigene15288_All	Unigene14222_All	Unigene1387_All	Unigene16710_All		Unigene21905_All	Unigene29373_All
Unigene1819_All	Unigene15812_All	Unigene15294_All	Unigene14225_All	Unigene13881_All	Unigene16714_All		Unigene21911_All	Unigene29374_All
Unigene18207_All	Unigene15817_All	Unigene15296_All	Unigene14226_All	Unigene13882_All	Unigene16718_All		Unigene21926_All	Unigene29381_All
Unigene18211_All	Unigene15826_All	Unigene152_All	Unigene14231_All	Unigene13884_All	Unigene16720_All		Unigene21928_All	Unigene29383_All
Unigene18212_All	Unigene15828_All	Unigene15301_All	Unigene14232_All	Unigene13886_All	Unigene16722_All		Unigene21932_All	Unigene29385_All
Unigene18220_All	Unigene15839_All	Unigene15304_All	Unigene14234_All	Unigene13887_All	Unigene16723_All		Unigene21935_All	Unigene29397_All
Unigene18229_All	Unigene1583_All	Unigene15309_All	Unigene14235_All	Unigene13889_All	Unigene16724_All		Unigene21936_All	Unigene29426_All
Unigene18234_All	Unigene15841_All	Unigene15310_All	Unigene14237_All	Unigene13891_All	Unigene16735_All		Unigene2193_All	Unigene29447_All
Unigene18244_All	Unigene15842_All	Unigene15312_All	Unigene14241_All	Unigene13892_All	Unigene16744_All		Unigene21945_All	Unigene29449_All
Unigene18245_All	Unigene1584_All	Unigene15317_All	Unigene14243_All	Unigene13893_All	Unigene1674_All		Unigene21952_All	Unigene29462_All
Unigene18246_All	Unigene15850_All	Unigene15320_All	Unigene14245_All	Unigene13899_All	Unigene16751_All		Unigene21955_All	Unigene29464_All
Unigene18247_All	Unigene15852_All	Unigene15322_All	Unigene14250_All	Unigene1389_All	Unigene16759_All		Unigene21956_All	Unigene29465_All
Unigene18257_All	Unigene15853_All	Unigene15323_All	Unigene14253_All	Unigene13900_All	Unigene16763_All		Unigene21961_All	Unigene29469_All
Unigene18268_All	Unigene15856_All	Unigene15325_All	Unigene14254_All	Unigene13901_All	Unigene16764_All		Unigene21963_All	Unigene29473_All
Unigene18273_All	Unigene15859_All	Unigene15327_All	Unigene14255_All	Unigene13903_All	Unigene16773_All		Unigene21980_All	Unigene29477_All
Unigene18274_All	Unigene15861_All	Unigene15330_All	Unigene14256_All	Unigene13906_All	Unigene16776_All		Unigene21981_All	Unigene29488_All
Unigene18278_All	Unigene15863_All	Unigene15332_All	Unigene1425_All	Unigene13907_All	Unigene16780_All		Unigene21993_All	Unigene29506_All
Unigene18283_All	Unigene15866_All	Unigene15333_All	Unigene14260_All	Unigene13908_All	Unigene16781_All		Unigene21999_All	Unigene29508_All
Unigene18286_All	Unigene15867_All	Unigene15335_All	Unigene14261_All	Unigene1390_All	Unigene16785_All		Unigene22012_All	Unigene29509_All
Unigene18288_All	Unigene15869_All	Unigene15337_All	Unigene14266_All	Unigene13914_All	Unigene16794_All		Unigene22016_All	Unigene29518_All
Unigene18289_All	Unigene15873_All	Unigene1533_All	Unigene14267_All	Unigene13917_All	Unigene16798_All		Unigene22017_All	Unigene29530_All
Unigene18299_All	Unigene15876_All	Unigene15340_All	Unigene14268_All	Unigene13918_All	Unigene16800_All		Unigene22027_All	Unigene29535_All
Unigene1829_All	Unigene15877_All	Unigene15346_All	Unigene1426_All	Unigene13921_All	Unigene16802_All		Unigene22029_All	Unigene29536_All
Unigene18300_All	Unigene15878_All	Unigene15350_All	Unigene14271_All	Unigene13922_All	Unigene16803_All		Unigene22032_All	Unigene29539_All
Unigene18309_All	Unigene15879_All	Unigene15360_All	Unigene14273_All	Unigene13923_All	Unigene16811_All		Unigene22035_All	Unigene29540_All
Unigene1832_All	Unigene15889_All	Unigene15365_All	Unigene14277_All	Unigene13924_All	Unigene16814_All		Unigene22038_All	Unigene29554_All
Unigene18330_All	Unigene15897_All	Unigene15369_All	Unigene14279_All	Unigene13925_All	Unigene16819_All		Unigene22046_All	Unigene29555_All
Unigene18331_All	Unigene15899_All	Unigene1536_All	Unigene14280_All	Unigene13927_All	Unigene1681_All		Unigene22050_All	Unigene29557_All
Unigene18333_All	Unigene1589_All	Unigene15371_All	Unigene14283_All	Unigene13928_All	Unigene16821_All		Unigene22054_All	Unigene29559_All
Unigene1833_All	Unigene15906_All	Unigene15372_All	Unigene14285_All	Unigene13929_All	Unigene16822_All		Unigene22069_All	Unigene2955_All
Unigene18342_All	Unigene15907_All	Unigene15374_All	Unigene14290_All	Unigene13930_All	Unigene16828_All		Unigene22072_All	Unigene29563_All
Unigene18344_All	Unigene15910_All	Unigene15375_All	Unigene14291_All	Unigene13936_All	Unigene1682_All		Unigene22082_All	Unigene29572_All
Unigene18345_All	Unigene15916_All	Unigene15379_All	Unigene14292_All	Unigene13941_All	Unigene16832_All		Unigene22085_All	Unigene29577_All
Unigene18346_All	Unigene15918_All	Unigene1537_All	Unigene14293_All	Unigene13945_All	Unigene16837_All		Unigene22087_All	Unigene29590_All
Unigene18347_All	Unigene15919_All	Unigene15381_All	Unigene14294_All	Unigene13946_All	Unigene1683_All		Unigene22090_All	Unigene29593_All
Unigene18348_All	Unigene15932_All	Unigene15385_All	Unigene14297_All	Unigene13947_All	Unigene16841_All		Unigene22091_All	Unigene29597_All
Unigene18367_All	Unigene15935_All	Unigene15388_All	Unigene14298_All	Unigene13949_All	Unigene16842_All		Unigene22093_All	Unigene29600_All
Unigene18376_All	Unigene1593_All	Unigene15392_All	Unigene14305_All	Unigene13951_All	Unigene16843_All		Unigene22094_All	Unigene29602_All
Unigene18377_All	Unigene15941_All	Unigene15394_All	Unigene14306_All	Unigene13952_All	Unigene16844_All		Unigene22095_All	Unigene29608_All
Unigene18380_All	Unigene15942_All	Unigene15396_All	Unigene14308_All	Unigene13953_All	Unigene16845_All		Unigene22099_All	Unigene29620_All
Unigene18390_All	Unigene15944_All	Unigene15397_All	Unigene1430_All	Unigene13956_All	Unigene16851_All		Unigene22106_All	Unigene29626_All
Unigene18397_All	Unigene15946_All	Unigene15398_All	Unigene14310_All	Unigene13957_All	Unigene16854_All		Unigene22109_All	Unigene29633_All
Unigene18402_All	Unigene15948_All	Unigene153_All	Unigene14311_All	Unigene13959_All	Unigene1685_All		Unigene2210_All	Unigene29635_All
Unigene18407_All	Unigene15949_All	Unigene15404_All	Unigene14319_All	Unigene13960_All	Unigene16862_All		Unigene22111_All	Unigene29644_All
Unigene18417_All	Unigene15950_All	Unigene15405_All	Unigene1431_All	Unigene13964_All	Unigene16867_All		Unigene22127_All	Unigene29670_All
Unigene18421_All	Unigene15951_All	Unigene15408_All	Unigene14320_All	Unigene13969_All	Unigene16868_All		Unigene22128_All	Unigene29689_All
Unigene18427_All	Unigene15952_All	Unigene15410_All	Unigene14323_All	Unigene1396_All	Unigene16869_All		Unigene22131_All	Unigene29692_All
Unigene18429_All	Unigene15953_All	Unigene15413_All	Unigene14324_All	Unigene13971_All	Unigene16870_All		Unigene22136_All	Unigene29700_All
Unigene18431_All	Unigene15957_All	Unigene15417_All	Unigene14329_All	Unigene13972_All	Unigene16871_All		Unigene22137_All	Unigene29708_All
Unigene18439_All	Unigene15958_All	Unigene1541_All	Unigene14331_All	Unigene13974_All	Unigene16872_All		Unigene22145_All	Unigene29723_All
Unigene18440_All	Unigene15959_All	Unigene15420_All	Unigene14333_All	Unigene13975_All	Unigene1687_All		Unigene22152_All	Unigene29730_All
Unigene18461_All	Unigene1595_All	Unigene15423_All	Unigene14334_All	Unigene13978_All	Unigene16880_All		Unigene22157_All	Unigene29738_All
Unigene18462_All	Unigene15960_All	Unigene15426_All	Unigene14335_All	Unigene13982_All	Unigene16886_All		Unigene22168_All	Unigene29744_All
Unigene18465_All	Unigene15961_All	Unigene15428_All	Unigene14341_All	Unigene13983_All	Unigene1688_All		Unigene22171_All	Unigene29748_All
Unigene18475_All	Unigene15966_All	Unigene15429_All	Unigene14343_All	Unigene13987_All	Unigene16891_All		Unigene22173_All	Unigene29752_All
Unigene18479_All	Unigene15968_All	Unigene1542_All	Unigene14346_All	Unigene13990_All	Unigene16893_All		Unigene22178_All	Unigene29754_All
Unigene18486_All	Unigene15969_All	Unigene15431_All	Unigene14349_All	Unigene13991_All	Unigene16895_All		Unigene22192_All	Unigene29763_All
Unigene18490_All	Unigene15972_All	Unigene15435_All	Unigene14350_All	Unigene13994_All	Unigene16918_All		Unigene22195_All	Unigene29765_All
Unigene18493_All	Unigene15973_All	Unigene15437_All	Unigene14352_All	Unigene13995_All	Unigene16922_All		Unigene22198_All	Unigene29772_All
Unigene18496_All	Unigene15985_All	Unigene15439_All	Unigene14353_All	Unigene13997_All	Unigene16924_All		Unigene22203_All	Unigene29781_All
Unigene18501_All	Unigene15987_All	Unigene15440_All	Unigene14355_All	Unigene13999_All	Unigene16926_All		Unigene22204_All	Unigene29794_All
Unigene18513_All	Unigene15991_All	Unigene15445_All	Unigene14356_All	Unigene1399_All	Unigene16927_All		Unigene22206_All	Unigene29796_All
Unigene18515_All	Unigene16006_All	Unigene15446_All	Unigene14358_All	Unigene139_All	Unigene16928_All		Unigene22222_All	Unigene29805_All
Unigene18519_All	Unigene16009_All	Unigene15447_All	Unigene14359_All	Unigene14000_All	Unigene1692_All		Unigene22224_All	Unigene29810_All
Unigene18523_All	Unigene16011_All	Unigene15449_All	Unigene14360_All	Unigene14001_All	Unigene16931_All		Unigene22227_All	Unigene29815_All
Unigene18539_All	Unigene16012_All	Unigene15451_All	Unigene14361_All	Unigene14002_All	Unigene16938_All		Unigene22229_All	Unigene29823_All
Unigene18546_All	Unigene16013_All	Unigene15456_All	Unigene14363_All	Unigene14003_All	Unigene16940_All		Unigene22233_All	Unigene29826_All
Unigene18560_All	Unigene16025_All	Unigene1545_All	Unigene14365_All	Unigene14004_All	Unigene16943_All		Unigene22245_All	Unigene29831_All
Unigene1856_All	Unigene16027_All	Unigene15461_All	Unigene14371_All	Unigene14005_All	Unigene16944_All		Unigene22258_All	Unigene29833_All
Unigene18586_All	Unigene16028_All	Unigene15469_All	Unigene14373_All	Unigene14007_All	Unigene16945_All		Unigene2225_All	Unigene29838_All
Unigene18589_All	Unigene16034_All	Unigene1546_All	Unigene14377_All	Unigene1400_All	Unigene16947_All		Unigene22263_All	Unigene29842_All
Unigene18596_All	Unigene16036_All	Unigene15470_All	Unigene14378_All	Unigene14011_All	Unigene16950_All		Unigene22270_All	Unigene29844_All
Unigene18605_All	Unigene16044_All	Unigene15472_All	Unigene14380_All	Unigene14012_All	Unigene16951_All		Unigene22280_All	Unigene29847_All
Unigene18611_All	Unigene16046_All	Unigene15473_All	Unigene14385_All	Unigene14014_All	Unigene16952_All		Unigene22296_All	Unigene29855_All
Unigene18618_All	Unigene16050_All	Unigene15475_All	Unigene14387_All	Unigene14019_All	Unigene16954_All		Unigene22308_All	Unigene29860_All
Unigene18619_All	Unigene16054_All	Unigene15481_All	Unigene14388_All	Unigene1401_All	Unigene16958_All		Unigene22316_All	Unigene29863_All
Unigene18623_All	Unigene16060_All	Unigene15485_All	Unigene1438_All	Unigene14024_All	Unigene16962_All		Unigene22321_All	Unigene29867_All
Unigene18639_All	Unigene16063_All	Unigene15486_All	Unigene14392_All	Unigene14026_All	Unigene16970_All		Unigene22322_All	Unigene29872_All
Unigene18642_All	Unigene16066_All	Unigene15487_All	Unigene14398_All	Unigene14027_All	Unigene16976_All		Unigene22324_All	Unigene29875_All
Unigene18648_All	Unigene16068_All	Unigene15488_All	Unigene14399_All	Unigene14028_All	Unigene16977_All		Unigene22325_All	Unigene29887_All
Unigene18662_All	Unigene16072_All	Unigene15490_All	Unigene14401_All	Unigene14029_All	Unigene16981_All		Unigene22344_All	Unigene29897_All
Unigene18667_All	Unigene1607_All	Unigene15491_All	Unigene14404_All	Unigene14031_All	Unigene16985_All		Unigene22349_All	Unigene29900_All
Unigene1866_All	Unigene16080_All	Unigene15498_All	Unigene14405_All	Unigene14032_All	Unigene16987_All		Unigene22355_All	Unigene29902_All
Unigene18671_All	Unigene16083_All	Unigene15499_All	Unigene14407_All	Unigene14035_All	Unigene16989_All		Unigene22356_All	Unigene29906_All
Unigene18680_All	Unigene16086_All	Unigene15502_All	Unigene14409_All	Unigene14040_All	Unigene1698_All		Unigene22358_All	Unigene29907_All
Unigene18691_All	Unigene16087_All	Unigene15504_All	Unigene1440_All	Unigene14042_All	Unigene16992_All		Unigene22363_All	Unigene29919_All
Unigene18696_All	Unigene16090_All	Unigene15505_All	Unigene14410_All	Unigene14043_All	Unigene16997_All		Unigene22366_All	Unigene29922_All
Unigene18703_All	Unigene16092_All	Unigene15509_All	Unigene14412_All	Unigene1404_All	Unigene16998_All		Unigene22368_All	Unigene29929_All
Unigene1870_All	Unigene16098_All	Unigene15510_All	Unigene14414_All	Unigene14052_All	Unigene169_All		Unigene22371_All	Unigene29932_All
Unigene18712_All	Unigene16106_All	Unigene15511_All	Unigene14416_All	Unigene14053_All	Unigene17001_All		Unigene22373_All	Unigene29941_All
Unigene18715_All	Unigene16115_All	Unigene15512_All	Unigene14417_All	Unigene14055_All	Unigene17007_All		Unigene22376_All	Unigene29942_All
Unigene18717_All	Unigene16118_All	Unigene15515_All	Unigene14418_All	Unigene14058_All	Unigene17008_All		Unigene22381_All	Unigene29945_All
Unigene18718_All	Unigene16126_All	Unigene15516_All	Unigene14421_All	Unigene14059_All	Unigene17011_All		Unigene22385_All	Unigene29948_All
Unigene1871_All	Unigene16129_All	Unigene15526_All	Unigene14426_All	Unigene14065_All	Unigene17019_All		Unigene223_All	Unigene29952_All
Unigene18725_All	Unigene16134_All	Unigene15530_All	Unigene14427_All	Unigene14067_All	Unigene1701_All		Unigene22401_All	Unigene29973_All
Unigene18728_All	Unigene16137_All	Unigene15532_All	Unigene14429_All	Unigene14069_All	Unigene17020_All		Unigene22408_All	Unigene29974_All
Unigene18729_All	Unigene16141_All	Unigene15534_All	Unigene1442_All	Unigene1406_All	Unigene17022_All		Unigene22410_All	Unigene29976_All
Unigene18732_All	Unigene16143_All	Unigene15537_All	Unigene14437_All	Unigene14071_All	Unigene17023_All		Unigene22412_All	Unigene29982_All
Unigene18743_All	Unigene16146_All	Unigene15541_All	Unigene14438_All	Unigene14072_All	Unigene17028_All		Unigene22420_All	Unigene29983_All
Unigene18749_All	Unigene16150_All	Unigene15542_All	Unigene14439_All	Unigene14073_All	Unigene17030_All		Unigene22431_All	Unigene29993_All
Unigene1874_All	Unigene16152_All	Unigene15543_All	Unigene14443_All	Unigene14074_All	Unigene17032_All		Unigene22436_All	Unigene29994_All
Unigene18750_All	Unigene16157_All	Unigene15544_All	Unigene14444_All	Unigene14078_All	Unigene17044_All		Unigene22441_All	Unigene29997_All
Unigene18752_All	Unigene16159_All	Unigene15546_All	Unigene1444_All	Unigene1407_All	Unigene17047_All		Unigene22446_All	Unigene29999_All
Unigene18754_All	Unigene1615_All	Unigene15547_All	Unigene14450_All	Unigene14080_All	Unigene17050_All		Unigene22448_All	Unigene30001_All
Unigene18760_All	Unigene16160_All	Unigene15548_All	Unigene14451_All	Unigene14082_All	Unigene17053_All		Unigene22451_All	Unigene30005_All
Unigene18774_All	Unigene16163_All	Unigene1555_All	Unigene14456_All	Unigene1408_All	Unigene17058_All		Unigene22452_All	Unigene30006_All
Unigene18776_All	Unigene16165_All	Unigene15560_All	Unigene14459_All	Unigene14090_All	Unigene17062_All		Unigene22456_All	Unigene30010_All
Unigene18792_All	Unigene1616_All	Unigene15564_All	Unigene1445_All	Unigene14091_All	Unigene17069_All		Unigene2246_All	Unigene30025_All
Unigene18796_All	Unigene16174_All	Unigene15565_All	Unigene14461_All	Unigene14094_All	Unigene17071_All		Unigene22472_All	Unigene30035_All
Unigene18797_All	Unigene16177_All	Unigene15569_All	Unigene14463_All	Unigene14095_All	Unigene17078_All		Unigene22476_All	Unigene30038_All
Unigene18798_All	Unigene16179_All	Unigene15571_All	Unigene14464_All	Unigene14099_All	Unigene17083_All		Unigene22493_All	Unigene30040_All
Unigene18799_All	Unigene1617_All	Unigene15576_All	Unigene14465_All	Unigene1409_All	Unigene17092_All		Unigene22495_All	Unigene30042_All
Unigene1879_All	Unigene16181_All	Unigene1557_All	Unigene14469_All	Unigene14104_All	Unigene17097_All		Unigene22498_All	Unigene30043_All
Unigene18800_All	Unigene16183_All	Unigene15581_All	Unigene1446_All	Unigene14105_All	Unigene17100_All		Unigene22500_All	Unigene30046_All
Unigene18811_All	Unigene16185_All	Unigene15583_All	Unigene14470_All	Unigene14107_All	Unigene17102_All		Unigene2251_All	Unigene30052_All
Unigene18847_All	Unigene16190_All	Unigene15588_All	Unigene14478_All	Unigene14109_All	Unigene17106_All		Unigene22520_All	Unigene30054_All
Unigene18850_All	Unigene16194_All	Unigene15592_All	Unigene14481_All	Unigene1410_All	Unigene17107_All		Unigene22521_All	Unigene30062_All
Unigene18851_All	Unigene16196_All	Unigene15594_All	Unigene14484_All	Unigene14110_All	Unigene1710_All		Unigene22527_All	Unigene30065_All
Unigene18859_All	Unigene16198_All	Unigene15595_All	Unigene14486_All	Unigene14111_All	Unigene17113_All		Unigene22535_All	Unigene30066_All
Unigene18869_All	Unigene16199_All	Unigene15596_All	Unigene14489_All	Unigene14112_All	Unigene17114_All		Unigene22540_All	Unigene30067_All
Unigene18870_All	Unigene16204_All	Unigene15597_All	Unigene14491_All	Unigene14114_All	Unigene17119_All		Unigene22542_All	Unigene30068_All
Unigene18875_All	Unigene16208_All	Unigene1559_All	Unigene14492_All	Unigene14115_All	Unigene17123_All		Unigene22543_All	Unigene30073_All
Unigene18879_All	Unigene16209_All	Unigene15601_All	Unigene14493_All	Unigene14116_All	Unigene17131_All		Unigene22544_All	Unigene30074_All
Unigene18881_All	Unigene16212_All	Unigene15605_All	Unigene14496_All	Unigene14119_All	Unigene17138_All		Unigene22562_All	Unigene30083_All
Unigene18889_All	Unigene16214_All	Unigene15606_All	Unigene14497_All	Unigene14120_All	Unigene1713_All		Unigene22566_All	Unigene30086_All
Unigene18904_All	Unigene16222_All	Unigene15608_All	Unigene1449_All	Unigene14122_All	Unigene17141_All		Unigene2256_All	Unigene30089_All
Unigene18908_All	Unigene16228_All	Unigene15609_All	Unigene144_All	Unigene14123_All	Unigene17146_All		Unigene22571_All	Unigene30090_All
Unigene18910_All	Unigene1622_All	Unigene15610_All	Unigene14502_All	Unigene14125_All	Unigene17153_All		Unigene22572_All	Unigene30091_All
Unigene18927_All	Unigene16236_All	Unigene15611_All	Unigene14507_All	Unigene14128_All	Unigene17160_All		Unigene22577_All	Unigene30092_All
Unigene18930_All	Unigene16237_All	Unigene15613_All	Unigene14508_All	Unigene14129_All	Unigene17172_All		Unigene22584_All	Unigene30098_All
Unigene18947_All	Unigene16238_All	Unigene15614_All	Unigene14510_All	Unigene14132_All	Unigene17173_All		Unigene2258_All	Unigene30103_All
Unigene18948_All	Unigene1623_All	Unigene15618_All	Unigene14511_All	Unigene14134_All	Unigene17177_All		Unigene22599_All	Unigene30104_All
Unigene18949_All	Unigene16240_All	Unigene1561_All	Unigene14513_All	Unigene14136_All	Unigene17193_All		Unigene22600_All	Unigene30106_All
Unigene18957_All	Unigene16241_All	Unigene15621_All	Unigene14514_All	Unigene14137_All	Unigene17198_All		Unigene22606_All	Unigene30108_All
Unigene18961_All	Unigene16244_All	Unigene15625_All	Unigene14515_All	Unigene1413_All	Unigene17199_All		Unigene22609_All	Unigene30120_All
Unigene18965_All	Unigene16245_All	Unigene15626_All	Unigene14516_All	Unigene14140_All	Unigene17208_All		Unigene22630_All	Unigene30128_All
Unigene18969_All	Unigene16247_All	Unigene15628_All	Unigene14520_All	Unigene14142_All	Unigene17211_All		Unigene22632_All	Unigene30148_All
Unigene1896_All	Unigene16252_All	Unigene15629_All	Unigene14521_All	Unigene14146_All	Unigene17212_All		Unigene22633_All	Unigene30150_All
Unigene18972_All	Unigene16259_All	Unigene15634_All	Unigene14523_All	Unigene14148_All	Unigene17213_All		Unigene22634_All	Unigene30151_All
Unigene18975_All	Unigene16260_All	Unigene15635_All	Unigene14526_All	Unigene14149_All	Unigene17214_All		Unigene22639_All	Unigene30154_All
Unigene18976_All	Unigene16262_All	Unigene15639_All	Unigene14529_All	Unigene14151_All	Unigene17215_All		Unigene22646_All	Unigene30156_All
Unigene1898_All	Unigene16269_All	Unigene15641_All	Unigene14533_All	Unigene14152_All	Unigene17219_All		Unigene22652_All	Unigene30162_All
Unigene18990_All	Unigene16276_All	Unigene15643_All	Unigene14535_All	Unigene14154_All	Unigene17226_All		Unigene22656_All	Unigene30174_All
Unigene18992_All	Unigene16279_All	Unigene15645_All	Unigene1453_All	Unigene14155_All	Unigene1722_All		Unigene22661_All	Unigene30180_All
Unigene19007_All	Unigene1627_All	Unigene15654_All	Unigene14540_All	Unigene14156_All	Unigene17238_All		Unigene22667_All	Unigene30182_All
Unigene19009_All	Unigene16285_All	Unigene15656_All	Unigene14541_All	Unigene14158_All	Unigene17254_All		Unigene2267_All	Unigene30189_All
Unigene1900_All	Unigene16286_All	Unigene15663_All	Unigene14546_All	Unigene14159_All	Unigene17256_All		Unigene22684_All	Unigene30190_All
Unigene19013_All	Unigene16291_All	Unigene15665_All	Unigene14551_All	Unigene14160_All	Unigene17258_All		Unigene22691_All	Unigene30196_All
Unigene19015_All	Unigene16292_All	Unigene15667_All	Unigene14559_All	Unigene14163_All	Unigene1725_All		Unigene22693_All	Unigene30210_All
Unigene19016_All	Unigene16293_All	Unigene15671_All	Unigene14561_All	Unigene14164_All	Unigene17263_All		Unigene22694_All	Unigene30217_All
Unigene19019_All	Unigene16296_All	Unigene15675_All	Unigene14565_All	Unigene14165_All	Unigene17268_All		Unigene22699_All	Unigene30218_All
Unigene19021_All	Unigene16299_All	Unigene15677_All	Unigene14568_All	Unigene14167_All	Unigene1726_All		Unigene22701_All	Unigene30220_All
Unigene19024_All	Unigene16300_All	Unigene15680_All	Unigene14570_All	Unigene14168_All	Unigene17273_All		Unigene22702_All	Unigene30229_All
Unigene19026_All	Unigene16303_All	Unigene15682_All	Unigene14577_All	Unigene14169_All	Unigene17278_All		Unigene22730_All	Unigene30233_All
Unigene19029_All	Unigene16307_All	Unigene15683_All	Unigene14578_All	Unigene14170_All	Unigene1727_All		Unigene22733_All	Unigene30235_All
Unigene1902_All	Unigene16311_All	Unigene15689_All	Unigene14579_All	Unigene14173_All	Unigene17282_All		Unigene22735_All	Unigene30237_All
Unigene19031_All	Unigene16318_All	Unigene15691_All	Unigene14581_All	Unigene14176_All	Unigene17285_All		Unigene22746_All	Unigene30239_All
Unigene19040_All	Unigene16319_All	Unigene15694_All	Unigene14582_All	Unigene14177_All	Unigene17288_All		Unigene22749_All	Unigene30245_All
Unigene19046_All	Unigene16320_All	Unigene15695_All	Unigene14585_All	Unigene14178_All	Unigene17289_All		Unigene22763_All	Unigene30321_All
Unigene19048_All	Unigene16321_All	Unigene15696_All	Unigene14587_All	Unigene14179_All	Unigene17290_All		Unigene22764_All	Unigene30347_All
Unigene19050_All	Unigene16323_All	Unigene15697_All	Unigene14588_All	Unigene14180_All	Unigene17299_All		Unigene22773_All	Unigene3040_All
Unigene19055_All	Unigene16324_All	Unigene15700_All	Unigene1458_All	Unigene14181_All	Unigene17303_All		Unigene22787_All	Unigene3043_All
Unigene19060_All	Unigene16325_All	Unigene15701_All	Unigene14592_All	Unigene14182_All	Unigene17311_All		Unigene22791_All	Unigene3052_All
Unigene19079_All	Unigene16327_All	Unigene15702_All	Unigene14593_All	Unigene14186_All	Unigene17318_All		Unigene22797_All	Unigene3074_All
Unigene19080_All	Unigene1632_All	Unigene15704_All	Unigene14595_All	Unigene14187_All	Unigene17319_All		Unigene22798_All	Unigene30750_All
Unigene19082_All	Unigene16330_All	Unigene15708_All	Unigene14597_All	Unigene14188_All	Unigene17320_All		Unigene22799_All	Unigene30776_All
Unigene19087_All	Unigene16331_All	Unigene15709_All	Unigene14601_All	Unigene14189_All	Unigene17325_All		Unigene22802_All	Unigene30793_All
Unigene19088_All	Unigene16332_All	Unigene15711_All	Unigene14606_All	Unigene14190_All	Unigene17335_All		Unigene22804_All	Unigene3080_All
Unigene19089_All	Unigene16333_All	Unigene15712_All	Unigene14609_All	Unigene14194_All	Unigene17336_All		Unigene22811_All	Unigene30847_All
Unigene1908_All	Unigene16341_All	Unigene15713_All	Unigene1460_All	Unigene14197_All	Unigene17349_All		Unigene22813_All	Unigene30852_All
Unigene19091_All	Unigene16343_All	Unigene15714_All	Unigene14610_All	Unigene14198_All	Unigene17353_All		Unigene22831_All	Unigene308_All
Unigene19093_All	Unigene16347_All	Unigene15718_All	Unigene14612_All	Unigene141_All	Unigene17355_All		Unigene22833_All	Unigene30975_All
Unigene19095_All	Unigene1634_All	Unigene15719_All	Unigene14613_All	Unigene14201_All	Unigene17358_All		Unigene22836_All	Unigene30983_All
Unigene19103_All	Unigene16352_All	Unigene1571_All	Unigene14614_All	Unigene14202_All	Unigene17365_All		Unigene22844_All	Unigene31002_All
Unigene19110_All	Unigene16353_All	Unigene15721_All	Unigene14619_All	Unigene14203_All	Unigene17383_All		Unigene22845_All	Unigene31032_All
Unigene19118_All	Unigene16354_All	Unigene15722_All	Unigene1461_All	Unigene14204_All	Unigene17388_All		Unigene22850_All	Unigene31254_All
Unigene19122_All	Unigene16356_All	Unigene15727_All	Unigene14623_All	Unigene14207_All	Unigene17395_All		Unigene22867_All	Unigene31262_All
Unigene19127_All	Unigene16357_All	Unigene15729_All	Unigene14628_All	Unigene14208_All	Unigene17399_All		Unigene2286_All	Unigene31275_All
Unigene19128_All	Unigene1635_All	Unigene15732_All	Unigene1462_All	Unigene1420_All	Unigene1739_All		Unigene22874_All	Unigene31330_All
Unigene19135_All	Unigene16360_All	Unigene15733_All	Unigene14632_All	Unigene14210_All	Unigene173_All		Unigene22876_All	Unigene31333_All
Unigene19139_All	Unigene16361_All	Unigene15736_All	Unigene14633_All	Unigene14211_All	Unigene17400_All		Unigene22884_All	Unigene3138_All
Unigene19145_All	Unigene16362_All	Unigene15737_All	Unigene14634_All	Unigene14212_All	Unigene17405_All		Unigene22885_All	Unigene31460_All
Unigene1914_All	Unigene16365_All	Unigene15738_All	Unigene14635_All	Unigene14214_All	Unigene17409_All		Unigene22890_All	Unigene3154_All
Unigene19151_All	Unigene16366_All	Unigene15744_All	Unigene14636_All	Unigene14215_All	Unigene17415_All		Unigene22893_All	Unigene31591_All
Unigene19156_All	Unigene16367_All	Unigene15745_All	Unigene14638_All	Unigene14220_All	Unigene17424_All		Unigene22906_All	Unigene31613_All
Unigene19161_All	Unigene16370_All	Unigene15751_All	Unigene14640_All	Unigene14221_All	Unigene17425_All		Unigene22916_All	Unigene31619_All
Unigene19163_All	Unigene16376_All	Unigene15755_All	Unigene14641_All	Unigene14222_All	Unigene1742_All		Unigene22934_All	Unigene31620_All
Unigene19165_All	Unigene16378_All	Unigene15756_All	Unigene14642_All	Unigene14223_All	Unigene17430_All		Unigene22941_All	Unigene31624_All
Unigene19166_All	Unigene16381_All	Unigene15757_All	Unigene14644_All	Unigene14225_All	Unigene17433_All		Unigene22944_All	Unigene31795_All
Unigene1916_All	Unigene16383_All	Unigene15758_All	Unigene14646_All	Unigene14226_All	Unigene17438_All		Unigene22948_All	Unigene318_All
[truncated: 18,918 more rows]
