# Supplementary material for: Seed Transcriptomics Analysis in Camellia oleifera Uncovers Genes Associated with Oil Content and Fatty Acid Composition
Source: Int J Mol Sci. 2018 Jan 2;19(1):118. doi: 10.3390/ijms19010118 (PMC5796067; doi:10.3390/ijms19010118)
Supplement: Supplementary file 1 [file ijms-19-00118-s001.zip › Supplementary_v2/Additional File7_Table S6 Unigene ID for gene clusters obtained by K-mean method.xlsx]

## Sheet: Sheet1
Unigene10305_All
Unigene1051_All
Unigene1053_All
Unigene10704_All
Unigene11051_All
Unigene11057_All
Unigene1106_All
Unigene11102_All
Unigene11123_All
Unigene11149_All
Unigene11163_All
Unigene11278_All
Unigene11308_All
Unigene11326_All
Unigene113_All
Unigene11469_All
Unigene11497_All
Unigene11556_All
Unigene11562_All
Unigene11570_All
Unigene11603_All
Unigene11622_All
Unigene11629_All
Unigene11686_All
Unigene11702_All
Unigene11733_All
Unigene1176_All
Unigene1177_All
Unigene11799_All
Unigene11813_All
Unigene11818_All
Unigene11832_All
Unigene11862_All
Unigene11866_All
Unigene11926_All
Unigene11986_All
Unigene11999_All
Unigene12011_All
Unigene12012_All
Unigene12059_All
Unigene12073_All
Unigene12145_All
Unigene12149_All
Unigene1223_All
Unigene12241_All
Unigene12245_All
Unigene12283_All
Unigene12320_All
Unigene12330_All
Unigene12394_All
Unigene12463_All
Unigene12503_All
Unigene12528_All
Unigene12544_All
Unigene12579_All
Unigene12692_All
Unigene12735_All
Unigene12745_All
Unigene12805_All
Unigene12837_All
Unigene12838_All
Unigene12853_All
Unigene12858_All
Unigene12871_All
Unigene12931_All
Unigene12944_All
Unigene12949_All
Unigene12951_All
Unigene12973_All
Unigene13012_All
Unigene13073_All
Unigene13088_All
Unigene13139_All
Unigene13195_All
Unigene13263_All
Unigene13292_All
Unigene13300_All
Unigene13314_All
Unigene13353_All
Unigene13422_All
Unigene13456_All
Unigene13482_All
Unigene1351_All
Unigene13531_All
Unigene13581_All
Unigene13605_All
Unigene13624_All
Unigene1364_All
Unigene13674_All
Unigene13719_All
Unigene13738_All
Unigene13779_All
Unigene13845_All
Unigene13848_All
Unigene13859_All
Unigene13862_All
Unigene13889_All
Unigene13907_All
Unigene13922_All
Unigene13928_All
Unigene13987_All
Unigene13997_All
Unigene14031_All
Unigene14065_All
Unigene14082_All
Unigene14160_All
Unigene14210_All
Unigene14254_All
Unigene14277_All
Unigene14319_All
Unigene14377_All
Unigene14380_All
Unigene14404_All
Unigene14437_All
Unigene14464_All
Unigene14489_All
Unigene14514_All
Unigene14516_All
Unigene14529_All
Unigene14535_All
Unigene14546_All
Unigene14579_All
Unigene14593_All
Unigene14597_All
Unigene14628_All
Unigene14644_All
Unigene14662_All
Unigene14722_All
Unigene14751_All
Unigene14797_All
Unigene14850_All
Unigene14856_All
Unigene14867_All
Unigene14888_All
Unigene14913_All
Unigene14918_All
Unigene14925_All
Unigene14934_All
Unigene14949_All
Unigene14952_All
Unigene14981_All
Unigene15031_All
Unigene15140_All
Unigene15185_All
Unigene15192_All
Unigene15222_All
Unigene15275_All
Unigene15323_All
Unigene1533_All
Unigene15404_All
Unigene1542_All
Unigene15447_All
Unigene15490_All
Unigene15576_All
Unigene15609_All
Unigene15621_All
Unigene15691_All
Unigene15694_All
Unigene15695_All
Unigene15697_All
Unigene15795_All
Unigene15807_All
Unigene15811_All
Unigene15861_All
Unigene15876_All
Unigene15877_All
Unigene1589_All
Unigene15916_All
Unigene15953_All
Unigene15958_All
Unigene15966_All
Unigene15987_All
Unigene16028_All
Unigene16072_All
Unigene16147_All
Unigene16158_All
Unigene16179_All
Unigene16194_All
Unigene16208_All
Unigene16269_All
Unigene16279_All
Unigene1627_All
Unigene16286_All
Unigene16291_All
Unigene16318_All
Unigene16321_All
Unigene16341_All
Unigene16354_All
Unigene16356_All
Unigene16370_All
Unigene16383_All
Unigene16385_All
Unigene16402_All
Unigene16424_All
Unigene16471_All
Unigene16484_All
Unigene16558_All
Unigene16576_All
Unigene16644_All
Unigene16677_All
Unigene16678_All
Unigene16714_All
Unigene16813_All
Unigene16832_All
Unigene16869_All
Unigene16887_All
Unigene16947_All
Unigene16952_All
Unigene16958_All
Unigene16968_All
Unigene16970_All
Unigene16989_All
Unigene17047_All
Unigene17052_All
Unigene17062_All
Unigene17083_All
Unigene17185_All
Unigene17263_All
Unigene17270_All
Unigene17277_All
Unigene17282_All
Unigene1728_All
Unigene17299_All
Unigene17321_All
Unigene17325_All
Unigene17332_All
Unigene17347_All
Unigene17442_All
Unigene17465_All
Unigene17484_All
Unigene17515_All
Unigene17522_All
Unigene17594_All
Unigene17612_All
Unigene17617_All
Unigene17651_All
Unigene17652_All
Unigene17696_All
Unigene17711_All
Unigene17719_All
Unigene17720_All
Unigene17760_All
Unigene17774_All
Unigene17779_All
Unigene17805_All
Unigene17816_All
Unigene17843_All
Unigene17848_All
Unigene17865_All
Unigene17882_All
Unigene17887_All
Unigene17900_All
Unigene17934_All
Unigene17966_All
Unigene17974_All
Unigene18019_All
Unigene1806_All
Unigene18070_All
Unigene18082_All
Unigene18117_All
Unigene18119_All
Unigene18131_All
Unigene18250_All
Unigene18252_All
Unigene18282_All
Unigene18297_All
Unigene18300_All
Unigene18362_All
Unigene18380_All
Unigene18429_All
Unigene18441_All
Unigene18449_All
Unigene18519_All
Unigene1852_All
Unigene18536_All
Unigene18566_All
Unigene1856_All
Unigene18648_All
Unigene18725_All
Unigene18790_All
Unigene18811_All
Unigene18847_All
Unigene18920_All
Unigene18938_All
Unigene18965_All
Unigene19016_All
Unigene19025_All
Unigene19026_All
Unigene19048_All
Unigene19115_All
Unigene19151_All
Unigene19169_All
Unigene19170_All
Unigene19186_All
Unigene1919_All
Unigene19222_All
Unigene19226_All
Unigene19275_All
Unigene19297_All
Unigene19312_All
Unigene19316_All
Unigene19327_All
Unigene19348_All
Unigene19359_All
Unigene19380_All
Unigene19456_All
Unigene19479_All
Unigene1950_All
Unigene19520_All
Unigene19527_All
Unigene19566_All
Unigene19567_All
Unigene19572_All
Unigene1959_All
Unigene19600_All
Unigene19613_All
Unigene19622_All
Unigene19628_All
Unigene19676_All
Unigene19685_All
Unigene19703_All
Unigene19753_All
Unigene19755_All
Unigene19788_All
Unigene19828_All
Unigene19833_All
Unigene19847_All
Unigene19852_All
Unigene19883_All
Unigene19914_All
Unigene19917_All
Unigene19922_All
Unigene19927_All
Unigene19947_All
Unigene19979_All
Unigene19982_All
Unigene19988_All
Unigene1998_All
Unigene19993_All
Unigene20019_All
Unigene20051_All
Unigene20057_All
Unigene20077_All
Unigene20078_All
Unigene20116_All
Unigene20174_All
Unigene2021_All
Unigene20222_All
Unigene20240_All
Unigene20241_All
Unigene20263_All
Unigene20271_All
Unigene20274_All
Unigene20279_All
Unigene20292_All
Unigene20294_All
Unigene20313_All
Unigene20316_All
Unigene20323_All
Unigene20329_All
Unigene20331_All
Unigene20332_All
Unigene20341_All
Unigene20356_All
Unigene20371_All
Unigene20374_All
Unigene20377_All
Unigene20388_All
Unigene20393_All
Unigene20402_All
Unigene20406_All
Unigene20435_All
Unigene20442_All
Unigene20455_All
Unigene20502_All
Unigene20512_All
Unigene20514_All
Unigene20516_All
Unigene20535_All
Unigene20537_All
Unigene20565_All
Unigene20567_All
Unigene20575_All
Unigene20577_All
Unigene20587_All
Unigene20605_All
Unigene20632_All
Unigene20644_All
Unigene20651_All
Unigene20652_All
Unigene20656_All
Unigene20666_All
Unigene20673_All
Unigene20692_All
Unigene20701_All
Unigene20753_All
Unigene20762_All
Unigene20788_All
Unigene20800_All
Unigene20821_All
Unigene20828_All
Unigene20965_All
Unigene20972_All
Unigene20989_All
Unigene21032_All
Unigene21047_All
Unigene21050_All
Unigene21063_All
Unigene21088_All
Unigene21119_All
Unigene21144_All
Unigene21204_All
Unigene21256_All
Unigene21290_All
Unigene21291_All
Unigene21340_All
Unigene21392_All
Unigene2144_All
Unigene2156_All
Unigene21621_All
Unigene21663_All
Unigene21713_All
Unigene21734_All
Unigene21760_All
Unigene21781_All
Unigene21793_All
Unigene21795_All
Unigene2180_All
Unigene21819_All
Unigene21905_All
Unigene21926_All
Unigene21935_All
Unigene21961_All
Unigene22016_All
Unigene22027_All
Unigene22054_All
Unigene22094_All
Unigene22095_All
Unigene22171_All
Unigene22202_All
Unigene22258_All
Unigene2225_All
Unigene22263_All
Unigene22272_All
Unigene22369_All
Unigene22376_All
Unigene22408_All
Unigene22412_All
Unigene2246_All
Unigene22472_All
Unigene2248_All
Unigene22498_All
Unigene22521_All
Unigene22553_All
Unigene22577_All
Unigene22633_All
Unigene22646_All
Unigene22656_All
Unigene2267_All
Unigene22733_All
Unigene22833_All
Unigene22867_All
Unigene2286_All
Unigene22877_All
Unigene22916_All
Unigene23007_All
Unigene23055_All
Unigene23103_All
Unigene23107_All
Unigene23108_All
Unigene23256_All
Unigene23258_All
Unigene23277_All
Unigene23291_All
Unigene23300_All
Unigene23301_All
Unigene23400_All
Unigene23438_All
Unigene23505_All
Unigene23517_All
Unigene23520_All
Unigene23556_All
Unigene2355_All
Unigene23572_All
Unigene23575_All
Unigene23598_All
Unigene23606_All
Unigene23620_All
Unigene23627_All
Unigene23669_All
Unigene23675_All
Unigene23713_All
Unigene23769_All
Unigene23782_All
Unigene23798_All
Unigene23838_All
Unigene23870_All
Unigene23958_All
Unigene24072_All
Unigene24091_All
Unigene24114_All
Unigene24133_All
Unigene24168_All
Unigene24171_All
Unigene24219_All
Unigene24243_All
Unigene2425_All
Unigene242_All
Unigene24322_All
Unigene24325_All
Unigene24329_All
Unigene24435_All
Unigene24477_All
Unigene24502_All
Unigene24529_All
Unigene24553_All
Unigene24597_All
Unigene24637_All
Unigene24730_All
Unigene24790_All
Unigene24794_All
Unigene24819_All
Unigene2485_All
Unigene24871_All
Unigene24928_All
Unigene25044_All
Unigene25098_All
Unigene25151_All
Unigene25278_All
Unigene25304_All
Unigene25313_All
Unigene25334_All
Unigene25336_All
Unigene25396_All
Unigene25401_All
Unigene25445_All
Unigene25534_All
Unigene25541_All
Unigene25563_All
Unigene25581_All
Unigene25630_All
Unigene25635_All
Unigene25652_All
Unigene2566_All
Unigene25671_All
Unigene25674_All
Unigene25703_All
Unigene25715_All
Unigene25717_All
Unigene2572_All
Unigene25742_All
Unigene25747_All
Unigene25758_All
Unigene25777_All
Unigene25797_All
Unigene25800_All
Unigene25842_All
Unigene25843_All
Unigene25899_All
Unigene25956_All
Unigene25962_All
Unigene25966_All
Unigene25967_All
Unigene26010_All
Unigene26012_All
Unigene26034_All
Unigene26037_All
Unigene260_All
Unigene26125_All
Unigene26143_All
Unigene26182_All
Unigene26184_All
Unigene26210_All
Unigene26232_All
Unigene26248_All
Unigene26249_All
Unigene26253_All
Unigene26266_All
Unigene26313_All
Unigene26322_All
Unigene26327_All
Unigene26522_All
Unigene26531_All
Unigene26536_All
Unigene26561_All
Unigene26578_All
Unigene26579_All
Unigene26601_All
Unigene26630_All
Unigene26661_All
Unigene26719_All
Unigene26753_All
Unigene26759_All
Unigene26765_All
Unigene26783_All
Unigene26875_All
Unigene26904_All
Unigene26908_All
Unigene26946_All
Unigene26947_All
Unigene26949_All
Unigene26959_All
Unigene26968_All
Unigene26973_All
Unigene26983_All
Unigene26996_All
Unigene27012_All
Unigene27090_All
Unigene27107_All
Unigene27129_All
Unigene27136_All
Unigene27140_All
Unigene27149_All
Unigene27191_All
Unigene27217_All
Unigene27223_All
Unigene27249_All
Unigene27272_All
Unigene27282_All
Unigene27285_All
Unigene27317_All
Unigene27361_All
Unigene27369_All
Unigene27444_All
Unigene27473_All
Unigene27487_All
Unigene27528_All
Unigene27543_All
Unigene27605_All
Unigene27639_All
Unigene27654_All
Unigene27676_All
Unigene27694_All
Unigene276_All
Unigene27736_All
Unigene27747_All
Unigene27755_All
Unigene2775_All
Unigene27834_All
Unigene27851_All
Unigene27900_All
Unigene27906_All
Unigene27923_All
Unigene27928_All
Unigene27939_All
Unigene27999_All
Unigene28015_All
Unigene28031_All
Unigene28063_All
Unigene28074_All
Unigene2809_All
Unigene28120_All
Unigene28305_All
Unigene28311_All
Unigene28333_All
Unigene28399_All
Unigene28509_All
Unigene28515_All
Unigene28523_All
Unigene28533_All
Unigene28537_All
Unigene28587_All
Unigene28674_All
Unigene28686_All
Unigene28762_All
Unigene28796_All
Unigene28815_All
Unigene28820_All
Unigene28868_All
Unigene28895_All
Unigene29014_All
Unigene29056_All
Unigene29075_All
Unigene29146_All
Unigene29216_All
Unigene29277_All
Unigene29333_All
Unigene29341_All
Unigene29347_All
Unigene29363_All
Unigene29437_All
Unigene29463_All
Unigene29465_All
Unigene29470_All
Unigene29481_All
Unigene29504_All
Unigene29539_All
Unigene29555_All
Unigene29563_All
Unigene29644_All
Unigene29669_All
Unigene29688_All
Unigene29698_All
Unigene29719_All
Unigene29723_All
Unigene29730_All
Unigene29732_All
Unigene29734_All
Unigene29780_All
Unigene29781_All
Unigene29794_All
Unigene29806_All
Unigene29823_All
Unigene29828_All
Unigene29859_All
Unigene29860_All
Unigene29865_All
Unigene29868_All
Unigene2986_All
Unigene29874_All
Unigene29881_All
Unigene29894_All
Unigene29919_All
Unigene29922_All
Unigene29929_All
Unigene2993_All
Unigene29945_All
Unigene29949_All
Unigene29952_All
Unigene29974_All
Unigene29991_All
Unigene30001_All
Unigene30025_All
Unigene30038_All
Unigene30044_All
Unigene30045_All
Unigene30054_All
Unigene30067_All
Unigene30076_All
Unigene30091_All
Unigene30099_All
Unigene30104_All
Unigene30112_All
Unigene30128_All
Unigene30154_All
Unigene30156_All
Unigene30173_All
Unigene30175_All
Unigene30180_All
Unigene30189_All
Unigene30200_All
Unigene30233_All
Unigene30235_All
Unigene30237_All
Unigene30242_All
Unigene30243_All
Unigene3054_All
Unigene308_All
Unigene30983_All
Unigene3118_All
Unigene31324_All
Unigene3150_All
Unigene31600_All
Unigene3174_All
Unigene319_All
Unigene32094_All
Unigene32107_All
Unigene32181_All
Unigene32281_All
Unigene32548_All
Unigene32566_All
Unigene32667_All
Unigene329_All
Unigene3311_All
Unigene33372_All
Unigene33433_All
Unigene33576_All
Unigene33635_All
Unigene33744_All
Unigene33976_All
Unigene33990_All
Unigene34022_All
Unigene34074_All
Unigene34203_All
Unigene34364_All
Unigene35046_All
Unigene3515_All
Unigene3547_All
Unigene35534_All
Unigene35579_All
Unigene35803_All
Unigene35811_All
Unigene35889_All
Unigene36360_All
Unigene36439_All
Unigene36453_All
Unigene36799_All
Unigene367_All
Unigene36863_All
Unigene3705_All
Unigene37301_All
Unigene37309_All
Unigene373_All
Unigene37473_All
Unigene37554_All
Unigene37701_All
Unigene37935_All
Unigene38148_All
Unigene38151_All
Unigene38217_All
Unigene38316_All
Unigene3866_All
Unigene39054_All
Unigene39080_All
Unigene39165_All
Unigene39194_All
Unigene39493_All
Unigene39520_All
Unigene39533_All
Unigene3978_All
Unigene39830_All
Unigene39918_All
Unigene40036_All
Unigene4055_All
Unigene4083_All
Unigene40939_All
Unigene40982_All
Unigene4100_All
Unigene41048_All
Unigene4106_All
Unigene4145_All
Unigene41629_All
Unigene42548_All
Unigene42699_All
Unigene42785_All
Unigene42834_All
Unigene43420_All
Unigene447_All
Unigene45052_All
Unigene45185_All
Unigene4531_All
Unigene46180_All
Unigene46466_All
Unigene4664_All
Unigene46947_All
Unigene46994_All
Unigene47217_All
Unigene47390_All
Unigene4739_All
Unigene4750_All
Unigene47703_All
Unigene47853_All
Unigene48149_All
Unigene481_All
Unigene48878_All
Unigene48923_All
Unigene48988_All
Unigene4914_All
Unigene49535_All
Unigene49667_All
Unigene49893_All
Unigene50384_All
Unigene5048_All
Unigene51078_All
Unigene51245_All
Unigene51547_All
Unigene517_All
Unigene5182_All
Unigene5184_All
Unigene51895_All
Unigene52141_All
Unigene52420_All
Unigene5258_All
Unigene53008_All
Unigene53155_All
Unigene53260_All
Unigene53341_All
Unigene53575_All
Unigene5365_All
Unigene53767_All
Unigene53807_All
Unigene53902_All
Unigene54078_All
Unigene5426_All
Unigene54356_All
Unigene54399_All
Unigene54643_All
Unigene54811_All
Unigene5494_All
Unigene55024_All
Unigene55025_All
Unigene5505_All
Unigene5527_All
Unigene55289_All
Unigene55351_All
Unigene55383_All
Unigene55455_All
Unigene5557_All
Unigene55893_All
Unigene55_All
Unigene56780_All
Unigene57041_All
Unigene5719_All
Unigene57380_All
Unigene57440_All
Unigene5777_All
Unigene57814_All
Unigene57815_All
Unigene5788_All
Unigene5798_All
Unigene58001_All
Unigene5816_All
Unigene58188_All
Unigene5850_All
Unigene5853_All
Unigene58548_All
Unigene58654_All
Unigene58767_All
Unigene58974_All
Unigene58975_All
Unigene59046_All
Unigene59052_All
Unigene59113_All
Unigene59240_All
Unigene59391_All
Unigene59447_All
Unigene59504_All
Unigene59540_All
Unigene59598_All
Unigene59772_All
Unigene59927_All
Unigene60051_All
Unigene60253_All
Unigene60278_All
Unigene60329_All
Unigene6051_All
Unigene60545_All
Unigene60606_All
Unigene60637_All
Unigene60743_All
Unigene60787_All
Unigene60926_All
Unigene60927_All
Unigene61021_All
Unigene61307_All
Unigene61493_All
Unigene61575_All
Unigene61581_All
Unigene62350_All
Unigene62376_All
Unigene62435_All
Unigene62444_All
Unigene62474_All
Unigene62506_All
Unigene62578_All
Unigene62806_All
Unigene6287_All
Unigene62894_All
Unigene62950_All
Unigene62959_All
Unigene62961_All
Unigene63089_All
Unigene63156_All
Unigene63210_All
Unigene63264_All
Unigene63322_All
Unigene63330_All
Unigene63382_All
Unigene63398_All
Unigene63482_All
Unigene63542_All
Unigene63619_All
Unigene63636_All
Unigene63835_All
Unigene64053_All
Unigene64155_All
Unigene64251_All
Unigene64534_All
Unigene6465_All
Unigene6481_All
Unigene65104_All
Unigene65264_All
Unigene65379_All
Unigene6540_All
Unigene65425_All
Unigene65682_All
Unigene65820_All
Unigene6596_All
Unigene66731_All
Unigene67269_All
Unigene67544_All
Unigene67868_All
Unigene68463_All
Unigene690_All
Unigene69107_All
Unigene69569_All
Unigene69621_All
Unigene69666_All
Unigene6982_All
Unigene69870_All
Unigene69891_All
Unigene70001_All
Unigene701_All
Unigene7045_All
Unigene70738_All
Unigene70989_All
Unigene71079_All
Unigene71154_All
Unigene71391_All
Unigene71601_All
Unigene71883_All
Unigene72230_All
Unigene72386_All
Unigene72558_All
Unigene72617_All
Unigene72627_All
Unigene72649_All
Unigene61539_All
Unigene61592_All
Unigene61593_All
Unigene61624_All
Unigene61739_All
Unigene61909_All
Unigene61931_All
Unigene62275_All
Unigene62344_All
Unigene62438_All
Unigene62537_All
Unigene62549_All
Unigene6262_All
Unigene6265_All
Unigene62688_All
Unigene62693_All
Unigene62744_All
Unigene62769_All
Unigene63031_All
Unigene63125_All
Unigene63183_All
Unigene63246_All
Unigene63580_All
Unigene63681_All
Unigene65503_All
Unigene66101_All
Unigene66145_All
Unigene66209_All
Unigene66299_All
Unigene66701_All
Unigene67704_All
Unigene68061_All
Unigene68230_All
Unigene69605_All
Unigene71470_All
Unigene71749_All
Unigene71875_All
Unigene72049_All
Unigene72088_All
Unigene72429_All
Unigene20894_All
Unigene208_All
Unigene20923_All
Unigene2092_All
Unigene20953_All
Unigene2095_All
Unigene20990_All
Unigene20999_All
Unigene21009_All
Unigene21012_All
Unigene21026_All
Unigene21038_All
Unigene21068_All
Unigene21080_All
Unigene21084_All
Unigene21098_All
Unigene210_All
Unigene21117_All
Unigene21130_All
Unigene21136_All
Unigene21139_All
Unigene2115_All
Unigene21186_All
Unigene21200_All
Unigene21236_All
Unigene21250_All
Unigene21279_All
Unigene21282_All
Unigene21320_All
Unigene21333_All
Unigene21338_All
Unigene21359_All
Unigene21369_All
Unigene21379_All
Unigene21437_All
Unigene2147_All
Unigene21483_All
Unigene21488_All
Unigene214_All
Unigene21529_All
Unigene21586_All
Unigene21592_All
Unigene21607_All
Unigene2169_All
Unigene21705_All
Unigene2170_All
Unigene21723_All
Unigene21727_All
Unigene21728_All
Unigene21729_All
Unigene21745_All
Unigene21746_All
Unigene21748_All
Unigene21811_All
Unigene21818_All
Unigene21825_All
Unigene2182_All
Unigene21844_All
Unigene21847_All
Unigene21890_All
Unigene21901_All
Unigene21907_All
Unigene2192_All
Unigene22020_All
Unigene22023_All
Unigene22040_All
Unigene22045_All
Unigene22051_All
Unigene2210_All
Unigene22116_All
Unigene22121_All
Unigene2218_All
Unigene22200_All
Unigene22269_All
Unigene22311_All
Unigene22319_All
Unigene22328_All
Unigene2232_All
Unigene22348_All
Unigene2234_All
Unigene2235_All
Unigene22360_All
Unigene22370_All
Unigene22391_All
Unigene22399_All
Unigene22403_All
Unigene22415_All
Unigene22416_All
Unigene2241_All
Unigene2245_All
Unigene22477_All
Unigene22478_All
Unigene22480_All
Unigene22494_All
Unigene22508_All
Unigene22516_All
Unigene2251_All
Unigene22539_All
Unigene2254_All
Unigene22561_All
Unigene22581_All
Unigene2258_All
Unigene22594_All
Unigene2263_All
Unigene22660_All
Unigene2273_All
Unigene2274_All
Unigene2275_All
Unigene22772_All
Unigene22776_All
Unigene2279_All
Unigene22812_All
Unigene2285_All
Unigene2288_All
Unigene22918_All
Unigene22930_All
Unigene22938_All
Unigene22939_All
Unigene2295_All
Unigene22960_All
Unigene22962_All
Unigene22989_All
Unigene23003_All
Unigene23006_All
Unigene2300_All
Unigene23022_All
Unigene23035_All
Unigene23041_All
Unigene23046_All
Unigene23088_All
Unigene23097_All
Unigene23124_All
Unigene23150_All
Unigene2317_All
Unigene23198_All
Unigene23218_All
Unigene23219_All
Unigene23226_All
Unigene23229_All
Unigene2333_All
Unigene23345_All
Unigene23358_All
Unigene23366_All
Unigene23379_All
Unigene23391_All
Unigene23430_All
Unigene23435_All
Unigene23441_All
Unigene2344_All
Unigene23479_All
Unigene2347_All
Unigene23481_All
Unigene23498_All
Unigene23523_All
Unigene23535_All
Unigene23542_All
Unigene23566_All
Unigene23596_All
Unigene23609_All
Unigene23633_All
Unigene23644_All
Unigene2364_All
Unigene23691_All
Unigene23697_All
Unigene2369_All
Unigene23704_All
Unigene23706_All
Unigene23711_All
Unigene23718_All
Unigene23734_All
Unigene23746_All
Unigene23792_All
Unigene23812_All
Unigene23817_All
Unigene2381_All
Unigene23824_All
Unigene23829_All
Unigene23842_All
Unigene2384_All
Unigene2385_All
Unigene23864_All
Unigene23916_All
Unigene2391_All
Unigene23939_All
Unigene23951_All
Unigene2398_All
Unigene239_All
Unigene24041_All
Unigene24043_All
Unigene24050_All
Unigene24063_All
Unigene24093_All
Unigene24163_All
Unigene24215_All
Unigene24237_All
Unigene24250_All
Unigene24255_All
Unigene24257_All
Unigene24331_All
Unigene24358_All
Unigene24412_All
Unigene24472_All
Unigene2447_All
Unigene2449_All
Unigene24510_All
Unigene24524_All
Unigene24525_All
Unigene24551_All
Unigene24559_All
Unigene24563_All
Unigene24566_All
Unigene24625_All
Unigene24627_All
Unigene24646_All
Unigene24658_All
Unigene2467_All
Unigene2468_All
Unigene24704_All
Unigene24785_All
Unigene24789_All
Unigene2478_All
Unigene24812_All
Unigene24842_All
Unigene24850_All
Unigene24854_All
Unigene2486_All
Unigene24895_All
Unigene2491_All
Unigene2495_All
Unigene24978_All
Unigene2497_All
Unigene249_All
Unigene25011_All
Unigene25016_All
Unigene25022_All
Unigene25027_All
Unigene25056_All
Unigene25064_All
Unigene25074_All
Unigene25096_All
Unigene2517_All
Unigene25181_All
Unigene25189_All
Unigene25192_All
Unigene25200_All
Unigene2523_All
Unigene25253_All
Unigene25266_All
Unigene2527_All
Unigene25284_All
Unigene25344_All
Unigene25354_All
Unigene2535_All
Unigene25361_All
Unigene25386_All
Unigene25387_All
Unigene25388_All
Unigene2538_All
Unigene25451_All
Unigene2545_All
Unigene25486_All
Unigene2548_All
Unigene254_All
Unigene25501_All
Unigene25502_All
Unigene2551_All
Unigene25529_All
Unigene2552_All
Unigene2554_All
Unigene25557_All
Unigene2555_All
Unigene2558_All
Unigene2568_All
Unigene25696_All
Unigene25704_All
Unigene25716_All
Unigene25732_All
Unigene25781_All
Unigene257_All
Unigene25832_All
Unigene25858_All
Unigene25876_All
Unigene25885_All
Unigene25892_All
Unigene25915_All
Unigene25922_All
Unigene25934_All
Unigene25952_All
Unigene2598_All
Unigene2599_All
Unigene26000_All
Unigene26020_All
Unigene26036_All
Unigene26043_All
Unigene26050_All
Unigene26056_All
Unigene26078_All
Unigene26080_All
Unigene26099_All
Unigene2611_All
Unigene26146_All
Unigene26154_All
Unigene2616_All
Unigene26187_All
Unigene2620_All
Unigene2625_All
Unigene2626_All
Unigene26273_All
Unigene2627_All
Unigene26285_All
Unigene26290_All
Unigene2629_All
Unigene26329_All
Unigene26331_All
Unigene26364_All
Unigene26366_All
Unigene26374_All
Unigene2637_All
Unigene26382_All
Unigene26401_All
Unigene26428_All
Unigene26433_All
Unigene26446_All
Unigene26458_All
Unigene26468_All
Unigene26481_All
Unigene26495_All
Unigene26497_All
Unigene264_All
Unigene26521_All
Unigene26555_All
Unigene26557_All
Unigene2656_All
Unigene26574_All
Unigene26610_All
Unigene26611_All
Unigene26614_All
Unigene26691_All
Unigene2671_All
Unigene26757_All
Unigene2676_All
Unigene26782_All
Unigene26792_All
Unigene26796_All
Unigene267_All
Unigene26848_All
Unigene26885_All
Unigene2688_All
Unigene26899_All
Unigene26913_All
Unigene26934_All
Unigene26951_All
Unigene26964_All
Unigene2701_All
Unigene27029_All
Unigene27037_All
Unigene27065_All
Unigene270_All
Unigene2710_All
Unigene27132_All
Unigene27145_All
Unigene2716_All
Unigene27204_All
Unigene27213_All
Unigene27222_All
Unigene27231_All
Unigene27274_All
Unigene27278_All
Unigene27288_All
Unigene27291_All
Unigene27313_All
Unigene27320_All
Unigene27326_All
Unigene2734_All
Unigene27370_All
Unigene27377_All
Unigene2738_All
Unigene27413_All
Unigene27418_All
Unigene27458_All
Unigene27463_All
Unigene27475_All
Unigene27482_All
Unigene27506_All
Unigene27512_All
Unigene27561_All
Unigene27564_All
Unigene27569_All
Unigene27571_All
Unigene27598_All
Unigene27653_All
Unigene2765_All
Unigene27663_All
Unigene27666_All
Unigene27674_All
Unigene2771_All
Unigene27732_All
Unigene27733_All
Unigene27782_All
Unigene27802_All
Unigene27806_All
Unigene27859_All
Unigene2785_All
Unigene27865_All
Unigene27889_All
Unigene27901_All
Unigene2791_All
Unigene2793_All
Unigene27964_All
Unigene27965_All
Unigene27994_All
Unigene28028_All
Unigene28036_All
Unigene28056_All
Unigene28072_All
Unigene28078_All
Unigene28092_All
Unigene28094_All
Unigene28106_All
Unigene28136_All
Unigene28166_All
Unigene28168_All
Unigene28170_All
Unigene28207_All
Unigene28269_All
Unigene28277_All
Unigene28304_All
Unigene28323_All
Unigene2832_All
Unigene28341_All
Unigene28353_All
Unigene28358_All
Unigene2838_All
Unigene28396_All
Unigene2839_All
Unigene28400_All
Unigene28404_All
Unigene28408_All
Unigene28480_All
Unigene28498_All
Unigene28500_All
Unigene28513_All
Unigene28524_All
Unigene28555_All
Unigene2855_All
Unigene28583_All
Unigene2859_All
Unigene28601_All
Unigene28612_All
Unigene28636_All
Unigene28649_All
Unigene28695_All
Unigene28704_All
Unigene28716_All
Unigene2873_All
Unigene28755_All
Unigene2875_All
Unigene2876_All
Unigene28779_All
Unigene28780_All
Unigene28804_All
Unigene28805_All
Unigene2884_All
Unigene2885_All
Unigene28877_All
Unigene28884_All
Unigene28889_All
Unigene288_All
Unigene28943_All
Unigene28956_All
Unigene28959_All
Unigene28961_All
Unigene2896_All
Unigene28995_All
Unigene29015_All
Unigene29018_All
Unigene29117_All
Unigene29199_All
Unigene2919_All
Unigene29220_All
Unigene29226_All
Unigene29255_All
Unigene29284_All
Unigene29285_All
Unigene29309_All
Unigene29339_All
Unigene2934_All
Unigene29354_All
Unigene29440_All
Unigene29445_All
Unigene2944_All
Unigene29519_All
Unigene2954_All
Unigene29592_All
Unigene29594_All
Unigene29621_All
Unigene29642_All
Unigene29676_All
Unigene29722_All
Unigene29755_All
Unigene29759_All
Unigene29788_All
Unigene29809_All
Unigene29829_All
Unigene29837_All
Unigene2984_All
Unigene29856_All
Unigene2985_All
Unigene29896_All
Unigene29936_All
Unigene2995_All
Unigene30016_All
Unigene30061_All
Unigene3006_All
Unigene3010_All
Unigene30183_All
Unigene30195_All
Unigene3024_All
Unigene3026_All
Unigene3029_All
Unigene30310_All
Unigene30321_All
Unigene30346_All
Unigene30401_All
Unigene30501_All
Unigene30582_All
Unigene305_All
Unigene30620_All
Unigene30627_All
Unigene3062_All
Unigene3068_All
Unigene30703_All
Unigene3078_All
Unigene3090_All
Unigene30975_All
Unigene30976_All
Unigene3103_All
Unigene3105_All
Unigene31065_All
Unigene31135_All
Unigene31140_All
Unigene3119_All
Unigene31217_All
Unigene31274_All
Unigene3132_All
Unigene3138_All
Unigene31430_All
Unigene3144_All
Unigene3149_All
Unigene3154_All
Unigene31727_All
Unigene3177_All
Unigene317_All
Unigene31828_All
Unigene318_All
Unigene3198_All
Unigene3199_All
Unigene32018_All
Unigene32141_All
Unigene32154_All
Unigene3216_All
Unigene32203_All
Unigene3222_All
Unigene3223_All
Unigene32359_All
Unigene3240_All
Unigene32556_All
Unigene32583_All
Unigene3261_All
Unigene32750_All
Unigene3277_All
Unigene32799_All
Unigene32806_All
Unigene32988_All
Unigene3301_All
Unigene33030_All
Unigene3304_All
Unigene3305_All
Unigene3309_All
Unigene33122_All
Unigene3314_All
Unigene3317_All
Unigene3320_All
Unigene33240_All
Unigene33322_All
Unigene33365_All
Unigene33376_All
Unigene33438_All
Unigene33489_All
Unigene3349_All
Unigene33512_All
Unigene33515_All
Unigene3351_All
Unigene33521_All
Unigene33539_All
Unigene3354_All
Unigene33554_All
Unigene3359_All
Unigene335_All
Unigene3360_All
Unigene3362_All
Unigene33668_All
Unigene3371_All
Unigene3377_All
Unigene3380_All
Unigene33847_All
Unigene33866_All
Unigene33873_All
Unigene33913_All
Unigene3391_All
Unigene33932_All
Unigene3394_All
Unigene3395_All
Unigene33972_All
Unigene3407_All
Unigene34100_All
Unigene34124_All
Unigene3412_All
Unigene34133_All
Unigene3422_All
Unigene34243_All
Unigene34267_All
Unigene3428_All
Unigene342_All
Unigene34314_All
Unigene3434_All
Unigene34373_All
Unigene34504_All
Unigene34520_All
Unigene34572_All
Unigene3470_All
Unigene34715_All
Unigene34785_All
Unigene34829_All
Unigene3482_All
Unigene34862_All
Unigene34866_All
Unigene34942_All
Unigene3494_All
Unigene34956_All
Unigene34998_All
Unigene3500_All
Unigene3504_All
Unigene3505_All
Unigene35114_All
Unigene3512_All
Unigene35197_All
Unigene351_All
Unigene35248_All
Unigene35309_All
Unigene35424_All
Unigene35438_All
Unigene35476_All
Unigene35485_All
Unigene3554_All
Unigene35556_All
Unigene35625_All
Unigene3575_All
Unigene3576_All
Unigene35792_All
Unigene35806_All
Unigene35871_All
Unigene35886_All
Unigene35900_All
Unigene3593_All
Unigene35943_All
Unigene3594_All
Unigene35_All
Unigene3601_All
Unigene3604_All
Unigene36103_All
Unigene36116_All
Unigene36236_All
Unigene3624_All
Unigene3630_All
Unigene36325_All
Unigene36391_All
Unigene3640_All
Unigene36426_All
Unigene3645_All
Unigene36500_All
Unigene36501_All
Unigene36504_All
Unigene36561_All
Unigene36622_All
Unigene36623_All
Unigene36635_All
Unigene3664_All
Unigene36670_All
Unigene3669_All
Unigene36767_All
Unigene36768_All
Unigene3677_All
Unigene36819_All
Unigene3681_All
Unigene36824_All
Unigene36831_All
Unigene3683_All
Unigene36845_All
Unigene36859_All
Unigene36861_All
Unigene36908_All
Unigene3691_All
Unigene36946_All
Unigene36964_All
Unigene36970_All
Unigene36987_All
Unigene3699_All
Unigene37032_All
Unigene37074_All
Unigene37080_All
Unigene37092_All
Unigene37101_All
Unigene37104_All
Unigene3714_All
Unigene3716_All
Unigene37180_All
Unigene37186_All
Unigene37196_All
Unigene37209_All
Unigene37287_All
Unigene37299_All
Unigene37305_All
Unigene37307_All
Unigene3730_All
Unigene37329_All
Unigene37333_All
Unigene3733_All
Unigene37357_All
Unigene3735_All
Unigene37378_All
Unigene37406_All
Unigene37437_All
Unigene37476_All
Unigene37477_All
Unigene37487_All
Unigene37509_All
Unigene3754_All
Unigene37558_All
Unigene3756_All
Unigene37587_All
Unigene37607_All
Unigene3760_All
Unigene37682_All
Unigene37686_All
Unigene3771_All
Unigene37753_All
Unigene37757_All
Unigene37764_All
Unigene37768_All
Unigene37794_All
Unigene37806_All
Unigene3782_All
Unigene37832_All
Unigene37848_All
Unigene37849_All
Unigene37891_All
Unigene37897_All
Unigene37898_All
Unigene37907_All
Unigene37912_All
Unigene37918_All
Unigene3791_All
Unigene38000_All
Unigene38011_All
Unigene38016_All
Unigene38019_All
Unigene3808_All
Unigene380_All
Unigene38111_All
Unigene38116_All
Unigene38152_All
Unigene38180_All
Unigene3819_All
Unigene3822_All
Unigene3829_All
Unigene38329_All
Unigene38334_All
Unigene3836_All
Unigene38373_All
Unigene38385_All
Unigene38419_All
Unigene38425_All
Unigene38432_All
Unigene3843_All
Unigene3847_All
Unigene38499_All
Unigene38501_All
Unigene38504_All
Unigene38515_All
Unigene38559_All
Unigene38572_All
Unigene38587_All
Unigene38594_All
Unigene38603_All
Unigene38644_All
Unigene38645_All
Unigene38663_All
Unigene38692_All
Unigene3869_All
Unigene3871_All
Unigene3873_All
Unigene3880_All
Unigene38834_All
Unigene3883_All
Unigene3884_All
Unigene38858_All
Unigene3885_All
Unigene38871_All
Unigene38876_All
Unigene3888_All
Unigene38909_All
Unigene38911_All
Unigene38948_All
Unigene38951_All
Unigene39026_All
Unigene39034_All
Unigene3906_All
Unigene3907_All
Unigene39097_All
Unigene3914_All
Unigene3917_All
Unigene39192_All
Unigene3920_All
Unigene3922_All
Unigene3923_All
Unigene3926_All
Unigene39271_All
Unigene39272_All
Unigene39273_All
Unigene39283_All
Unigene39317_All
Unigene39336_All
Unigene39350_All
Unigene39359_All
Unigene39364_All
Unigene3942_All
Unigene39465_All
Unigene3948_All
Unigene39502_All
Unigene39552_All
Unigene39569_All
Unigene3956_All
Unigene39581_All
Unigene39650_All
Unigene39675_All
Unigene39696_All
Unigene39746_All
Unigene39767_All
Unigene39807_All
Unigene3982_All
Unigene3983_All
Unigene39847_All
Unigene3986_All
Unigene39877_All
Unigene39879_All
Unigene398_All
Unigene3991_All
Unigene39929_All
Unigene3992_All
Unigene39932_All
Unigene39941_All
Unigene39952_All
Unigene39979_All
Unigene39998_All
Unigene3999_All
Unigene40014_All
Unigene40040_All
Unigene40043_All
Unigene40048_All
Unigene40063_All
Unigene4007_All
Unigene40093_All
Unigene40095_All
Unigene40096_All
Unigene40099_All
Unigene4009_All
Unigene40101_All
Unigene40104_All
Unigene40106_All
Unigene4010_All
Unigene40126_All
Unigene4012_All
Unigene4014_All
Unigene40289_All
Unigene40298_All
Unigene40349_All
Unigene40364_All
Unigene4037_All
Unigene40389_All
Unigene40492_All
Unigene40496_All
Unigene40499_All
Unigene40506_All
Unigene40510_All
Unigene40536_All
Unigene40568_All
Unigene40580_All
Unigene4060_All
Unigene40635_All
Unigene40642_All
Unigene4069_All
Unigene4070_All
Unigene4071_All
Unigene40733_All
Unigene4073_All
Unigene4074_All
Unigene40784_All
Unigene4080_All
Unigene40849_All
Unigene4088_All
Unigene4096_All
Unigene40989_All
Unigene40998_All
Unigene41043_All
Unigene4107_All
Unigene41129_All
Unigene41141_All
Unigene4116_All
Unigene41183_All
Unigene4120_All
Unigene41219_All
Unigene41237_All
Unigene41239_All
Unigene4123_All
Unigene41272_All
Unigene41294_All
Unigene41297_All
Unigene4130_All
Unigene41356_All
Unigene4137_All
Unigene4138_All
Unigene41421_All
Unigene41445_All
Unigene41484_All
Unigene4149_All
Unigene4153_All
Unigene41548_All
Unigene41655_All
Unigene41659_All
Unigene41761_All
Unigene41762_All
Unigene41763_All
Unigene41788_All
Unigene41850_All
Unigene4187_All
Unigene4189_All
Unigene41915_All
Unigene4192_All
Unigene41931_All
Unigene41946_All
Unigene41967_All
Unigene42046_All
[truncated: 3,990 more rows]

## Sheet: Sheet2
Unigene1061_All
Unigene11058_All
Unigene11117_All
Unigene11167_All
Unigene1116_All
Unigene11198_All
Unigene11267_All
Unigene11451_All
Unigene11453_All
Unigene11481_All
Unigene11487_All
Unigene11539_All
Unigene11555_All
Unigene11590_All
Unigene11621_All
Unigene11623_All
Unigene11689_All
Unigene1171_All
Unigene1174_All
Unigene11766_All
Unigene11837_All
Unigene11885_All
Unigene11894_All
Unigene12004_All
Unigene12018_All
Unigene12019_All
Unigene12034_All
Unigene12063_All
Unigene12087_All
Unigene12126_All
Unigene12164_All
Unigene12190_All
Unigene12236_All
Unigene12271_All
Unigene12292_All
Unigene12353_All
Unigene12368_All
Unigene12379_All
Unigene12442_All
Unigene12449_All
Unigene12473_All
Unigene12480_All
Unigene12494_All
Unigene12556_All
Unigene12599_All
Unigene12628_All
Unigene12666_All
Unigene12670_All
Unigene12671_All
Unigene12678_All
Unigene12834_All
Unigene12869_All
Unigene12933_All
Unigene1300_All
Unigene13050_All
Unigene13124_All
Unigene13141_All
Unigene13155_All
Unigene13228_All
Unigene13291_All
Unigene13316_All
Unigene13330_All
Unigene13360_All
Unigene13399_All
Unigene13435_All
Unigene13477_All
Unigene13483_All
Unigene13504_All
Unigene13542_All
Unigene13559_All
Unigene13565_All
Unigene13582_All
Unigene13622_All
Unigene13629_All
Unigene13644_All
Unigene13656_All
Unigene13669_All
Unigene13722_All
Unigene13724_All
Unigene13839_All
Unigene13866_All
Unigene13881_All
Unigene13893_All
Unigene14032_All
Unigene14120_All
Unigene14163_All
Unigene14190_All
Unigene14211_All
Unigene14260_All
Unigene14308_All
Unigene14323_All
Unigene14361_All
Unigene14401_All
Unigene1440_All
Unigene14461_All
Unigene14478_All
Unigene14488_All
Unigene14496_All
Unigene14610_All
Unigene14623_All
Unigene14658_All
Unigene14726_All
Unigene14732_All
Unigene14750_All
Unigene14753_All
Unigene14770_All
Unigene14795_All
Unigene14853_All
Unigene14929_All
Unigene14935_All
Unigene15006_All
Unigene15130_All
Unigene15170_All
Unigene15244_All
Unigene15258_All
Unigene15325_All
Unigene15339_All
Unigene15481_All
Unigene15497_All
Unigene15623_All
Unigene15655_All
Unigene15701_All
Unigene15788_All
Unigene15838_All
Unigene1583_All
Unigene15863_All
Unigene15933_All
Unigene15972_All
Unigene16006_All
Unigene16118_All
Unigene16159_All
Unigene16189_All
Unigene16239_All
Unigene16242_All
Unigene16315_All
Unigene16337_All
Unigene16365_All
Unigene16387_All
Unigene16397_All
Unigene16465_All
Unigene16523_All
Unigene16597_All
Unigene16632_All
Unigene16645_All
Unigene16658_All
Unigene16674_All
Unigene16723_All
Unigene16737_All
Unigene16776_All
Unigene16811_All
Unigene16888_All
Unigene16905_All
Unigene16914_All
Unigene16922_All
Unigene16924_All
Unigene16938_All
Unigene16950_All
Unigene16964_All
Unigene17019_All
Unigene17022_All
Unigene17032_All
Unigene17071_All
Unigene17078_All
Unigene17097_All
Unigene17208_All
Unigene17419_All
Unigene17458_All
Unigene17471_All
Unigene17480_All
Unigene17541_All
Unigene17564_All
Unigene17615_All
Unigene17653_All
Unigene17804_All
Unigene17827_All
Unigene17873_All
Unigene17885_All
Unigene17950_All
Unigene17997_All
Unigene18008_All
Unigene18058_All
Unigene18066_All
Unigene18115_All
Unigene18175_All
Unigene18203_All
Unigene18210_All
Unigene18219_All
Unigene18222_All
Unigene18224_All
Unigene18236_All
Unigene18263_All
Unigene18315_All
Unigene18325_All
Unigene18378_All
Unigene18382_All
Unigene18397_All
Unigene18423_All
Unigene18438_All
Unigene18456_All
Unigene18487_All
Unigene18515_All
Unigene18569_All
Unigene18573_All
Unigene18585_All
Unigene18589_All
Unigene18609_All
Unigene18610_All
Unigene18624_All
Unigene18656_All
Unigene18660_All
Unigene186_All
Unigene18703_All
Unigene18762_All
Unigene18781_All
Unigene18803_All
Unigene18809_All
Unigene18810_All
Unigene18834_All
Unigene18848_All
Unigene18857_All
Unigene18879_All
Unigene18921_All
Unigene18933_All
Unigene18934_All
Unigene18942_All
Unigene19007_All
Unigene19013_All
Unigene19188_All
Unigene19212_All
Unigene19216_All
Unigene19219_All
Unigene19284_All
Unigene19328_All
Unigene19358_All
Unigene19360_All
Unigene19378_All
Unigene19421_All
Unigene19481_All
Unigene19549_All
Unigene19573_All
Unigene19603_All
Unigene19631_All
Unigene19643_All
Unigene19692_All
Unigene19770_All
Unigene19805_All
Unigene19829_All
Unigene19905_All
Unigene19977_All
Unigene20045_All
Unigene20070_All
Unigene20190_All
Unigene20249_All
Unigene20267_All
Unigene20335_All
Unigene20349_All
Unigene20357_All
Unigene20382_All
Unigene20686_All
Unigene20697_All
Unigene20868_All
Unigene20871_All
Unigene20881_All
Unigene20893_All
Unigene20904_All
Unigene20926_All
Unigene20940_All
Unigene20942_All
Unigene21022_All
Unigene21122_All
Unigene21134_All
Unigene211_All
Unigene21209_All
Unigene21210_All
Unigene21222_All
Unigene21317_All
Unigene21321_All
Unigene21367_All
Unigene21420_All
Unigene21461_All
Unigene21522_All
Unigene21530_All
Unigene21554_All
Unigene21559_All
Unigene21563_All
Unigene21575_All
Unigene21580_All
Unigene21627_All
Unigene21631_All
Unigene2172_All
Unigene2174_All
Unigene21777_All
Unigene21856_All
Unigene21893_All
Unigene21894_All
Unigene21902_All
Unigene21928_All
Unigene21950_All
Unigene21960_All
Unigene21962_All
Unigene21971_All
Unigene21977_All
Unigene2202_All
Unigene22032_All
Unigene22038_All
Unigene22062_All
Unigene2206_All
Unigene22103_All
Unigene22109_All
Unigene22157_All
Unigene22160_All
Unigene2217_All
Unigene22187_All
Unigene22245_All
Unigene22332_All
Unigene22354_All
Unigene22404_All
Unigene22448_All
Unigene22486_All
Unigene22506_All
Unigene22566_All
Unigene22574_All
Unigene22590_All
Unigene22653_All
Unigene22676_All
Unigene22863_All
Unigene22880_All
Unigene22889_All
Unigene22896_All
Unigene22933_All
Unigene22982_All
Unigene2298_All
Unigene23104_All
Unigene23174_All
Unigene23191_All
Unigene23214_All
Unigene23240_All
Unigene23250_All
Unigene23284_All
Unigene23320_All
Unigene23334_All
Unigene23337_All
Unigene23381_All
Unigene23408_All
Unigene23413_All
Unigene23442_All
Unigene23499_All
Unigene2350_All
Unigene23563_All
Unigene23565_All
Unigene2367_All
Unigene23680_All
Unigene23705_All
Unigene23719_All
Unigene23741_All
Unigene23748_All
Unigene23754_All
Unigene23816_All
Unigene23841_All
Unigene23847_All
Unigene23862_All
Unigene23907_All
Unigene23940_All
Unigene23947_All
Unigene23961_All
Unigene23969_All
Unigene23991_All
Unigene24079_All
Unigene24081_All
Unigene24106_All
Unigene24140_All
Unigene24152_All
Unigene24166_All
Unigene24182_All
Unigene24197_All
Unigene24249_All
Unigene24256_All
Unigene24297_All
Unigene24328_All
Unigene24345_All
Unigene24361_All
Unigene24363_All
Unigene24368_All
Unigene24378_All
Unigene24383_All
Unigene24415_All
Unigene24417_All
Unigene24485_All
Unigene24497_All
Unigene24526_All
Unigene24585_All
Unigene24651_All
Unigene24689_All
Unigene24722_All
Unigene24735_All
Unigene24754_All
Unigene24758_All
Unigene24811_All
Unigene24866_All
Unigene24975_All
Unigene24982_All
Unigene25014_All
Unigene25059_All
Unigene25141_All
Unigene25160_All
Unigene25176_All
Unigene25178_All
Unigene2525_All
Unigene25333_All
Unigene25349_All
Unigene25359_All
Unigene25383_All
Unigene25431_All
Unigene25443_All
Unigene25498_All
Unigene25515_All
Unigene25614_All
Unigene25710_All
Unigene25771_All
Unigene25828_All
Unigene25834_All
Unigene25844_All
Unigene25901_All
Unigene25959_All
Unigene2595_All
Unigene25978_All
Unigene25984_All
Unigene25987_All
Unigene2602_All
Unigene26040_All
Unigene26042_All
Unigene26059_All
Unigene26079_All
Unigene26089_All
Unigene26115_All
Unigene26130_All
Unigene26149_All
Unigene26256_All
Unigene26282_All
Unigene26303_All
Unigene26354_All
Unigene26441_All
Unigene26515_All
Unigene2651_All
Unigene26565_All
Unigene26577_All
Unigene2661_All
Unigene26673_All
Unigene26700_All
Unigene26807_All
Unigene26814_All
Unigene26863_All
Unigene26894_All
Unigene26927_All
Unigene26938_All
Unigene26941_All
Unigene26998_All
Unigene27015_All
Unigene27153_All
Unigene27234_All
Unigene27316_All
Unigene27333_All
Unigene27336_All
Unigene27415_All
Unigene27432_All
Unigene27461_All
Unigene27477_All
Unigene27523_All
Unigene27567_All
Unigene27645_All
Unigene27710_All
Unigene27777_All
Unigene27825_All
Unigene27848_All
Unigene27862_All
Unigene27884_All
Unigene27886_All
Unigene27897_All
Unigene27920_All
Unigene27982_All
Unigene27987_All
Unigene27995_All
Unigene28004_All
Unigene28027_All
Unigene28073_All
Unigene28087_All
Unigene28115_All
Unigene28116_All
Unigene28147_All
Unigene28158_All
Unigene28184_All
Unigene28185_All
Unigene28192_All
Unigene28221_All
Unigene28227_All
Unigene28301_All
Unigene28321_All
Unigene28352_All
Unigene28427_All
Unigene28456_All
Unigene28497_All
Unigene2849_All
Unigene28502_All
Unigene28512_All
Unigene28547_All
Unigene28561_All
Unigene28575_All
Unigene28586_All
Unigene28653_All
Unigene28667_All
Unigene28676_All
Unigene28684_All
Unigene28698_All
Unigene28708_All
Unigene28713_All
Unigene28766_All
Unigene28829_All
Unigene28860_All
Unigene28866_All
Unigene28879_All
Unigene28931_All
Unigene28989_All
Unigene28997_All
Unigene29019_All
Unigene29023_All
Unigene29025_All
Unigene29026_All
Unigene29042_All
Unigene29062_All
Unigene29077_All
Unigene29081_All
Unigene29130_All
Unigene29134_All
Unigene29151_All
Unigene29178_All
Unigene29205_All
Unigene29211_All
Unigene29222_All
Unigene29293_All
Unigene29307_All
Unigene29314_All
Unigene29328_All
Unigene29348_All
Unigene29360_All
Unigene29381_All
Unigene29396_All
Unigene293_All
Unigene29453_All
Unigene29499_All
Unigene29541_All
Unigene29549_All
Unigene29564_All
Unigene29599_All
Unigene29660_All
Unigene29665_All
Unigene29685_All
Unigene29720_All
Unigene29731_All
Unigene29744_All
Unigene29786_All
Unigene29818_All
Unigene29821_All
Unigene29880_All
Unigene29906_All
Unigene29909_All
Unigene2990_All
Unigene29924_All
Unigene29982_All
Unigene30019_All
Unigene30039_All
Unigene30065_All
Unigene30103_All
Unigene30162_All
Unigene30334_All
Unigene30349_All
Unigene30353_All
Unigene30402_All
Unigene3044_All
Unigene30532_All
Unigene30541_All
Unigene30584_All
Unigene30593_All
Unigene30606_All
Unigene30648_All
Unigene30669_All
Unigene30696_All
Unigene30708_All
Unigene30769_All
Unigene30776_All
Unigene30815_All
Unigene30935_All
Unigene30969_All
Unigene31033_All
Unigene31055_All
Unigene31223_All
Unigene31259_All
Unigene31267_All
Unigene31287_All
Unigene31377_All
Unigene31458_All
Unigene31474_All
Unigene31524_All
Unigene31560_All
Unigene31578_All
Unigene31651_All
Unigene31666_All
Unigene31732_All
Unigene31764_All
Unigene32002_All
Unigene32015_All
Unigene32098_All
Unigene32110_All
Unigene32163_All
Unigene32208_All
Unigene32289_All
Unigene32313_All
Unigene32391_All
Unigene32496_All
Unigene32531_All
Unigene32542_All
Unigene32620_All
Unigene32632_All
Unigene32655_All
Unigene32664_All
Unigene32666_All
Unigene32681_All
Unigene32744_All
Unigene32786_All
Unigene32792_All
Unigene32875_All
Unigene32883_All
Unigene32936_All
Unigene33237_All
Unigene33243_All
Unigene33264_All
Unigene33306_All
Unigene33348_All
Unigene33356_All
Unigene33366_All
Unigene33386_All
Unigene33465_All
Unigene33471_All
Unigene33574_All
Unigene33621_All
Unigene3363_All
Unigene33727_All
Unigene33788_All
Unigene33818_All
Unigene33843_All
Unigene33886_All
Unigene33897_All
Unigene33924_All
Unigene33979_All
Unigene34153_All
Unigene34224_All
Unigene34320_All
Unigene34352_All
Unigene34380_All
Unigene34386_All
Unigene34439_All
Unigene34481_All
Unigene34500_All
Unigene34521_All
Unigene34565_All
Unigene34582_All
Unigene34603_All
Unigene34616_All
Unigene34645_All
Unigene34695_All
Unigene3471_All
Unigene34768_All
Unigene3487_All
Unigene34966_All
Unigene34975_All
Unigene34995_All
Unigene35091_All
Unigene35095_All
Unigene35096_All
Unigene35131_All
Unigene35150_All
Unigene35160_All
Unigene3521_All
Unigene35226_All
Unigene35244_All
Unigene35272_All
Unigene35340_All
Unigene35364_All
Unigene35374_All
Unigene35483_All
Unigene35502_All
Unigene35544_All
Unigene35548_All
Unigene35580_All
Unigene35582_All
Unigene35612_All
Unigene35703_All
Unigene35731_All
Unigene3579_All
Unigene35917_All
Unigene35922_All
Unigene35982_All
Unigene35993_All
Unigene36045_All
Unigene36073_All
Unigene36273_All
Unigene36304_All
Unigene36310_All
Unigene36315_All
Unigene3631_All
Unigene36363_All
Unigene36401_All
Unigene36419_All
Unigene36423_All
Unigene3643_All
Unigene36570_All
Unigene36578_All
Unigene36580_All
Unigene36598_All
Unigene36601_All
Unigene36636_All
Unigene36642_All
Unigene36650_All
Unigene36765_All
Unigene36787_All
Unigene36825_All
Unigene36837_All
Unigene36850_All
Unigene36875_All
Unigene36900_All
Unigene36933_All
Unigene36950_All
Unigene37046_All
Unigene37102_All
Unigene3713_All
Unigene37193_All
Unigene37195_All
Unigene37256_All
Unigene37279_All
Unigene37308_All
Unigene3741_All
Unigene37464_All
Unigene37480_All
Unigene37495_All
Unigene3750_All
Unigene37519_All
Unigene37537_All
Unigene37595_All
Unigene37609_All
Unigene37668_All
Unigene37690_All
Unigene37733_All
Unigene37749_All
Unigene37751_All
Unigene37783_All
Unigene37834_All
Unigene37835_All
Unigene37838_All
Unigene37885_All
Unigene37904_All
Unigene37965_All
Unigene37986_All
Unigene38057_All
Unigene38086_All
Unigene38107_All
Unigene38165_All
Unigene38194_All
Unigene38311_All
Unigene38408_All
Unigene38438_All
Unigene38467_All
Unigene38472_All
Unigene38484_All
Unigene38543_All
Unigene38566_All
Unigene38574_All
Unigene38591_All
Unigene38610_All
Unigene38662_All
Unigene38670_All
Unigene38715_All
Unigene38723_All
Unigene38744_All
Unigene38745_All
Unigene3874_All
Unigene38768_All
Unigene38787_All
Unigene38793_All
Unigene38822_All
Unigene38832_All
Unigene38857_All
Unigene38899_All
Unigene38914_All
Unigene38941_All
Unigene38942_All
Unigene38949_All
Unigene38974_All
Unigene38981_All
Unigene38990_All
Unigene389_All
Unigene39003_All
Unigene39009_All
Unigene39052_All
Unigene39063_All
Unigene39064_All
Unigene39071_All
Unigene39086_All
Unigene39101_All
Unigene39112_All
Unigene39116_All
Unigene39120_All
Unigene39136_All
Unigene39184_All
Unigene39187_All
Unigene39188_All
Unigene39201_All
Unigene39204_All
Unigene39212_All
Unigene39227_All
Unigene39234_All
Unigene39244_All
Unigene39344_All
Unigene39351_All
Unigene39367_All
Unigene39391_All
Unigene39392_All
Unigene39405_All
Unigene39416_All
Unigene39443_All
Unigene39445_All
Unigene39448_All
Unigene39460_All
Unigene39464_All
Unigene39471_All
Unigene39473_All
Unigene39474_All
Unigene39476_All
Unigene39559_All
Unigene39573_All
Unigene39582_All
Unigene39584_All
Unigene39595_All
Unigene39610_All
Unigene39637_All
Unigene39643_All
Unigene39644_All
Unigene39658_All
Unigene39708_All
Unigene39740_All
Unigene39791_All
Unigene39813_All
Unigene39814_All
Unigene39844_All
Unigene39846_All
Unigene39862_All
Unigene39868_All
Unigene39880_All
Unigene39881_All
Unigene39882_All
Unigene39891_All
Unigene39894_All
Unigene39931_All
Unigene39943_All
Unigene39946_All
Unigene39963_All
Unigene39984_All
Unigene40041_All
Unigene40050_All
Unigene40071_All
Unigene40079_All
Unigene42156_All
Unigene4230_All
Unigene4232_All
Unigene4234_All
Unigene4244_All
Unigene42705_All
Unigene43101_All
Unigene4333_All
Unigene4355_All
Unigene43653_All
Unigene4383_All
Unigene4474_All
Unigene44987_All
Unigene4577_All
Unigene4656_All
Unigene4678_All
Unigene4679_All
Unigene4698_All
Unigene47091_All
Unigene4767_All
Unigene4769_All
Unigene47795_All
Unigene47817_All
Unigene47845_All
Unigene47870_All
Unigene4793_All
Unigene47954_All
Unigene4799_All
Unigene48022_All
Unigene48024_All
Unigene48073_All
Unigene48086_All
Unigene48104_All
Unigene48141_All
Unigene48161_All
Unigene48176_All
Unigene48181_All
Unigene48187_All
Unigene48201_All
Unigene48283_All
Unigene48289_All
Unigene48332_All
Unigene48384_All
Unigene48433_All
Unigene48459_All
Unigene48460_All
Unigene48514_All
Unigene48515_All
Unigene48518_All
Unigene48529_All
Unigene48563_All
Unigene48598_All
Unigene48606_All
Unigene48625_All
Unigene4862_All
Unigene48662_All
Unigene48700_All
Unigene48728_All
Unigene48779_All
Unigene48804_All
Unigene48817_All
Unigene48827_All
Unigene48843_All
Unigene48890_All
Unigene48900_All
Unigene48910_All
Unigene48917_All
Unigene49008_All
Unigene49023_All
Unigene49029_All
Unigene49039_All
Unigene49073_All
Unigene49088_All
Unigene49110_All
Unigene49137_All
Unigene49156_All
Unigene49162_All
Unigene49165_All
Unigene4926_All
Unigene49302_All
Unigene49311_All
Unigene49336_All
Unigene49357_All
Unigene49395_All
Unigene49411_All
Unigene49415_All
Unigene49426_All
Unigene49436_All
Unigene49459_All
Unigene49474_All
Unigene49478_All
Unigene49482_All
Unigene49490_All
Unigene49500_All
Unigene49516_All
Unigene4953_All
Unigene49542_All
Unigene49549_All
Unigene49565_All
Unigene49601_All
Unigene49624_All
Unigene49625_All
Unigene49691_All
Unigene49745_All
Unigene49773_All
Unigene49828_All
Unigene4982_All
Unigene49869_All
Unigene49926_All
Unigene49988_All
Unigene50027_All
Unigene50029_All
Unigene50060_All
Unigene50069_All
Unigene50070_All
Unigene50131_All
Unigene50148_All
Unigene50169_All
Unigene50217_All
Unigene50222_All
Unigene50225_All
Unigene50257_All
Unigene50259_All
Unigene50265_All
Unigene50283_All
Unigene50302_All
Unigene5030_All
Unigene50330_All
Unigene50457_All
Unigene50472_All
Unigene50524_All
Unigene50601_All
Unigene50607_All
Unigene50635_All
Unigene50652_All
Unigene50653_All
Unigene50686_All
Unigene50722_All
Unigene50745_All
Unigene50769_All
Unigene50819_All
Unigene50878_All
Unigene50879_All
Unigene50929_All
Unigene50943_All
Unigene50946_All
Unigene50978_All
Unigene51079_All
Unigene51147_All
Unigene51209_All
Unigene51222_All
Unigene51372_All
Unigene51399_All
Unigene51402_All
Unigene51407_All
Unigene51417_All
Unigene51419_All
Unigene5144_All
Unigene51462_All
Unigene51466_All
Unigene51476_All
Unigene51542_All
Unigene51639_All
Unigene51694_All
Unigene51695_All
Unigene51730_All
Unigene51748_All
Unigene51760_All
Unigene51762_All
Unigene51766_All
Unigene51776_All
Unigene51783_All
Unigene51815_All
Unigene51836_All
Unigene51849_All
Unigene51851_All
Unigene51874_All
Unigene51945_All
Unigene51966_All
Unigene52018_All
Unigene52023_All
Unigene52050_All
Unigene5208_All
Unigene52091_All
Unigene52093_All
Unigene52138_All
Unigene52139_All
Unigene52149_All
Unigene52174_All
Unigene52179_All
Unigene52189_All
Unigene52204_All
Unigene52228_All
Unigene52281_All
Unigene52318_All
Unigene52426_All
Unigene5243_All
Unigene52443_All
Unigene52452_All
Unigene52468_All
Unigene52470_All
Unigene52489_All
Unigene52513_All
Unigene52561_All
Unigene52606_All
Unigene52624_All
Unigene52639_All
Unigene52680_All
Unigene52690_All
Unigene52704_All
Unigene52708_All
Unigene52786_All
Unigene52796_All
Unigene52892_All
Unigene52904_All
Unigene52910_All
Unigene52952_All
Unigene52975_All
Unigene53079_All
Unigene53086_All
Unigene53094_All
Unigene5311_All
Unigene53225_All
Unigene53263_All
Unigene53268_All
Unigene53293_All
Unigene53304_All
Unigene53338_All
Unigene53359_All
Unigene53364_All
Unigene53388_All
Unigene53405_All
Unigene53427_All
Unigene53430_All
Unigene53452_All
Unigene53478_All
Unigene53498_All
Unigene53517_All
Unigene53532_All
Unigene53579_All
Unigene535_All
Unigene53651_All
Unigene53670_All
Unigene53699_All
Unigene53705_All
Unigene53711_All
Unigene53732_All
Unigene53780_All
Unigene53793_All
Unigene53803_All
Unigene53843_All
Unigene53866_All
Unigene53871_All
Unigene53874_All
Unigene53876_All
Unigene53893_All
Unigene53908_All
Unigene53928_All
Unigene53977_All
Unigene53992_All
Unigene53994_All
Unigene54006_All
Unigene54009_All
Unigene54020_All
Unigene54040_All
Unigene54089_All
Unigene54151_All
Unigene54162_All
Unigene54166_All
Unigene54288_All
Unigene54408_All
Unigene54431_All
Unigene54473_All
Unigene54506_All
Unigene54513_All
Unigene54559_All
Unigene54560_All
Unigene54590_All
Unigene54593_All
Unigene54610_All
Unigene54619_All
Unigene54654_All
Unigene54670_All
Unigene54673_All
Unigene54696_All
Unigene54698_All
Unigene54734_All
Unigene54738_All
Unigene54739_All
Unigene54758_All
Unigene54818_All
Unigene54858_All
Unigene54880_All
Unigene54904_All
Unigene54914_All
Unigene5492_All
Unigene54958_All
Unigene54973_All
Unigene54979_All
Unigene54987_All
Unigene54989_All
Unigene54999_All
Unigene55012_All
Unigene55032_All
Unigene55061_All
Unigene55149_All
Unigene55217_All
Unigene55235_All
Unigene55290_All
Unigene55318_All
Unigene55319_All
Unigene55365_All
Unigene55372_All
Unigene55396_All
Unigene55408_All
Unigene55445_All
Unigene55447_All
Unigene55459_All
Unigene55469_All
Unigene55471_All
Unigene55491_All
Unigene55523_All
Unigene55566_All
Unigene55576_All
Unigene55587_All
Unigene55606_All
Unigene55616_All
Unigene55696_All
Unigene55742_All
Unigene55756_All
Unigene55775_All
Unigene55776_All
Unigene55812_All
Unigene55826_All
Unigene55854_All
Unigene55922_All
Unigene55926_All
Unigene55928_All
Unigene55931_All
Unigene55940_All
Unigene55946_All
Unigene55948_All
Unigene55994_All
Unigene56071_All
Unigene56103_All
Unigene56104_All
Unigene56123_All
Unigene56129_All
Unigene56130_All
Unigene56136_All
Unigene56144_All
Unigene56155_All
Unigene56162_All
Unigene56179_All
Unigene56198_All
Unigene56209_All
Unigene56229_All
Unigene56235_All
Unigene56244_All
Unigene56256_All
Unigene56274_All
Unigene56281_All
Unigene56348_All
Unigene56372_All
Unigene563_All
Unigene56416_All
Unigene56418_All
Unigene56424_All
Unigene56427_All
Unigene56441_All
Unigene56467_All
Unigene56482_All
Unigene56523_All
Unigene56535_All
Unigene56549_All
Unigene56553_All
Unigene56565_All
Unigene56590_All
Unigene56599_All
Unigene56637_All
Unigene56638_All
Unigene56639_All
Unigene56666_All
Unigene56700_All
Unigene56709_All
Unigene56723_All
Unigene56738_All
Unigene56740_All
Unigene56750_All
Unigene56759_All
Unigene56799_All
Unigene56814_All
Unigene56816_All
Unigene56829_All
Unigene56836_All
Unigene56846_All
Unigene56858_All
Unigene56864_All
Unigene56877_All
Unigene56880_All
Unigene56882_All
Unigene56895_All
Unigene56912_All
Unigene56920_All
Unigene56922_All
Unigene56934_All
Unigene56957_All
Unigene56988_All
Unigene56991_All
Unigene57012_All
Unigene57019_All
Unigene57072_All
Unigene57074_All
Unigene57096_All
Unigene57115_All
Unigene57122_All
Unigene57127_All
Unigene57139_All
Unigene57161_All
Unigene57191_All
Unigene57194_All
Unigene57223_All
Unigene57263_All
Unigene57389_All
Unigene57391_All
Unigene57412_All
Unigene57459_All
Unigene57476_All
Unigene57480_All
Unigene57482_All
Unigene57489_All
Unigene57523_All
Unigene57529_All
Unigene57541_All
Unigene57561_All
Unigene57588_All
Unigene57609_All
Unigene57610_All
Unigene57627_All
Unigene57636_All
Unigene57650_All
Unigene57651_All
Unigene57708_All
Unigene5772_All
Unigene57761_All
Unigene57772_All
Unigene57795_All
Unigene57867_All
Unigene57881_All
Unigene57887_All
Unigene57888_All
Unigene57911_All
Unigene57917_All
Unigene57918_All
Unigene57945_All
Unigene57947_All
Unigene57962_All
Unigene58010_All
Unigene58033_All
Unigene58050_All
Unigene58092_All
Unigene58098_All
Unigene58113_All
Unigene58145_All
Unigene58160_All
Unigene58164_All
Unigene58177_All
Unigene58194_All
Unigene58236_All
Unigene58240_All
Unigene58257_All
Unigene58280_All
Unigene58287_All
Unigene58290_All
Unigene58340_All
Unigene58341_All
Unigene58373_All
Unigene58401_All
Unigene58414_All
Unigene58424_All
Unigene58436_All
Unigene58437_All
Unigene58468_All
Unigene58471_All
Unigene58525_All
Unigene58528_All
Unigene58607_All
Unigene58630_All
Unigene58635_All
Unigene58707_All
Unigene58733_All
Unigene58737_All
Unigene58766_All
Unigene58781_All
Unigene58785_All
Unigene58807_All
Unigene58820_All
Unigene58844_All
Unigene58859_All
Unigene58876_All
Unigene58901_All
Unigene58914_All
Unigene58927_All
Unigene58929_All
Unigene58940_All
Unigene58952_All
Unigene58960_All
Unigene58968_All
Unigene58998_All
Unigene59016_All
Unigene59032_All
Unigene59051_All
Unigene59107_All
Unigene59111_All
Unigene59116_All
Unigene59132_All
Unigene59135_All
Unigene59136_All
Unigene59139_All
Unigene59144_All
Unigene59150_All
Unigene59163_All
Unigene59172_All
Unigene59176_All
Unigene59182_All
Unigene59190_All
Unigene59204_All
Unigene59207_All
Unigene59218_All
Unigene59247_All
Unigene59281_All
Unigene59289_All
Unigene59306_All
Unigene59332_All
Unigene59337_All
Unigene59356_All
Unigene59366_All
Unigene59370_All
Unigene59374_All
Unigene59393_All
Unigene59406_All
Unigene59418_All
Unigene59427_All
Unigene59430_All
Unigene59440_All
Unigene59446_All
Unigene59450_All
Unigene59458_All
Unigene59460_All
Unigene59465_All
Unigene59511_All
Unigene59521_All
Unigene59539_All
Unigene59603_All
Unigene59613_All
Unigene59623_All
Unigene59644_All
Unigene59648_All
Unigene59649_All
Unigene59678_All
Unigene59680_All
Unigene59698_All
Unigene59711_All
Unigene59744_All
Unigene59786_All
Unigene59799_All
Unigene59819_All
Unigene59820_All
Unigene59821_All
Unigene59835_All
Unigene59840_All
Unigene59844_All
Unigene59847_All
Unigene59866_All
Unigene59876_All
Unigene59903_All
Unigene59919_All
Unigene59957_All
Unigene59968_All
Unigene59982_All
Unigene59983_All
Unigene59986_All
Unigene59987_All
Unigene60004_All
Unigene60010_All
Unigene60023_All
Unigene60036_All
Unigene60058_All
Unigene60063_All
Unigene60100_All
Unigene60106_All
Unigene60142_All
Unigene60150_All
Unigene60152_All
Unigene60170_All
Unigene60178_All
Unigene60182_All
Unigene60208_All
Unigene60254_All
Unigene60260_All
Unigene60306_All
Unigene60322_All
Unigene60327_All
Unigene60334_All
Unigene60339_All
Unigene60365_All
Unigene60373_All
Unigene60383_All
Unigene60421_All
Unigene60426_All
Unigene60447_All
Unigene60453_All
Unigene60457_All
Unigene60479_All
Unigene60488_All
Unigene60495_All
Unigene60509_All
Unigene60511_All
Unigene60537_All
Unigene60550_All
Unigene60556_All
Unigene60557_All
Unigene60559_All
Unigene60614_All
Unigene60630_All
Unigene60673_All
Unigene60684_All
Unigene60724_All
Unigene60737_All
Unigene60738_All
Unigene60742_All
Unigene60750_All
Unigene60753_All
Unigene60781_All
Unigene60794_All
Unigene60812_All
Unigene60816_All
Unigene60823_All
Unigene60827_All
Unigene60831_All
Unigene60845_All
Unigene60846_All
Unigene60850_All
Unigene60851_All
Unigene60860_All
Unigene60862_All
Unigene60876_All
Unigene60901_All
Unigene60949_All
Unigene60951_All
Unigene60952_All
Unigene60956_All
Unigene60961_All
Unigene60973_All
Unigene60974_All
Unigene60975_All
Unigene60989_All
Unigene60993_All
Unigene60997_All
Unigene61014_All
Unigene61040_All
Unigene61049_All
Unigene61060_All
Unigene61086_All
Unigene61095_All
Unigene61101_All
Unigene61105_All
Unigene61111_All
Unigene61138_All
Unigene61150_All
Unigene61158_All
Unigene61166_All
Unigene61195_All
Unigene61215_All
Unigene61218_All
Unigene61234_All
Unigene61237_All
Unigene61248_All
Unigene61254_All
Unigene61258_All
Unigene61261_All
Unigene61284_All
Unigene61289_All
Unigene61292_All
Unigene612_All
Unigene61300_All
Unigene61302_All
Unigene61319_All
Unigene61325_All
Unigene61360_All
Unigene61362_All
Unigene61367_All
Unigene61368_All
Unigene61376_All
Unigene61411_All
Unigene61419_All
Unigene61421_All
Unigene61446_All
Unigene61466_All
Unigene61500_All
Unigene61511_All
Unigene61514_All
Unigene61515_All
Unigene61531_All
Unigene61545_All
Unigene61594_All
Unigene61607_All
Unigene61629_All
Unigene61640_All
Unigene61649_All
Unigene61654_All
Unigene61660_All
Unigene61669_All
Unigene61679_All
Unigene61689_All
Unigene61737_All
Unigene61745_All
Unigene61762_All
Unigene61765_All
Unigene61770_All
Unigene61800_All
Unigene61807_All
Unigene61822_All
Unigene61850_All
Unigene61863_All
Unigene61874_All
Unigene61876_All
Unigene61881_All
Unigene61882_All
Unigene61898_All
Unigene61922_All
Unigene61934_All
Unigene61937_All
Unigene61940_All
Unigene61949_All
Unigene61955_All
Unigene61965_All
Unigene61989_All
Unigene61992_All
Unigene62018_All
Unigene62023_All
Unigene62036_All
Unigene62043_All
Unigene62060_All
Unigene62089_All
Unigene62100_All
Unigene62114_All
Unigene62120_All
Unigene62149_All
Unigene62184_All
Unigene62189_All
Unigene62210_All
Unigene62245_All
Unigene62255_All
Unigene62257_All
Unigene62263_All
Unigene62265_All
Unigene62270_All
Unigene62296_All
Unigene62298_All
Unigene62303_All
Unigene62318_All
Unigene62320_All
Unigene62321_All
Unigene62327_All
Unigene62336_All
Unigene62338_All
Unigene62348_All
Unigene62374_All
Unigene62382_All
Unigene62398_All
Unigene62409_All
Unigene62414_All
Unigene62429_All
Unigene62431_All
Unigene62442_All
Unigene62447_All
Unigene62465_All
Unigene62482_All
Unigene62498_All
Unigene62513_All
Unigene62517_All
Unigene62543_All
Unigene62548_All
Unigene62551_All
Unigene62562_All
Unigene62565_All
Unigene62603_All
Unigene62612_All
Unigene62614_All
Unigene62615_All
Unigene62621_All
Unigene62622_All
Unigene62631_All
Unigene62649_All
Unigene62659_All
Unigene62661_All
Unigene62664_All
Unigene62668_All
Unigene62678_All
Unigene62686_All
Unigene62713_All
Unigene62719_All
Unigene62737_All
Unigene62740_All
Unigene62759_All
Unigene62771_All
Unigene62797_All
Unigene62808_All
Unigene62816_All
Unigene62822_All
Unigene62823_All
Unigene62833_All
Unigene62839_All
Unigene62847_All
Unigene62859_All
Unigene62863_All
Unigene62871_All
Unigene62873_All
Unigene62889_All
Unigene62895_All
Unigene62921_All
Unigene62934_All
Unigene62947_All
Unigene62955_All
Unigene62957_All
Unigene62971_All
Unigene62981_All
Unigene62991_All
Unigene63025_All
Unigene63028_All
Unigene63029_All
Unigene63049_All
Unigene63062_All
Unigene63072_All
Unigene63080_All
Unigene63082_All
Unigene63086_All
Unigene63098_All
Unigene63100_All
Unigene63108_All
Unigene63116_All
Unigene63118_All
Unigene63121_All
Unigene63128_All
Unigene63141_All
Unigene63143_All
Unigene63146_All
Unigene63155_All
Unigene63173_All
Unigene63178_All
Unigene63189_All
Unigene63193_All
Unigene63195_All
Unigene63198_All
Unigene63206_All
Unigene63215_All
Unigene63221_All
Unigene63235_All
Unigene63253_All
Unigene63256_All
Unigene63266_All
Unigene63274_All
Unigene63276_All
Unigene63278_All
Unigene63280_All
Unigene63293_All
Unigene63309_All
Unigene63316_All
Unigene63334_All
Unigene63356_All
Unigene63365_All
Unigene63373_All
Unigene63384_All
Unigene63392_All
Unigene63408_All
Unigene63417_All
Unigene63436_All
Unigene63444_All
Unigene63474_All
Unigene63477_All
Unigene63515_All
Unigene63536_All
Unigene63538_All
Unigene63545_All
Unigene63553_All
Unigene63564_All
Unigene63582_All
Unigene63606_All
Unigene63611_All
Unigene63616_All
Unigene63629_All
Unigene63632_All
Unigene63711_All
Unigene63795_All
Unigene63855_All
Unigene63867_All
Unigene638_All
Unigene63903_All
Unigene63909_All
Unigene63911_All
Unigene63918_All
Unigene63929_All
Unigene63933_All
Unigene63949_All
Unigene64017_All
Unigene64019_All
Unigene64031_All
Unigene64049_All
Unigene64138_All
Unigene64174_All
Unigene64179_All
Unigene64253_All
Unigene642_All
Unigene64344_All
Unigene64351_All
Unigene64355_All
Unigene64419_All
Unigene64421_All
Unigene64448_All
Unigene64461_All
Unigene64482_All
Unigene64531_All
Unigene64555_All
Unigene64562_All
Unigene64582_All
Unigene64589_All
Unigene64648_All
Unigene64655_All
Unigene64723_All
Unigene64725_All
Unigene64735_All
Unigene64737_All
Unigene64765_All
Unigene64819_All
Unigene64896_All
Unigene64901_All
Unigene64915_All
Unigene64945_All
Unigene64958_All
Unigene64963_All
Unigene64985_All
Unigene65017_All
Unigene65026_All
Unigene65031_All
Unigene65073_All
Unigene65126_All
Unigene65177_All
Unigene65219_All
Unigene65247_All
Unigene65270_All
Unigene65303_All
Unigene65304_All
Unigene65309_All
Unigene65344_All
Unigene65359_All
Unigene65373_All
Unigene65387_All
Unigene65400_All
Unigene65401_All
Unigene65434_All
Unigene65451_All
Unigene65467_All
Unigene65481_All
Unigene65486_All
Unigene65526_All
Unigene65550_All
Unigene65581_All
Unigene65607_All
Unigene65622_All
Unigene65624_All
Unigene65641_All
Unigene65701_All
Unigene65740_All
Unigene65754_All
Unigene65828_All
Unigene65840_All
Unigene65851_All
Unigene65859_All
Unigene65862_All
Unigene65881_All
Unigene65888_All
Unigene65929_All
Unigene65941_All
Unigene65951_All
Unigene65956_All
Unigene65970_All
Unigene66008_All
Unigene66051_All
Unigene66073_All
Unigene66156_All
Unigene66168_All
Unigene66175_All
Unigene66181_All
Unigene66182_All
Unigene66201_All
Unigene66219_All
Unigene66220_All
Unigene66286_All
Unigene66320_All
Unigene66351_All
Unigene66397_All
Unigene66436_All
Unigene66547_All
Unigene66565_All
Unigene66567_All
Unigene66579_All
Unigene66580_All
Unigene66619_All
Unigene66629_All
Unigene66680_All
Unigene66682_All
Unigene66691_All
Unigene66692_All
Unigene66716_All
Unigene66741_All
Unigene66754_All
Unigene66773_All
Unigene66784_All
Unigene66791_All
Unigene66810_All
Unigene66812_All
Unigene66879_All
Unigene66897_All
Unigene67005_All
Unigene67028_All
Unigene67125_All
Unigene67289_All
Unigene67306_All
Unigene67310_All
Unigene67318_All
Unigene67343_All
Unigene67509_All
Unigene67641_All
Unigene67668_All
Unigene67690_All
Unigene67692_All
Unigene67756_All
Unigene67767_All
Unigene67779_All
Unigene67825_All
Unigene67841_All
Unigene67844_All
Unigene67891_All
Unigene67901_All
Unigene67906_All
Unigene67925_All
Unigene67962_All
Unigene67984_All
Unigene67995_All
Unigene68017_All
Unigene68025_All
Unigene68034_All
Unigene68087_All
Unigene68088_All
Unigene68183_All
Unigene68201_All
Unigene68368_All
Unigene68529_All
Unigene68559_All
Unigene68659_All
Unigene68707_All
Unigene68798_All
Unigene68857_All
Unigene68936_All
Unigene68948_All
Unigene68993_All
Unigene69033_All
Unigene69034_All
Unigene69043_All
Unigene69054_All
Unigene69105_All
Unigene69110_All
Unigene69126_All
Unigene69134_All
Unigene69151_All
Unigene69185_All
Unigene69270_All
Unigene69378_All
Unigene69407_All
Unigene69428_All
Unigene69434_All
Unigene69435_All
Unigene69438_All
Unigene69448_All
Unigene69514_All
Unigene69579_All
Unigene69639_All
Unigene69697_All
Unigene69737_All
Unigene69770_All
Unigene69779_All
Unigene69793_All
Unigene69796_All
Unigene69811_All
Unigene69826_All
Unigene69869_All
Unigene69882_All
Unigene69914_All
Unigene69931_All
Unigene69936_All
Unigene69940_All
Unigene69948_All
Unigene69962_All
Unigene70006_All
Unigene70009_All
Unigene70023_All
Unigene70048_All
Unigene70054_All
Unigene70113_All
Unigene70118_All
Unigene70155_All
Unigene70203_All
Unigene70242_All
Unigene70281_All
Unigene70349_All
Unigene70426_All
Unigene70454_All
Unigene70481_All
Unigene70489_All
Unigene70493_All
Unigene70527_All
Unigene70591_All
Unigene70637_All
Unigene70680_All
Unigene70681_All
Unigene70684_All
Unigene70689_All
Unigene70692_All
Unigene70705_All
Unigene70709_All
[truncated: 85 more rows]

## Sheet: Sheet3
Unigene10003_All
Unigene10006_All
Unigene10008_All
Unigene10011_All
Unigene10017_All
Unigene10021_All
Unigene10024_All
Unigene10025_All
Unigene10046_All
Unigene10050_All
Unigene10051_All
Unigene10052_All
Unigene10054_All
Unigene10059_All
Unigene10063_All
Unigene10066_All
Unigene1006_All
Unigene10070_All
Unigene10072_All
Unigene10075_All
Unigene10078_All
Unigene10082_All
Unigene10085_All
Unigene10086_All
Unigene10093_All
Unigene10095_All
Unigene10097_All
Unigene10108_All
Unigene10110_All
Unigene10111_All
Unigene10116_All
Unigene10118_All
Unigene10122_All
Unigene10123_All
Unigene10128_All
Unigene10131_All
Unigene10135_All
Unigene10136_All
Unigene10139_All
Unigene1013_All
Unigene10141_All
Unigene10142_All
Unigene10144_All
Unigene10147_All
Unigene10154_All
Unigene10156_All
Unigene10161_All
Unigene10164_All
Unigene10167_All
Unigene10169_All
Unigene10171_All
Unigene10174_All
Unigene10175_All
Unigene10177_All
Unigene10183_All
Unigene10184_All
Unigene10194_All
Unigene10199_All
Unigene10201_All
Unigene10202_All
Unigene10203_All
Unigene10207_All
Unigene10217_All
Unigene10221_All
Unigene10231_All
Unigene10234_All
Unigene10242_All
Unigene10243_All
Unigene10254_All
Unigene10256_All
Unigene10261_All
Unigene10266_All
Unigene10267_All
Unigene10269_All
Unigene10277_All
Unigene10278_All
Unigene10290_All
Unigene10292_All
Unigene10294_All
Unigene10300_All
Unigene10303_All
Unigene10304_All
Unigene10306_All
Unigene10307_All
Unigene10314_All
Unigene10320_All
Unigene10322_All
Unigene10323_All
Unigene10325_All
Unigene10326_All
Unigene10330_All
Unigene10331_All
Unigene10332_All
Unigene10334_All
Unigene10339_All
Unigene10341_All
Unigene10343_All
Unigene10345_All
Unigene10348_All
Unigene1034_All
Unigene10351_All
Unigene10354_All
Unigene10355_All
Unigene10359_All
Unigene10360_All
Unigene10363_All
Unigene10366_All
Unigene10369_All
Unigene10372_All
Unigene10375_All
Unigene10377_All
Unigene10380_All
Unigene10384_All
Unigene10385_All
Unigene10391_All
Unigene10395_All
Unigene10396_All
Unigene10407_All
Unigene10412_All
Unigene10416_All
Unigene10429_All
Unigene10430_All
Unigene10432_All
Unigene10437_All
Unigene10441_All
Unigene10447_All
Unigene10448_All
Unigene1044_All
Unigene10450_All
Unigene10451_All
Unigene10452_All
Unigene10453_All
Unigene10454_All
Unigene10460_All
Unigene10463_All
Unigene10466_All
Unigene10467_All
Unigene10468_All
Unigene10474_All
Unigene10477_All
Unigene10478_All
Unigene10479_All
Unigene10485_All
Unigene10490_All
Unigene10493_All
Unigene10494_All
Unigene10495_All
Unigene10497_All
Unigene10498_All
Unigene10500_All
Unigene10501_All
Unigene10502_All
Unigene10505_All
Unigene10508_All
Unigene10509_All
Unigene10510_All
Unigene10512_All
Unigene10515_All
Unigene10517_All
Unigene10521_All
Unigene10525_All
Unigene10528_All
Unigene10535_All
Unigene10539_All
Unigene10542_All
Unigene10545_All
Unigene10546_All
Unigene10547_All
Unigene1054_All
Unigene10550_All
Unigene10559_All
Unigene10563_All
Unigene10567_All
Unigene10571_All
Unigene10574_All
Unigene10575_All
Unigene10576_All
Unigene10578_All
Unigene10579_All
Unigene10581_All
Unigene10584_All
Unigene10585_All
Unigene10586_All
Unigene10591_All
Unigene10593_All
Unigene10594_All
Unigene10595_All
Unigene10596_All
Unigene10604_All
Unigene10616_All
Unigene10617_All
Unigene10619_All
Unigene10627_All
Unigene10630_All
Unigene10639_All
Unigene10644_All
Unigene10652_All
Unigene10653_All
Unigene10655_All
Unigene10657_All
Unigene10663_All
Unigene10665_All
Unigene10676_All
Unigene10677_All
Unigene10679_All
Unigene10688_All
Unigene10689_All
Unigene10690_All
Unigene10692_All
Unigene10695_All
Unigene10700_All
Unigene10702_All
Unigene10706_All
Unigene10713_All
Unigene10714_All
Unigene10715_All
Unigene10716_All
Unigene10717_All
Unigene10720_All
Unigene10723_All
Unigene10727_All
Unigene10728_All
Unigene10731_All
Unigene10732_All
Unigene10734_All
Unigene10736_All
Unigene10738_All
Unigene10740_All
Unigene10741_All
Unigene10742_All
Unigene10748_All
Unigene10750_All
Unigene10758_All
Unigene10762_All
Unigene10764_All
Unigene10770_All
Unigene10774_All
Unigene10775_All
Unigene10777_All
Unigene10782_All
Unigene10790_All
Unigene10793_All
Unigene10794_All
Unigene10796_All
Unigene10797_All
Unigene10798_All
Unigene10806_All
Unigene10813_All
Unigene10815_All
Unigene10818_All
Unigene10820_All
Unigene10823_All
Unigene10824_All
Unigene10825_All
Unigene10830_All
Unigene10836_All
Unigene10837_All
Unigene10838_All
Unigene10839_All
Unigene10840_All
Unigene10841_All
Unigene10846_All
Unigene10847_All
Unigene10848_All
Unigene10854_All
Unigene10860_All
Unigene10861_All
Unigene10869_All
Unigene10874_All
Unigene10881_All
Unigene10887_All
Unigene10889_All
Unigene10890_All
Unigene10893_All
Unigene10896_All
Unigene10897_All
Unigene10898_All
Unigene10899_All
Unigene10900_All
Unigene10904_All
Unigene10907_All
Unigene10915_All
Unigene10921_All
Unigene10923_All
Unigene10924_All
Unigene10931_All
Unigene10932_All
Unigene10940_All
Unigene10941_All
Unigene10943_All
Unigene10945_All
Unigene10948_All
Unigene10957_All
Unigene10958_All
Unigene10965_All
Unigene10970_All
Unigene10971_All
Unigene10975_All
Unigene10986_All
Unigene10990_All
Unigene10996_All
Unigene10_All
Unigene11000_All
Unigene11001_All
Unigene11003_All
Unigene11005_All
Unigene11006_All
Unigene11009_All
Unigene11012_All
Unigene11014_All
Unigene11016_All
Unigene11018_All
Unigene11022_All
Unigene11025_All
Unigene11026_All
Unigene11028_All
Unigene11029_All
Unigene11030_All
Unigene11032_All
Unigene11035_All
Unigene11036_All
Unigene11038_All
Unigene11040_All
Unigene11108_All
Unigene11184_All
Unigene11211_All
Unigene11229_All
Unigene1122_All
Unigene11231_All
Unigene11241_All
Unigene11342_All
Unigene1134_All
Unigene11353_All
Unigene11391_All
Unigene11420_All
Unigene11491_All
Unigene11527_All
Unigene11624_All
Unigene11635_All
Unigene11691_All
Unigene11731_All
Unigene11739_All
Unigene11826_All
Unigene11857_All
Unigene11865_All
Unigene11927_All
Unigene12005_All
Unigene12010_All
Unigene12079_All
Unigene12108_All
Unigene12227_All
Unigene12476_All
Unigene12498_All
Unigene12519_All
Unigene12594_All
Unigene12616_All
Unigene12656_All
Unigene12673_All
Unigene12703_All
Unigene1270_All
Unigene12711_All
Unigene1271_All
Unigene12722_All
Unigene1277_All
Unigene12857_All
Unigene1286_All
Unigene12875_All
Unigene12920_All
Unigene12929_All
Unigene12969_All
Unigene13017_All
Unigene13083_All
Unigene13093_All
Unigene13264_All
Unigene13315_All
Unigene1332_All
Unigene13586_All
Unigene1358_All
Unigene13591_All
Unigene13612_All
Unigene13633_All
Unigene13733_All
Unigene13784_All
Unigene13840_All
Unigene14007_All
Unigene14067_All
Unigene14068_All
Unigene14092_All
Unigene14103_All
Unigene14104_All
Unigene14132_All
Unigene14200_All
Unigene14209_All
Unigene14283_All
Unigene14306_All
Unigene14313_All
Unigene14363_All
Unigene14397_All
Unigene14451_All
Unigene14499_All
Unigene14509_All
Unigene1451_All
Unigene14532_All
Unigene14565_All
Unigene14583_All
Unigene1458_All
Unigene14638_All
Unigene14649_All
Unigene14666_All
Unigene1466_All
Unigene14685_All
Unigene14898_All
Unigene14936_All
Unigene15068_All
Unigene15186_All
Unigene15189_All
Unigene15198_All
Unigene15215_All
Unigene1524_All
Unigene15364_All
Unigene15375_All
Unigene15381_All
Unigene15420_All
Unigene15428_All
Unigene15441_All
Unigene15468_All
Unigene15469_All
Unigene15513_All
Unigene15539_All
Unigene1563_All
Unigene15724_All
Unigene15730_All
Unigene15739_All
Unigene15870_All
Unigene15915_All
Unigene15934_All
Unigene15982_All
Unigene15989_All
Unigene15999_All
Unigene16029_All
Unigene16059_All
Unigene16066_All
Unigene16067_All
Unigene16112_All
Unigene16155_All
Unigene1616_All
Unigene16196_All
Unigene1624_All
Unigene16259_All
Unigene1632_All
Unigene1635_All
Unigene16372_All
Unigene16446_All
Unigene1645_All
Unigene16461_All
Unigene16492_All
Unigene1650_All
Unigene16555_All
Unigene16604_All
Unigene16629_All
Unigene16647_All
Unigene1667_All
Unigene16697_All
Unigene16764_All
Unigene16777_All
Unigene16799_All
Unigene167_All
Unigene16809_All
Unigene16818_All
Unigene1684_All
Unigene16868_All
Unigene16870_All
Unigene16894_All
Unigene16895_All
Unigene16941_All
Unigene16962_All
Unigene16982_All
Unigene17021_All
Unigene17113_All
Unigene17296_All
Unigene17298_All
Unigene17329_All
Unigene17359_All
Unigene17410_All
Unigene17457_All
Unigene17460_All
Unigene17481_All
Unigene1750_All
Unigene17693_All
Unigene17697_All
Unigene17738_All
Unigene17744_All
Unigene17756_All
Unigene17761_All
Unigene17766_All
Unigene1776_All
Unigene17770_All
Unigene17772_All
Unigene17782_All
Unigene17795_All
Unigene17799_All
Unigene17808_All
Unigene17813_All
Unigene17818_All
Unigene17831_All
Unigene17832_All
Unigene17846_All
Unigene17847_All
Unigene17854_All
Unigene17856_All
Unigene17857_All
Unigene17860_All
Unigene17869_All
Unigene17875_All
Unigene17876_All
Unigene17877_All
Unigene17881_All
Unigene17890_All
Unigene17891_All
Unigene17892_All
Unigene17893_All
Unigene1790_All
Unigene17911_All
Unigene17914_All
Unigene17915_All
Unigene17918_All
Unigene17922_All
Unigene17924_All
Unigene17927_All
Unigene17942_All
Unigene17956_All
Unigene17962_All
Unigene17973_All
Unigene17980_All
Unigene17987_All
Unigene17995_All
Unigene18009_All
Unigene18025_All
Unigene18026_All
Unigene18027_All
Unigene18028_All
Unigene18031_All
Unigene18039_All
Unigene18041_All
Unigene18044_All
Unigene18047_All
Unigene18052_All
Unigene18063_All
Unigene18069_All
Unigene18073_All
Unigene1807_All
Unigene18093_All
Unigene18140_All
Unigene18149_All
Unigene18153_All
Unigene18155_All
Unigene1815_All
Unigene18162_All
Unigene18163_All
Unigene18168_All
Unigene18173_All
Unigene18180_All
Unigene18183_All
Unigene18188_All
Unigene18193_All
Unigene18196_All
Unigene18209_All
Unigene18211_All
Unigene18233_All
Unigene18241_All
Unigene18248_All
Unigene18260_All
Unigene18273_All
Unigene18278_All
Unigene18280_All
Unigene18283_All
Unigene18310_All
Unigene18321_All
Unigene18322_All
Unigene18328_All
Unigene18331_All
Unigene18338_All
Unigene18340_All
Unigene18354_All
Unigene18375_All
Unigene18385_All
Unigene18386_All
Unigene18391_All
Unigene18392_All
Unigene18393_All
Unigene18401_All
Unigene18409_All
Unigene18420_All
Unigene18426_All
Unigene18430_All
Unigene18432_All
Unigene18436_All
Unigene18448_All
Unigene18452_All
Unigene18459_All
Unigene18478_All
Unigene18483_All
Unigene18484_All
Unigene18488_All
Unigene18494_All
Unigene18496_All
Unigene18509_All
Unigene18522_All
Unigene18526_All
Unigene18534_All
Unigene18542_All
Unigene18546_All
Unigene18552_All
Unigene18597_All
Unigene18600_All
Unigene18614_All
Unigene18617_All
Unigene18637_All
Unigene18642_All
Unigene18654_All
Unigene18665_All
Unigene18671_All
Unigene18672_All
Unigene18694_All
Unigene18709_All
Unigene18714_All
Unigene18716_All
Unigene18721_All
Unigene18726_All
Unigene18729_All
Unigene18731_All
Unigene18744_All
Unigene18784_All
Unigene18791_All
Unigene18807_All
Unigene18812_All
Unigene18826_All
Unigene18829_All
Unigene18841_All
Unigene18851_All
Unigene18858_All
Unigene18866_All
Unigene18874_All
Unigene18884_All
Unigene18886_All
Unigene18887_All
Unigene18889_All
Unigene18932_All
Unigene18937_All
Unigene18970_All
Unigene18991_All
Unigene18995_All
Unigene18997_All
Unigene18998_All
Unigene18999_All
Unigene19001_All
Unigene19005_All
Unigene19017_All
Unigene19019_All
Unigene19022_All
Unigene19024_All
Unigene1902_All
Unigene19032_All
Unigene19035_All
Unigene19038_All
Unigene19041_All
Unigene19042_All
Unigene19045_All
Unigene19046_All
Unigene19063_All
Unigene19086_All
Unigene19094_All
Unigene19104_All
Unigene19110_All
Unigene19120_All
Unigene19123_All
Unigene19126_All
Unigene19127_All
Unigene19131_All
Unigene19146_All
Unigene19167_All
Unigene19181_All
Unigene19182_All
Unigene19201_All
Unigene19202_All
Unigene19204_All
Unigene19206_All
Unigene19207_All
Unigene19209_All
Unigene19211_All
Unigene19224_All
Unigene19228_All
Unigene19233_All
Unigene19234_All
Unigene19241_All
Unigene19243_All
Unigene19262_All
Unigene19266_All
Unigene19273_All
Unigene19282_All
Unigene19283_All
Unigene19285_All
Unigene19289_All
Unigene19293_All
Unigene19295_All
Unigene19300_All
Unigene19302_All
Unigene19311_All
Unigene19313_All
Unigene19317_All
Unigene19322_All
Unigene19339_All
Unigene19343_All
Unigene19347_All
Unigene19352_All
Unigene19353_All
Unigene19357_All
Unigene19365_All
Unigene19368_All
Unigene19403_All
Unigene19405_All
Unigene19406_All
Unigene19420_All
Unigene19422_All
Unigene19426_All
Unigene19441_All
Unigene19443_All
Unigene19446_All
Unigene19448_All
Unigene19451_All
Unigene19453_All
Unigene19454_All
Unigene19457_All
Unigene19460_All
Unigene19477_All
Unigene19480_All
Unigene19483_All
Unigene19484_All
Unigene19493_All
Unigene19496_All
Unigene19515_All
Unigene19516_All
Unigene19524_All
Unigene19525_All
Unigene19532_All
Unigene19559_All
Unigene19565_All
Unigene19579_All
Unigene19581_All
Unigene19587_All
Unigene19593_All
Unigene19594_All
Unigene19602_All
Unigene19607_All
Unigene19608_All
Unigene19624_All
Unigene19625_All
Unigene19626_All
Unigene19641_All
Unigene19645_All
Unigene19646_All
Unigene19649_All
Unigene19654_All
Unigene19658_All
Unigene19659_All
Unigene19660_All
Unigene19663_All
Unigene19665_All
Unigene19666_All
Unigene19667_All
Unigene19668_All
Unigene19678_All
Unigene19682_All
Unigene19684_All
Unigene19690_All
Unigene19697_All
Unigene19705_All
Unigene19711_All
Unigene19713_All
Unigene19715_All
Unigene19726_All
Unigene19742_All
Unigene19745_All
Unigene19765_All
Unigene19768_All
Unigene19771_All
Unigene19774_All
Unigene19776_All
Unigene1977_All
Unigene19787_All
Unigene19789_All
Unigene19814_All
Unigene19821_All
Unigene19822_All
Unigene19831_All
Unigene19836_All
Unigene19838_All
Unigene19840_All
Unigene19843_All
Unigene19851_All
Unigene19853_All
Unigene19856_All
Unigene19859_All
Unigene19863_All
Unigene19866_All
Unigene19880_All
Unigene19884_All
Unigene19893_All
Unigene19908_All
Unigene19924_All
Unigene19926_All
Unigene19932_All
Unigene19934_All
Unigene19940_All
Unigene19944_All
Unigene19946_All
Unigene19950_All
Unigene19954_All
Unigene19958_All
Unigene19961_All
Unigene19992_All
Unigene19997_All
Unigene20007_All
Unigene20015_All
Unigene20016_All
Unigene20022_All
Unigene20026_All
Unigene20029_All
Unigene20031_All
Unigene20047_All
Unigene20056_All
Unigene20061_All
Unigene2007_All
Unigene20082_All
Unigene20083_All
Unigene20087_All
Unigene20089_All
Unigene20092_All
Unigene20097_All
Unigene20100_All
Unigene20101_All
Unigene20113_All
Unigene20115_All
Unigene20119_All
Unigene20124_All
Unigene20134_All
Unigene20137_All
Unigene20154_All
Unigene20157_All
Unigene20158_All
Unigene20163_All
Unigene20169_All
Unigene2016_All
Unigene20172_All
Unigene20173_All
Unigene20175_All
Unigene20202_All
Unigene20214_All
Unigene20215_All
Unigene20234_All
Unigene20237_All
Unigene20245_All
Unigene20248_All
Unigene20250_All
Unigene20251_All
Unigene2026_All
Unigene20272_All
Unigene20283_All
Unigene20285_All
Unigene20298_All
Unigene20299_All
Unigene20300_All
Unigene20302_All
Unigene20318_All
Unigene20326_All
Unigene20336_All
Unigene20340_All
Unigene20348_All
Unigene20350_All
Unigene20352_All
Unigene20367_All
Unigene20389_All
Unigene20391_All
Unigene20392_All
Unigene20401_All
Unigene20403_All
Unigene20404_All
Unigene20408_All
Unigene20414_All
Unigene20417_All
Unigene20424_All
Unigene20439_All
Unigene20441_All
Unigene20447_All
Unigene20449_All
Unigene20452_All
Unigene20454_All
Unigene20458_All
Unigene20463_All
Unigene20464_All
Unigene20468_All
Unigene20470_All
Unigene20471_All
Unigene20474_All
Unigene20504_All
Unigene20505_All
Unigene20508_All
Unigene20509_All
Unigene20520_All
Unigene20524_All
Unigene20530_All
Unigene20534_All
Unigene20539_All
Unigene20546_All
Unigene20548_All
Unigene20557_All
Unigene20570_All
Unigene20576_All
Unigene20588_All
Unigene20591_All
Unigene20593_All
Unigene20608_All
Unigene20613_All
Unigene20616_All
Unigene20624_All
Unigene20633_All
Unigene20634_All
Unigene20637_All
Unigene20639_All
Unigene20648_All
Unigene20650_All
Unigene20653_All
Unigene20654_All
Unigene20657_All
Unigene20661_All
Unigene20667_All
Unigene20685_All
Unigene20699_All
Unigene20713_All
Unigene20756_All
Unigene20781_All
Unigene20789_All
Unigene20827_All
Unigene2084_All
Unigene20866_All
Unigene20883_All
Unigene209_All
Unigene21033_All
Unigene21043_All
Unigene21051_All
Unigene21061_All
Unigene2106_All
Unigene21075_All
Unigene21097_All
Unigene21125_All
Unigene21152_All
Unigene21194_All
Unigene21235_All
Unigene21242_All
Unigene21262_All
Unigene2128_All
Unigene21294_All
Unigene21323_All
Unigene21365_All
Unigene21373_All
Unigene21391_All
Unigene21397_All
Unigene21414_All
Unigene2152_All
Unigene21543_All
Unigene2157_All
Unigene21581_All
Unigene21588_All
Unigene21651_All
Unigene21665_All
Unigene21735_All
Unigene21755_All
Unigene21805_All
Unigene21840_All
Unigene21842_All
Unigene21851_All
Unigene21897_All
Unigene2193_All
Unigene22107_All
Unigene2215_All
Unigene22169_All
Unigene22189_All
Unigene22257_All
Unigene2226_All
Unigene22356_All
Unigene22394_All
Unigene22400_All
Unigene22418_All
Unigene22439_All
Unigene22470_All
Unigene22572_All
Unigene22605_All
Unigene22645_All
Unigene2266_All
Unigene2268_All
Unigene22700_All
Unigene22737_All
Unigene22835_All
Unigene22840_All
Unigene22952_All
Unigene23001_All
Unigene23014_All
Unigene23047_All
Unigene2304_All
Unigene2310_All
Unigene23118_All
Unigene23149_All
Unigene23177_All
Unigene23213_All
Unigene23223_All
Unigene23233_All
Unigene23275_All
Unigene23343_All
Unigene23364_All
Unigene23384_All
Unigene23424_All
Unigene23469_All
Unigene2349_All
Unigene234_All
Unigene23532_All
Unigene23579_All
Unigene23593_All
Unigene23613_All
Unigene23662_All
Unigene23664_All
Unigene23739_All
Unigene23787_All
Unigene23833_All
Unigene23835_All
Unigene2390_All
Unigene24020_All
Unigene24078_All
Unigene240_All
Unigene2410_All
Unigene24136_All
Unigene24157_All
Unigene2421_All
Unigene2422_All
Unigene24309_All
Unigene24349_All
Unigene24354_All
Unigene24387_All
Unigene24409_All
Unigene24460_All
Unigene24493_All
Unigene24501_All
Unigene24584_All
Unigene24703_All
Unigene2473_All
Unigene24796_All
Unigene24809_All
Unigene2480_All
Unigene24988_All
Unigene2498_All
Unigene24_All
Unigene25024_All
Unigene25026_All
Unigene25082_All
Unigene2509_All
Unigene2514_All
Unigene25164_All
Unigene25193_All
Unigene25218_All
Unigene25222_All
Unigene25243_All
Unigene25254_All
Unigene25277_All
Unigene2528_All
Unigene25300_All
Unigene25340_All
Unigene25374_All
Unigene25389_All
Unigene25415_All
Unigene25428_All
Unigene25452_All
Unigene25500_All
Unigene25525_All
Unigene25558_All
Unigene25559_All
Unigene25582_All
Unigene25585_All
Unigene25592_All
Unigene25636_All
Unigene2564_All
Unigene25658_All
Unigene2565_All
Unigene25673_All
Unigene25676_All
Unigene25677_All
Unigene25699_All
Unigene25705_All
Unigene25709_All
Unigene25721_All
Unigene25725_All
Unigene25734_All
Unigene25779_All
Unigene25824_All
Unigene25840_All
Unigene25861_All
Unigene25894_All
Unigene258_All
Unigene25906_All
Unigene25919_All
Unigene25933_All
Unigene25953_All
Unigene25955_All
Unigene25970_All
Unigene25975_All
Unigene25_All
Unigene26028_All
Unigene26031_All
Unigene26046_All
Unigene26066_All
Unigene2607_All
Unigene2609_All
Unigene26110_All
Unigene26141_All
Unigene26147_All
Unigene2615_All
Unigene26161_All
Unigene26170_All
Unigene26185_All
Unigene26202_All
Unigene26234_All
Unigene26251_All
Unigene26261_All
Unigene26278_All
Unigene26296_All
Unigene26306_All
Unigene2630_All
Unigene26324_All
Unigene26335_All
Unigene26337_All
Unigene26355_All
Unigene26362_All
Unigene26398_All
Unigene26418_All
Unigene26442_All
Unigene26469_All
Unigene2647_All
Unigene2659_All
Unigene26623_All
Unigene26658_All
Unigene26672_All
Unigene26677_All
Unigene2668_All
Unigene2669_All
Unigene26707_All
Unigene26729_All
Unigene26743_All
Unigene26746_All
Unigene26795_All
Unigene26856_All
Unigene26872_All
Unigene26888_All
Unigene26911_All
Unigene26948_All
Unigene2699_All
Unigene2700_All
Unigene27036_All
Unigene2704_All
Unigene27057_All
Unigene27110_All
Unigene27125_All
Unigene27166_All
Unigene27173_All
Unigene27180_All
Unigene27193_All
Unigene27228_All
Unigene27229_All
Unigene27252_All
Unigene27302_All
Unigene27338_All
Unigene27343_All
Unigene27344_All
Unigene27372_All
Unigene27379_All
Unigene27385_All
Unigene27393_All
Unigene2740_All
Unigene2741_All
Unigene27422_All
Unigene27435_All
Unigene27551_All
Unigene27574_All
Unigene27579_All
Unigene27591_All
Unigene27599_All
Unigene2760_All
Unigene27614_All
Unigene27617_All
Unigene27641_All
Unigene27642_All
Unigene27660_All
Unigene2766_All
Unigene27711_All
Unigene27714_All
Unigene27737_All
Unigene27750_All
Unigene27760_All
Unigene27783_All
Unigene27799_All
Unigene27804_All
Unigene27809_All
Unigene27814_All
Unigene27817_All
Unigene27833_All
Unigene27863_All
Unigene27866_All
Unigene2786_All
Unigene27881_All
Unigene27893_All
Unigene27894_All
Unigene27904_All
Unigene27907_All
Unigene27912_All
Unigene27918_All
Unigene27924_All
Unigene27941_All
Unigene27942_All
Unigene27947_All
Unigene27956_All
Unigene27958_All
Unigene27976_All
Unigene28006_All
Unigene28013_All
Unigene28029_All
Unigene28033_All
Unigene28034_All
Unigene28037_All
Unigene28039_All
Unigene28057_All
Unigene2806_All
Unigene28075_All
Unigene28083_All
Unigene28101_All
Unigene28103_All
Unigene28117_All
Unigene28119_All
Unigene28125_All
Unigene28127_All
Unigene28128_All
Unigene2812_All
Unigene28130_All
Unigene28131_All
Unigene28133_All
Unigene28149_All
Unigene28160_All
Unigene28165_All
Unigene28171_All
Unigene28176_All
Unigene28180_All
Unigene28190_All
Unigene28196_All
Unigene28198_All
Unigene28200_All
Unigene28201_All
Unigene28208_All
Unigene28211_All
Unigene28228_All
Unigene28229_All
Unigene28238_All
Unigene28240_All
Unigene28245_All
Unigene28248_All
Unigene28251_All
Unigene28253_All
Unigene2825_All
Unigene28260_All
Unigene28266_All
Unigene28278_All
Unigene28286_All
Unigene28307_All
Unigene28314_All
Unigene28326_All
Unigene28335_All
Unigene28355_All
Unigene28365_All
Unigene28370_All
Unigene28374_All
Unigene28375_All
Unigene28398_All
Unigene283_All
Unigene28403_All
Unigene28442_All
Unigene28449_All
Unigene28459_All
Unigene28463_All
Unigene28465_All
Unigene28491_All
Unigene28503_All
Unigene28510_All
Unigene28525_All
Unigene28527_All
Unigene28554_All
Unigene28562_All
Unigene28591_All
Unigene28614_All
Unigene28629_All
Unigene28633_All
Unigene28654_All
Unigene28660_All
Unigene28661_All
Unigene28663_All
Unigene28679_All
Unigene28689_All
Unigene28718_All
Unigene28720_All
Unigene28739_All
Unigene28750_All
Unigene28756_All
Unigene28788_All
Unigene28798_All
Unigene28801_All
Unigene28809_All
Unigene28822_All
Unigene28825_All
Unigene28834_All
Unigene28836_All
Unigene28857_All
Unigene28858_All
Unigene28861_All
Unigene28873_All
Unigene28876_All
Unigene28880_All
Unigene28883_All
Unigene28890_All
Unigene28906_All
Unigene28914_All
Unigene28933_All
Unigene28934_All
Unigene28939_All
Unigene28944_All
Unigene28948_All
Unigene28964_All
Unigene28980_All
Unigene28_All
Unigene29002_All
Unigene29021_All
Unigene29027_All
Unigene29039_All
Unigene29043_All
Unigene29060_All
Unigene29063_All
Unigene29092_All
Unigene29095_All
Unigene29099_All
Unigene29106_All
Unigene29114_All
Unigene29148_All
Unigene2916_All
Unigene29173_All
Unigene29180_All
Unigene29201_All
Unigene29207_All
Unigene29228_All
Unigene29233_All
Unigene29234_All
Unigene2925_All
Unigene29261_All
Unigene29280_All
Unigene29283_All
Unigene29290_All
Unigene29294_All
Unigene29301_All
Unigene29338_All
Unigene29343_All
Unigene29357_All
Unigene29362_All
Unigene29366_All
Unigene29376_All
Unigene29379_All
Unigene29390_All
Unigene29399_All
Unigene29402_All
Unigene29408_All
Unigene29420_All
Unigene29421_All
Unigene29425_All
Unigene29441_All
Unigene29442_All
Unigene29461_All
Unigene29462_All
Unigene29469_All
Unigene29485_All
Unigene2948_All
Unigene29511_All
Unigene29527_All
Unigene29534_All
Unigene29548_All
Unigene29550_All
Unigene29552_All
Unigene29556_All
Unigene29566_All
Unigene29574_All
Unigene29575_All
Unigene29579_All
Unigene29603_All
Unigene29608_All
Unigene29611_All
Unigene29624_All
Unigene29625_All
Unigene29627_All
Unigene29640_All
Unigene29645_All
Unigene29648_All
Unigene29657_All
Unigene29661_All
Unigene29670_All
Unigene29690_All
Unigene29696_All
Unigene29697_All
Unigene29699_All
Unigene29703_All
Unigene29705_All
Unigene29711_All
Unigene29739_All
Unigene2973_All
Unigene2974_All
Unigene29753_All
Unigene29757_All
Unigene29763_All
Unigene29764_All
Unigene29768_All
Unigene29769_All
Unigene29770_All
Unigene29771_All
Unigene29772_All
Unigene29776_All
Unigene29782_All
Unigene29812_All
Unigene29816_All
Unigene29827_All
Unigene29839_All
Unigene29848_All
Unigene29850_All
Unigene29852_All
Unigene29878_All
Unigene29885_All
Unigene29890_All
Unigene29899_All
Unigene29908_All
Unigene29923_All
Unigene29928_All
Unigene29930_All
Unigene29941_All
Unigene29947_All
Unigene29962_All
Unigene29964_All
Unigene29969_All
Unigene29975_All
Unigene29978_All
Unigene29984_All
Unigene2_All
Unigene30002_All
Unigene30004_All
Unigene30027_All
Unigene30031_All
Unigene30037_All
Unigene30040_All
Unigene30041_All
Unigene30047_All
Unigene30049_All
Unigene30063_All
Unigene30069_All
Unigene30072_All
Unigene30077_All
Unigene30079_All
Unigene30080_All
Unigene30105_All
Unigene30107_All
Unigene30108_All
Unigene30111_All
Unigene30114_All
Unigene30126_All
Unigene30129_All
Unigene30138_All
Unigene30140_All
Unigene30144_All
Unigene30147_All
Unigene30155_All
Unigene30163_All
Unigene30164_All
Unigene30168_All
Unigene30186_All
Unigene30191_All
Unigene30192_All
Unigene30194_All
Unigene30198_All
Unigene30202_All
Unigene30206_All
Unigene30208_All
Unigene30212_All
Unigene30216_All
Unigene30217_All
Unigene30219_All
Unigene30222_All
Unigene30223_All
Unigene30224_All
Unigene30230_All
Unigene30231_All
Unigene30232_All
Unigene30234_All
Unigene30236_All
Unigene3023_All
Unigene30255_All
Unigene303_All
Unigene3043_All
Unigene3065_All
Unigene3082_All
Unigene30898_All
Unigene31002_All
Unigene31238_All
Unigene3139_All
Unigene314_All
Unigene3166_All
Unigene3171_All
Unigene3190_All
Unigene3191_All
Unigene3193_All
Unigene32009_All
Unigene3238_All
Unigene3246_All
Unigene32518_All
Unigene3251_All
Unigene32520_All
Unigene3265_All
Unigene3315_All
Unigene33542_All
Unigene3389_All
Unigene3399_All
Unigene33_All
Unigene34059_All
Unigene3423_All
Unigene3430_All
Unigene3437_All
Unigene3441_All
Unigene3443_All
Unigene34488_All
Unigene344_All
Unigene345_All
Unigene3475_All
Unigene3476_All
Unigene3509_All
Unigene35149_All
Unigene35368_All
Unigene3551_All
Unigene3553_All
Unigene3559_All
Unigene3564_All
Unigene35693_All
Unigene35756_All
Unigene3592_All
Unigene35948_All
Unigene35989_All
Unigene3599_All
Unigene3605_All
Unigene36101_All
Unigene36149_All
Unigene3614_All
Unigene36212_All
Unigene3626_All
Unigene36446_All
Unigene3660_All
Unigene36610_All
Unigene36676_All
Unigene3667_All
Unigene36841_All
Unigene3685_All
Unigene3695_All
Unigene369_All
Unigene3700_All
Unigene37134_All
Unigene3718_All
Unigene3722_All
Unigene3725_All
Unigene37337_All
Unigene3738_All
Unigene3768_All
Unigene37698_All
Unigene37850_All
Unigene38026_All
Unigene3809_All
Unigene3816_All
Unigene38184_All
Unigene38439_All
Unigene38451_All
Unigene38479_All
Unigene38480_All
Unigene38486_All
Unigene38491_All
Unigene38529_All
Unigene38538_All
Unigene38550_All
Unigene3855_All
Unigene38646_All
Unigene3864_All
Unigene3865_All
Unigene38673_All
Unigene38679_All
Unigene38695_All
Unigene38704_All
Unigene38738_All
Unigene38741_All
Unigene38765_All
Unigene38767_All
Unigene38779_All
Unigene38782_All
Unigene38796_All
Unigene38798_All
Unigene38847_All
Unigene38860_All
Unigene38922_All
Unigene38959_All
Unigene38960_All
Unigene38979_All
Unigene39042_All
Unigene39070_All
Unigene3909_All
Unigene39228_All
Unigene39247_All
Unigene39250_All
Unigene39270_All
Unigene39325_All
Unigene39339_All
Unigene39381_All
Unigene39383_All
Unigene39427_All
Unigene3945_All
Unigene39567_All
Unigene39572_All
Unigene39576_All
Unigene3958_All
Unigene3960_All
Unigene39631_All
Unigene39659_All
Unigene39663_All
Unigene39752_All
Unigene39760_All
Unigene39787_All
Unigene39790_All
Unigene39796_All
Unigene39811_All
Unigene39823_All
Unigene39838_All
Unigene3984_All
Unigene39869_All
Unigene3994_All
Unigene39954_All
Unigene40023_All
Unigene4003_All
Unigene40094_All
Unigene40105_All
Unigene40107_All
Unigene40139_All
Unigene4016_All
Unigene40181_All
Unigene4020_All
Unigene4021_All
Unigene4026_All
Unigene40309_All
Unigene40406_All
Unigene40431_All
Unigene4045_All
Unigene4054_All
Unigene40573_All
Unigene40672_All
Unigene40919_All
Unigene4091_All
Unigene41010_All
Unigene4101_All
Unigene41036_All
Unigene41405_All
Unigene4140_All
Unigene41575_All
Unigene4169_All
Unigene4170_All
Unigene41808_All
Unigene4193_All
Unigene42078_All
Unigene4208_All
Unigene4215_All
Unigene4220_All
Unigene4223_All
Unigene4225_All
Unigene4226_All
Unigene4227_All
Unigene4229_All
Unigene42337_All
Unigene4239_All
Unigene4241_All
Unigene4243_All
Unigene4246_All
Unigene4248_All
Unigene4252_All
Unigene4254_All
Unigene4255_All
Unigene4256_All
Unigene4260_All
Unigene4263_All
Unigene4264_All
Unigene4266_All
Unigene42697_All
Unigene4280_All
Unigene4288_All
Unigene4293_All
Unigene4295_All
Unigene4297_All
Unigene42_All
Unigene4300_All
Unigene4302_All
Unigene4304_All
Unigene4310_All
Unigene4311_All
Unigene4318_All
Unigene4320_All
Unigene4322_All
Unigene4329_All
Unigene4330_All
Unigene4331_All
Unigene4335_All
Unigene4336_All
Unigene4339_All
Unigene4340_All
Unigene4342_All
Unigene4344_All
Unigene4346_All
Unigene43545_All
Unigene4354_All
Unigene4358_All
Unigene435_All
Unigene4362_All
Unigene4365_All
Unigene4366_All
Unigene4369_All
Unigene436_All
Unigene4371_All
Unigene4374_All
Unigene4376_All
Unigene4380_All
Unigene4382_All
Unigene43830_All
Unigene4385_All
Unigene43867_All
Unigene4386_All
Unigene43873_All
Unigene4387_All
Unigene4388_All
Unigene4389_All
Unigene4392_All
Unigene4393_All
Unigene4394_All
Unigene4395_All
Unigene4396_All
Unigene4397_All
Unigene4398_All
Unigene4401_All
Unigene4402_All
Unigene4404_All
Unigene4410_All
Unigene4412_All
Unigene4414_All
Unigene4415_All
Unigene441_All
Unigene4420_All
Unigene4425_All
Unigene4426_All
Unigene4429_All
Unigene4430_All
Unigene4432_All
Unigene4434_All
Unigene4435_All
Unigene4441_All
Unigene4446_All
Unigene4447_All
Unigene4451_All
Unigene4452_All
Unigene44549_All
Unigene4454_All
Unigene4455_All
Unigene44560_All
Unigene4462_All
Unigene44642_All
Unigene4464_All
Unigene4468_All
Unigene4470_All
Unigene4471_All
Unigene4473_All
Unigene4477_All
Unigene4480_All
Unigene4481_All
Unigene44920_All
Unigene44972_All
Unigene4497_All
Unigene45015_All
Unigene4507_All
Unigene4508_All
Unigene45094_All
Unigene4510_All
Unigene4512_All
Unigene4516_All
Unigene4525_All
Unigene4526_All
Unigene4527_All
Unigene45287_All
Unigene4529_All
Unigene4530_All
Unigene4533_All
Unigene45351_All
Unigene4535_All
Unigene4536_All
Unigene4537_All
Unigene45382_All
Unigene45394_All
Unigene4540_All
Unigene45438_All
Unigene4543_All
Unigene4545_All
Unigene4549_All
Unigene45509_All
Unigene4551_All
Unigene45525_All
Unigene4553_All
Unigene4556_All
Unigene4557_All
Unigene4558_All
Unigene45601_All
Unigene4560_All
Unigene45623_All
Unigene45626_All
Unigene4564_All
Unigene4565_All
Unigene4568_All
Unigene4569_All
Unigene4572_All
Unigene45748_All
Unigene45749_All
Unigene4575_All
Unigene4579_All
Unigene4583_All
Unigene4585_All
Unigene4588_All
Unigene45906_All
Unigene4592_All
Unigene4594_All
Unigene45957_All
Unigene4597_All
Unigene45981_All
Unigene45990_All
Unigene45_All
Unigene4600_All
Unigene4602_All
Unigene46064_All
Unigene4606_All
Unigene4610_All
Unigene46159_All
Unigene4616_All
Unigene46170_All
Unigene4618_All
Unigene46194_All
Unigene4619_All
Unigene4621_All
Unigene4623_All
Unigene4624_All
Unigene4626_All
Unigene4627_All
Unigene4630_All
Unigene4633_All
Unigene4635_All
Unigene4638_All
Unigene4642_All
Unigene4643_All
Unigene4645_All
Unigene4646_All
Unigene4647_All
Unigene4649_All
Unigene4650_All
Unigene4651_All
Unigene46523_All
Unigene46527_All
Unigene46544_All
Unigene46545_All
Unigene46547_All
Unigene46550_All
Unigene46570_All
Unigene46571_All
Unigene46578_All
Unigene4658_All
Unigene4659_All
Unigene46615_All
Unigene46617_All
Unigene46656_All
Unigene46659_All
Unigene46664_All
Unigene46672_All
Unigene46679_All
Unigene46685_All
Unigene46688_All
Unigene46694_All
Unigene4670_All
Unigene46713_All
Unigene46728_All
Unigene46735_All
Unigene4673_All
Unigene46760_All
Unigene46761_All
Unigene46770_All
Unigene46777_All
Unigene46787_All
Unigene46792_All
Unigene46796_All
Unigene46798_All
Unigene4680_All
Unigene4681_All
Unigene46828_All
Unigene46842_All
Unigene46847_All
Unigene46848_All
Unigene4684_All
Unigene46857_All
Unigene4685_All
Unigene46864_All
Unigene4687_All
Unigene46894_All
Unigene46908_All
Unigene46920_All
Unigene46941_All
Unigene46953_All
Unigene4696_All
Unigene46982_All
Unigene46996_All
Unigene47004_All
Unigene47007_All
Unigene4702_All
Unigene47035_All
Unigene47048_All
Unigene4704_All
Unigene47065_All
Unigene47073_All
Unigene4707_All
Unigene47085_All
Unigene47092_All
Unigene47100_All
Unigene47123_All
Unigene47128_All
Unigene47134_All
Unigene4713_All
Unigene47144_All
Unigene47149_All
Unigene4714_All
Unigene47158_All
Unigene4715_All
Unigene47172_All
Unigene4720_All
Unigene4721_All
Unigene4724_All
Unigene47285_All
Unigene47292_All
Unigene47294_All
Unigene47295_All
Unigene47305_All
Unigene47310_All
Unigene47313_All
Unigene4732_All
Unigene47347_All
Unigene47358_All
Unigene47372_All
Unigene4737_All
Unigene47423_All
Unigene47425_All
Unigene47429_All
Unigene4743_All
Unigene4745_All
Unigene47473_All
Unigene4747_All
Unigene4749_All
Unigene47500_All
Unigene47509_All
Unigene47516_All
Unigene47542_All
Unigene4754_All
Unigene47561_All
Unigene47567_All
Unigene47568_All
Unigene4756_All
Unigene47577_All
Unigene4757_All
Unigene47596_All
Unigene47598_All
Unigene4759_All
Unigene47607_All
Unigene47619_All
Unigene47625_All
Unigene4762_All
Unigene4763_All
[truncated: 657 more rows]

## Sheet: Sheet4
Unigene10064_All
Unigene10137_All
Unigene10145_All
Unigene10188_All
Unigene10200_All
Unigene10279_All
Unigene10280_All
Unigene10295_All
Unigene10336_All
Unigene10344_All
Unigene10367_All
Unigene1040_All
Unigene10419_All
Unigene10455_All
Unigene10526_All
Unigene10568_All
Unigene10608_All
Unigene10671_All
Unigene10678_All
Unigene10743_All
Unigene10757_All
Unigene10821_All
Unigene10834_All
Unigene10851_All
Unigene10933_All
Unigene10935_All
Unigene10978_All
Unigene11043_All
Unigene11061_All
Unigene11120_All
Unigene11122_All
Unigene11136_All
Unigene11138_All
Unigene11141_All
Unigene11186_All
Unigene11187_All
Unigene11209_All
Unigene11248_All
Unigene11254_All
Unigene11306_All
Unigene11316_All
Unigene11318_All
Unigene11327_All
Unigene11328_All
Unigene11354_All
Unigene11363_All
Unigene11369_All
Unigene11382_All
Unigene11409_All
Unigene11416_All
Unigene11434_All
Unigene11438_All
Unigene11440_All
Unigene11459_All
Unigene11470_All
Unigene11489_All
Unigene11519_All
Unigene11520_All
Unigene11523_All
Unigene11529_All
Unigene11538_All
Unigene11581_All
Unigene11589_All
Unigene11593_All
Unigene11625_All
Unigene11633_All
Unigene11634_All
Unigene11655_All
Unigene11667_All
Unigene11676_All
Unigene11677_All
Unigene11687_All
Unigene11703_All
Unigene11712_All
Unigene11717_All
Unigene11725_All
Unigene11730_All
Unigene11741_All
Unigene11750_All
Unigene11754_All
Unigene11755_All
Unigene11779_All
Unigene11786_All
Unigene11794_All
Unigene11810_All
Unigene11812_All
Unigene11815_All
Unigene11820_All
Unigene11822_All
Unigene11831_All
Unigene11839_All
Unigene11845_All
Unigene11854_All
Unigene11887_All
Unigene11923_All
Unigene11939_All
Unigene11944_All
Unigene11961_All
Unigene11963_All
Unigene11978_All
Unigene12013_All
Unigene12015_All
Unigene12025_All
Unigene12028_All
Unigene12051_All
Unigene12054_All
Unigene12057_All
Unigene12066_All
Unigene12076_All
Unigene12094_All
Unigene12140_All
Unigene12152_All
Unigene12160_All
Unigene12162_All
Unigene12167_All
Unigene12195_All
Unigene12216_All
Unigene12228_All
Unigene12230_All
Unigene12246_All
Unigene12264_All
Unigene12286_All
Unigene12299_All
Unigene12340_All
Unigene12341_All
Unigene12345_All
Unigene12355_All
Unigene12362_All
Unigene12366_All
Unigene12372_All
Unigene1238_All
Unigene12390_All
Unigene12393_All
Unigene12396_All
Unigene12433_All
Unigene12450_All
Unigene12470_All
Unigene12472_All
Unigene12475_All
Unigene12525_All
Unigene12554_All
Unigene1255_All
Unigene12568_All
Unigene12590_All
Unigene12598_All
Unigene125_All
Unigene12641_All
Unigene12655_All
Unigene12664_All
Unigene12679_All
Unigene12688_All
Unigene12700_All
Unigene12705_All
Unigene12709_All
Unigene12712_All
Unigene12742_All
Unigene12774_All
Unigene12778_All
Unigene12790_All
Unigene12795_All
Unigene12810_All
Unigene12811_All
Unigene12816_All
Unigene12832_All
Unigene12846_All
Unigene12851_All
Unigene12864_All
Unigene12877_All
Unigene12885_All
Unigene12892_All
Unigene12899_All
Unigene12908_All
Unigene12913_All
Unigene12928_All
Unigene12930_All
Unigene12935_All
Unigene12941_All
Unigene13018_All
Unigene13046_All
Unigene13077_All
Unigene13115_All
Unigene13120_All
Unigene13121_All
Unigene1312_All
Unigene13168_All
Unigene13187_All
Unigene13190_All
Unigene13206_All
Unigene13226_All
Unigene13234_All
Unigene13241_All
Unigene13242_All
Unigene13251_All
Unigene13270_All
Unigene13284_All
Unigene13285_All
Unigene13294_All
Unigene13302_All
Unigene13305_All
Unigene13323_All
Unigene13325_All
Unigene13336_All
Unigene13366_All
Unigene13368_All
Unigene13375_All
Unigene13385_All
Unigene13386_All
Unigene13387_All
Unigene13389_All
Unigene13402_All
Unigene13426_All
Unigene13429_All
Unigene13439_All
Unigene13440_All
Unigene13475_All
Unigene13484_All
Unigene13491_All
Unigene13508_All
Unigene13535_All
Unigene13544_All
Unigene13549_All
Unigene13557_All
Unigene13566_All
Unigene13573_All
Unigene13598_All
Unigene13602_All
Unigene13606_All
Unigene13620_All
Unigene13628_All
Unigene13645_All
Unigene13648_All
Unigene13658_All
Unigene13684_All
Unigene13721_All
Unigene13723_All
Unigene13725_All
Unigene13732_All
Unigene13744_All
Unigene13767_All
Unigene13772_All
Unigene13773_All
Unigene13776_All
Unigene13827_All
Unigene13831_All
Unigene13899_All
Unigene13900_All
Unigene13904_All
Unigene13942_All
Unigene13947_All
Unigene13963_All
Unigene13996_All
Unigene14011_All
Unigene14020_All
Unigene14021_All
Unigene14034_All
Unigene14037_All
Unigene14040_All
Unigene14043_All
Unigene14052_All
Unigene14058_All
Unigene14061_All
Unigene14074_All
Unigene14095_All
Unigene14102_All
Unigene14111_All
Unigene14116_All
Unigene14122_All
Unigene14135_All
Unigene14153_All
Unigene14173_All
Unigene14185_All
Unigene14215_All
Unigene14218_All
Unigene14228_All
Unigene14233_All
Unigene14287_All
Unigene14316_All
Unigene14325_All
Unigene14331_All
Unigene14354_All
Unigene14364_All
Unigene14372_All
Unigene14374_All
Unigene14383_All
Unigene14396_All
Unigene14416_All
Unigene14431_All
Unigene14433_All
Unigene14446_All
Unigene14460_All
Unigene14465_All
Unigene14495_All
Unigene14517_All
Unigene14522_All
Unigene14538_All
Unigene14540_All
Unigene14555_All
Unigene14560_All
Unigene14569_All
Unigene14577_All
Unigene14582_All
Unigene14587_All
Unigene14589_All
Unigene14606_All
Unigene14657_All
Unigene14664_All
Unigene14692_All
Unigene14698_All
Unigene14706_All
Unigene14707_All
Unigene14716_All
Unigene14723_All
Unigene14728_All
Unigene14742_All
Unigene14745_All
Unigene14746_All
Unigene14783_All
Unigene1478_All
Unigene14822_All
Unigene14843_All
Unigene14869_All
Unigene14893_All
Unigene14906_All
Unigene14909_All
Unigene14927_All
Unigene14937_All
Unigene15008_All
Unigene15016_All
Unigene1501_All
Unigene15020_All
Unigene15022_All
Unigene15029_All
Unigene15032_All
Unigene15036_All
Unigene15040_All
Unigene15055_All
Unigene15057_All
Unigene15072_All
Unigene15077_All
Unigene15104_All
Unigene15107_All
Unigene15113_All
Unigene15119_All
Unigene15122_All
Unigene15144_All
Unigene15155_All
Unigene15156_All
Unigene15165_All
Unigene15172_All
Unigene15179_All
Unigene15182_All
Unigene15196_All
Unigene15213_All
Unigene15230_All
Unigene15234_All
Unigene15241_All
Unigene15280_All
Unigene15283_All
Unigene15315_All
Unigene15317_All
Unigene15321_All
Unigene15340_All
Unigene15345_All
Unigene15350_All
Unigene15360_All
Unigene15362_All
Unigene15373_All
Unigene15377_All
Unigene15394_All
Unigene15423_All
Unigene15446_All
Unigene15480_All
Unigene15485_All
Unigene15499_All
Unigene15502_All
Unigene15509_All
Unigene15531_All
Unigene15532_All
Unigene15567_All
Unigene15573_All
Unigene15581_All
Unigene15594_All
Unigene15605_All
Unigene15606_All
Unigene15613_All
Unigene15624_All
Unigene15654_All
Unigene15665_All
Unigene1567_All
Unigene15689_All
Unigene15700_All
Unigene15703_All
Unigene15713_All
Unigene15722_All
Unigene15725_All
Unigene15733_All
Unigene15736_All
Unigene15745_All
Unigene15760_All
Unigene15761_All
Unigene15762_All
Unigene15776_All
Unigene15797_All
Unigene15801_All
Unigene15804_All
Unigene15808_All
Unigene15817_All
Unigene15826_All
Unigene15835_All
Unigene15841_All
Unigene15843_All
Unigene15857_All
Unigene15865_All
Unigene15873_All
Unigene15880_All
Unigene15893_All
Unigene15909_All
Unigene15952_All
Unigene15971_All
Unigene15973_All
Unigene16014_All
Unigene16032_All
Unigene16038_All
Unigene16055_All
Unigene16056_All
Unigene16093_All
Unigene16097_All
Unigene16102_All
Unigene16114_All
Unigene16119_All
Unigene16121_All
Unigene16129_All
Unigene16131_All
Unigene16135_All
Unigene16141_All
Unigene16144_All
Unigene16198_All
Unigene16201_All
Unigene16241_All
Unigene16252_All
Unigene16258_All
Unigene16263_All
Unigene16306_All
Unigene16307_All
Unigene16343_All
Unigene16353_All
Unigene16358_All
Unigene16360_All
Unigene16361_All
Unigene16367_All
Unigene16378_All
Unigene16394_All
Unigene16406_All
Unigene16449_All
Unigene16454_All
Unigene16455_All
Unigene16485_All
Unigene16493_All
Unigene16507_All
Unigene16528_All
Unigene16546_All
Unigene16556_All
Unigene16569_All
Unigene16577_All
Unigene16585_All
Unigene16586_All
Unigene1658_All
Unigene16593_All
Unigene16599_All
Unigene16608_All
Unigene16618_All
Unigene16626_All
Unigene16643_All
Unigene16648_All
Unigene16679_All
Unigene16690_All
Unigene16707_All
Unigene16709_All
Unigene16721_All
Unigene16748_All
Unigene16757_All
Unigene16765_All
Unigene16782_All
Unigene16790_All
Unigene16792_All
Unigene16807_All
Unigene16830_All
Unigene16857_All
Unigene16863_All
Unigene16901_All
Unigene16904_All
Unigene16916_All
Unigene16920_All
Unigene16937_All
Unigene16942_All
Unigene16978_All
Unigene16986_All
Unigene17002_All
Unigene17008_All
Unigene17013_All
Unigene17065_All
Unigene17075_All
Unigene17079_All
Unigene17080_All
Unigene17120_All
Unigene17128_All
Unigene17154_All
Unigene17159_All
Unigene17161_All
Unigene17174_All
Unigene17182_All
Unigene17188_All
Unigene17202_All
Unigene17206_All
Unigene17213_All
Unigene17221_All
Unigene17255_All
Unigene17260_All
Unigene17266_All
Unigene17293_All
Unigene17308_All
Unigene17361_All
Unigene17362_All
Unigene17380_All
Unigene17394_All
Unigene17396_All
Unigene17413_All
Unigene17416_All
Unigene17421_All
Unigene17425_All
Unigene17453_All
Unigene17510_All
Unigene17525_All
Unigene17537_All
Unigene17544_All
Unigene17546_All
Unigene17563_All
Unigene17577_All
Unigene17586_All
Unigene17596_All
Unigene17601_All
Unigene17606_All
Unigene17613_All
Unigene17634_All
Unigene17640_All
Unigene17650_All
Unigene17664_All
Unigene17689_All
Unigene1768_All
Unigene17736_All
Unigene17747_All
Unigene17757_All
Unigene1777_All
Unigene17784_All
Unigene17798_All
Unigene17823_All
Unigene17861_All
Unigene17888_All
Unigene17889_All
Unigene17923_All
Unigene17951_All
Unigene17953_All
Unigene17970_All
Unigene17972_All
Unigene17991_All
Unigene17993_All
Unigene18021_All
Unigene18056_All
Unigene18059_All
Unigene18079_All
Unigene1812_All
Unigene18200_All
Unigene18207_All
Unigene18213_All
Unigene18227_All
Unigene18234_All
Unigene18238_All
Unigene18275_All
Unigene18277_All
Unigene18293_All
Unigene18294_All
Unigene18311_All
Unigene18317_All
Unigene18374_All
Unigene1837_All
Unigene18406_All
Unigene18422_All
Unigene18450_All
Unigene18492_All
Unigene18501_All
Unigene18511_All
Unigene18520_All
Unigene18538_All
Unigene18544_All
Unigene18559_All
Unigene18578_All
Unigene18591_All
Unigene1860_All
Unigene18657_All
Unigene18669_All
Unigene18682_All
Unigene18685_All
Unigene18687_All
Unigene18688_All
Unigene18689_All
Unigene18696_All
Unigene18699_All
Unigene18741_All
Unigene18767_All
Unigene18772_All
Unigene18782_All
Unigene18788_All
Unigene18795_All
Unigene18798_All
Unigene18832_All
Unigene1886_All
Unigene18893_All
Unigene18902_All
Unigene18912_All
Unigene18925_All
Unigene18944_All
Unigene18954_All
Unigene18996_All
Unigene19006_All
Unigene19036_All
Unigene19051_All
Unigene19058_All
Unigene19071_All
Unigene19090_All
Unigene19093_All
Unigene19112_All
Unigene19119_All
Unigene19140_All
Unigene19149_All
Unigene19154_All
Unigene19162_All
Unigene1916_All
Unigene19174_All
Unigene19200_All
Unigene19237_All
Unigene19240_All
Unigene19246_All
Unigene19248_All
Unigene19258_All
Unigene19280_All
Unigene19291_All
Unigene19296_All
Unigene19325_All
Unigene19331_All
Unigene19336_All
Unigene19337_All
Unigene19338_All
Unigene19369_All
Unigene19385_All
Unigene19410_All
Unigene19438_All
Unigene19452_All
Unigene19470_All
Unigene19497_All
Unigene1949_All
Unigene19500_All
Unigene19501_All
Unigene19541_All
Unigene19547_All
Unigene19555_All
Unigene19556_All
Unigene19585_All
Unigene19599_All
Unigene19615_All
Unigene19621_All
Unigene19648_All
Unigene19651_All
Unigene19691_All
Unigene19720_All
Unigene19749_All
Unigene19761_All
Unigene19841_All
Unigene19846_All
Unigene19858_All
Unigene19891_All
Unigene19909_All
Unigene19912_All
Unigene19925_All
Unigene19943_All
Unigene19956_All
Unigene19972_All
Unigene20049_All
Unigene20055_All
Unigene20060_All
Unigene20066_All
Unigene20103_All
Unigene20131_All
Unigene20143_All
Unigene20144_All
Unigene20162_All
Unigene20200_All
Unigene20218_All
Unigene20229_All
Unigene20255_All
Unigene20270_All
Unigene20278_All
Unigene20304_All
Unigene20319_All
Unigene20342_All
Unigene20343_All
Unigene20369_All
Unigene20426_All
Unigene20460_All
Unigene20542_All
Unigene20560_All
Unigene20566_All
Unigene20568_All
Unigene20618_All
Unigene20626_All
Unigene20679_All
Unigene20684_All
Unigene20695_All
Unigene20704_All
Unigene20706_All
Unigene20708_All
Unigene20725_All
Unigene20738_All
Unigene20741_All
Unigene20742_All
Unigene20752_All
Unigene20766_All
Unigene20782_All
Unigene20795_All
Unigene20796_All
Unigene20816_All
Unigene20829_All
Unigene20831_All
Unigene20850_All
Unigene20852_All
Unigene20874_All
Unigene20886_All
Unigene20888_All
Unigene20900_All
Unigene20911_All
Unigene20915_All
Unigene20928_All
Unigene20936_All
Unigene20958_All
Unigene20963_All
Unigene20968_All
Unigene20981_All
Unigene20984_All
Unigene21011_All
Unigene21014_All
Unigene21035_All
Unigene21081_All
Unigene21102_All
Unigene21135_All
Unigene21146_All
Unigene21147_All
Unigene21176_All
Unigene21184_All
Unigene21196_All
Unigene21198_All
Unigene21201_All
Unigene21212_All
Unigene21213_All
Unigene21249_All
Unigene21254_All
Unigene21257_All
Unigene21268_All
Unigene21269_All
Unigene21280_All
Unigene21284_All
Unigene21296_All
Unigene21297_All
Unigene21327_All
Unigene21330_All
Unigene21336_All
Unigene21339_All
Unigene21343_All
Unigene21347_All
Unigene21354_All
Unigene21372_All
Unigene21375_All
Unigene21381_All
Unigene21390_All
Unigene21393_All
Unigene21410_All
Unigene21413_All
Unigene21415_All
Unigene21417_All
Unigene21419_All
Unigene21428_All
Unigene21436_All
Unigene21468_All
Unigene21472_All
Unigene21473_All
Unigene21480_All
Unigene21487_All
Unigene21491_All
Unigene21508_All
Unigene21537_All
Unigene21540_All
Unigene21545_All
Unigene21584_All
Unigene21585_All
Unigene21601_All
Unigene21603_All
Unigene21617_All
Unigene21622_All
Unigene21624_All
Unigene21638_All
Unigene21645_All
Unigene21656_All
Unigene21660_All
Unigene21671_All
Unigene21680_All
Unigene21682_All
Unigene21690_All
Unigene21697_All
Unigene21709_All
Unigene21712_All
Unigene21717_All
Unigene21732_All
Unigene21739_All
Unigene21741_All
Unigene21766_All
Unigene21768_All
Unigene21769_All
Unigene21808_All
Unigene21848_All
Unigene21882_All
Unigene21892_All
Unigene21913_All
Unigene21917_All
Unigene21923_All
Unigene21951_All
Unigene21956_All
Unigene21973_All
Unigene21978_All
Unigene21987_All
Unigene22039_All
Unigene22050_All
Unigene22056_All
Unigene2207_All
Unigene22091_All
Unigene22108_All
Unigene22110_All
Unigene22126_All
Unigene22128_All
Unigene22192_All
Unigene22205_All
Unigene22221_All
Unigene22222_All
Unigene22227_All
Unigene22233_All
Unigene22238_All
Unigene22242_All
Unigene22265_All
Unigene22270_All
Unigene22277_All
Unigene22278_All
Unigene22279_All
Unigene22292_All
Unigene22296_All
Unigene22309_All
Unigene22323_All
Unigene22324_All
Unigene22336_All
Unigene22341_All
Unigene22355_All
Unigene22363_All
Unigene22373_All
Unigene22377_All
Unigene22395_All
Unigene22396_All
Unigene22410_All
Unigene22419_All
Unigene22424_All
Unigene22459_All
Unigene22469_All
Unigene22533_All
Unigene22543_All
Unigene22554_All
Unigene22571_All
Unigene22584_All
Unigene22587_All
Unigene22604_All
Unigene2260_All
Unigene22613_All
Unigene22619_All
Unigene22634_All
Unigene22636_All
Unigene22641_All
Unigene22649_All
Unigene22672_All
Unigene22695_All
Unigene22699_All
Unigene22702_All
Unigene22705_All
Unigene22709_All
Unigene22718_All
Unigene22725_All
Unigene22728_All
Unigene22741_All
Unigene22766_All
Unigene22794_All
Unigene22832_All
Unigene22834_All
Unigene22848_All
Unigene22881_All
Unigene22890_All
Unigene22892_All
Unigene22901_All
Unigene22908_All
Unigene22915_All
Unigene22919_All
Unigene22934_All
Unigene22937_All
Unigene22944_All
Unigene22949_All
Unigene22953_All
Unigene22954_All
Unigene22956_All
Unigene22965_All
Unigene22971_All
Unigene22973_All
Unigene22975_All
Unigene22987_All
Unigene23000_All
Unigene23027_All
Unigene23034_All
Unigene23036_All
Unigene23045_All
Unigene23048_All
Unigene23062_All
Unigene23072_All
Unigene23089_All
Unigene23106_All
Unigene23116_All
Unigene23125_All
Unigene23127_All
Unigene23138_All
Unigene23142_All
Unigene23146_All
Unigene23159_All
Unigene23164_All
Unigene23181_All
Unigene23190_All
Unigene23195_All
Unigene23200_All
Unigene23220_All
Unigene23230_All
Unigene23257_All
Unigene23297_All
Unigene23315_All
Unigene23321_All
Unigene23322_All
Unigene23323_All
Unigene23328_All
Unigene23349_All
Unigene23361_All
Unigene23373_All
Unigene23390_All
Unigene23398_All
Unigene23415_All
Unigene23419_All
Unigene23420_All
Unigene23422_All
Unigene23440_All
Unigene23448_All
Unigene23449_All
Unigene23475_All
Unigene23482_All
Unigene23503_All
Unigene23504_All
Unigene23510_All
Unigene23511_All
Unigene23513_All
Unigene23528_All
Unigene23531_All
Unigene23550_All
Unigene23553_All
Unigene23574_All
Unigene23576_All
Unigene23581_All
Unigene23589_All
Unigene23592_All
Unigene23597_All
Unigene23632_All
Unigene23639_All
Unigene23641_All
Unigene23652_All
Unigene23670_All
Unigene23686_All
Unigene23700_All
Unigene23702_All
Unigene23714_All
Unigene23757_All
Unigene23761_All
Unigene23793_All
Unigene23794_All
Unigene23818_All
Unigene23832_All
Unigene23851_All
Unigene23852_All
Unigene23861_All
Unigene23866_All
Unigene23867_All
Unigene23873_All
Unigene23887_All
Unigene23891_All
Unigene23893_All
Unigene23898_All
Unigene23900_All
Unigene23922_All
Unigene23942_All
Unigene23952_All
Unigene23957_All
Unigene23962_All
Unigene23983_All
Unigene24004_All
Unigene24006_All
Unigene24008_All
Unigene24027_All
Unigene24060_All
Unigene24062_All
Unigene24069_All
Unigene24111_All
Unigene24113_All
Unigene24116_All
Unigene24121_All
Unigene24144_All
Unigene24198_All
Unigene24203_All
Unigene24206_All
Unigene24207_All
Unigene24210_All
Unigene24225_All
Unigene24228_All
Unigene24247_All
Unigene24254_All
Unigene24259_All
Unigene24275_All
Unigene24281_All
Unigene24310_All
Unigene24321_All
Unigene24336_All
Unigene24339_All
Unigene24356_All
Unigene24377_All
Unigene24389_All
Unigene24391_All
Unigene24405_All
Unigene24422_All
Unigene24426_All
Unigene24428_All
Unigene24432_All
Unigene24442_All
Unigene24447_All
Unigene24450_All
Unigene24457_All
Unigene24462_All
Unigene24466_All
Unigene24480_All
Unigene24490_All
Unigene24505_All
Unigene24517_All
Unigene24520_All
Unigene24541_All
Unigene24546_All
Unigene24558_All
Unigene24561_All
Unigene24569_All
Unigene24573_All
Unigene24576_All
Unigene24586_All
Unigene24588_All
Unigene24594_All
Unigene24595_All
Unigene24611_All
Unigene24616_All
Unigene24662_All
Unigene24663_All
Unigene24673_All
Unigene24701_All
Unigene24706_All
Unigene24731_All
Unigene24763_All
Unigene24804_All
Unigene24814_All
Unigene24827_All
Unigene24829_All
Unigene24851_All
Unigene24855_All
Unigene24862_All
Unigene24865_All
Unigene24869_All
Unigene24884_All
Unigene24888_All
Unigene24890_All
Unigene24892_All
Unigene24905_All
Unigene24913_All
Unigene24922_All
Unigene24926_All
Unigene24933_All
Unigene24936_All
Unigene24946_All
Unigene24951_All
Unigene24961_All
Unigene24973_All
Unigene24997_All
Unigene25006_All
Unigene25043_All
Unigene25072_All
Unigene25088_All
Unigene25092_All
Unigene25101_All
Unigene25104_All
Unigene25115_All
Unigene25116_All
Unigene25129_All
Unigene25152_All
Unigene25158_All
Unigene25182_All
Unigene25196_All
Unigene25213_All
Unigene25232_All
Unigene25248_All
Unigene25250_All
Unigene25261_All
Unigene25292_All
Unigene25296_All
Unigene25314_All
Unigene25317_All
Unigene25324_All
Unigene25343_All
Unigene25352_All
Unigene25353_All
Unigene25360_All
Unigene25372_All
Unigene25403_All
Unigene25422_All
Unigene25432_All
Unigene25439_All
Unigene25447_All
Unigene25453_All
Unigene25459_All
Unigene25460_All
Unigene25468_All
Unigene25470_All
Unigene25478_All
Unigene25489_All
Unigene25491_All
Unigene25496_All
Unigene25504_All
Unigene25509_All
Unigene25512_All
Unigene25517_All
Unigene25533_All
Unigene25537_All
Unigene25538_All
Unigene25545_All
Unigene25552_All
Unigene25569_All
Unigene25571_All
Unigene25579_All
Unigene25593_All
Unigene25611_All
Unigene2563_All
Unigene25656_All
Unigene25728_All
Unigene25739_All
Unigene25740_All
Unigene25764_All
Unigene25774_All
Unigene25780_All
Unigene25791_All
Unigene25809_All
Unigene25816_All
Unigene25826_All
Unigene25829_All
Unigene25836_All
Unigene25846_All
Unigene25850_All
Unigene25870_All
Unigene25880_All
Unigene25908_All
Unigene25927_All
Unigene25930_All
Unigene25982_All
Unigene25989_All
Unigene25998_All
Unigene26013_All
Unigene26041_All
Unigene26054_All
Unigene26067_All
Unigene26068_All
Unigene26074_All
Unigene26094_All
Unigene26095_All
Unigene26105_All
Unigene26163_All
Unigene26169_All
Unigene26172_All
Unigene26180_All
Unigene26196_All
Unigene26209_All
Unigene26267_All
Unigene26277_All
Unigene26280_All
Unigene26283_All
Unigene26314_All
Unigene26319_All
Unigene26346_All
Unigene26347_All
Unigene26353_All
Unigene26363_All
Unigene26378_All
Unigene26379_All
Unigene26392_All
Unigene26394_All
Unigene26406_All
Unigene26411_All
Unigene26412_All
Unigene26424_All
Unigene26434_All
Unigene26454_All
Unigene26459_All
Unigene26465_All
Unigene26472_All
Unigene26484_All
Unigene26486_All
Unigene26491_All
Unigene26511_All
Unigene26525_All
Unigene26552_All
Unigene26556_All
Unigene26558_All
Unigene26591_All
Unigene26607_All
Unigene26615_All
Unigene26618_All
Unigene26632_All
Unigene26634_All
Unigene26635_All
Unigene26636_All
Unigene26637_All
Unigene26641_All
Unigene26648_All
Unigene2666_All
Unigene26681_All
Unigene26682_All
Unigene26697_All
Unigene26708_All
Unigene26724_All
Unigene26725_All
Unigene26781_All
Unigene26797_All
Unigene26798_All
Unigene26811_All
Unigene26837_All
Unigene26859_All
Unigene26866_All
Unigene26880_All
Unigene26883_All
Unigene26889_All
Unigene26890_All
Unigene26895_All
Unigene26909_All
Unigene26910_All
Unigene26915_All
Unigene26916_All
Unigene26952_All
Unigene26970_All
Unigene26976_All
Unigene26977_All
Unigene26980_All
Unigene26999_All
Unigene27006_All
Unigene27011_All
Unigene27026_All
Unigene27031_All
Unigene2703_All
Unigene27043_All
Unigene27050_All
Unigene27054_All
Unigene27063_All
Unigene27067_All
Unigene27085_All
Unigene27147_All
Unigene27151_All
Unigene27171_All
Unigene27202_All
Unigene27225_All
Unigene27255_All
Unigene27259_All
Unigene27271_All
Unigene27289_All
Unigene27314_All
Unigene27327_All
Unigene27340_All
Unigene27347_All
Unigene27389_All
Unigene27391_All
Unigene27421_All
Unigene27430_All
Unigene27440_All
Unigene27518_All
Unigene27548_All
Unigene27563_All
Unigene27570_All
Unigene27580_All
Unigene27610_All
Unigene27678_All
Unigene27680_All
Unigene27690_All
Unigene27692_All
Unigene27693_All
Unigene27707_All
Unigene27727_All
Unigene27735_All
Unigene27739_All
Unigene27751_All
Unigene27758_All
Unigene27811_All
Unigene27830_All
Unigene27870_All
Unigene27871_All
Unigene27916_All
Unigene27927_All
Unigene27969_All
Unigene27970_All
Unigene27980_All
Unigene28035_All
Unigene28038_All
Unigene28041_All
Unigene28047_All
Unigene28067_All
Unigene28068_All
Unigene28090_All
Unigene28095_All
Unigene28108_All
Unigene28137_All
Unigene28141_All
Unigene28150_All
Unigene28163_All
Unigene28193_All
Unigene28213_All
Unigene28218_All
Unigene28237_All
Unigene28255_All
Unigene28274_All
Unigene28290_All
Unigene28302_All
Unigene28309_All
Unigene28316_All
Unigene28318_All
Unigene28337_All
Unigene28340_All
Unigene28357_All
Unigene28368_All
Unigene28378_All
Unigene28380_All
Unigene28385_All
Unigene28401_All
Unigene28402_All
Unigene28409_All
Unigene28423_All
Unigene28426_All
Unigene28466_All
Unigene28469_All
Unigene28475_All
Unigene28504_All
Unigene28505_All
Unigene28516_All
Unigene28520_All
Unigene28528_All
Unigene28532_All
Unigene28560_All
Unigene28604_All
Unigene28605_All
Unigene28607_All
Unigene28648_All
Unigene28655_All
Unigene28662_All
Unigene28682_All
Unigene28687_All
Unigene28717_All
Unigene28719_All
Unigene28726_All
Unigene28735_All
Unigene28740_All
Unigene28771_All
Unigene28783_All
Unigene28789_All
Unigene28792_All
Unigene28847_All
Unigene28855_All
Unigene28905_All
Unigene28913_All
Unigene28915_All
Unigene28930_All
Unigene28940_All
Unigene28942_All
Unigene28946_All
Unigene28957_All
Unigene28962_All
Unigene28967_All
Unigene28975_All
Unigene2897_All
Unigene28981_All
Unigene28993_All
Unigene28994_All
Unigene29009_All
Unigene29010_All
Unigene29033_All
Unigene29050_All
Unigene29051_All
Unigene29073_All
Unigene29074_All
Unigene29097_All
Unigene29103_All
Unigene29110_All
Unigene2911_All
Unigene29123_All
Unigene29140_All
Unigene29142_All
Unigene29145_All
Unigene29155_All
Unigene29159_All
Unigene29176_All
Unigene29182_All
Unigene29186_All
Unigene29187_All
Unigene29191_All
Unigene29197_All
Unigene29202_All
Unigene29210_All
Unigene29218_All
Unigene29247_All
Unigene29257_All
Unigene29260_All
Unigene29266_All
Unigene29271_All
Unigene29279_All
Unigene29281_All
Unigene29305_All
Unigene29306_All
Unigene29311_All
Unigene29319_All
Unigene29325_All
Unigene29330_All
Unigene29350_All
Unigene29369_All
Unigene29373_All
Unigene29375_All
Unigene29377_All
Unigene29385_All
Unigene29417_All
Unigene29428_All
Unigene29475_All
Unigene29488_All
Unigene29491_All
Unigene29523_All
Unigene29531_All
Unigene29558_All
Unigene29581_All
Unigene2960_All
Unigene29614_All
Unigene2962_All
Unigene29641_All
Unigene29653_All
Unigene29684_All
Unigene29709_All
Unigene29783_All
Unigene29805_All
Unigene29808_All
Unigene29862_All
Unigene29863_All
Unigene29882_All
Unigene29912_All
Unigene29925_All
Unigene29943_All
Unigene2997_All
Unigene29983_All
Unigene30046_All
Unigene30050_All
Unigene30081_All
Unigene30086_All
Unigene30131_All
Unigene30145_All
Unigene30157_All
Unigene30187_All
Unigene30199_All
Unigene3020_All
Unigene30214_All
Unigene30220_All
Unigene30280_All
Unigene30403_All
Unigene30714_All
Unigene30793_All
Unigene30803_All
Unigene31001_All
Unigene31084_All
Unigene31613_All
Unigene31693_All
Unigene31782_All
Unigene31804_All
Unigene32041_All
Unigene3214_All
Unigene32220_All
Unigene32555_All
Unigene32690_All
Unigene32910_All
Unigene3329_All
Unigene33307_All
Unigene33450_All
Unigene33799_All
Unigene33915_All
Unigene34126_All
Unigene34317_All
Unigene34362_All
Unigene34489_All
Unigene34554_All
Unigene34784_All
Unigene35702_All
Unigene3585_All
Unigene35861_All
Unigene36166_All
Unigene36320_All
Unigene36379_All
Unigene36428_All
Unigene37034_All
Unigene37857_All
Unigene38196_All
Unigene3845_All
Unigene38561_All
Unigene38728_All
Unigene38751_All
Unigene38866_All
Unigene39031_All
Unigene3916_All
Unigene39176_All
Unigene39384_All
Unigene39604_All
Unigene39710_All
Unigene39935_All
Unigene40013_All
Unigene40098_All
Unigene40111_All
Unigene40175_All
Unigene40231_All
Unigene40235_All
Unigene40242_All
Unigene40275_All
Unigene40300_All
Unigene40357_All
Unigene40366_All
Unigene40381_All
Unigene40419_All
Unigene40509_All
Unigene40598_All
Unigene40620_All
Unigene40632_All
Unigene40641_All
Unigene40650_All
Unigene40652_All
Unigene40653_All
Unigene40673_All
Unigene40688_All
Unigene40751_All
Unigene40759_All
Unigene40785_All
Unigene40887_All
Unigene40899_All
Unigene40918_All
Unigene40972_All
Unigene41120_All
Unigene41153_All
Unigene41161_All
Unigene41162_All
Unigene41185_All
Unigene41190_All
Unigene41196_All
Unigene41213_All
Unigene41221_All
Unigene41234_All
Unigene41303_All
Unigene41323_All
Unigene41381_All
Unigene41430_All
Unigene4143_All
Unigene41457_All
Unigene41506_All
Unigene41509_All
Unigene41523_All
Unigene41576_All
Unigene41634_All
Unigene41643_All
Unigene41653_All
Unigene41683_All
Unigene41694_All
Unigene41739_All
Unigene41782_All
Unigene41803_All
Unigene4182_All
Unigene41845_All
Unigene41877_All
Unigene41917_All
Unigene41919_All
Unigene42023_All
Unigene42049_All
Unigene42063_All
Unigene42071_All
Unigene42089_All
Unigene42091_All
Unigene42101_All
Unigene42104_All
Unigene42113_All
Unigene42120_All
Unigene42143_All
Unigene42157_All
Unigene42166_All
Unigene42228_All
Unigene42265_All
Unigene42299_All
Unigene42309_All
Unigene42369_All
Unigene42403_All
Unigene42475_All
Unigene42553_All
Unigene42557_All
Unigene42578_All
Unigene42586_All
Unigene42707_All
Unigene4270_All
Unigene42714_All
Unigene4272_All
Unigene42780_All
Unigene42874_All
Unigene42878_All
Unigene42907_All
Unigene42915_All
Unigene42918_All
Unigene42939_All
Unigene42959_All
Unigene42983_All
Unigene43053_All
Unigene43056_All
Unigene43064_All
Unigene43097_All
Unigene43109_All
Unigene43136_All
Unigene43180_All
Unigene43213_All
Unigene43216_All
Unigene43219_All
Unigene43225_All
Unigene43268_All
Unigene43269_All
Unigene43270_All
Unigene43297_All
Unigene43299_All
Unigene4334_All
Unigene43400_All
Unigene43442_All
Unigene43475_All
Unigene43489_All
Unigene43513_All
Unigene43547_All
Unigene43581_All
Unigene43630_All
Unigene43634_All
Unigene43644_All
Unigene43660_All
Unigene43668_All
Unigene43725_All
Unigene43744_All
Unigene43766_All
Unigene43791_All
Unigene43880_All
Unigene43886_All
Unigene43909_All
Unigene43916_All
Unigene43918_All
Unigene43928_All
Unigene43956_All
Unigene43993_All
Unigene44123_All
Unigene44139_All
Unigene44191_All
Unigene44218_All
Unigene44247_All
Unigene44272_All
Unigene44281_All
Unigene44304_All
Unigene44396_All
Unigene44399_All
Unigene4442_All
Unigene44448_All
Unigene44536_All
Unigene44552_All
Unigene44627_All
Unigene44638_All
Unigene44681_All
Unigene44709_All
Unigene44734_All
Unigene44775_All
Unigene44781_All
Unigene44845_All
Unigene44867_All
Unigene44904_All
Unigene44939_All
Unigene44946_All
Unigene44961_All
Unigene44973_All
Unigene44985_All
Unigene4498_All
Unigene45030_All
Unigene45031_All
Unigene45056_All
Unigene45066_All
Unigene45075_All
Unigene450_All
Unigene45135_All
Unigene45138_All
Unigene45161_All
Unigene45176_All
Unigene45194_All
Unigene45199_All
Unigene45204_All
Unigene45232_All
Unigene45239_All
Unigene45240_All
Unigene45286_All
Unigene45326_All
Unigene45368_All
Unigene45375_All
Unigene45387_All
Unigene45412_All
Unigene45415_All
Unigene45426_All
Unigene45432_All
Unigene45436_All
Unigene45466_All
Unigene45505_All
Unigene45537_All
Unigene45557_All
Unigene45564_All
Unigene45590_All
Unigene45600_All
Unigene45649_All
Unigene45652_All
Unigene45677_All
Unigene45722_All
Unigene45792_All
Unigene45803_All
Unigene45824_All
Unigene45827_All
Unigene45840_All
Unigene45841_All
Unigene45892_All
Unigene45902_All
Unigene45913_All
Unigene45915_All
Unigene45919_All
Unigene45924_All
Unigene45932_All
Unigene45948_All
Unigene45987_All
Unigene45994_All
Unigene46019_All
Unigene46027_All
Unigene46049_All
Unigene46063_All
Unigene46114_All
Unigene46120_All
Unigene46178_All
Unigene46188_All
Unigene46199_All
Unigene46210_All
Unigene46218_All
Unigene46227_All
Unigene46239_All
Unigene46263_All
Unigene46279_All
Unigene46321_All
Unigene46348_All
Unigene46382_All
Unigene46456_All
Unigene46484_All
Unigene46493_All
Unigene46537_All
Unigene46553_All
Unigene46560_All
Unigene46582_All
Unigene46601_All
Unigene46635_All
Unigene46665_All
Unigene46674_All
Unigene46703_All
Unigene46706_All
Unigene46721_All
Unigene46738_All
Unigene46753_All
Unigene46763_All
Unigene46775_All
Unigene46909_All
Unigene46968_All
Unigene46993_All
Unigene47028_All
Unigene47079_All
Unigene47090_All
Unigene47119_All
Unigene47139_All
Unigene47146_All
Unigene47179_All
Unigene47182_All
Unigene47190_All
Unigene47207_All
Unigene47252_All
Unigene47253_All
Unigene47280_All
Unigene47296_All
Unigene47297_All
Unigene47317_All
Unigene47324_All
Unigene47344_All
Unigene47349_All
Unigene47356_All
Unigene4736_All
Unigene47374_All
Unigene47405_All
Unigene47409_All
Unigene47412_All
Unigene47431_All
Unigene47469_All
Unigene47472_All
Unigene47479_All
Unigene47486_All
Unigene47507_All
Unigene47520_All
Unigene47526_All
Unigene47543_All
Unigene47557_All
Unigene47558_All
Unigene47587_All
Unigene47624_All
Unigene47676_All
Unigene47681_All
Unigene47695_All
Unigene47722_All
Unigene47727_All
Unigene47749_All
Unigene47754_All
Unigene47768_All
Unigene47778_All
Unigene47783_All
Unigene47802_All
Unigene47809_All
Unigene47820_All
Unigene47842_All
Unigene47894_All
Unigene47904_All
Unigene47926_All
Unigene47955_All
Unigene47993_All
Unigene48005_All
Unigene48083_All
Unigene48092_All
Unigene48116_All
Unigene48119_All
Unigene48139_All
Unigene48143_All
Unigene48147_All
Unigene48156_All
Unigene48159_All
Unigene48172_All
Unigene48188_All
Unigene48190_All
Unigene48233_All
Unigene48236_All
Unigene48250_All
Unigene48260_All
Unigene48280_All
Unigene48297_All
Unigene48369_All
Unigene484_All
Unigene48503_All
Unigene48504_All
Unigene48531_All
Unigene48551_All
Unigene48590_All
Unigene48609_All
Unigene48631_All
Unigene48658_All
Unigene48663_All
Unigene48677_All
Unigene48691_All
Unigene48712_All
Unigene48714_All
Unigene48755_All
Unigene48768_All
Unigene48782_All
Unigene48822_All
Unigene48828_All
Unigene48861_All
Unigene48889_All
Unigene48965_All
Unigene48966_All
Unigene48974_All
Unigene48995_All
Unigene49036_All
Unigene49049_All
Unigene49054_All
Unigene49058_All
Unigene49066_All
Unigene49070_All
Unigene49091_All
Unigene49113_All
Unigene49125_All
Unigene49172_All
Unigene49179_All
Unigene49197_All
Unigene49198_All
Unigene49213_All
Unigene49225_All
Unigene49245_All
Unigene49264_All
Unigene49274_All
Unigene49283_All
Unigene49285_All
Unigene49305_All
Unigene49345_All
Unigene49349_All
Unigene49355_All
Unigene49387_All
Unigene49409_All
Unigene49416_All
Unigene49442_All
Unigene49451_All
Unigene49469_All
Unigene49496_All
Unigene49529_All
Unigene49536_All
Unigene49548_All
Unigene49562_All
Unigene49603_All
Unigene49611_All
Unigene49630_All
Unigene49641_All
Unigene49651_All
Unigene49678_All
Unigene49721_All
Unigene49729_All
Unigene49733_All
Unigene49760_All
Unigene49763_All
Unigene49768_All
Unigene49809_All
Unigene49831_All
Unigene49835_All
Unigene49837_All
Unigene49853_All
Unigene49885_All
Unigene49896_All
Unigene49907_All
Unigene49932_All
Unigene49949_All
Unigene49952_All
Unigene49962_All
Unigene49984_All
Unigene49994_All
Unigene50014_All
Unigene50019_All
Unigene50024_All
Unigene50037_All
Unigene50057_All
Unigene50068_All
Unigene50076_All
Unigene50100_All
Unigene50144_All
Unigene50166_All
Unigene50177_All
Unigene50206_All
Unigene50211_All
Unigene50218_All
Unigene50221_All
Unigene50244_All
Unigene50278_All
Unigene50280_All
Unigene50309_All
Unigene50318_All
Unigene50320_All
Unigene50346_All
Unigene50398_All
Unigene50412_All
Unigene50460_All
Unigene50464_All
Unigene50496_All
Unigene50551_All
Unigene50576_All
[truncated: 1,688 more rows]

## Sheet: Sheet5
Unigene10016_All
Unigene1001_All
Unigene10023_All
Unigene10043_All
Unigene10045_All
Unigene1005_All
Unigene10065_All
Unigene10068_All
Unigene10077_All
Unigene10079_All
Unigene10092_All
Unigene1011_All
Unigene10130_All
Unigene10134_All
Unigene10165_All
Unigene1016_All
Unigene1017_All
Unigene10182_All
Unigene10192_All
Unigene10204_All
Unigene1020_All
Unigene10228_All
Unigene10233_All
Unigene10238_All
Unigene10239_All
Unigene10284_All
Unigene10287_All
Unigene1032_All
Unigene1036_All
Unigene10383_All
Unigene10387_All
Unigene10388_All
Unigene10393_All
Unigene10417_All
Unigene10446_All
Unigene10481_All
Unigene10507_All
Unigene10556_All
Unigene10592_All
Unigene10603_All
Unigene1060_All
Unigene10614_All
Unigene10658_All
Unigene1065_All
Unigene1067_All
Unigene10708_All
Unigene10808_All
Unigene1084_All
Unigene10872_All
Unigene1098_All
Unigene11045_All
Unigene11050_All
Unigene11053_All
Unigene11060_All
Unigene11065_All
Unigene11067_All
Unigene11073_All
Unigene11077_All
Unigene11092_All
Unigene11096_All
Unigene11101_All
Unigene11103_All
Unigene11106_All
Unigene11109_All
Unigene11110_All
Unigene11113_All
Unigene11118_All
Unigene1111_All
Unigene11126_All
Unigene11129_All
Unigene11131_All
Unigene11139_All
Unigene1113_All
Unigene11144_All
Unigene11157_All
Unigene11170_All
Unigene11171_All
Unigene11172_All
Unigene11173_All
Unigene11176_All
Unigene11185_All
Unigene11190_All
Unigene11193_All
Unigene11195_All
Unigene11196_All
Unigene11199_All
Unigene11203_All
Unigene11213_All
Unigene11216_All
Unigene11220_All
Unigene11224_All
Unigene11228_All
Unigene11240_All
Unigene11244_All
Unigene11245_All
Unigene11247_All
Unigene11251_All
Unigene11255_All
Unigene11258_All
Unigene11265_All
Unigene11273_All
Unigene11274_All
Unigene11280_All
Unigene11286_All
Unigene11289_All
Unigene11296_All
Unigene11297_All
Unigene11299_All
Unigene1129_All
Unigene11307_All
Unigene11310_All
Unigene11313_All
Unigene11321_All
Unigene11329_All
Unigene11338_All
Unigene11340_All
Unigene11348_All
Unigene1135_All
Unigene11365_All
Unigene11370_All
Unigene11372_All
Unigene11375_All
Unigene11381_All
Unigene11383_All
Unigene11384_All
Unigene11389_All
Unigene11393_All
Unigene11396_All
Unigene11405_All
Unigene11415_All
Unigene11422_All
Unigene11432_All
Unigene11437_All
Unigene1143_All
Unigene11446_All
Unigene11449_All
Unigene11473_All
Unigene11478_All
Unigene11479_All
Unigene11484_All
Unigene11485_All
Unigene11493_All
Unigene11495_All
Unigene11511_All
Unigene11513_All
Unigene11530_All
Unigene11534_All
Unigene11540_All
Unigene11542_All
Unigene11552_All
Unigene11564_All
Unigene11565_All
Unigene11567_All
Unigene11572_All
Unigene11575_All
Unigene11577_All
Unigene11580_All
Unigene11592_All
Unigene11594_All
Unigene11596_All
Unigene11598_All
Unigene115_All
Unigene11601_All
Unigene1160_All
Unigene11614_All
Unigene11616_All
Unigene11619_All
Unigene11628_All
Unigene11630_All
Unigene11631_All
Unigene11632_All
Unigene11638_All
Unigene11640_All
Unigene11641_All
Unigene11654_All
Unigene11658_All
Unigene11662_All
Unigene11664_All
Unigene11665_All
Unigene11669_All
Unigene11671_All
Unigene11673_All
Unigene11675_All
Unigene11679_All
Unigene11680_All
Unigene11683_All
Unigene11685_All
Unigene11690_All
Unigene11692_All
Unigene11697_All
Unigene116_All
Unigene11704_All
Unigene11709_All
Unigene11713_All
Unigene11715_All
Unigene11716_All
Unigene11722_All
Unigene11723_All
Unigene11735_All
Unigene1173_All
Unigene11744_All
Unigene11747_All
Unigene11756_All
Unigene11765_All
Unigene11769_All
Unigene11772_All
Unigene11804_All
Unigene11805_All
Unigene11814_All
Unigene11821_All
Unigene11823_All
Unigene11824_All
Unigene11834_All
Unigene11836_All
Unigene11849_All
Unigene11852_All
Unigene11858_All
Unigene11863_All
Unigene11867_All
Unigene11871_All
Unigene11875_All
Unigene11876_All
Unigene11877_All
Unigene11880_All
Unigene11881_All
Unigene11882_All
Unigene11892_All
Unigene11896_All
Unigene118_All
Unigene1190_All
Unigene11911_All
Unigene11914_All
Unigene11918_All
Unigene11920_All
Unigene11931_All
Unigene11932_All
Unigene1193_All
Unigene11941_All
Unigene11951_All
Unigene11960_All
Unigene11967_All
Unigene11972_All
Unigene11973_All
Unigene11976_All
Unigene11977_All
Unigene1197_All
Unigene11980_All
Unigene11981_All
Unigene11984_All
Unigene11988_All
Unigene11993_All
Unigene11998_All
Unigene1201_All
Unigene12023_All
Unigene12024_All
Unigene12026_All
Unigene12027_All
Unigene12029_All
Unigene12038_All
Unigene1203_All
Unigene12042_All
Unigene12047_All
Unigene12049_All
Unigene12052_All
Unigene12053_All
Unigene12056_All
Unigene12058_All
Unigene12060_All
Unigene12061_All
Unigene12062_All
Unigene12068_All
Unigene12072_All
Unigene12074_All
Unigene12085_All
Unigene12091_All
Unigene12093_All
Unigene1209_All
Unigene12114_All
Unigene12116_All
Unigene12118_All
Unigene12119_All
Unigene12121_All
Unigene12134_All
Unigene12135_All
Unigene12141_All
Unigene12150_All
Unigene12156_All
Unigene12157_All
Unigene12166_All
Unigene12177_All
Unigene12182_All
Unigene12183_All
Unigene12187_All
Unigene12188_All
Unigene12193_All
Unigene12199_All
Unigene12203_All
Unigene12205_All
Unigene12206_All
Unigene12207_All
Unigene12217_All
Unigene12221_All
Unigene1222_All
Unigene12232_All
Unigene12237_All
Unigene12239_All
Unigene12240_All
Unigene12244_All
Unigene12249_All
Unigene12250_All
Unigene12253_All
Unigene12256_All
Unigene12259_All
Unigene12262_All
Unigene12274_All
Unigene12279_All
Unigene12280_All
Unigene12284_All
Unigene12287_All
Unigene12290_All
Unigene12308_All
Unigene12311_All
Unigene12313_All
Unigene12333_All
Unigene12346_All
Unigene12347_All
Unigene12350_All
Unigene12352_All
Unigene12358_All
Unigene12361_All
Unigene12363_All
Unigene12364_All
Unigene12371_All
Unigene12373_All
Unigene12374_All
Unigene12380_All
Unigene12382_All
Unigene12384_All
Unigene12385_All
Unigene12386_All
Unigene12395_All
Unigene12397_All
Unigene12398_All
Unigene12403_All
Unigene12405_All
Unigene12407_All
Unigene12414_All
Unigene12418_All
Unigene12425_All
Unigene12426_All
Unigene12429_All
Unigene12438_All
Unigene12441_All
Unigene12443_All
Unigene12448_All
Unigene12451_All
Unigene12456_All
Unigene12462_All
Unigene12492_All
Unigene12496_All
Unigene12499_All
Unigene124_All
Unigene12505_All
Unigene12516_All
Unigene12518_All
Unigene12522_All
Unigene12527_All
Unigene12529_All
Unigene12533_All
Unigene12534_All
Unigene12539_All
Unigene12542_All
Unigene12547_All
Unigene12559_All
Unigene12572_All
Unigene12574_All
Unigene12577_All
Unigene12596_All
Unigene12604_All
Unigene12605_All
Unigene12618_All
Unigene12621_All
Unigene12625_All
Unigene12630_All
Unigene12633_All
Unigene12634_All
Unigene12636_All
Unigene12637_All
Unigene12639_All
Unigene1263_All
Unigene12644_All
Unigene12651_All
Unigene12654_All
Unigene12657_All
Unigene12658_All
Unigene12665_All
Unigene12677_All
Unigene12680_All
Unigene12681_All
Unigene12689_All
Unigene12690_All
Unigene12696_All
Unigene12697_All
Unigene12702_All
Unigene12710_All
Unigene12713_All
Unigene12714_All
Unigene12716_All
Unigene12720_All
Unigene12723_All
Unigene12725_All
Unigene12728_All
Unigene12733_All
Unigene12738_All
Unigene12739_All
Unigene12748_All
Unigene12750_All
Unigene12751_All
Unigene12754_All
Unigene12758_All
Unigene12765_All
Unigene12787_All
Unigene12788_All
Unigene12793_All
Unigene12798_All
Unigene12799_All
Unigene12808_All
Unigene12809_All
Unigene12819_All
Unigene12829_All
Unigene12830_All
Unigene12831_All
Unigene12840_All
Unigene12842_All
Unigene12843_All
Unigene12844_All
Unigene12845_All
Unigene12847_All
Unigene12849_All
Unigene12852_All
Unigene12854_All
Unigene12860_All
Unigene12866_All
Unigene12873_All
Unigene12874_All
Unigene12876_All
Unigene12878_All
Unigene12883_All
Unigene12886_All
Unigene12900_All
Unigene12904_All
Unigene12907_All
Unigene12910_All
Unigene12912_All
Unigene12921_All
Unigene12922_All
Unigene12934_All
Unigene12938_All
Unigene1293_All
Unigene12945_All
Unigene12948_All
Unigene12953_All
Unigene12957_All
Unigene12963_All
Unigene12968_All
Unigene12990_All
Unigene12992_All
Unigene12994_All
Unigene12996_All
Unigene12997_All
Unigene12998_All
Unigene13007_All
Unigene13009_All
Unigene13010_All
Unigene13020_All
Unigene13023_All
Unigene13043_All
Unigene13044_All
Unigene13045_All
Unigene13048_All
Unigene13049_All
Unigene13052_All
Unigene13055_All
Unigene13061_All
Unigene13062_All
Unigene13065_All
Unigene13070_All
Unigene13080_All
Unigene13085_All
Unigene13090_All
Unigene13095_All
Unigene13097_All
Unigene13098_All
Unigene1309_All
Unigene13113_All
Unigene13117_All
Unigene1311_All
Unigene13123_All
Unigene13132_All
Unigene13133_All
Unigene13145_All
Unigene13152_All
Unigene13157_All
Unigene13158_All
Unigene13161_All
Unigene13165_All
Unigene13167_All
Unigene13169_All
Unigene13171_All
Unigene13181_All
Unigene13183_All
Unigene13197_All
Unigene13205_All
Unigene13230_All
Unigene13243_All
Unigene13246_All
Unigene13249_All
Unigene13250_All
Unigene13252_All
Unigene13253_All
Unigene13254_All
Unigene13267_All
Unigene13269_All
Unigene13271_All
Unigene13282_All
Unigene13295_All
Unigene13296_All
Unigene13303_All
Unigene13304_All
Unigene13307_All
Unigene13312_All
Unigene13313_All
Unigene13321_All
Unigene13324_All
Unigene13328_All
Unigene13329_All
Unigene13334_All
Unigene13339_All
Unigene13340_All
Unigene13343_All
Unigene13344_All
Unigene13346_All
Unigene13347_All
Unigene13349_All
Unigene1334_All
Unigene13350_All
Unigene13354_All
Unigene1335_All
Unigene13361_All
Unigene1336_All
Unigene13379_All
Unigene13391_All
Unigene13393_All
Unigene13400_All
Unigene13401_All
Unigene13409_All
Unigene13417_All
Unigene1341_All
Unigene13421_All
Unigene13423_All
Unigene13436_All
Unigene13443_All
Unigene13445_All
Unigene13447_All
Unigene13448_All
Unigene13452_All
Unigene13453_All
Unigene13455_All
Unigene13457_All
Unigene13467_All
Unigene13473_All
Unigene13476_All
Unigene13481_All
Unigene13485_All
Unigene13486_All
Unigene13487_All
Unigene13495_All
Unigene13510_All
Unigene13512_All
Unigene13513_All
Unigene1353_All
Unigene13541_All
Unigene13545_All
Unigene13547_All
Unigene13548_All
Unigene1354_All
Unigene13553_All
Unigene13568_All
Unigene13570_All
Unigene13583_All
Unigene13587_All
Unigene13603_All
Unigene13610_All
Unigene13615_All
Unigene1361_All
Unigene13623_All
Unigene13627_All
Unigene13635_All
Unigene13641_All
Unigene13642_All
Unigene13665_All
Unigene13668_All
Unigene13682_All
Unigene13683_All
Unigene13685_All
Unigene13692_All
Unigene13695_All
Unigene13696_All
Unigene13702_All
Unigene13703_All
Unigene13706_All
Unigene13707_All
Unigene13710_All
Unigene13717_All
Unigene13728_All
Unigene13729_All
Unigene13739_All
Unigene13749_All
Unigene1374_All
Unigene13751_All
Unigene13753_All
Unigene13754_All
Unigene13759_All
Unigene13770_All
Unigene13771_All
Unigene13791_All
Unigene13797_All
Unigene13801_All
Unigene13802_All
Unigene13804_All
Unigene13805_All
Unigene13813_All
Unigene13814_All
Unigene13818_All
Unigene13821_All
Unigene13824_All
Unigene1382_All
Unigene13833_All
Unigene13843_All
Unigene13852_All
Unigene13858_All
Unigene13860_All
Unigene13861_All
Unigene13864_All
Unigene13869_All
Unigene13873_All
Unigene13883_All
Unigene13886_All
Unigene13890_All
Unigene13895_All
Unigene138_All
Unigene13901_All
Unigene13903_All
Unigene13916_All
Unigene13917_All
Unigene13924_All
Unigene13927_All
Unigene13941_All
Unigene13945_All
Unigene13946_All
Unigene13952_All
Unigene13957_All
Unigene13968_All
Unigene13969_All
Unigene1396_All
Unigene13971_All
Unigene13972_All
Unigene13980_All
Unigene13981_All
Unigene13982_All
Unigene13983_All
Unigene13991_All
Unigene13994_All
Unigene139_All
Unigene14000_All
Unigene14001_All
Unigene14002_All
Unigene14003_All
Unigene14004_All
Unigene14005_All
Unigene14015_All
Unigene14017_All
Unigene14019_All
Unigene14022_All
Unigene14024_All
Unigene14026_All
Unigene14027_All
Unigene14035_All
Unigene14042_All
Unigene14053_All
Unigene14055_All
Unigene14064_All
Unigene14069_All
Unigene1406_All
Unigene14070_All
Unigene14072_All
Unigene14079_All
Unigene14083_All
Unigene14084_All
Unigene14090_All
Unigene14098_All
Unigene14099_All
Unigene1409_All
Unigene14108_All
Unigene14109_All
Unigene14112_All
Unigene14128_All
Unigene14130_All
Unigene14134_All
Unigene14142_All
Unigene14143_All
Unigene14146_All
Unigene14149_All
Unigene14151_All
Unigene14158_All
Unigene14159_All
Unigene14167_All
Unigene14175_All
Unigene14178_All
Unigene14181_All
Unigene14182_All
Unigene14197_All
Unigene141_All
Unigene14202_All
Unigene14203_All
Unigene14212_All
Unigene1421_All
Unigene14220_All
Unigene14223_All
Unigene14225_All
Unigene14230_All
Unigene14232_All
Unigene14243_All
Unigene14246_All
Unigene14253_All
Unigene1425_All
Unigene14269_All
Unigene14271_All
Unigene14279_All
Unigene1427_All
Unigene14292_All
Unigene14294_All
Unigene14295_All
Unigene14296_All
Unigene14297_All
Unigene14298_All
Unigene1429_All
Unigene14300_All
Unigene14302_All
Unigene14303_All
Unigene14318_All
Unigene14322_All
Unigene14324_All
Unigene14327_All
Unigene14338_All
Unigene14341_All
Unigene14345_All
Unigene14346_All
Unigene14351_All
Unigene14352_All
Unigene14356_All
Unigene14359_All
Unigene14371_All
Unigene1437_All
Unigene14382_All
Unigene14385_All
Unigene14398_All
Unigene14403_All
Unigene14407_All
Unigene14408_All
Unigene14410_All
Unigene14412_All
Unigene14414_All
Unigene1441_All
Unigene14421_All
Unigene14425_All
Unigene14429_All
Unigene1442_All
Unigene14436_All
Unigene14439_All
Unigene1444_All
Unigene14450_All
Unigene14452_All
Unigene14456_All
Unigene1445_All
Unigene14469_All
Unigene14470_All
Unigene14472_All
Unigene14473_All
Unigene14477_All
Unigene14479_All
Unigene1447_All
Unigene14480_All
Unigene14481_All
Unigene14487_All
Unigene14491_All
Unigene14494_All
Unigene14497_All
Unigene144_All
Unigene14500_All
Unigene14504_All
Unigene14505_All
Unigene14506_All
Unigene14507_All
Unigene14508_All
Unigene14510_All
Unigene14513_All
Unigene14521_All
Unigene14533_All
Unigene14543_All
Unigene14548_All
Unigene14550_All
Unigene14564_All
Unigene14568_All
Unigene14572_All
Unigene14574_All
Unigene14576_All
Unigene14578_All
Unigene14592_All
Unigene14594_All
Unigene14607_All
Unigene14608_All
Unigene14609_All
Unigene1460_All
Unigene14611_All
Unigene14617_All
Unigene14619_All
Unigene14629_All
Unigene14632_All
Unigene14640_All
Unigene14645_All
Unigene14646_All
Unigene14648_All
Unigene14655_All
Unigene14656_All
Unigene14671_All
Unigene14674_All
Unigene14679_All
Unigene1467_All
Unigene14681_All
Unigene14684_All
Unigene14689_All
Unigene14691_All
Unigene14693_All
Unigene14713_All
Unigene14714_All
Unigene14718_All
Unigene14719_All
Unigene14725_All
Unigene14734_All
Unigene14737_All
Unigene14738_All
Unigene14739_All
Unigene14741_All
Unigene14748_All
Unigene14749_All
Unigene14754_All
Unigene14758_All
Unigene14761_All
Unigene14766_All
Unigene14768_All
Unigene14778_All
Unigene14781_All
Unigene14782_All
Unigene14786_All
Unigene14788_All
Unigene14803_All
Unigene14807_All
Unigene14809_All
Unigene14810_All
Unigene14817_All
Unigene14820_All
Unigene14821_All
Unigene14835_All
Unigene14841_All
Unigene14844_All
Unigene14846_All
Unigene14847_All
Unigene14859_All
Unigene14864_All
Unigene14868_All
Unigene1486_All
Unigene14871_All
Unigene14873_All
Unigene14876_All
Unigene14887_All
Unigene148_All
Unigene14901_All
Unigene14905_All
Unigene14908_All
Unigene1490_All
Unigene14911_All
Unigene14912_All
Unigene14916_All
Unigene14919_All
Unigene1491_All
Unigene14922_All
Unigene14926_All
Unigene14931_All
Unigene14932_All
Unigene1493_All
Unigene14940_All
Unigene14943_All
Unigene14948_All
Unigene1494_All
Unigene14953_All
Unigene14959_All
Unigene14963_All
Unigene14969_All
Unigene14971_All
Unigene14976_All
Unigene14977_All
Unigene14978_All
Unigene14984_All
Unigene14998_All
Unigene15001_All
Unigene15013_All
Unigene15017_All
Unigene15019_All
Unigene15021_All
Unigene1502_All
Unigene15030_All
Unigene15045_All
Unigene15046_All
Unigene15049_All
Unigene1504_All
Unigene15066_All
Unigene15075_All
Unigene15076_All
Unigene15084_All
Unigene15089_All
Unigene15092_All
Unigene15097_All
Unigene150_All
Unigene15110_All
Unigene15112_All
Unigene15114_All
Unigene15117_All
Unigene15118_All
Unigene15124_All
Unigene15126_All
Unigene15133_All
Unigene15134_All
Unigene15138_All
Unigene15148_All
Unigene15152_All
Unigene15153_All
Unigene15158_All
Unigene15166_All
Unigene15168_All
Unigene15169_All
Unigene15184_All
Unigene1519_All
Unigene15200_All
Unigene15204_All
Unigene15218_All
Unigene15228_All
Unigene15235_All
Unigene15238_All
Unigene15240_All
Unigene15242_All
Unigene15243_All
Unigene15245_All
Unigene15248_All
Unigene15256_All
Unigene15261_All
Unigene15263_All
Unigene15265_All
Unigene15271_All
Unigene15272_All
Unigene15281_All
Unigene15291_All
Unigene15293_All
Unigene15295_All
Unigene15296_All
Unigene15301_All
Unigene15309_All
Unigene15312_All
Unigene1532_All
Unigene15330_All
Unigene15333_All
Unigene15337_All
Unigene15341_All
Unigene15353_All
Unigene15354_All
Unigene15357_All
Unigene15365_All
Unigene15367_All
Unigene15368_All
Unigene1536_All
Unigene15379_All
Unigene15380_All
Unigene15384_All
Unigene15385_All
Unigene15388_All
Unigene15389_All
Unigene15392_All
Unigene15397_All
Unigene15401_All
Unigene15405_All
Unigene15410_All
Unigene15415_All
Unigene15417_All
Unigene15419_All
Unigene15424_All
Unigene15425_All
Unigene15426_All
Unigene15431_All
Unigene15432_All
Unigene15436_All
Unigene15439_All
Unigene15440_All
Unigene1544_All
Unigene15455_All
Unigene15457_All
Unigene15466_All
Unigene15470_All
Unigene15473_All
Unigene15474_All
Unigene15483_All
Unigene15489_All
Unigene15491_All
Unigene15498_All
Unigene1549_All
Unigene15503_All
Unigene15507_All
Unigene15511_All
Unigene15515_All
Unigene15517_All
Unigene15522_All
Unigene15528_All
Unigene15534_All
Unigene15537_All
Unigene15543_All
Unigene15546_All
Unigene15548_All
Unigene15549_All
Unigene15551_All
Unigene15570_All
Unigene15574_All
Unigene15578_All
Unigene15580_All
Unigene15583_All
Unigene15586_All
Unigene15588_All
Unigene15590_All
Unigene15592_All
Unigene15596_All
Unigene15601_All
Unigene15603_All
Unigene15608_All
Unigene15619_All
Unigene1561_All
Unigene15626_All
Unigene15634_All
Unigene15638_All
Unigene15639_All
Unigene15656_All
Unigene15658_All
Unigene1565_All
Unigene15663_All
Unigene15666_All
Unigene15667_All
Unigene15672_All
Unigene15673_All
Unigene15676_All
Unigene15677_All
Unigene15680_All
Unigene15687_All
Unigene15688_All
Unigene15693_All
Unigene15704_All
Unigene15706_All
Unigene15709_All
Unigene15711_All
Unigene15712_All
Unigene15717_All
Unigene15719_All
Unigene15723_All
Unigene15732_All
Unigene15737_All
Unigene1573_All
Unigene15740_All
Unigene15748_All
Unigene15755_All
Unigene15758_All
Unigene15759_All
Unigene15763_All
Unigene15765_All
Unigene15770_All
Unigene15777_All
Unigene15786_All
Unigene15789_All
Unigene15790_All
Unigene15794_All
Unigene15796_All
Unigene15798_All
Unigene15800_All
Unigene15809_All
Unigene15821_All
Unigene15824_All
Unigene15828_All
Unigene15829_All
Unigene15833_All
Unigene15844_All
Unigene15847_All
Unigene15850_All
Unigene15862_All
Unigene15866_All
Unigene15867_All
Unigene15878_All
Unigene15882_All
Unigene15883_All
Unigene15885_All
Unigene1588_All
Unigene15894_All
Unigene15897_All
Unigene15900_All
Unigene15903_All
Unigene15904_All
Unigene15912_All
Unigene15913_All
Unigene15914_All
Unigene15922_All
Unigene15927_All
Unigene15938_All
Unigene15939_All
Unigene15946_All
Unigene15956_All
Unigene15957_All
Unigene15969_All
Unigene15981_All
Unigene15985_All
Unigene15986_All
Unigene15990_All
Unigene15992_All
Unigene15997_All
Unigene16000_All
Unigene16003_All
Unigene16004_All
Unigene16005_All
Unigene16010_All
Unigene16015_All
Unigene16017_All
Unigene16022_All
Unigene16037_All
Unigene16040_All
Unigene16048_All
Unigene16049_All
Unigene16053_All
Unigene16060_All
Unigene16061_All
Unigene16062_All
Unigene16076_All
Unigene16078_All
Unigene16079_All
Unigene16081_All
Unigene16085_All
Unigene16088_All
Unigene16098_All
Unigene16099_All
Unigene16101_All
Unigene16116_All
Unigene1611_All
Unigene16134_All
Unigene16146_All
Unigene16148_All
Unigene16149_All
Unigene16157_All
Unigene1615_All
Unigene16163_All
Unigene16165_All
Unigene16175_All
Unigene16177_All
Unigene16178_All
Unigene16183_All
Unigene16184_All
Unigene16185_All
Unigene16192_All
Unigene16202_All
Unigene16203_All
Unigene16206_All
Unigene16207_All
Unigene16211_All
Unigene16214_All
Unigene16217_All
Unigene16221_All
Unigene16227_All
Unigene16228_All
Unigene16230_All
Unigene16237_All
Unigene16248_All
Unigene16255_All
Unigene1625_All
Unigene16262_All
Unigene16266_All
Unigene16271_All
Unigene16295_All
Unigene16299_All
Unigene16303_All
Unigene16309_All
Unigene16313_All
Unigene16316_All
Unigene1631_All
Unigene16323_All
Unigene16324_All
Unigene16344_All
Unigene16345_All
Unigene16346_All
Unigene1634_All
Unigene16357_All
Unigene16364_All
Unigene16369_All
Unigene16371_All
Unigene16373_All
Unigene16375_All
Unigene16379_All
Unigene16381_All
Unigene16386_All
Unigene16391_All
Unigene163_All
Unigene16407_All
Unigene16409_All
Unigene16416_All
Unigene1642_All
Unigene16434_All
Unigene16435_All
Unigene1643_All
Unigene16442_All
Unigene16448_All
Unigene16452_All
Unigene16456_All
Unigene16457_All
Unigene16458_All
Unigene16460_All
Unigene1646_All
Unigene16473_All
Unigene16477_All
Unigene16478_All
Unigene16481_All
Unigene16491_All
Unigene16497_All
Unigene16499_All
Unigene16505_All
Unigene16510_All
Unigene16511_All
Unigene16516_All
Unigene16526_All
Unigene16539_All
Unigene16550_All
Unigene16551_All
Unigene16562_All
Unigene16565_All
Unigene16566_All
Unigene16567_All
Unigene16568_All
Unigene16575_All
Unigene1657_All
Unigene16583_All
Unigene16587_All
Unigene16589_All
Unigene16590_All
Unigene16592_All
Unigene16594_All
Unigene16598_All
Unigene1659_All
Unigene16606_All
Unigene16607_All
Unigene16611_All
Unigene16614_All
Unigene16619_All
Unigene16624_All
Unigene16627_All
Unigene16630_All
Unigene16634_All
Unigene1664_All
Unigene16652_All
Unigene16657_All
Unigene16660_All
Unigene16662_All
Unigene16671_All
Unigene16672_All
Unigene16680_All
Unigene16686_All
Unigene16691_All
Unigene16695_All
Unigene166_All
Unigene16702_All
Unigene16711_All
Unigene16720_All
Unigene16727_All
Unigene16730_All
Unigene16732_All
Unigene16735_All
Unigene16736_All
Unigene16738_All
Unigene16739_All
Unigene16742_All
Unigene16744_All
Unigene1674_All
Unigene16750_All
Unigene16751_All
Unigene16755_All
Unigene16758_All
Unigene16763_All
Unigene16766_All
Unigene16767_All
Unigene16768_All
Unigene16769_All
Unigene16770_All
Unigene16773_All
Unigene16775_All
Unigene16781_All
Unigene16784_All
Unigene16806_All
Unigene16814_All
Unigene16821_All
Unigene16833_All
Unigene16839_All
Unigene16841_All
Unigene16844_All
Unigene16846_All
Unigene16847_All
Unigene16853_All
Unigene16860_All
Unigene16861_All
Unigene16865_All
Unigene16867_All
Unigene16872_All
Unigene16879_All
Unigene1687_All
Unigene16886_All
Unigene16893_All
Unigene168_All
Unigene16902_All
Unigene16913_All
Unigene16918_All
Unigene16921_All
Unigene16923_All
Unigene1692_All
Unigene16932_All
Unigene16936_All
Unigene16943_All
Unigene16946_All
Unigene16953_All
Unigene16966_All
Unigene16975_All
Unigene16985_All
Unigene16990_All
Unigene16992_All
Unigene16995_All
Unigene17001_All
Unigene17004_All
Unigene17007_All
Unigene17009_All
Unigene1701_All
Unigene17025_All
Unigene17028_All
Unigene17030_All
Unigene17034_All
Unigene17035_All
Unigene17037_All
Unigene17040_All
Unigene17043_All
Unigene17053_All
Unigene17057_All
Unigene17058_All
Unigene17061_All
Unigene17063_All
Unigene17068_All
Unigene17073_All
Unigene17074_All
Unigene17076_All
Unigene17085_All
Unigene17087_All
Unigene17088_All
Unigene17092_All
Unigene17093_All
Unigene17102_All
Unigene17111_All
Unigene17112_All
Unigene17115_All
Unigene17118_All
Unigene17124_All
Unigene17131_All
Unigene17155_All
Unigene17157_All
Unigene17162_All
Unigene17177_All
Unigene17189_All
Unigene17190_All
Unigene17192_All
Unigene17207_All
Unigene1720_All
Unigene17211_All
Unigene17227_All
Unigene17228_All
Unigene1722_All
Unigene17230_All
Unigene17231_All
Unigene17234_All
Unigene17235_All
Unigene17245_All
Unigene17248_All
Unigene1725_All
Unigene17262_All
Unigene17269_All
Unigene17271_All
Unigene17273_All
Unigene17274_All
Unigene17279_All
Unigene1727_All
Unigene17280_All
Unigene17284_All
Unigene17288_All
Unigene17290_All
Unigene17305_All
Unigene17306_All
Unigene17307_All
Unigene17312_All
Unigene17313_All
Unigene17316_All
Unigene17323_All
Unigene17328_All
Unigene17330_All
Unigene17336_All
Unigene17338_All
Unigene17340_All
Unigene17341_All
Unigene17343_All
Unigene17350_All
Unigene17357_All
Unigene17360_All
Unigene17365_All
Unigene17373_All
Unigene17379_All
Unigene17381_All
Unigene17382_All
Unigene17388_All
Unigene17389_All
Unigene17391_All
Unigene17397_All
Unigene17398_All
Unigene17403_All
Unigene17404_All
Unigene17406_All
Unigene17408_All
Unigene17409_All
Unigene17414_All
Unigene17423_All
Unigene17424_All
Unigene17431_All
Unigene17439_All
Unigene17443_All
Unigene17445_All
Unigene17449_All
Unigene17454_All
Unigene17475_All
Unigene17482_All
Unigene17489_All
Unigene1748_All
Unigene17492_All
Unigene17495_All
Unigene1749_All
Unigene17501_All
Unigene17502_All
Unigene17509_All
Unigene17513_All
Unigene17517_All
Unigene17523_All
Unigene1752_All
Unigene17536_All
Unigene17538_All
Unigene17539_All
Unigene1753_All
Unigene17542_All
Unigene17549_All
Unigene17551_All
Unigene17552_All
Unigene17553_All
Unigene17554_All
Unigene17560_All
Unigene17561_All
Unigene17565_All
Unigene17570_All
Unigene17571_All
Unigene17572_All
Unigene17574_All
Unigene1757_All
Unigene17580_All
Unigene17583_All
Unigene17587_All
Unigene17589_All
Unigene17595_All
Unigene17598_All
Unigene17600_All
Unigene17603_All
Unigene17614_All
Unigene17619_All
Unigene17623_All
Unigene17625_All
Unigene17626_All
Unigene17627_All
Unigene17632_All
Unigene17636_All
Unigene17642_All
Unigene17643_All
Unigene17644_All
Unigene17646_All
Unigene17648_All
Unigene17649_All
Unigene17659_All
Unigene17661_All
Unigene17662_All
Unigene17666_All
Unigene17667_All
Unigene17668_All
Unigene17675_All
Unigene17684_All
Unigene17687_All
Unigene17691_All
Unigene17707_All
Unigene1770_All
Unigene17714_All
Unigene17725_All
Unigene17732_All
Unigene17745_All
Unigene17765_All
Unigene17771_All
Unigene17780_All
Unigene17783_All
Unigene17788_All
Unigene17797_All
Unigene17814_All
Unigene17819_All
Unigene17828_All
Unigene17835_All
Unigene17845_All
Unigene17851_All
Unigene17864_All
Unigene17867_All
Unigene17879_All
Unigene17898_All
Unigene17899_All
Unigene17909_All
Unigene1791_All
Unigene1792_All
Unigene17939_All
Unigene17940_All
Unigene17943_All
Unigene17946_All
Unigene17955_All
Unigene17957_All
Unigene17967_All
Unigene1798_All
Unigene17996_All
Unigene18001_All
Unigene18005_All
Unigene18011_All
Unigene18012_All
Unigene18018_All
Unigene18035_All
Unigene18050_All
Unigene18061_All
Unigene18078_All
Unigene18087_All
Unigene18092_All
Unigene18101_All
Unigene18106_All
Unigene18109_All
Unigene18111_All
Unigene1811_All
Unigene18122_All
Unigene18123_All
Unigene18125_All
Unigene18127_All
Unigene18133_All
Unigene18152_All
Unigene18165_All
Unigene1816_All
Unigene1818_All
Unigene18202_All
Unigene18204_All
Unigene18208_All
Unigene18214_All
Unigene18215_All
Unigene1822_All
Unigene18235_All
Unigene18243_All
Unigene18254_All
Unigene18255_All
Unigene18256_All
Unigene18265_All
Unigene18266_All
Unigene18292_All
Unigene18295_All
Unigene18302_All
Unigene18305_All
Unigene18306_All
Unigene18312_All
Unigene18329_All
Unigene18333_All
Unigene18336_All
Unigene18341_All
Unigene18342_All
Unigene18345_All
Unigene18353_All
Unigene18355_All
Unigene18360_All
Unigene18361_All
Unigene18384_All
Unigene18395_All
Unigene18399_All
Unigene18403_All
Unigene18404_All
Unigene18411_All
Unigene18418_All
Unigene18435_All
Unigene18437_All
Unigene18444_All
Unigene18447_All
Unigene18451_All
Unigene18453_All
Unigene18458_All
Unigene1845_All
Unigene18460_All
Unigene18469_All
Unigene18477_All
Unigene18480_All
Unigene18485_All
Unigene18495_All
Unigene18499_All
Unigene18505_All
Unigene18537_All
Unigene18543_All
Unigene18548_All
Unigene18553_All
Unigene18554_All
Unigene18558_All
Unigene18575_All
Unigene18588_All
Unigene18595_All
Unigene18601_All
Unigene18607_All
Unigene18611_All
Unigene18612_All
Unigene18619_All
Unigene1861_All
Unigene18621_All
Unigene18626_All
Unigene18628_All
Unigene18635_All
Unigene18636_All
Unigene18640_All
Unigene18643_All
Unigene18645_All
Unigene18647_All
Unigene18652_All
Unigene18655_All
Unigene18670_All
Unigene18691_All
Unigene18695_All
Unigene18705_All
Unigene18706_All
Unigene18710_All
Unigene18711_All
Unigene18720_All
Unigene18722_All
Unigene18735_All
Unigene18746_All
Unigene18749_All
Unigene18766_All
Unigene18769_All
Unigene18773_All
Unigene18774_All
Unigene18780_All
Unigene18785_All
Unigene18797_All
Unigene18802_All
Unigene18813_All
Unigene18815_All
Unigene18817_All
Unigene18819_All
Unigene18839_All
Unigene18849_All
Unigene18855_All
Unigene18861_All
Unigene18862_All
Unigene18868_All
Unigene18869_All
Unigene18876_All
Unigene18880_All
Unigene18885_All
Unigene18888_All
Unigene18898_All
Unigene18905_All
Unigene18909_All
Unigene18914_All
Unigene18915_All
Unigene18916_All
Unigene18919_All
Unigene1891_All
Unigene18922_All
Unigene18928_All
Unigene18930_All
Unigene18940_All
Unigene18950_All
Unigene18969_All
Unigene18976_All
Unigene18980_All
Unigene18981_All
Unigene18985_All
Unigene1899_All
Unigene18_All
Unigene19002_All
Unigene19003_All
Unigene19030_All
Unigene19039_All
Unigene19043_All
Unigene19068_All
Unigene19075_All
Unigene19099_All
Unigene19101_All
Unigene19102_All
Unigene1911_All
Unigene19125_All
Unigene19133_All
Unigene19139_All
Unigene1913_All
Unigene19153_All
Unigene19155_All
Unigene19157_All
Unigene19161_All
Unigene19163_All
Unigene19164_All
Unigene19171_All
Unigene19172_All
Unigene19175_All
Unigene19176_All
Unigene19179_All
Unigene19180_All
Unigene19184_All
Unigene19189_All
Unigene19193_All
Unigene19199_All
Unigene19220_All
Unigene19225_All
Unigene19227_All
Unigene1922_All
Unigene19235_All
Unigene19250_All
Unigene19253_All
Unigene19255_All
Unigene19261_All
Unigene19271_All
Unigene19272_All
Unigene19276_All
Unigene19279_All
Unigene19281_All
Unigene19287_All
Unigene19303_All
Unigene19304_All
Unigene19305_All
Unigene19306_All
Unigene1930_All
Unigene19314_All
Unigene19318_All
Unigene19320_All
Unigene19321_All
Unigene19332_All
Unigene19370_All
Unigene19371_All
Unigene19375_All
Unigene19382_All
Unigene19391_All
Unigene19393_All
Unigene19396_All
Unigene1939_All
Unigene19404_All
Unigene19411_All
Unigene19414_All
Unigene19417_All
Unigene19419_All
Unigene19423_All
Unigene19427_All
Unigene19432_All
Unigene19434_All
Unigene19447_All
Unigene19459_All
Unigene19464_All
Unigene19466_All
Unigene19468_All
Unigene19473_All
Unigene19475_All
Unigene19478_All
Unigene1947_All
Unigene19489_All
Unigene19490_All
Unigene19494_All
Unigene19498_All
Unigene19499_All
Unigene19505_All
Unigene19506_All
Unigene19510_All
Unigene19512_All
Unigene19514_All
Unigene19526_All
Unigene19529_All
Unigene19531_All
Unigene19534_All
Unigene19546_All
Unigene1954_All
Unigene19562_All
Unigene19563_All
Unigene19570_All
Unigene19576_All
Unigene19582_All
Unigene19584_All
Unigene19586_All
Unigene195_All
Unigene19605_All
Unigene19614_All
Unigene19616_All
Unigene1962_All
Unigene19635_All
Unigene19674_All
Unigene19679_All
Unigene19680_All
Unigene19700_All
Unigene19709_All
Unigene19714_All
Unigene19717_All
Unigene19724_All
Unigene19729_All
Unigene19733_All
Unigene19734_All
Unigene19747_All
Unigene19750_All
Unigene19754_All
Unigene19758_All
Unigene19762_All
Unigene1976_All
Unigene19777_All
Unigene19778_All
Unigene19781_All
Unigene19782_All
Unigene19784_All
Unigene19790_All
Unigene19791_All
Unigene19793_All
Unigene19794_All
Unigene19807_All
Unigene1980_All
Unigene19816_All
Unigene19818_All
Unigene19839_All
Unigene19842_All
Unigene19848_All
Unigene1984_All
Unigene19850_All
Unigene19855_All
Unigene19857_All
Unigene19862_All
Unigene1986_All
Unigene19871_All
Unigene19874_All
Unigene19878_All
Unigene19881_All
Unigene19886_All
Unigene19888_All
Unigene19894_All
Unigene19897_All
Unigene19899_All
Unigene1989_All
Unigene198_All
Unigene19901_All
Unigene19923_All
Unigene19929_All
Unigene19930_All
Unigene19937_All
Unigene19948_All
Unigene19952_All
Unigene19968_All
Unigene19969_All
Unigene1997_All
Unigene19980_All
Unigene19995_All
Unigene19999_All
Unigene20001_All
Unigene20006_All
Unigene20009_All
Unigene20013_All
Unigene20014_All
Unigene20027_All
Unigene2002_All
Unigene20034_All
Unigene20039_All
Unigene2004_All
Unigene20052_All
Unigene20064_All
Unigene20068_All
Unigene2006_All
Unigene20073_All
Unigene20084_All
Unigene20090_All
Unigene20093_All
Unigene20106_All
Unigene20109_All
Unigene20114_All
Unigene20118_All
Unigene20125_All
Unigene20142_All
Unigene20147_All
Unigene20156_All
Unigene20166_All
Unigene20167_All
Unigene20193_All
Unigene20194_All
Unigene20196_All
Unigene20198_All
Unigene20199_All
Unigene201_All
Unigene20216_All
Unigene20217_All
Unigene20219_All
Unigene20221_All
Unigene20226_All
Unigene20231_All
Unigene2023_All
Unigene20242_All
Unigene20246_All
Unigene20253_All
Unigene20259_All
Unigene2025_All
Unigene20260_All
Unigene20265_All
Unigene20276_All
Unigene20277_All
Unigene20284_All
Unigene20293_All
Unigene20295_All
Unigene20306_All
Unigene20307_All
Unigene20308_All
Unigene20309_All
Unigene2030_All
Unigene20311_All
Unigene20312_All
Unigene20317_All
Unigene2031_All
Unigene20324_All
Unigene20327_All
Unigene2032_All
Unigene20338_All
Unigene20345_All
Unigene20358_All
Unigene20361_All
Unigene20363_All
Unigene20368_All
Unigene20373_All
Unigene20375_All
Unigene20378_All
Unigene20379_All
Unigene20385_All
Unigene20399_All
Unigene20400_All
Unigene20407_All
Unigene20409_All
Unigene20413_All
Unigene20418_All
Unigene20427_All
Unigene20432_All
Unigene20434_All
Unigene20440_All
Unigene20443_All
Unigene20448_All
Unigene20457_All
Unigene20465_All
Unigene20469_All
Unigene20476_All
Unigene20488_All
Unigene20489_All
Unigene20490_All
Unigene20495_All
Unigene20497_All
Unigene20513_All
Unigene20515_All
Unigene20521_All
Unigene20522_All
Unigene20523_All
Unigene20533_All
Unigene20547_All
Unigene20558_All
Unigene20562_All
Unigene20564_All
Unigene20585_All
Unigene20589_All
Unigene20595_All
Unigene20601_All
Unigene20607_All
[truncated: 3,990 more rows]

## Sheet: Sheet6
Unigene1000_All
Unigene1002_All
Unigene1009_All
Unigene1014_All
Unigene1018_All
Unigene1038_All
Unigene1039_All
Unigene1042_All
Unigene1055_All
Unigene1057_All
Unigene1062_All
Unigene1077_All
Unigene1081_All
Unigene11042_All
Unigene11055_All
Unigene11079_All
Unigene11088_All
Unigene1109_All
Unigene11114_All
Unigene11125_All
Unigene11128_All
Unigene11142_All
Unigene11147_All
Unigene11156_All
Unigene11158_All
Unigene11178_All
Unigene11200_All
Unigene11210_All
Unigene11218_All
Unigene11222_All
Unigene11223_All
Unigene11235_All
Unigene11239_All
Unigene11252_All
Unigene11262_All
Unigene11272_All
Unigene1127_All
Unigene11281_All
Unigene11282_All
Unigene11283_All
Unigene11292_All
Unigene11314_All
Unigene11333_All
Unigene11334_All
Unigene11336_All
Unigene11337_All
Unigene11339_All
Unigene11350_All
Unigene11361_All
Unigene11362_All
Unigene1136_All
Unigene11379_All
Unigene11399_All
Unigene11402_All
Unigene11404_All
Unigene11411_All
Unigene11412_All
Unigene11421_All
Unigene11450_All
Unigene11456_All
Unigene11457_All
Unigene11462_All
Unigene11463_All
Unigene11466_All
Unigene11467_All
Unigene11476_All
Unigene11482_All
Unigene11483_All
Unigene11490_All
Unigene11499_All
Unigene1149_All
Unigene11508_All
Unigene11533_All
Unigene11537_All
Unigene11547_All
Unigene11550_All
Unigene11558_All
Unigene11582_All
Unigene11586_All
Unigene11626_All
Unigene11627_All
Unigene11646_All
Unigene11651_All
Unigene11653_All
Unigene11663_All
Unigene11666_All
Unigene1167_All
Unigene11682_All
Unigene11694_All
Unigene11701_All
Unigene11742_All
Unigene11743_All
Unigene11752_All
Unigene11753_All
Unigene11761_All
Unigene11771_All
Unigene11781_All
Unigene11790_All
Unigene11793_All
Unigene11829_All
Unigene11838_All
Unigene11853_All
Unigene1185_All
Unigene11868_All
Unigene11872_All
Unigene11883_All
Unigene11886_All
Unigene11891_All
Unigene11903_All
Unigene11905_All
Unigene11907_All
Unigene11909_All
Unigene11928_All
Unigene11938_All
Unigene11946_All
Unigene11949_All
Unigene11970_All
Unigene11985_All
Unigene11987_All
Unigene11996_All
Unigene1199_All
Unigene1202_All
Unigene12037_All
Unigene12041_All
Unigene12046_All
Unigene12064_All
Unigene12065_All
Unigene12070_All
Unigene12071_All
Unigene12105_All
Unigene12107_All
Unigene12113_All
Unigene1211_All
Unigene12125_All
Unigene12129_All
Unigene12142_All
Unigene12146_All
Unigene12148_All
Unigene12161_All
Unigene12170_All
Unigene12179_All
Unigene12181_All
Unigene12186_All
Unigene12194_All
Unigene12210_All
Unigene12215_All
Unigene12218_All
Unigene12235_All
Unigene12242_All
Unigene12255_All
Unigene12276_All
Unigene12288_All
Unigene1228_All
Unigene12291_All
Unigene12322_All
Unigene12323_All
Unigene12334_All
Unigene12356_All
Unigene12359_All
Unigene1235_All
Unigene12369_All
Unigene12377_All
Unigene12378_All
Unigene12381_All
Unigene12458_All
Unigene12459_All
Unigene12474_All
Unigene12479_All
Unigene12482_All
Unigene12485_All
Unigene12502_All
Unigene12504_All
Unigene12508_All
Unigene12531_All
Unigene12536_All
Unigene12540_All
Unigene12565_All
Unigene12566_All
Unigene12576_All
Unigene12578_All
Unigene12583_All
Unigene12587_All
Unigene12591_All
Unigene12592_All
Unigene12601_All
Unigene12606_All
Unigene12608_All
Unigene12612_All
Unigene12615_All
Unigene12617_All
Unigene12619_All
Unigene12622_All
Unigene12624_All
Unigene12627_All
Unigene12660_All
Unigene12662_All
Unigene12669_All
Unigene12686_All
Unigene12687_All
Unigene12701_All
Unigene12715_All
Unigene12743_All
Unigene12747_All
Unigene1274_All
Unigene12756_All
Unigene12767_All
Unigene1279_All
Unigene12817_All
Unigene12818_All
Unigene12821_All
Unigene12823_All
Unigene12835_All
Unigene1283_All
Unigene12855_All
Unigene12863_All
Unigene12882_All
Unigene12894_All
Unigene12906_All
Unigene1292_All
Unigene12932_All
Unigene12936_All
Unigene12947_All
Unigene1295_All
Unigene12970_All
Unigene12972_All
Unigene12978_All
Unigene12985_All
Unigene12986_All
Unigene12987_All
Unigene12993_All
Unigene13000_All
Unigene13019_All
Unigene13027_All
Unigene13029_All
Unigene13034_All
Unigene13038_All
Unigene1304_All
Unigene13053_All
Unigene13054_All
Unigene13076_All
Unigene13081_All
Unigene13091_All
Unigene13094_All
Unigene13096_All
Unigene13099_All
Unigene13101_All
Unigene13109_All
Unigene1310_All
Unigene13119_All
Unigene13131_All
Unigene13134_All
Unigene13136_All
Unigene13154_All
Unigene13162_All
Unigene13185_All
Unigene13189_All
Unigene13196_All
Unigene13199_All
Unigene13211_All
Unigene13215_All
Unigene1324_All
Unigene13261_All
Unigene13274_All
Unigene13276_All
Unigene13279_All
Unigene13280_All
Unigene1329_All
Unigene13309_All
Unigene13317_All
Unigene1333_All
Unigene13352_All
Unigene13355_All
Unigene13370_All
Unigene13372_All
Unigene13377_All
Unigene1338_All
Unigene13390_All
Unigene13394_All
Unigene13396_All
Unigene13410_All
Unigene13420_All
Unigene13424_All
Unigene13430_All
Unigene13451_All
Unigene13462_All
Unigene13468_All
Unigene13470_All
Unigene13490_All
Unigene13498_All
Unigene134_All
Unigene13501_All
Unigene13505_All
Unigene13517_All
Unigene13519_All
Unigene13520_All
Unigene13524_All
Unigene13532_All
Unigene13533_All
Unigene13546_All
Unigene13578_All
Unigene13588_All
Unigene13589_All
Unigene13595_All
Unigene13611_All
Unigene13618_All
Unigene13636_All
Unigene13639_All
Unigene13643_All
Unigene13646_All
Unigene13649_All
Unigene13662_All
Unigene13673_All
Unigene1367_All
Unigene13680_All
Unigene13691_All
Unigene13704_All
Unigene13727_All
Unigene13730_All
Unigene13741_All
Unigene13745_All
Unigene13775_All
Unigene13781_All
Unigene13788_All
Unigene13789_All
Unigene13790_All
Unigene13793_All
Unigene1380_All
Unigene13819_All
Unigene13835_All
Unigene13870_All
Unigene13892_All
Unigene1389_All
Unigene13908_All
Unigene1390_All
Unigene13914_All
Unigene13925_All
Unigene13932_All
Unigene13949_All
Unigene13951_All
Unigene13953_All
Unigene13959_All
Unigene1395_All
Unigene13960_All
Unigene13973_All
Unigene13978_All
Unigene13999_All
Unigene14029_All
Unigene14059_All
Unigene14073_All
Unigene14094_All
Unigene14100_All
Unigene14110_All
Unigene14115_All
Unigene14124_All
Unigene14129_All
Unigene1413_All
Unigene14144_All
Unigene14154_All
Unigene14156_All
Unigene14170_All
Unigene14183_All
Unigene14188_All
Unigene14189_All
Unigene14198_All
Unigene14229_All
Unigene14237_All
Unigene14245_All
Unigene14264_All
Unigene14268_All
Unigene14273_All
Unigene14280_All
Unigene14284_All
Unigene14290_All
Unigene14291_All
Unigene14293_All
Unigene14333_All
Unigene14335_All
Unigene14336_All
Unigene14339_All
Unigene14340_All
Unigene14343_All
Unigene14358_All
Unigene14362_All
Unigene14387_All
Unigene14392_All
Unigene14402_All
Unigene14413_All
Unigene14420_All
Unigene14443_All
Unigene14454_All
Unigene14483_All
Unigene1450_All
Unigene14520_All
Unigene14524_All
Unigene14527_All
Unigene14556_All
Unigene14563_All
Unigene14595_All
Unigene14599_All
Unigene14604_All
Unigene14631_All
Unigene14633_All
Unigene14634_All
Unigene14641_All
Unigene14643_All
Unigene14650_All
Unigene14660_All
Unigene14661_All
Unigene14663_All
Unigene14667_All
Unigene14686_All
Unigene14687_All
Unigene14694_All
Unigene14708_All
Unigene14709_All
Unigene14740_All
Unigene14756_All
Unigene14774_All
Unigene14780_All
Unigene14787_All
Unigene14819_All
Unigene14827_All
Unigene14828_All
Unigene1482_All
Unigene14832_All
Unigene14838_All
Unigene14858_All
Unigene14862_All
Unigene14874_All
Unigene14879_All
Unigene14881_All
Unigene14896_All
Unigene1489_All
Unigene14914_All
Unigene14924_All
Unigene14928_All
Unigene14944_All
Unigene14951_All
Unigene14954_All
Unigene14958_All
Unigene1495_All
Unigene14982_All
Unigene14987_All
Unigene1499_All
Unigene15004_All
Unigene15009_All
Unigene15025_All
Unigene15034_All
Unigene15065_All
Unigene15067_All
Unigene15082_All
Unigene15083_All
Unigene15087_All
Unigene15103_All
Unigene15105_All
Unigene15111_All
Unigene1511_All
Unigene15121_All
Unigene15129_All
Unigene15141_All
Unigene15147_All
Unigene15154_All
Unigene15178_All
Unigene15181_All
Unigene15190_All
Unigene15221_All
Unigene15226_All
Unigene15229_All
Unigene15253_All
Unigene15267_All
Unigene15279_All
Unigene15286_All
Unigene15288_All
Unigene15304_All
Unigene15313_All
Unigene15334_All
Unigene15342_All
Unigene15343_All
Unigene15349_All
Unigene1534_All
Unigene15352_All
Unigene15372_All
Unigene15374_All
Unigene15402_All
Unigene15407_All
Unigene15418_All
Unigene15430_All
Unigene15444_All
Unigene15445_All
Unigene15464_All
Unigene1546_All
Unigene15475_All
Unigene15486_All
Unigene1548_All
Unigene15495_All
Unigene154_All
Unigene15501_All
Unigene15504_All
Unigene15505_All
Unigene15530_All
Unigene15533_All
Unigene15536_All
Unigene15542_All
Unigene15547_All
Unigene15554_All
Unigene15555_All
Unigene15563_All
Unigene15566_All
Unigene15579_All
Unigene15599_All
Unigene1559_All
Unigene15633_All
Unigene15635_All
Unigene15641_All
Unigene15643_All
Unigene15646_All
Unigene15669_All
Unigene15683_All
Unigene15696_All
Unigene1569_All
Unigene15705_All
Unigene15708_All
Unigene15715_All
Unigene15729_All
Unigene15743_All
Unigene15747_All
Unigene15756_All
Unigene15766_All
Unigene15774_All
Unigene15781_All
Unigene15787_All
Unigene157_All
Unigene15819_All
Unigene15836_All
Unigene15868_All
Unigene15869_All
Unigene15871_All
Unigene15875_All
Unigene15887_All
Unigene15895_All
Unigene15896_All
Unigene1590_All
Unigene15940_All
Unigene15955_All
Unigene15963_All
Unigene1597_All
Unigene15991_All
Unigene159_All
Unigene16002_All
Unigene16013_All
Unigene1601_All
Unigene16024_All
Unigene16034_All
Unigene16036_All
Unigene16042_All
Unigene16043_All
Unigene16045_All
Unigene16047_All
Unigene16051_All
Unigene16058_All
Unigene16084_All
Unigene16089_All
Unigene16095_All
Unigene16104_All
Unigene16122_All
Unigene16132_All
Unigene1613_All
Unigene1614_All
Unigene16150_All
Unigene16164_All
Unigene16187_All
Unigene16200_All
Unigene16220_All
Unigene16272_All
Unigene16277_All
Unigene16280_All
Unigene162_All
Unigene16308_All
Unigene16319_All
Unigene16327_All
Unigene16333_All
Unigene16339_All
Unigene16398_All
Unigene16400_All
Unigene1641_All
Unigene16422_All
Unigene16463_All
Unigene16464_All
Unigene16472_All
Unigene16476_All
Unigene16487_All
Unigene164_All
Unigene16501_All
Unigene16504_All
Unigene16518_All
Unigene16519_All
Unigene16520_All
Unigene16538_All
Unigene16547_All
Unigene16564_All
Unigene16591_All
Unigene16602_All
Unigene1660_All
Unigene16613_All
Unigene16625_All
Unigene16631_All
Unigene16646_All
Unigene16650_All
Unigene16664_All
Unigene16689_All
Unigene16692_All
Unigene16703_All
Unigene16706_All
Unigene16718_All
Unigene16722_All
Unigene16724_All
Unigene16734_All
Unigene16743_All
Unigene16747_All
Unigene16759_All
Unigene1675_All
Unigene16789_All
Unigene16795_All
Unigene16796_All
Unigene16803_All
Unigene16828_All
Unigene16829_All
Unigene16831_All
Unigene16840_All
Unigene16850_All
Unigene1685_All
Unigene16880_All
Unigene16882_All
Unigene16891_All
Unigene16903_All
Unigene16919_All
Unigene16925_All
Unigene16928_All
Unigene16931_All
Unigene16933_All
Unigene16944_All
Unigene16945_All
Unigene16987_All
Unigene16988_All
Unigene1698_All
Unigene16993_All
Unigene16998_All
Unigene169_All
Unigene17000_All
Unigene17006_All
Unigene17011_All
Unigene17031_All
Unigene17042_All
Unigene17050_All
Unigene17077_All
Unigene17114_All
Unigene17119_All
Unigene1712_All
Unigene17137_All
Unigene1713_All
Unigene17140_All
Unigene17151_All
Unigene17152_All
Unigene17172_All
Unigene17175_All
Unigene17193_All
Unigene17199_All
Unigene17212_All
Unigene17219_All
Unigene17246_All
Unigene17258_All
Unigene17265_All
Unigene17275_All
Unigene17278_All
Unigene17301_All
Unigene17369_All
Unigene17374_All
Unigene17376_All
Unigene17377_All
Unigene17383_All
Unigene17395_All
Unigene17407_All
Unigene17418_All
Unigene17427_All
Unigene17430_All
Unigene17434_All
Unigene17435_All
Unigene1744_All
Unigene17459_All
Unigene17461_All
Unigene17494_All
Unigene17498_All
Unigene17512_All
Unigene17518_All
Unigene17524_All
Unigene17527_All
Unigene17534_All
Unigene17578_All
Unigene17609_All
Unigene17616_All
Unigene1766_All
Unigene17685_All
Unigene17692_All
Unigene17733_All
Unigene17768_All
Unigene17792_All
Unigene17796_All
Unigene177_All
Unigene17806_All
Unigene1780_All
Unigene17812_All
Unigene17829_All
Unigene17830_All
Unigene17842_All
Unigene17849_All
Unigene17850_All
Unigene17883_All
Unigene17904_All
Unigene1795_All
Unigene1796_All
Unigene17984_All
Unigene17990_All
Unigene179_All
Unigene18004_All
Unigene1800_All
Unigene18010_All
Unigene18029_All
Unigene18042_All
Unigene18043_All
Unigene18055_All
Unigene18085_All
Unigene18137_All
Unigene1813_All
Unigene18150_All
Unigene18171_All
Unigene18178_All
Unigene18179_All
Unigene18195_All
Unigene18218_All
Unigene18240_All
Unigene18246_All
Unigene18262_All
Unigene18267_All
Unigene1826_All
Unigene18271_All
Unigene18286_All
Unigene18291_All
Unigene18296_All
Unigene18298_All
Unigene18299_All
Unigene182_All
Unigene18344_All
Unigene18351_All
Unigene18356_All
Unigene18365_All
Unigene18366_All
Unigene18367_All
Unigene18402_All
Unigene18407_All
Unigene18415_All
Unigene18419_All
Unigene18425_All
Unigene18433_All
Unigene18467_All
Unigene18470_All
Unigene18472_All
Unigene1847_All
Unigene18504_All
Unigene18506_All
Unigene18512_All
Unigene18514_All
Unigene18531_All
Unigene18549_All
Unigene18556_All
Unigene18562_All
Unigene18565_All
Unigene18576_All
Unigene18579_All
Unigene18618_All
Unigene18620_All
Unigene18627_All
Unigene18629_All
Unigene18632_All
Unigene18634_All
Unigene18638_All
Unigene18639_All
Unigene18653_All
Unigene18659_All
Unigene18662_All
Unigene18673_All
Unigene18678_All
Unigene18679_All
Unigene18704_All
Unigene18708_All
Unigene1870_All
Unigene18712_All
Unigene18717_All
Unigene18719_All
Unigene18724_All
Unigene18739_All
Unigene18752_All
Unigene18753_All
Unigene18765_All
Unigene18768_All
Unigene18770_All
Unigene18776_All
Unigene18818_All
Unigene18827_All
Unigene1882_All
Unigene18830_All
Unigene18833_All
Unigene18842_All
Unigene1887_All
Unigene18947_All
Unigene18948_All
Unigene18958_All
Unigene18960_All
Unigene18968_All
Unigene18978_All
Unigene18990_All
Unigene19014_All
Unigene19027_All
Unigene19034_All
Unigene19049_All
Unigene19052_All
Unigene19065_All
Unigene19088_All
Unigene19089_All
Unigene19103_All
Unigene19105_All
Unigene19111_All
Unigene19150_All
Unigene19165_All
Unigene19173_All
Unigene19194_All
Unigene19221_All
Unigene19239_All
Unigene19247_All
Unigene19254_All
Unigene19278_All
Unigene19294_All
Unigene19310_All
Unigene1931_All
Unigene19330_All
Unigene19334_All
Unigene19345_All
Unigene19361_All
Unigene19367_All
Unigene19372_All
Unigene19379_All
Unigene19388_All
Unigene19394_All
Unigene19418_All
Unigene19424_All
Unigene19433_All
Unigene19435_All
Unigene19436_All
Unigene19462_All
Unigene19482_All
Unigene194_All
Unigene19511_All
Unigene19513_All
Unigene19530_All
Unigene19557_All
Unigene19569_All
Unigene19591_All
Unigene19601_All
Unigene19604_All
Unigene19611_All
Unigene19633_All
Unigene19634_All
Unigene19639_All
Unigene19725_All
Unigene19732_All
Unigene19735_All
Unigene19738_All
Unigene19741_All
Unigene19744_All
Unigene19746_All
Unigene19752_All
Unigene19756_All
Unigene19759_All
Unigene19760_All
Unigene19769_All
Unigene19775_All
Unigene19786_All
Unigene19797_All
Unigene19804_All
Unigene19812_All
Unigene19825_All
Unigene19826_All
Unigene19830_All
Unigene19860_All
Unigene19861_All
Unigene19906_All
Unigene19920_All
Unigene19935_All
Unigene19949_All
Unigene19975_All
Unigene19986_All
Unigene19996_All
Unigene19_All
Unigene20012_All
Unigene20018_All
Unigene20033_All
Unigene20035_All
Unigene20076_All
Unigene20081_All
Unigene20088_All
Unigene20094_All
Unigene2010_All
Unigene20123_All
Unigene20136_All
Unigene20138_All
Unigene20148_All
Unigene20151_All
Unigene20152_All
Unigene20159_All
Unigene20165_All
Unigene20213_All
Unigene20223_All
Unigene20262_All
Unigene20269_All
Unigene20281_All
Unigene20282_All
Unigene20287_All
Unigene20337_All
Unigene20354_All
Unigene20362_All
Unigene20386_All
Unigene20410_All
Unigene20416_All
Unigene20425_All
Unigene20438_All
Unigene20451_All
Unigene20459_All
Unigene20478_All
Unigene20487_All
Unigene20506_All
Unigene20536_All
Unigene20581_All
Unigene2062_All
Unigene20735_All
Unigene20748_All
Unigene20771_All
Unigene20774_All
Unigene2078_All
Unigene20790_All
Unigene2079_All
Unigene20807_All
Unigene20814_All
Unigene20823_All
Unigene20826_All
Unigene20833_All
Unigene20834_All
Unigene20863_All
Unigene20867_All
Unigene20925_All
Unigene20935_All
Unigene20954_All
Unigene20973_All
Unigene20993_All
Unigene21003_All
Unigene21005_All
Unigene21021_All
Unigene21023_All
Unigene21030_All
Unigene21037_All
Unigene21044_All
Unigene21065_All
Unigene21099_All
Unigene21111_All
Unigene21112_All
Unigene21127_All
Unigene21159_All
Unigene21172_All
Unigene21178_All
Unigene21208_All
Unigene21214_All
Unigene21220_All
Unigene2122_All
Unigene21230_All
Unigene21233_All
Unigene21240_All
Unigene21265_All
Unigene21266_All
Unigene21286_All
Unigene21287_All
Unigene21288_All
Unigene21301_All
Unigene21311_All
Unigene21314_All
Unigene21315_All
Unigene21316_All
Unigene21319_All
Unigene21322_All
Unigene21331_All
Unigene21332_All
Unigene21362_All
Unigene21371_All
Unigene21385_All
Unigene21403_All
Unigene21408_All
Unigene21409_All
Unigene21412_All
Unigene21418_All
Unigene21422_All
Unigene21439_All
Unigene21457_All
Unigene21458_All
Unigene21462_All
Unigene21466_All
Unigene21470_All
Unigene21475_All
Unigene21486_All
Unigene21489_All
Unigene21499_All
Unigene21513_All
Unigene21531_All
Unigene21534_All
Unigene21539_All
Unigene21568_All
Unigene21569_All
Unigene21573_All
Unigene21587_All
Unigene21589_All
Unigene21599_All
Unigene21606_All
Unigene21611_All
Unigene21613_All
Unigene21623_All
Unigene21628_All
Unigene21635_All
Unigene21639_All
Unigene21640_All
Unigene21642_All
Unigene21654_All
Unigene21666_All
Unigene21678_All
Unigene21686_All
Unigene21704_All
Unigene21719_All
Unigene2173_All
Unigene21763_All
Unigene21772_All
Unigene21785_All
Unigene21788_All
Unigene21798_All
Unigene21810_All
Unigene21826_All
Unigene21843_All
Unigene21853_All
Unigene21861_All
Unigene21867_All
Unigene21875_All
Unigene21883_All
Unigene21895_All
Unigene21918_All
Unigene21939_All
Unigene21940_All
Unigene21942_All
Unigene21943_All
Unigene21968_All
Unigene21974_All
Unigene21981_All
Unigene21984_All
Unigene21993_All
Unigene21997_All
Unigene22000_All
Unigene22006_All
Unigene22009_All
Unigene22010_All
Unigene22017_All
Unigene22046_All
Unigene22047_All
Unigene22066_All
Unigene22070_All
Unigene22078_All
Unigene22085_All
Unigene22105_All
Unigene22115_All
Unigene22120_All
Unigene22127_All
Unigene22139_All
Unigene22141_All
Unigene22153_All
Unigene22158_All
Unigene22183_All
Unigene22184_All
Unigene22185_All
Unigene22198_All
Unigene22206_All
Unigene22216_All
Unigene22224_All
Unigene22239_All
Unigene22246_All
Unigene22250_All
Unigene22254_All
Unigene22283_All
Unigene22316_All
Unigene22334_All
Unigene22343_All
Unigene22347_All
Unigene22353_All
Unigene22375_All
Unigene22379_All
Unigene22385_All
Unigene22390_All
Unigene22401_All
Unigene22413_All
Unigene22414_All
Unigene22425_All
Unigene22443_All
Unigene22451_All
Unigene22452_All
Unigene22458_All
Unigene22464_All
Unigene22476_All
Unigene22483_All
Unigene22492_All
Unigene22493_All
Unigene22502_All
Unigene22503_All
Unigene22512_All
Unigene22515_All
Unigene22520_All
Unigene22537_All
Unigene22538_All
Unigene22540_All
Unigene22545_All
Unigene22551_All
Unigene22595_All
Unigene22599_All
Unigene22602_All
Unigene22608_All
Unigene22624_All
Unigene22625_All
Unigene22637_All
Unigene22648_All
Unigene22655_All
Unigene22669_All
Unigene22690_All
Unigene22713_All
Unigene22719_All
Unigene22722_All
Unigene22727_All
Unigene22747_All
Unigene22751_All
Unigene22770_All
Unigene22777_All
Unigene22795_All
Unigene22809_All
Unigene2281_All
Unigene22841_All
Unigene22842_All
Unigene22846_All
Unigene22851_All
Unigene22852_All
Unigene22853_All
Unigene22855_All
Unigene22865_All
Unigene22884_All
Unigene22888_All
Unigene22917_All
Unigene22928_All
Unigene2293_All
Unigene22947_All
Unigene22950_All
Unigene22967_All
Unigene22979_All
Unigene22988_All
Unigene23005_All
Unigene23023_All
Unigene23028_All
Unigene23070_All
Unigene23073_All
Unigene23092_All
Unigene23094_All
Unigene23095_All
Unigene23102_All
Unigene23105_All
Unigene23111_All
Unigene23112_All
Unigene2311_All
Unigene23129_All
Unigene23130_All
Unigene23143_All
Unigene2320_All
Unigene23212_All
Unigene23236_All
Unigene23237_All
Unigene2323_All
Unigene23289_All
Unigene2328_All
Unigene23311_All
Unigene23331_All
Unigene23340_All
Unigene23342_All
Unigene23344_All
Unigene23347_All
Unigene23348_All
Unigene23395_All
Unigene23412_All
Unigene23414_All
Unigene23417_All
Unigene23428_All
Unigene23445_All
Unigene23466_All
Unigene23473_All
Unigene23480_All
Unigene23488_All
Unigene23502_All
Unigene23512_All
Unigene23518_All
Unigene23530_All
Unigene23534_All
Unigene2354_All
Unigene23559_All
Unigene23560_All
Unigene23567_All
Unigene23573_All
Unigene23582_All
Unigene23583_All
Unigene23611_All
Unigene23615_All
Unigene23650_All
Unigene23654_All
Unigene23665_All
Unigene23667_All
Unigene23678_All
Unigene23679_All
Unigene23690_All
Unigene23693_All
Unigene23703_All
Unigene23709_All
Unigene23710_All
Unigene23717_All
Unigene23720_All
Unigene23731_All
Unigene23752_All
Unigene2375_All
Unigene23763_All
Unigene23765_All
Unigene23781_All
Unigene23784_All
Unigene23785_All
Unigene23802_All
Unigene23815_All
Unigene23822_All
Unigene23839_All
Unigene23868_All
Unigene23876_All
Unigene23906_All
Unigene23913_All
Unigene23937_All
Unigene23943_All
Unigene23954_All
Unigene23967_All
Unigene23973_All
Unigene23994_All
Unigene24018_All
Unigene24022_All
Unigene24025_All
Unigene24038_All
Unigene24039_All
Unigene24053_All
Unigene24055_All
Unigene24058_All
Unigene24065_All
Unigene24066_All
Unigene24067_All
Unigene24070_All
Unigene24080_All
Unigene24082_All
Unigene24088_All
Unigene24099_All
Unigene24143_All
Unigene24170_All
Unigene24173_All
Unigene24176_All
Unigene24178_All
Unigene24189_All
Unigene24195_All
Unigene2419_All
Unigene24222_All
Unigene24232_All
Unigene24234_All
Unigene24242_All
Unigene24258_All
Unigene24260_All
Unigene24265_All
Unigene24282_All
Unigene24289_All
Unigene24303_All
Unigene24307_All
Unigene24308_All
Unigene2431_All
Unigene24332_All
Unigene24338_All
Unigene24353_All
Unigene24367_All
Unigene24382_All
Unigene24385_All
Unigene2440_All
Unigene24420_All
Unigene24423_All
Unigene24427_All
Unigene24433_All
Unigene24437_All
Unigene24449_All
Unigene24463_All
Unigene24469_All
Unigene24479_All
Unigene24494_All
Unigene24499_All
Unigene24508_All
Unigene24513_All
Unigene24528_All
Unigene24543_All
Unigene24549_All
Unigene24560_All
Unigene24565_All
Unigene24619_All
Unigene24632_All
Unigene24649_All
Unigene24655_All
Unigene24660_All
Unigene24678_All
Unigene24683_All
Unigene24688_All
Unigene24690_All
Unigene24732_All
Unigene24733_All
Unigene24739_All
Unigene24741_All
Unigene24757_All
Unigene24774_All
Unigene24788_All
Unigene24803_All
Unigene24805_All
Unigene24806_All
Unigene24816_All
Unigene24820_All
Unigene24834_All
Unigene24856_All
Unigene24863_All
Unigene24873_All
Unigene24881_All
Unigene24893_All
Unigene24897_All
Unigene24898_All
Unigene24903_All
Unigene24910_All
Unigene24916_All
Unigene24938_All
Unigene24939_All
Unigene2493_All
Unigene24955_All
Unigene24959_All
Unigene24970_All
Unigene24977_All
Unigene24994_All
Unigene25009_All
Unigene25017_All
Unigene25031_All
Unigene25055_All
Unigene25065_All
Unigene25069_All
Unigene25071_All
Unigene25083_All
Unigene25085_All
Unigene25093_All
Unigene25105_All
Unigene2511_All
Unigene25121_All
Unigene25125_All
Unigene25137_All
Unigene25144_All
Unigene25162_All
Unigene25184_All
Unigene25190_All
Unigene25199_All
Unigene25201_All
Unigene25205_All
Unigene2520_All
Unigene25235_All
Unigene25237_All
Unigene25242_All
Unigene25251_All
Unigene25260_All
Unigene25303_All
Unigene25315_All
Unigene25347_All
Unigene25363_All
Unigene25378_All
Unigene2537_All
Unigene2539_All
Unigene25427_All
Unigene25435_All
Unigene25455_All
Unigene25458_All
Unigene25476_All
Unigene25493_All
Unigene25510_All
Unigene25522_All
Unigene25530_All
Unigene25535_All
Unigene25550_All
Unigene25566_All
Unigene25568_All
Unigene25574_All
Unigene25575_All
Unigene25588_All
Unigene25591_All
Unigene25598_All
Unigene25606_All
Unigene25618_All
Unigene25619_All
Unigene25627_All
Unigene25640_All
Unigene25654_All
Unigene25660_All
Unigene25670_All
Unigene25683_All
Unigene25735_All
Unigene25748_All
Unigene25749_All
Unigene25752_All
Unigene25769_All
Unigene25773_All
Unigene25782_All
Unigene2578_All
Unigene25802_All
Unigene25806_All
Unigene25810_All
Unigene2582_All
Unigene2583_All
Unigene2585_All
Unigene25871_All
Unigene25875_All
Unigene25879_All
Unigene25882_All
Unigene2589_All
Unigene25900_All
Unigene25914_All
Unigene25939_All
Unigene25944_All
Unigene25949_All
Unigene25960_All
Unigene25979_All
Unigene25997_All
Unigene26003_All
Unigene2600_All
Unigene26016_All
Unigene26021_All
Unigene26032_All
Unigene26039_All
Unigene26082_All
Unigene26096_All
Unigene26106_All
Unigene26122_All
Unigene26123_All
Unigene26165_All
Unigene26178_All
Unigene26181_All
Unigene26200_All
Unigene26204_All
Unigene26206_All
Unigene26243_All
Unigene26288_All
Unigene26307_All
Unigene26309_All
Unigene26349_All
Unigene26358_All
Unigene26368_All
Unigene26369_All
Unigene26377_All
Unigene26387_All
Unigene26400_All
Unigene26404_All
Unigene26413_All
Unigene26420_All
Unigene26456_All
Unigene26464_All
Unigene26466_All
Unigene26482_All
Unigene26483_All
Unigene26489_All
Unigene26492_All
Unigene26496_All
Unigene26504_All
Unigene26505_All
Unigene26529_All
Unigene26539_All
Unigene26545_All
Unigene26551_All
Unigene26560_All
Unigene26563_All
Unigene26580_All
Unigene26584_All
Unigene26588_All
Unigene26590_All
Unigene26606_All
Unigene26655_All
Unigene26657_All
Unigene26694_All
Unigene26699_All
Unigene26709_All
Unigene26721_All
Unigene26748_All
Unigene26754_All
Unigene26768_All
Unigene26779_All
Unigene26794_All
Unigene26815_All
Unigene26851_All
Unigene2685_All
Unigene26862_All
Unigene26891_All
Unigene26896_All
Unigene26906_All
Unigene26918_All
Unigene26919_All
Unigene26936_All
Unigene26975_All
Unigene26993_All
Unigene27027_All
Unigene27035_All
Unigene27051_All
Unigene27055_All
Unigene27056_All
Unigene27062_All
Unigene27074_All
Unigene27086_All
Unigene27089_All
Unigene27093_All
Unigene27095_All
Unigene27105_All
Unigene27108_All
Unigene27130_All
Unigene27133_All
Unigene27137_All
Unigene27138_All
Unigene27146_All
Unigene27167_All
Unigene27172_All
Unigene27232_All
Unigene27254_All
Unigene27264_All
Unigene27268_All
Unigene27275_All
Unigene27279_All
Unigene27281_All
Unigene27290_All
Unigene27301_All
Unigene27311_All
Unigene27315_All
Unigene27321_All
Unigene27334_All
Unigene27352_All
Unigene27359_All
Unigene27360_All
Unigene27374_All
Unigene27387_All
Unigene27401_All
Unigene27405_All
Unigene27423_All
Unigene27438_All
Unigene27439_All
Unigene27450_All
Unigene27452_All
Unigene27457_All
Unigene27459_All
Unigene27474_All
Unigene27489_All
Unigene27490_All
Unigene27504_All
Unigene27520_All
Unigene27526_All
Unigene27533_All
Unigene27549_All
Unigene27558_All
Unigene27560_All
Unigene27581_All
Unigene27622_All
Unigene27625_All
Unigene27628_All
Unigene27646_All
Unigene27648_All
Unigene27651_All
Unigene27662_All
Unigene27681_All
Unigene27685_All
Unigene27687_All
Unigene27688_All
Unigene27695_All
Unigene27699_All
Unigene27700_All
Unigene27738_All
Unigene27774_All
Unigene27798_All
Unigene27803_All
Unigene27829_All
Unigene27842_All
Unigene27850_All
Unigene27868_All
Unigene27879_All
Unigene27888_All
Unigene27891_All
Unigene27895_All
Unigene278_All
Unigene27919_All
Unigene27929_All
Unigene27936_All
Unigene27938_All
Unigene27944_All
Unigene27949_All
Unigene27950_All
Unigene27984_All
Unigene27990_All
Unigene27991_All
Unigene27998_All
Unigene28001_All
Unigene28042_All
Unigene28058_All
Unigene28066_All
Unigene28077_All
Unigene28097_All
Unigene28104_All
Unigene28109_All
Unigene28111_All
Unigene28129_All
Unigene28132_All
Unigene28144_All
Unigene28173_All
Unigene28189_All
Unigene28195_All
Unigene28197_All
Unigene28202_All
Unigene28219_All
Unigene28223_All
Unigene28224_All
Unigene2823_All
Unigene28241_All
Unigene28254_All
Unigene28262_All
Unigene2827_All
Unigene28297_All
Unigene28299_All
Unigene28300_All
Unigene28313_All
Unigene28324_All
Unigene28338_All
Unigene28346_All
Unigene28347_All
Unigene28348_All
Unigene28369_All
Unigene28372_All
Unigene28388_All
Unigene28389_All
Unigene28392_All
Unigene28405_All
Unigene28414_All
Unigene28446_All
Unigene2844_All
Unigene2845_All
Unigene28467_All
Unigene28471_All
Unigene28473_All
Unigene28477_All
Unigene28484_All
Unigene28499_All
Unigene28518_All
Unigene28538_All
Unigene28541_All
Unigene28545_All
Unigene28546_All
Unigene28551_All
Unigene28558_All
Unigene28559_All
Unigene28568_All
Unigene28577_All
Unigene28580_All
Unigene28584_All
Unigene28590_All
Unigene28602_All
Unigene2860_All
Unigene28620_All
Unigene28622_All
Unigene28625_All
Unigene28638_All
Unigene28665_All
Unigene28672_All
Unigene28710_All
Unigene2871_All
Unigene28746_All
Unigene28760_All
Unigene28770_All
Unigene28776_All
Unigene28781_All
Unigene28810_All
Unigene28811_All
Unigene28827_All
Unigene28828_All
Unigene28839_All
Unigene28844_All
Unigene28845_All
Unigene28846_All
Unigene28849_All
Unigene28854_All
Unigene28856_All
Unigene28867_All
Unigene28875_All
Unigene28881_All
Unigene28896_All
Unigene28901_All
Unigene28907_All
Unigene28920_All
Unigene28958_All
Unigene28960_All
Unigene28965_All
Unigene28966_All
Unigene28973_All
Unigene28976_All
Unigene28985_All
Unigene28996_All
Unigene2900_All
Unigene29022_All
Unigene29028_All
Unigene29036_All
Unigene29038_All
Unigene29047_All
Unigene29052_All
Unigene29059_All
Unigene2905_All
Unigene2906_All
Unigene29071_All
Unigene29072_All
Unigene29107_All
Unigene29111_All
Unigene29124_All
Unigene29132_All
Unigene29135_All
Unigene29141_All
Unigene29150_All
Unigene29153_All
Unigene29183_All
Unigene29193_All
Unigene29194_All
Unigene29214_All
Unigene29215_All
Unigene29223_All
Unigene29243_All
Unigene29248_All
Unigene29264_All
Unigene29272_All
Unigene29273_All
Unigene29276_All
Unigene29303_All
Unigene29317_All
Unigene2931_All
Unigene29322_All
Unigene29332_All
Unigene29349_All
Unigene2936_All
Unigene29411_All
Unigene29415_All
Unigene29418_All
Unigene29419_All
Unigene29427_All
Unigene29430_All
Unigene29434_All
Unigene29438_All
Unigene29450_All
Unigene29455_All
Unigene29464_All
Unigene29496_All
Unigene29498_All
Unigene29524_All
Unigene29568_All
Unigene29584_All
Unigene29588_All
Unigene29593_All
Unigene29598_All
Unigene29610_All
Unigene29615_All
Unigene29619_All
Unigene29634_All
Unigene29668_All
Unigene2966_All
Unigene29674_All
Unigene29686_All
Unigene29689_All
Unigene29706_All
Unigene29707_All
Unigene29735_All
Unigene29742_All
Unigene29778_All
Unigene29784_All
Unigene29785_All
Unigene29799_All
Unigene29801_All
Unigene29802_All
Unigene29822_All
Unigene29854_All
Unigene29892_All
Unigene29895_All
Unigene2991_All
Unigene29934_All
Unigene29935_All
Unigene29970_All
Unigene29981_All
Unigene30006_All
Unigene3000_All
Unigene30023_All
Unigene3003_All
Unigene30073_All
Unigene30085_All
Unigene30094_All
Unigene30118_All
Unigene30123_All
Unigene30166_All
Unigene3019_All
Unigene30210_All
Unigene30266_All
Unigene30287_All
Unigene30294_All
Unigene30347_All
Unigene30375_All
Unigene30411_All
Unigene30440_All
Unigene3046_All
Unigene30480_All
Unigene30561_All
Unigene30563_All
Unigene3056_All
Unigene30625_All
Unigene3064_All
Unigene30760_All
Unigene30811_All
Unigene30814_All
Unigene30839_All
Unigene30929_All
Unigene30930_All
Unigene30964_All
Unigene30990_All
Unigene309_All
Unigene31010_All
Unigene31091_All
Unigene31092_All
Unigene31102_All
Unigene31157_All
Unigene3116_All
Unigene31196_All
Unigene311_All
Unigene31205_All
Unigene31218_All
Unigene31246_All
Unigene31263_All
Unigene31305_All
Unigene31320_All
Unigene31337_All
Unigene31346_All
Unigene31360_All
Unigene31362_All
Unigene31367_All
Unigene31411_All
Unigene31437_All
Unigene31447_All
Unigene31448_All
Unigene31455_All
Unigene31493_All
Unigene31494_All
Unigene31539_All
Unigene3155_All
Unigene31665_All
Unigene31668_All
Unigene31672_All
Unigene31689_All
Unigene31692_All
Unigene31724_All
Unigene31762_All
Unigene3178_All
Unigene3184_All
Unigene3189_All
Unigene31949_All
Unigene31968_All
Unigene3196_All
Unigene31983_All
Unigene32048_All
Unigene32049_All
Unigene3204_All
Unigene32059_All
Unigene32071_All
Unigene3210_All
Unigene32200_All
Unigene32204_All
Unigene32214_All
Unigene32216_All
Unigene32242_All
Unigene32251_All
Unigene32267_All
Unigene32297_All
Unigene32298_All
Unigene32358_All
Unigene32433_All
Unigene32435_All
Unigene32512_All
Unigene32537_All
Unigene32574_All
Unigene32591_All
Unigene32644_All
Unigene3264_All
Unigene32673_All
Unigene3268_All
Unigene3276_All
Unigene32849_All
Unigene32870_All
Unigene32888_All
Unigene32890_All
Unigene32898_All
Unigene32908_All
Unigene32918_All
Unigene32932_All
Unigene32933_All
Unigene32963_All
Unigene32965_All
Unigene32971_All
Unigene32985_All
Unigene32986_All
Unigene33001_All
Unigene33037_All
Unigene33071_All
Unigene33079_All
Unigene33097_All
Unigene33136_All
Unigene33164_All
Unigene3316_All
Unigene33189_All
Unigene33203_All
Unigene33214_All
Unigene33228_All
Unigene33255_All
Unigene33280_All
Unigene3328_All
Unigene33303_All
Unigene33313_All
Unigene33336_All
Unigene3338_All
Unigene33507_All
Unigene33514_All
Unigene33523_All
Unigene3352_All
Unigene33547_All
Unigene33556_All
Unigene33569_All
Unigene33578_All
Unigene33651_All
Unigene33667_All
Unigene3366_All
Unigene33674_All
Unigene33680_All
Unigene3369_All
Unigene336_All
Unigene33781_All
Unigene33785_All
Unigene33797_All
Unigene33828_All
Unigene33836_All
Unigene3384_All
Unigene33852_All
Unigene33863_All
Unigene33900_All
Unigene3390_All
Unigene33916_All
Unigene33917_All
Unigene33963_All
Unigene33984_All
Unigene34029_All
Unigene34034_All
Unigene34112_All
Unigene34130_All
Unigene34140_All
Unigene34151_All
Unigene34161_All
Unigene34212_All
Unigene34229_All
Unigene34247_All
Unigene34256_All
Unigene34258_All
Unigene34322_All
Unigene34372_All
Unigene34387_All
Unigene34415_All
Unigene34427_All
Unigene34444_All
Unigene34464_All
Unigene3446_All
Unigene34527_All
Unigene34531_All
[truncated: 2,546 more rows]

## Sheet: Sheet7
Unigene11084_All
Unigene11090_All
Unigene11227_All
Unigene11249_All
Unigene11260_All
Unigene11261_All
Unigene11436_All
Unigene11448_All
Unigene11707_All
Unigene11773_All
Unigene12112_All
Unigene12184_All
Unigene12213_All
Unigene12226_All
Unigene12233_All
Unigene12357_All
Unigene12375_All
Unigene12400_All
Unigene12410_All
Unigene12465_All
Unigene12740_All
Unigene12768_All
Unigene12975_All
Unigene13105_All
Unigene13110_All
Unigene13248_All
Unigene13357_All
Unigene13506_All
Unigene13572_All
Unigene13700_All
Unigene13735_All
Unigene13826_All
Unigene13842_All
Unigene13872_All
Unigene13882_All
Unigene14214_All
Unigene15051_All
Unigene15143_All
Unigene15219_All
Unigene15346_All
Unigene15512_All
Unigene15625_All
Unigene15769_All
Unigene15805_All
Unigene15842_All
Unigene16086_All
Unigene16092_All
Unigene16260_All
Unigene16331_All
Unigene16347_All
Unigene16401_All
Unigene16509_All
Unigene16688_All
Unigene16731_All
Unigene16733_All
Unigene16820_All
Unigene16849_All
Unigene17054_All
Unigene17125_All
Unigene17200_All
Unigene17292_All
Unigene17326_All
Unigene17346_All
Unigene17366_All
Unigene17446_All
Unigene17455_All
Unigene17487_All
Unigene17516_All
Unigene17558_All
Unigene17635_All
Unigene17679_All
Unigene17681_All
Unigene17699_All
Unigene17926_All
Unigene17986_All
Unigene18022_All
Unigene18091_All
Unigene18103_All
Unigene18107_All
Unigene18161_All
Unigene18229_All
Unigene18247_All
Unigene18396_All
Unigene18427_All
Unigene18431_All
Unigene18586_All
Unigene18623_All
Unigene18677_All
Unigene18718_All
Unigene18906_All
Unigene18908_All
Unigene19040_All
Unigene19055_All
Unigene19095_All
Unigene19309_All
Unigene19326_All
Unigene19377_All
Unigene19387_All
Unigene19413_All
Unigene19445_All
Unigene19507_All
Unigene19664_All
Unigene19962_All
Unigene19984_All
Unigene19990_All
Unigene20003_All
Unigene20010_All
Unigene20021_All
Unigene20206_All
Unigene20227_All
Unigene20244_All
Unigene20472_All
Unigene20556_All
Unigene20563_All
Unigene20592_All
Unigene20677_All
Unigene20693_All
Unigene20694_All
Unigene20711_All
Unigene20758_All
Unigene20768_All
Unigene20772_All
Unigene20862_All
Unigene20910_All
Unigene20917_All
Unigene20930_All
Unigene20934_All
Unigene20969_All
Unigene20980_All
Unigene21017_All
Unigene21046_All
Unigene21048_All
Unigene21082_All
Unigene21083_All
Unigene21123_All
Unigene21158_All
Unigene21160_All
Unigene21260_All
Unigene21308_All
Unigene21335_All
Unigene21366_All
Unigene21376_All
Unigene21405_All
Unigene21423_All
Unigene21427_All
Unigene21471_All
Unigene21484_All
Unigene21519_All
Unigene21558_All
Unigene21685_All
Unigene21699_All
Unigene21715_All
Unigene21724_All
Unigene21742_All
Unigene21759_All
Unigene21773_All
Unigene21807_All
Unigene21859_All
Unigene21903_All
Unigene21936_All
Unigene21980_All
Unigene22035_All
Unigene22069_All
Unigene22090_All
Unigene22137_All
Unigene22145_All
Unigene22178_All
Unigene22327_All
Unigene22344_All
Unigene22436_All
Unigene22441_All
Unigene22495_All
Unigene22542_All
Unigene22606_All
Unigene22632_All
Unigene22652_All
Unigene22694_All
Unigene22730_All
Unigene22735_All
Unigene22746_All
Unigene22749_All
Unigene22763_All
Unigene22764_All
Unigene22798_All
Unigene22831_All
Unigene22876_All
Unigene22885_All
Unigene23123_All
Unigene23158_All
Unigene23185_All
Unigene23211_All
Unigene23264_All
Unigene23267_All
Unigene23290_All
Unigene23292_All
Unigene23293_All
Unigene23326_All
Unigene23397_All
Unigene23509_All
Unigene23533_All
Unigene23561_All
Unigene23601_All
Unigene23616_All
Unigene23637_All
Unigene23647_All
Unigene23661_All
Unigene23696_All
Unigene23723_All
Unigene23751_All
Unigene23789_All
Unigene23799_All
Unigene23803_All
Unigene23854_All
Unigene23871_All
Unigene23888_All
Unigene23909_All
Unigene23934_All
Unigene23964_All
Unigene23999_All
Unigene24013_All
Unigene24014_All
Unigene24016_All
Unigene24034_All
Unigene24077_All
Unigene24220_All
Unigene24236_All
Unigene24239_All
Unigene24388_All
Unigene24397_All
Unigene24451_All
Unigene24453_All
Unigene24481_All
Unigene24522_All
Unigene24604_All
Unigene24628_All
Unigene24702_All
Unigene24713_All
Unigene24715_All
Unigene24716_All
Unigene24756_All
Unigene24761_All
Unigene24830_All
Unigene24833_All
Unigene24848_All
Unigene24861_All
Unigene24879_All
Unigene24906_All
Unigene24952_All
Unigene24983_All
Unigene25007_All
Unigene25012_All
Unigene25021_All
Unigene25037_All
Unigene25047_All
Unigene25062_All
Unigene25087_All
Unigene25112_All
Unigene25173_All
Unigene25183_All
Unigene25202_All
Unigene25209_All
Unigene25216_All
Unigene25230_All
Unigene25259_All
Unigene25268_All
Unigene25291_All
Unigene25295_All
Unigene25309_All
Unigene25328_All
Unigene25399_All
Unigene25406_All
Unigene25474_All
Unigene25477_All
Unigene25505_All
Unigene25506_All
Unigene25513_All
Unigene25531_All
Unigene25553_All
Unigene25555_All
Unigene25602_All
Unigene25629_All
Unigene25648_All
Unigene25657_All
Unigene25684_All
Unigene25765_All
Unigene25790_All
Unigene25792_All
Unigene25794_All
Unigene25808_All
Unigene25859_All
Unigene25881_All
Unigene25902_All
Unigene25946_All
Unigene26007_All
Unigene26085_All
Unigene26086_All
Unigene26139_All
Unigene26152_All
Unigene26156_All
Unigene26255_All
Unigene26320_All
Unigene26325_All
Unigene26332_All
Unigene26405_All
Unigene26443_All
Unigene26537_All
Unigene26592_All
Unigene26593_All
Unigene26628_All
Unigene26642_All
Unigene26650_All
Unigene26669_All
Unigene26680_All
Unigene26695_All
Unigene26710_All
Unigene26712_All
Unigene26722_All
Unigene26723_All
Unigene26840_All
Unigene26881_All
Unigene26884_All
Unigene26887_All
Unigene26937_All
Unigene27017_All
Unigene27082_All
Unigene27113_All
Unigene27141_All
Unigene27148_All
Unigene27160_All
Unigene27174_All
Unigene27221_All
Unigene27257_All
Unigene27269_All
Unigene27273_All
Unigene27305_All
Unigene27341_All
Unigene27408_All
Unigene27442_All
Unigene27451_All
Unigene27469_All
Unigene27480_All
Unigene27483_All
Unigene27493_All
Unigene27494_All
Unigene27499_All
Unigene27502_All
Unigene27542_All
Unigene27590_All
Unigene27601_All
Unigene27613_All
Unigene27615_All
Unigene27619_All
Unigene27643_All
Unigene27664_All
Unigene27670_All
Unigene27702_All
Unigene27754_All
Unigene27788_All
Unigene27800_All
Unigene27808_All
Unigene27875_All
Unigene27887_All
Unigene27909_All
Unigene27945_All
Unigene28019_All
Unigene28020_All
Unigene28024_All
Unigene28032_All
Unigene28043_All
Unigene28086_All
Unigene28135_All
Unigene28154_All
Unigene28259_All
Unigene28267_All
Unigene28268_All
Unigene28275_All
Unigene28276_All
Unigene28294_All
Unigene28361_All
Unigene28440_All
Unigene28493_All
Unigene28582_All
Unigene28599_All
Unigene28640_All
Unigene28664_All
Unigene28690_All
Unigene28722_All
Unigene28742_All
Unigene28745_All
Unigene28782_All
Unigene28785_All
Unigene28823_All
Unigene28852_All
Unigene28891_All
Unigene28900_All
Unigene28909_All
Unigene28971_All
Unigene29048_All
Unigene29175_All
Unigene29189_All
Unigene29221_All
Unigene29232_All
Unigene29240_All
Unigene29242_All
Unigene29244_All
Unigene29258_All
Unigene29262_All
Unigene29287_All
Unigene29296_All
Unigene29313_All
Unigene29315_All
Unigene29351_All
Unigene29352_All
Unigene29371_All
Unigene29372_All
Unigene29383_All
Unigene29400_All
Unigene29447_All
Unigene29468_All
Unigene29476_All
Unigene29506_All
Unigene29530_All
Unigene29535_All
Unigene29536_All
Unigene29557_All
Unigene29559_All
Unigene29572_All
Unigene29577_All
Unigene29597_All
Unigene29616_All
Unigene29620_All
Unigene29633_All
Unigene29635_All
Unigene29748_All
Unigene29752_All
Unigene29754_All
Unigene29765_All
Unigene29838_All
Unigene29842_All
Unigene29875_All
Unigene29897_All
Unigene29902_All
Unigene29942_All
Unigene29948_All
Unigene29973_All
Unigene29976_All
Unigene29993_All
Unigene29997_All
Unigene30005_All
Unigene30010_All
Unigene30035_All
Unigene30052_All
Unigene30066_All
Unigene30083_All
Unigene30148_All
Unigene30151_All
Unigene30174_All
Unigene30190_All
Unigene31471_All
Unigene37069_All
Unigene40820_All
Unigene47803_All
Unigene47848_All
Unigene47867_All
Unigene47895_All
Unigene47994_All
Unigene48002_All
Unigene48259_All
Unigene48321_All
Unigene48574_All
Unigene48704_All
Unigene49062_All
Unigene49232_All
Unigene49238_All
Unigene49444_All
Unigene49533_All
Unigene49606_All
Unigene49647_All
Unigene50031_All
Unigene50083_All
Unigene50162_All
Unigene50172_All
Unigene50207_All
Unigene50220_All
Unigene50343_All
Unigene50604_All
Unigene50957_All
Unigene50986_All
Unigene51042_All
Unigene51176_All
Unigene51348_All
Unigene51394_All
Unigene51744_All
Unigene51767_All
Unigene51786_All
Unigene51968_All
Unigene51999_All
Unigene52116_All
Unigene52229_All
Unigene52239_All
Unigene52737_All
Unigene52751_All
Unigene52882_All
Unigene52946_All
Unigene53055_All
Unigene53121_All
Unigene53122_All
Unigene53244_All
Unigene53354_All
Unigene53421_All
Unigene53431_All
Unigene53489_All
Unigene53493_All
Unigene53497_All
Unigene53812_All
Unigene53943_All
Unigene53949_All
Unigene54054_All
Unigene54096_All
Unigene54097_All
Unigene54117_All
Unigene54204_All
Unigene54269_All
Unigene54351_All
Unigene54403_All
Unigene54498_All
Unigene54636_All
Unigene54736_All
Unigene5478_All
Unigene54816_All
Unigene54847_All
Unigene54892_All
Unigene54948_All
Unigene55079_All
Unigene55167_All
Unigene55338_All
Unigene55341_All
Unigene55624_All
Unigene55685_All
Unigene55792_All
Unigene55848_All
Unigene55857_All
Unigene55871_All
Unigene55889_All
Unigene55954_All
Unigene56036_All
Unigene56150_All
Unigene56173_All
Unigene56194_All
Unigene56236_All
Unigene56405_All
Unigene56438_All
Unigene56444_All
Unigene56568_All
Unigene56628_All
Unigene56635_All
Unigene56726_All
Unigene56745_All
Unigene56791_All
Unigene57242_All
Unigene57572_All
Unigene57660_All
Unigene57663_All
Unigene57677_All
Unigene57690_All
Unigene57711_All
Unigene57725_All
Unigene57849_All
Unigene57969_All
Unigene58041_All
Unigene58081_All
Unigene58202_All
Unigene58221_All
Unigene58231_All
Unigene58259_All
Unigene58297_All
Unigene58318_All
Unigene58326_All
Unigene58422_All
Unigene58444_All
Unigene58539_All
Unigene58545_All
Unigene58590_All
Unigene58592_All
Unigene58596_All
Unigene58605_All
Unigene58686_All
Unigene58741_All
Unigene58761_All
Unigene58774_All
Unigene58897_All
Unigene59068_All
Unigene59101_All
Unigene59130_All
Unigene59192_All
Unigene59327_All
Unigene59438_All
Unigene59570_All
Unigene59573_All
Unigene59671_All
Unigene59808_All
Unigene59910_All
Unigene59913_All
Unigene59948_All
Unigene60030_All
Unigene60060_All
Unigene60071_All
Unigene60083_All
Unigene60110_All
Unigene60188_All
Unigene60377_All
Unigene60524_All
Unigene60577_All
Unigene60585_All
Unigene60612_All
Unigene60641_All
Unigene60769_All
Unigene60886_All
Unigene60899_All
Unigene60909_All
Unigene60998_All
Unigene61191_All
Unigene61295_All
Unigene61313_All
Unigene61366_All
Unigene61383_All
Unigene61410_All
Unigene61475_All
Unigene61491_All
Unigene61505_All
Unigene61573_All
Unigene61626_All
Unigene61788_All
Unigene61794_All
Unigene61806_All
Unigene61839_All
Unigene61930_All
Unigene61964_All
Unigene61966_All
Unigene61971_All
Unigene62001_All
Unigene62008_All
Unigene62022_All
Unigene62078_All
Unigene62123_All
Unigene62170_All
Unigene62232_All
Unigene62258_All
Unigene62260_All
Unigene62269_All
Unigene62356_All
Unigene62407_All
Unigene62433_All
Unigene62445_All
Unigene62450_All
Unigene62496_All
Unigene62510_All
Unigene62541_All
Unigene62553_All
Unigene62588_All
Unigene62673_All
Unigene62701_All
Unigene62714_All
Unigene62726_All
Unigene62734_All
Unigene62840_All
Unigene62841_All
Unigene62905_All
Unigene62936_All
Unigene62962_All
Unigene63099_All
Unigene63111_All
Unigene63336_All
Unigene63344_All
Unigene63350_All
Unigene63454_All
Unigene63462_All
Unigene63471_All
Unigene63476_All
Unigene63508_All
Unigene63522_All
Unigene63572_All
Unigene63607_All
Unigene63645_All
Unigene63686_All
Unigene63688_All
Unigene63698_All
Unigene63728_All
Unigene63736_All
Unigene63786_All
Unigene63843_All
Unigene63900_All
Unigene63941_All
Unigene63944_All
Unigene64066_All
Unigene64131_All
Unigene64142_All
Unigene64212_All
Unigene64287_All
Unigene64301_All
Unigene64337_All
Unigene64343_All
Unigene64477_All
Unigene64478_All
Unigene64515_All
Unigene64608_All
Unigene64618_All
Unigene64666_All
Unigene64738_All
Unigene64739_All
Unigene64746_All
Unigene64777_All
Unigene64802_All
Unigene64803_All
Unigene64810_All
Unigene64845_All
Unigene64875_All
Unigene65013_All
Unigene65035_All
Unigene65066_All
Unigene65258_All
Unigene65261_All
Unigene65263_All
Unigene65447_All
Unigene65504_All
Unigene65600_All
Unigene65650_All
Unigene65660_All
Unigene65672_All
Unigene65783_All
Unigene65793_All
Unigene65808_All
Unigene65841_All
Unigene65890_All
Unigene65893_All
Unigene65895_All
Unigene65897_All
Unigene66014_All
Unigene66017_All
Unigene66019_All
Unigene66021_All
Unigene66064_All
Unigene66151_All
Unigene66195_All
Unigene66199_All
Unigene66321_All
Unigene66345_All
Unigene66355_All
Unigene66443_All
Unigene66493_All
Unigene66558_All
Unigene66611_All
Unigene66653_All
Unigene66665_All
Unigene66669_All
Unigene66670_All
Unigene66677_All
Unigene66687_All
Unigene66727_All
Unigene66728_All
Unigene66739_All
Unigene66799_All
Unigene66801_All
Unigene66805_All
Unigene66827_All
Unigene66872_All
Unigene66925_All
Unigene66948_All
Unigene67062_All
Unigene67071_All
Unigene67119_All
Unigene67155_All
Unigene67173_All
Unigene67180_All
Unigene67235_All
Unigene67236_All
Unigene67250_All
Unigene67300_All
Unigene67349_All
Unigene67357_All
Unigene67412_All
Unigene67429_All
Unigene67446_All
Unigene67471_All
Unigene67540_All
Unigene67603_All
Unigene67709_All
Unigene67717_All
Unigene67761_All
Unigene67842_All
Unigene67879_All
Unigene67910_All
Unigene67918_All
Unigene67922_All
Unigene67932_All
Unigene67964_All
Unigene67987_All
Unigene68019_All
Unigene68032_All
Unigene68035_All
Unigene68046_All
Unigene68077_All
Unigene68115_All
Unigene68124_All
Unigene68174_All
Unigene68233_All
Unigene68324_All
Unigene68363_All
Unigene68383_All
Unigene68394_All
Unigene68436_All
Unigene68475_All
Unigene68535_All
Unigene68573_All
Unigene68593_All
Unigene68674_All
Unigene68676_All
Unigene68678_All
Unigene68745_All
Unigene68778_All
Unigene68816_All
Unigene68817_All
Unigene68946_All
Unigene68982_All
Unigene68983_All
Unigene69013_All
Unigene69069_All
Unigene69148_All
Unigene69193_All
Unigene69239_All
Unigene69272_All
Unigene69274_All
Unigene69302_All
Unigene69324_All
Unigene69358_All
Unigene69360_All
Unigene69473_All
Unigene69505_All
Unigene69517_All
Unigene69550_All
Unigene69573_All
Unigene69580_All
Unigene69608_All
Unigene69614_All
Unigene69644_All
Unigene69652_All
Unigene69717_All
Unigene69719_All
Unigene69759_All
Unigene69841_All
Unigene69851_All
Unigene69907_All
Unigene69921_All
Unigene69929_All
Unigene69970_All
Unigene69972_All
Unigene69985_All
Unigene70008_All
Unigene70070_All
Unigene70076_All
Unigene70116_All
Unigene70129_All
Unigene70150_All
Unigene70169_All
Unigene70181_All
Unigene70222_All
Unigene70226_All
Unigene70254_All
Unigene70260_All
Unigene70262_All
Unigene70294_All
Unigene70332_All
Unigene70344_All
Unigene70360_All
Unigene70404_All
Unigene70417_All
Unigene70463_All
Unigene70470_All
Unigene70529_All
Unigene70566_All
Unigene70627_All
Unigene70636_All
Unigene70648_All
Unigene70649_All
Unigene70682_All
Unigene70756_All
Unigene70757_All
Unigene70811_All
Unigene70827_All
Unigene70863_All
Unigene70937_All
Unigene70938_All
Unigene70955_All
Unigene70966_All
Unigene70970_All
Unigene70980_All
Unigene71002_All
Unigene71020_All
Unigene71062_All
Unigene71090_All
Unigene71118_All
Unigene71172_All
Unigene71183_All
Unigene71212_All
Unigene71234_All
Unigene71248_All
Unigene71271_All
Unigene71285_All
Unigene71379_All
Unigene71411_All
Unigene71420_All
Unigene71441_All
Unigene71443_All
Unigene71449_All
Unigene71485_All
Unigene71499_All
Unigene71502_All
Unigene71510_All
Unigene71592_All
Unigene71605_All
Unigene71622_All
Unigene71640_All
Unigene71647_All
Unigene71649_All
Unigene71677_All
Unigene71681_All
Unigene71709_All
Unigene71764_All
Unigene71768_All
Unigene71774_All
Unigene71778_All
Unigene71791_All
Unigene71793_All
Unigene71804_All
Unigene71809_All
Unigene71817_All
Unigene71832_All
Unigene71835_All
Unigene71850_All
Unigene71880_All
Unigene71896_All
Unigene71907_All
Unigene71912_All
Unigene71918_All
Unigene71954_All
Unigene71973_All
Unigene71977_All
Unigene71978_All
Unigene72042_All
Unigene72077_All
Unigene72091_All
Unigene72099_All
Unigene72104_All
Unigene72134_All
Unigene72139_All
Unigene72146_All
Unigene72148_All
Unigene72185_All
Unigene72233_All
Unigene72245_All
Unigene72322_All
Unigene72332_All
Unigene72347_All
Unigene72353_All
Unigene72381_All
Unigene72401_All
Unigene72434_All
Unigene72441_All
Unigene72449_All
Unigene72472_All
Unigene72498_All
Unigene72503_All
Unigene72520_All
Unigene72521_All
Unigene72552_All
Unigene72559_All
Unigene72570_All
Unigene72579_All
Unigene72595_All
Unigene72618_All
Unigene72670_All
Unigene72673_All

## Sheet: Sheet8
Unigene10129_All
Unigene1164_All
Unigene1465_All
Unigene1537_All
Unigene206_All
Unigene20777_All
Unigene21774_All
Unigene22073_All
Unigene22555_All
Unigene22838_All
Unigene23288_All
Unigene23636_All
Unigene23820_All
Unigene23987_All
Unigene24669_All
Unigene25397_All
Unigene255_All
Unigene26247_All
Unigene26517_All
Unigene26689_All
Unigene27455_All
Unigene28619_All
Unigene28728_All
Unigene29907_All
Unigene30527_All
Unigene30548_All
Unigene30576_All
Unigene30644_All
Unigene30847_All
Unigene30852_All
Unigene30944_All
Unigene31209_All
Unigene31247_All
Unigene31254_All
Unigene31284_All
Unigene31375_All
Unigene3146_All
Unigene31633_All
Unigene32043_All
Unigene32166_All
Unigene32321_All
Unigene32417_All
Unigene32689_All
Unigene32713_All
Unigene32982_All
Unigene33083_All
Unigene3318_All
Unigene33269_All
Unigene33325_All
Unigene33445_All
Unigene33535_All
Unigene33825_All
Unigene3386_All
Unigene33980_All
Unigene34012_All
Unigene34512_All
Unigene34574_All
Unigene34602_All
Unigene34668_All
Unigene34864_All
Unigene35087_All
Unigene35102_All
Unigene35205_All
Unigene35531_All
Unigene35557_All
Unigene3569_All
Unigene35744_All
Unigene35828_All
Unigene35835_All
Unigene35881_All
Unigene35947_All
Unigene36000_All
Unigene36088_All
Unigene36200_All
Unigene36408_All
Unigene36659_All
Unigene36669_All
Unigene36681_All
Unigene36820_All
Unigene3693_All
Unigene37004_All
Unigene37273_All
Unigene37377_All
Unigene37396_All
Unigene37594_All
Unigene37766_All
Unigene37876_All
Unigene37941_All
Unigene37950_All
Unigene38046_All
Unigene38073_All
Unigene38173_All
Unigene38396_All
Unigene38444_All
Unigene38498_All
Unigene3857_All
Unigene38684_All
Unigene38846_All
Unigene38938_All
Unigene38975_All
Unigene39016_All
Unigene39068_All
Unigene39207_All
Unigene39309_All
Unigene39314_All
Unigene39503_All
Unigene39509_All
Unigene39534_All
Unigene39588_All
Unigene39635_All
Unigene39737_All
Unigene39914_All
Unigene39965_All
Unigene39993_All
Unigene40049_All
Unigene40078_All
Unigene4033_All
Unigene40728_All
Unigene42081_All
Unigene4221_All
Unigene42593_All
Unigene43036_All
Unigene43575_All
Unigene44204_All
Unigene4496_All
Unigene48775_All
Unigene4998_All
Unigene5328_All
Unigene5429_All
Unigene63800_All
Unigene63837_All
Unigene63877_All
Unigene63917_All
Unigene64013_All
Unigene64108_All
Unigene64147_All
Unigene64321_All
Unigene64373_All
Unigene64611_All
Unigene64702_All
Unigene64817_All
Unigene64922_All
Unigene65028_All
Unigene65239_All
Unigene65262_All
Unigene65435_All
Unigene65598_All
Unigene65603_All
Unigene65640_All
Unigene65737_All
Unigene65822_All
Unigene65906_All
Unigene66036_All
Unigene66043_All
Unigene66084_All
Unigene66094_All
Unigene66120_All
Unigene66609_All
Unigene66648_All
Unigene66718_All
Unigene66837_All
Unigene66902_All
Unigene66935_All
Unigene66972_All
Unigene67089_All
Unigene67137_All
Unigene67160_All
Unigene67515_All
Unigene67534_All
Unigene67654_All
Unigene67780_All
Unigene67875_All
Unigene68222_All
Unigene68246_All
Unigene68248_All
Unigene68320_All
Unigene68328_All
Unigene68348_All
Unigene68438_All
Unigene68442_All
Unigene68471_All
Unigene68540_All
Unigene68595_All
Unigene68811_All
Unigene68929_All
Unigene68944_All
Unigene69132_All
Unigene69136_All
Unigene69196_All
Unigene69228_All
Unigene69243_All
Unigene69249_All
Unigene69451_All
Unigene69554_All
Unigene69620_All
Unigene69812_All
Unigene69846_All
Unigene69883_All
Unigene69949_All
Unigene70053_All
Unigene70130_All
Unigene70156_All
Unigene70182_All
Unigene70289_All
Unigene70438_All
Unigene70477_All
Unigene70556_All
Unigene70670_All
Unigene70723_All
Unigene70728_All
Unigene70777_All
Unigene70788_All
Unigene70809_All
Unigene70838_All
Unigene70991_All
Unigene71252_All
Unigene71281_All
Unigene71516_All
Unigene71546_All
Unigene71598_All
Unigene71652_All
Unigene71656_All
Unigene71659_All
Unigene71752_All
Unigene71800_All
Unigene71826_All
Unigene71865_All
Unigene72062_All
Unigene72068_All
Unigene72155_All
Unigene72211_All
Unigene72224_All
Unigene72248_All
Unigene72385_All
Unigene72538_All
Unigene72626_All
Unigene72633_All
Unigene72668_All
Unigene72672_All

## Sheet: Sheet9
Unigene10069_All
Unigene10089_All
Unigene10119_All
Unigene10296_All
Unigene10321_All
Unigene10601_All
Unigene10718_All
Unigene10925_All
Unigene1205_All
Unigene1214_All
Unigene1663_All
Unigene178_All
Unigene2322_All
Unigene26604_All
Unigene2693_All
Unigene28002_All
Unigene2824_All
Unigene2874_All
Unigene29656_All
Unigene30377_All
Unigene30520_All
Unigene30655_All
Unigene30675_All
Unigene30778_All
Unigene30861_All
Unigene30870_All
Unigene30942_All
Unigene31417_All
Unigene31518_All
Unigene31854_All
Unigene31861_All
Unigene31898_All
Unigene31943_All
Unigene32054_All
Unigene32135_All
Unigene32149_All
Unigene32178_All
Unigene32197_All
Unigene32361_All
Unigene32448_All
Unigene32588_All
Unigene32672_All
Unigene32702_All
Unigene32748_All
Unigene32770_All
Unigene32811_All
Unigene33050_All
Unigene33057_All
Unigene33087_All
Unigene33389_All
Unigene33463_All
Unigene33545_All
Unigene33738_All
Unigene33739_All
Unigene33751_All
Unigene33786_All
Unigene34045_All
Unigene34058_All
Unigene34096_All
Unigene34315_All
Unigene34433_All
Unigene34568_All
Unigene34576_All
Unigene34682_All
Unigene34703_All
Unigene34759_All
Unigene34807_All
Unigene34844_All
Unigene34980_All
Unigene34986_All
Unigene34991_All
Unigene35060_All
Unigene35115_All
Unigene35369_All
Unigene35389_All
Unigene35496_All
Unigene35521_All
Unigene35622_All
Unigene35736_All
Unigene35899_All
Unigene35941_All
Unigene35995_All
Unigene36104_All
Unigene36120_All
Unigene36281_All
Unigene36293_All
Unigene36366_All
Unigene36367_All
Unigene36412_All
Unigene36413_All
Unigene36438_All
Unigene36502_All
Unigene36571_All
Unigene36594_All
Unigene36704_All
Unigene36726_All
Unigene36785_All
Unigene36830_All
Unigene36838_All
Unigene36963_All
Unigene37056_All
Unigene37097_All
Unigene37202_All
Unigene37334_All
Unigene37485_All
Unigene37490_All
Unigene37503_All
Unigene37541_All
Unigene37570_All
Unigene37684_All
Unigene37717_All
Unigene37743_All
Unigene37868_All
Unigene37967_All
Unigene37985_All
Unigene38002_All
Unigene38166_All
Unigene38183_All
Unigene38216_All
Unigene38236_All
Unigene38266_All
Unigene38277_All
Unigene38295_All
Unigene38435_All
Unigene38605_All
Unigene38611_All
Unigene38616_All
Unigene38637_All
Unigene38640_All
Unigene38665_All
Unigene38773_All
Unigene38774_All
Unigene38810_All
Unigene38936_All
Unigene38970_All
Unigene38976_All
Unigene39061_All
Unigene39121_All
Unigene39134_All
Unigene39183_All
Unigene39190_All
Unigene39254_All
Unigene39267_All
Unigene39279_All
Unigene39285_All
Unigene39316_All
Unigene39447_All
Unigene39529_All
Unigene39531_All
Unigene39546_All
Unigene39597_All
Unigene39694_All
Unigene39695_All
Unigene39700_All
Unigene39709_All
Unigene39725_All
Unigene39730_All
Unigene39756_All
Unigene39765_All
Unigene39772_All
Unigene39783_All
Unigene39852_All
Unigene39901_All
Unigene39912_All
Unigene39921_All
Unigene39945_All
Unigene39947_All
Unigene39958_All
Unigene39977_All
Unigene40000_All
Unigene40008_All
Unigene40051_All
Unigene40053_All
Unigene40060_All
Unigene40064_All
Unigene40109_All
Unigene40120_All
Unigene40400_All
Unigene40483_All
Unigene40505_All
Unigene40527_All
Unigene40651_All
Unigene40847_All
Unigene40943_All
Unigene40955_All
Unigene41009_All
Unigene41149_All
Unigene41268_All
Unigene41270_All
Unigene41285_All
Unigene41299_All
Unigene41301_All
Unigene41341_All
Unigene41473_All
Unigene41474_All
Unigene41734_All
Unigene41743_All
Unigene41802_All
Unigene41925_All
Unigene42030_All
Unigene42037_All
Unigene42090_All
Unigene42103_All
Unigene42252_All
Unigene42312_All
Unigene42360_All
Unigene42386_All
Unigene42409_All
Unigene42685_All
Unigene42716_All
Unigene42803_All
Unigene42807_All
Unigene42832_All
Unigene42900_All
Unigene42925_All
Unigene42934_All
Unigene42941_All
Unigene43098_All
Unigene43228_All
Unigene43314_All
Unigene43368_All
Unigene43398_All
Unigene43411_All
Unigene43532_All
Unigene43672_All
Unigene43753_All
Unigene4384_All
Unigene43929_All
Unigene43970_All
Unigene44015_All
Unigene44027_All
Unigene44070_All
Unigene44076_All
Unigene44087_All
Unigene44284_All
Unigene44290_All
Unigene44331_All
Unigene44364_All
Unigene44376_All
Unigene44429_All
Unigene44463_All
Unigene44476_All
Unigene44488_All
Unigene44541_All
Unigene44555_All
Unigene44569_All
Unigene44620_All
Unigene44640_All
Unigene44666_All
Unigene44711_All
Unigene44714_All
Unigene44885_All
Unigene44925_All
Unigene44988_All
Unigene44989_All
Unigene45032_All
Unigene45046_All
Unigene45089_All
Unigene45207_All
Unigene45209_All
Unigene45250_All
Unigene45282_All
Unigene45333_All
Unigene45339_All
Unigene45348_All
Unigene45359_All
Unigene45397_All
Unigene4541_All
Unigene45440_All
Unigene45562_All
Unigene45572_All
Unigene45605_All
Unigene45628_All
Unigene45637_All
Unigene45651_All
Unigene45673_All
Unigene45686_All
Unigene45709_All
Unigene45713_All
Unigene45720_All
Unigene45738_All
Unigene45753_All
Unigene45821_All
Unigene45853_All
Unigene45922_All
Unigene46007_All
Unigene46035_All
Unigene46046_All
Unigene46091_All
Unigene46103_All
Unigene46112_All
Unigene46187_All
Unigene46234_All
Unigene46264_All
Unigene46292_All
Unigene46307_All
Unigene46337_All
Unigene46363_All
Unigene46365_All
Unigene46375_All
Unigene46422_All
Unigene46465_All
Unigene46513_All
Unigene46517_All
Unigene46654_All
Unigene46671_All
Unigene46673_All
Unigene46835_All
Unigene46939_All
Unigene47002_All
Unigene47060_All
Unigene47131_All
Unigene47148_All
Unigene47191_All
Unigene47194_All
Unigene47202_All
Unigene47210_All
Unigene47227_All
Unigene47240_All
Unigene47263_All
Unigene47396_All
Unigene47418_All
Unigene47422_All
Unigene47435_All
Unigene47502_All
Unigene47515_All
Unigene47521_All
Unigene47524_All
Unigene47540_All
Unigene47564_All
Unigene47582_All
Unigene47589_All
Unigene47591_All
Unigene47593_All
Unigene47611_All
Unigene47654_All
Unigene47683_All
Unigene47702_All
Unigene47709_All
Unigene47712_All
Unigene47745_All
Unigene47752_All
Unigene47756_All
Unigene47772_All
Unigene47775_All
Unigene491_All
Unigene5120_All
Unigene6089_All
Unigene6354_All
Unigene63684_All
Unigene64570_All
Unigene65214_All
Unigene65457_All
Unigene65565_All
Unigene66061_All
Unigene67766_All
Unigene67830_All
Unigene6823_All
Unigene7060_All
Unigene71170_All
Unigene7164_All

## Sheet: Sheet10
Unigene10083_All
Unigene10114_All
Unigene10120_All
Unigene10286_All
Unigene10313_All
Unigene10364_All
Unigene1037_All
Unigene10406_All
Unigene10442_All
Unigene10487_All
Unigene10511_All
Unigene10684_All
Unigene10693_All
Unigene10703_All
Unigene10760_All
Unigene10799_All
Unigene1085_All
Unigene10880_All
Unigene11033_All
Unigene11095_All
Unigene1114_All
Unigene11442_All
Unigene11551_All
Unigene11579_All
Unigene1159_All
Unigene11835_All
Unigene11851_All
Unigene12078_All
Unigene12139_All
Unigene12248_All
Unigene12303_All
Unigene12588_All
Unigene12602_All
Unigene12958_All
Unigene12962_All
Unigene13068_All
Unigene13118_All
Unigene13223_All
Unigene13278_All
Unigene1337_All
Unigene13585_All
Unigene1366_All
Unigene1372_All
Unigene14006_All
Unigene14105_All
Unigene1410_All
Unigene14118_All
Unigene14166_All
Unigene14174_All
Unigene14199_All
Unigene14289_All
Unigene14312_All
Unigene14373_All
Unigene14417_All
Unigene14423_All
Unigene1453_All
Unigene14676_All
Unigene14834_All
Unigene14860_All
Unigene1505_All
Unigene15194_All
Unigene15310_All
Unigene15358_All
Unigene15427_All
Unigene1547_All
Unigene15525_All
Unigene15598_All
Unigene15816_All
Unigene16025_All
Unigene16063_All
Unigene16068_All
Unigene16244_All
Unigene16300_All
Unigene16443_All
Unigene16483_All
Unigene1669_All
Unigene16816_All
Unigene16819_All
Unigene16971_All
Unigene16979_All
Unigene17084_All
Unigene17142_All
Unigene17355_All
Unigene17441_All
Unigene17878_All
Unigene17917_All
Unigene17925_All
Unigene18068_All
Unigene18102_All
Unigene18126_All
Unigene18147_All
Unigene18154_All
Unigene18220_All
Unigene18237_All
Unigene18244_All
Unigene18251_All
Unigene18346_All
Unigene18347_All
Unigene18421_All
Unigene18713_All
Unigene18715_All
Unigene1871_All
Unigene18732_All
Unigene18881_All
Unigene18946_All
Unigene18957_All
Unigene1896_All
Unigene1898_All
Unigene19050_All
Unigene19185_All
Unigene19215_All
Unigene19415_All
Unigene19577_All
Unigene19619_All
Unigene20059_All
Unigene20146_All
Unigene20258_All
Unigene20291_All
Unigene2039_All
Unigene204_All
Unigene20580_All
Unigene2137_All
Unigene2162_All
Unigene226_All
Unigene2287_All
Unigene2329_All
Unigene23411_All
Unigene2445_All
Unigene253_All
Unigene2594_All
Unigene2605_All
Unigene2805_All
Unigene2870_All
Unigene2903_All
Unigene30246_All
Unigene30273_All
Unigene30358_All
Unigene30372_All
Unigene30455_All
Unigene30645_All
Unigene30653_All
Unigene30663_All
Unigene30748_All
Unigene30750_All
Unigene30773_All
Unigene3092_All
Unigene30999_All
Unigene31037_All
Unigene31076_All
Unigene31275_All
Unigene31330_All
Unigene31460_All
Unigene31502_All
Unigene31695_All
Unigene31715_All
Unigene3173_All
Unigene31867_All
Unigene31984_All
Unigene32229_All
Unigene32308_All
Unigene32475_All
Unigene32486_All
Unigene32564_All
Unigene32586_All
Unigene32624_All
Unigene32704_All
Unigene3270_All
Unigene32746_All
Unigene32838_All
Unigene32952_All
Unigene32956_All
Unigene32998_All
Unigene33089_All
Unigene33118_All
Unigene33178_All
Unigene33335_All
Unigene33344_All
Unigene33346_All
Unigene33375_All
Unigene33461_All
Unigene33525_All
Unigene33549_All
Unigene33605_All
Unigene33607_All
Unigene33623_All
Unigene33665_All
Unigene33704_All
Unigene33794_All
Unigene33802_All
Unigene33834_All
Unigene33951_All
Unigene33962_All
Unigene34051_All
Unigene3409_All
Unigene34159_All
Unigene3420_All
Unigene34262_All
Unigene34312_All
Unigene34483_All
Unigene34617_All
Unigene3468_All
Unigene34802_All
Unigene34878_All
Unigene34938_All
Unigene35033_All
Unigene35045_All
Unigene35112_All
Unigene35171_All
Unigene35335_All
Unigene35392_All
Unigene35504_All
Unigene35562_All
Unigene35565_All
Unigene35618_All
Unigene35631_All
Unigene35673_All
Unigene35677_All
Unigene35743_All
Unigene35780_All
Unigene35855_All
Unigene35867_All
Unigene35994_All
Unigene36067_All
Unigene36111_All
Unigene36156_All
Unigene3628_All
Unigene36312_All
Unigene3635_All
Unigene3638_All
Unigene36464_All
Unigene3647_All
Unigene36506_All
Unigene36526_All
Unigene36552_All
Unigene36582_All
Unigene36599_All
Unigene36660_All
Unigene36738_All
Unigene36871_All
Unigene36929_All
Unigene36947_All
Unigene37000_All
Unigene37106_All
Unigene37151_All
Unigene37153_All
Unigene37204_All
Unigene37241_All
Unigene37255_All
Unigene37339_All
Unigene37456_All
Unigene37504_All
Unigene37513_All
Unigene37567_All
Unigene37615_All
Unigene37641_All
Unigene37786_All
Unigene37803_All
Unigene37874_All
Unigene37909_All
Unigene37931_All
Unigene37987_All
Unigene37992_All
Unigene38097_All
Unigene38119_All
Unigene38131_All
Unigene38202_All
Unigene38205_All
Unigene38293_All
Unigene38323_All
Unigene38377_All
Unigene38441_All
Unigene38442_All
Unigene38483_All
Unigene38493_All
Unigene38494_All
Unigene38509_All
Unigene38575_All
Unigene38609_All
Unigene38672_All
Unigene38732_All
Unigene38733_All
Unigene38734_All
Unigene38780_All
Unigene38794_All
Unigene38813_All
Unigene38815_All
Unigene38818_All
Unigene38859_All
Unigene38916_All
Unigene38926_All
Unigene38937_All
Unigene38946_All
Unigene38987_All
Unigene39044_All
Unigene39048_All
Unigene39050_All
Unigene39058_All
Unigene39072_All
Unigene39076_All
Unigene39077_All
Unigene39087_All
Unigene39096_All
Unigene39128_All
Unigene39193_All
Unigene39202_All
Unigene39210_All
Unigene39215_All
Unigene3921_All
Unigene39261_All
Unigene39262_All
Unigene39329_All
Unigene39354_All
Unigene39440_All
Unigene39463_All
Unigene39501_All
Unigene39507_All
Unigene3950_All
Unigene39537_All
Unigene39544_All
Unigene39592_All
Unigene39599_All
Unigene39603_All
Unigene39622_All
Unigene39691_All
Unigene39699_All
Unigene39720_All
Unigene39735_All
Unigene39758_All
Unigene3977_All
Unigene39849_All
Unigene39872_All
Unigene39892_All
Unigene39898_All
Unigene39990_All
Unigene40007_All
Unigene40021_All
Unigene40037_All
Unigene40114_All
Unigene40116_All
Unigene40154_All
Unigene40218_All
Unigene40223_All
Unigene40252_All
Unigene40535_All
Unigene40583_All
Unigene40591_All
Unigene40714_All
Unigene40806_All
Unigene40839_All
Unigene41015_All
Unigene41024_All
Unigene41139_All
Unigene41167_All
Unigene41218_All
Unigene41233_All
Unigene41256_All
Unigene4132_All
Unigene41334_All
Unigene41418_All
Unigene41431_All
Unigene41440_All
Unigene41503_All
Unigene41505_All
Unigene41531_All
Unigene41565_All
Unigene41581_All
Unigene41607_All
Unigene41744_All
Unigene41748_All
Unigene41789_All
Unigene41820_All
Unigene41867_All
Unigene41899_All
Unigene41906_All
Unigene41924_All
Unigene41926_All
Unigene41929_All
Unigene41950_All
Unigene41997_All
Unigene42027_All
Unigene42118_All
Unigene42139_All
Unigene42398_All
Unigene4242_All
Unigene42446_All
Unigene42466_All
Unigene42495_All
Unigene42528_All
Unigene42602_All
Unigene42634_All
Unigene42693_All
Unigene4271_All
Unigene42721_All
Unigene42734_All
Unigene42799_All
Unigene42805_All
Unigene42856_All
Unigene42873_All
Unigene42949_All
Unigene42968_All
Unigene43003_All
Unigene43012_All
Unigene43030_All
Unigene43077_All
Unigene43105_All
Unigene43107_All
Unigene43110_All
Unigene43128_All
Unigene43170_All
Unigene43199_All
Unigene43221_All
Unigene43239_All
Unigene43306_All
Unigene43323_All
Unigene43337_All
Unigene43347_All
Unigene43362_All
Unigene43447_All
Unigene43453_All
Unigene43457_All
Unigene43523_All
Unigene43542_All
Unigene43596_All
Unigene43631_All
Unigene43637_All
Unigene43642_All
Unigene43690_All
Unigene43699_All
Unigene43701_All
Unigene4378_All
Unigene43828_All
Unigene43841_All
Unigene43872_All
Unigene43875_All
Unigene44089_All
Unigene44148_All
Unigene44276_All
Unigene44411_All
Unigene44430_All
Unigene44436_All
Unigene44487_All
Unigene44492_All
Unigene44495_All
Unigene44502_All
Unigene44509_All
Unigene44515_All
Unigene44557_All
Unigene44581_All
Unigene44588_All
Unigene44593_All
Unigene44608_All
Unigene44619_All
Unigene44626_All
Unigene44710_All
Unigene44719_All
Unigene44772_All
Unigene44773_All
Unigene44791_All
Unigene44824_All
Unigene44850_All
Unigene44913_All
Unigene44937_All
Unigene44953_All
Unigene44959_All
Unigene44960_All
Unigene44969_All
Unigene44995_All
Unigene45053_All
Unigene45078_All
Unigene45103_All
Unigene45127_All
Unigene45129_All
Unigene45134_All
Unigene45136_All
Unigene45181_All
Unigene45182_All
Unigene45183_All
Unigene45222_All
Unigene45290_All
Unigene45296_All
Unigene45310_All
Unigene45312_All
Unigene45352_All
Unigene45357_All
Unigene45408_All
Unigene45418_All
Unigene45431_All
Unigene45434_All
Unigene45444_All
Unigene45474_All
Unigene45489_All
Unigene45556_All
Unigene45585_All
Unigene45604_All
Unigene45612_All
Unigene45615_All
Unigene45653_All
Unigene45665_All
Unigene45681_All
Unigene45704_All
Unigene45707_All
Unigene45710_All
Unigene45750_All
Unigene45783_All
Unigene4578_All
Unigene45838_All
Unigene45848_All
Unigene45855_All
Unigene45875_All
Unigene45907_All
Unigene45968_All
Unigene45976_All
Unigene45999_All
Unigene46034_All
Unigene46060_All
Unigene46078_All
Unigene46083_All
Unigene46116_All
Unigene46125_All
Unigene46135_All
Unigene46148_All
Unigene4615_All
Unigene46162_All
Unigene46177_All
Unigene46196_All
Unigene46208_All
Unigene46236_All
Unigene46261_All
Unigene46276_All
Unigene46282_All
Unigene46285_All
Unigene46286_All
Unigene46289_All
Unigene46301_All
Unigene46328_All
Unigene46336_All
Unigene46341_All
Unigene46343_All
Unigene46349_All
Unigene46448_All
Unigene46450_All
Unigene46451_All
Unigene46461_All
Unigene46500_All
Unigene46504_All
Unigene46516_All
Unigene46520_All
Unigene46528_All
Unigene46533_All
Unigene46540_All
Unigene4662_All
Unigene46638_All
Unigene46641_All
Unigene46650_All
Unigene46662_All
Unigene46704_All
Unigene46708_All
Unigene46709_All
Unigene46723_All
Unigene46734_All
Unigene46757_All
Unigene46765_All
Unigene46773_All
Unigene46785_All
Unigene46800_All
Unigene46812_All
Unigene46818_All
Unigene46826_All
Unigene46845_All
Unigene46859_All
Unigene46893_All
Unigene46896_All
Unigene46897_All
Unigene46916_All
Unigene46937_All
Unigene46943_All
Unigene46945_All
Unigene46962_All
Unigene46963_All
Unigene46965_All
Unigene46966_All
Unigene46970_All
Unigene46972_All
Unigene46973_All
Unigene46992_All
Unigene47024_All
Unigene47036_All
Unigene47040_All
Unigene47042_All
Unigene47047_All
Unigene47058_All
Unigene47094_All
Unigene47098_All
Unigene47102_All
Unigene47107_All
Unigene47116_All
Unigene47117_All
Unigene47143_All
Unigene47164_All
Unigene47175_All
Unigene47181_All
Unigene47203_All
Unigene47204_All
Unigene47213_All
Unigene47235_All
Unigene47243_All
Unigene47256_All
Unigene47267_All
Unigene47272_All
Unigene47282_All
Unigene47322_All
Unigene47326_All
Unigene47332_All
Unigene47333_All
Unigene47363_All
Unigene47376_All
Unigene47395_All
Unigene47400_All
Unigene47411_All
Unigene47426_All
Unigene47432_All
Unigene47441_All
Unigene47444_All
Unigene47446_All
Unigene47451_All
Unigene47460_All
Unigene47464_All
Unigene47499_All
Unigene47503_All
Unigene47506_All
Unigene47518_All
Unigene47519_All
Unigene47523_All
Unigene47528_All
Unigene47547_All
Unigene47550_All
Unigene47552_All
Unigene47553_All
Unigene47556_All
Unigene47570_All
Unigene47572_All
Unigene47578_All
Unigene47579_All
Unigene47600_All
Unigene47605_All
Unigene47608_All
Unigene47618_All
Unigene47626_All
Unigene47636_All
Unigene47638_All
Unigene47641_All
Unigene47648_All
Unigene47653_All
Unigene47667_All
Unigene47701_All
Unigene47706_All
Unigene47711_All
Unigene47718_All
Unigene47720_All
Unigene47721_All
Unigene47730_All
Unigene47734_All
Unigene47741_All
Unigene47759_All
Unigene47779_All
Unigene47836_All
Unigene47844_All
Unigene47877_All
Unigene4801_All
Unigene4808_All
Unigene48174_All
Unigene4830_All
Unigene48349_All
Unigene48411_All
Unigene48421_All
Unigene48447_All
Unigene48644_All
Unigene48672_All
Unigene48687_All
Unigene48776_All
Unigene4882_All
Unigene48834_All
Unigene48921_All
Unigene4893_All
Unigene49005_All
Unigene49056_All
Unigene4909_All
Unigene49621_All
Unigene49712_All
Unigene49751_All
Unigene49795_All
Unigene49875_All
Unigene49912_All
Unigene49931_All
Unigene49999_All
Unigene50180_All
Unigene50202_All
Unigene5038_All
Unigene50416_All
Unigene50522_All
Unigene50531_All
Unigene50703_All
Unigene50714_All
Unigene50775_All
Unigene50776_All
Unigene50785_All
Unigene5079_All
Unigene50842_All
Unigene50885_All
Unigene50933_All
Unigene50952_All
Unigene50953_All
Unigene50967_All
Unigene50979_All
Unigene50996_All
Unigene51022_All
Unigene5103_All
Unigene51140_All
Unigene51142_All
Unigene51208_All
Unigene51252_All
Unigene5130_All
Unigene51424_All
Unigene51551_All
Unigene51622_All
Unigene51665_All
Unigene51699_All
Unigene51725_All
Unigene52098_All
Unigene52099_All
Unigene52106_All
Unigene52163_All
Unigene52241_All
Unigene52447_All
Unigene52528_All
Unigene52559_All
Unigene52570_All
Unigene52659_All
Unigene52693_All
Unigene52718_All
Unigene52736_All
Unigene52743_All
Unigene52912_All
Unigene52974_All
Unigene53116_All
Unigene53139_All
Unigene53169_All
Unigene53300_All
Unigene53384_All
Unigene53403_All
Unigene53415_All
Unigene53419_All
Unigene53441_All
Unigene53446_All
Unigene53514_All
Unigene53530_All
Unigene5364_All
Unigene53654_All
Unigene53678_All
Unigene53773_All
Unigene53795_All
Unigene53817_All
Unigene53827_All
Unigene53847_All
Unigene53861_All
Unigene54041_All
Unigene54121_All
Unigene54198_All
Unigene54205_All
Unigene54361_All
Unigene54389_All
Unigene54416_All
Unigene54494_All
Unigene54540_All
Unigene54612_All
Unigene54621_All
Unigene54677_All
Unigene54746_All
Unigene54885_All
Unigene54916_All
Unigene55138_All
Unigene55140_All
Unigene55141_All
Unigene55164_All
Unigene55165_All
Unigene5518_All
Unigene55206_All
Unigene55256_All
Unigene55323_All
Unigene55324_All
Unigene55373_All
Unigene55388_All
Unigene55400_All
Unigene55415_All
Unigene5543_All
Unigene55478_All
Unigene55495_All
Unigene55532_All
Unigene55610_All
Unigene55677_All
Unigene55690_All
Unigene55834_All
Unigene55974_All
Unigene56011_All
Unigene56095_All
Unigene56160_All
Unigene56220_All
Unigene56269_All
Unigene56330_All
Unigene56545_All
Unigene56552_All
Unigene56607_All
Unigene5660_All
Unigene56650_All
Unigene56706_All
Unigene56777_All
Unigene56795_All
Unigene56932_All
Unigene56933_All
Unigene56969_All
Unigene56981_All
Unigene57026_All
Unigene57054_All
Unigene57076_All
Unigene57148_All
Unigene57218_All
Unigene57285_All
Unigene57409_All
Unigene57436_All
Unigene57490_All
Unigene57642_All
Unigene57652_All
Unigene57664_All
Unigene57805_All
Unigene57857_All
Unigene57865_All
Unigene57949_All
Unigene57950_All
Unigene58094_All
Unigene58105_All
Unigene58144_All
Unigene58175_All
Unigene58195_All
Unigene58215_All
Unigene58225_All
Unigene58319_All
Unigene58350_All
Unigene58363_All
Unigene58382_All
Unigene58407_All
Unigene58425_All
Unigene58553_All
Unigene58561_All
Unigene58570_All
Unigene58599_All
Unigene585_All
Unigene58602_All
Unigene58637_All
Unigene58661_All
Unigene58680_All
Unigene58690_All
Unigene58706_All
Unigene58796_All
Unigene58808_All
Unigene58868_All
Unigene58915_All
Unigene58937_All
Unigene58981_All
Unigene58995_All
Unigene59050_All
Unigene59121_All
Unigene59230_All
Unigene59254_All
Unigene59307_All
Unigene59381_All
Unigene59424_All
Unigene59453_All
Unigene59505_All
Unigene59512_All
Unigene59587_All
Unigene59590_All
Unigene59651_All
Unigene59667_All
Unigene59700_All
Unigene59715_All
Unigene59722_All
Unigene59756_All
Unigene59766_All
Unigene59779_All
Unigene59817_All
Unigene59863_All
Unigene59937_All
Unigene59945_All
Unigene59995_All
Unigene59999_All
Unigene60050_All
Unigene60088_All
Unigene60108_All
Unigene60139_All
Unigene60159_All
Unigene60214_All
Unigene60216_All
Unigene6022_All
Unigene60292_All
Unigene60507_All
Unigene60541_All
Unigene60560_All
Unigene60575_All
Unigene6074_All
Unigene60913_All
Unigene60957_All
Unigene61058_All
Unigene61104_All
Unigene61152_All
Unigene61203_All
Unigene61266_All
Unigene61315_All
Unigene61342_All
Unigene61349_All
Unigene6146_All
Unigene61497_All
Unigene61513_All
Unigene61518_All
Unigene61530_All
Unigene61558_All
Unigene61578_All
Unigene61582_All
Unigene61635_All
Unigene61666_All
Unigene61759_All
Unigene61911_All
Unigene61942_All
Unigene61943_All
Unigene61944_All
Unigene61998_All
Unigene62098_All
Unigene62113_All
Unigene62249_All
Unigene62272_All
Unigene62277_All
Unigene62334_All
Unigene62424_All
Unigene62650_All
Unigene62735_All
Unigene62791_All
Unigene62792_All
Unigene62798_All
Unigene62814_All
Unigene62824_All
Unigene62851_All
Unigene62861_All
Unigene62906_All
Unigene63011_All
Unigene63015_All
Unigene63045_All
Unigene63055_All
Unigene6315_All
Unigene63182_All
Unigene63213_All
Unigene63326_All
Unigene63357_All
Unigene63361_All
Unigene63386_All
Unigene63425_All
Unigene63429_All
Unigene63457_All
Unigene63463_All
Unigene63490_All
Unigene6382_All
Unigene6493_All
Unigene6559_All
Unigene6575_All
Unigene6692_All
Unigene6723_All
Unigene6796_All
Unigene6815_All
Unigene6834_All
Unigene6911_All
Unigene6978_All
Unigene6991_All
Unigene7030_All
Unigene7074_All
Unigene7084_All
Unigene7140_All
Unigene7200_All
Unigene7208_All
Unigene7231_All
Unigene7244_All

[truncated: 6 more sheets: Sheet11, Sheet12, Sheet13, Sheet14, Sheet15, Sheet16]
