# Supplementary material for: Seed Transcriptomics Analysis in Camellia oleifera Uncovers Genes Associated with Oil Content and Fatty Acid Composition
Source: Int J Mol Sci. 2018 Jan 2;19(1):118. doi: 10.3390/ijms19010118 (PMC5796067; doi:10.3390/ijms19010118)
Supplement: Supplementary file 1 [file ijms-19-00118-s001.zip › Supplementary_v2/Additional File8_Table S7 Details for GO enrichment analysis of DEGs between Stage B and Stage C.xls]

## Sheet: up-regulated genes
GO term	P value	FDR value	GO description
GO:0009536	0	0	plastid
GO:0016020	0	0	membrane
GO:0005524	4.42009e-223	9.97467e-221	ATP binding
GO:0003677	4.75434e-152	8.04671e-150	DNA binding
GO:0005739	2.03806e-124	2.75953e-122	mitochondrion
GO:0005515	6.58221e-118	7.42693e-116	protein binding
GO:0006468	1.91096e-108	1.84817e-106	protein phosphorylation
GO:0005634	1.58409e-105	1.34053e-103	nucleus
GO:0016021	6.33054e-103	4.76197e-101	integral component of membrane
GO:0016023	1.86937e-90	1.26556e-88	cytoplasmic vesicle
GO:0003676	7.63746e-87	4.70051e-85	nucleic acid binding
GO:0008270	4.88056e-81	2.75345e-79	zinc ion binding
GO:0004674	2.75179e-80	1.43305e-78	protein serine/threonine kinase activity
GO:0008152	4.73531e-72	2.28986e-70	metabolic process
GO:0009507	5.25707e-66	2.37269e-64	chloroplast
GO:0006355	4.46045e-58	1.88733e-56	regulation of transcription, DNA-templated
GO:0005886	5.43856e-56	2.16583e-54	plasma membrane
GO:0055114	2.02252e-53	7.60691e-52	oxidation-reduction process
GO:0045449	9.80594e-46	3.49401e-44	regulation of transcription
GO:0006810	3.68455e-43	1.24722e-41	transport
GO:0000166	8.07206e-43	2.60228e-41	nucleotide binding
GO:0004713	1.03038e-42	3.17076e-41	protein tyrosine kinase activity
GO:0003723	2.60301e-40	7.6619e-39	RNA binding
GO:0003824	7.58845e-40	2.14058e-38	catalytic activity
GO:0005488	8.74032e-37	2.36688e-35	binding
GO:0005215	8.86526e-28	2.30838e-26	transporter activity
GO:0005975	2.4226e-27	6.07443e-26	carbohydrate metabolic process
GO:0004872	8.58983e-27	2.0769e-25	receptor activity
GO:0000156	2.35568e-26	5.49929e-25	phosphorelay response regulator activity
GO:0006508	3.30134e-26	7.45002e-25	proteolysis
GO:0000160	4.333e-26	9.4627e-25	phosphorelay signal transduction system
GO:0005509	2.49955e-25	5.28812e-24	calcium ion binding
GO:0008026	2.45883e-24	5.04432e-23	ATP-dependent helicase activity
GO:0004871	1.2668e-22	2.52242e-21	signal transducer activity
GO:0003964	2.11031e-22	4.08194e-21	RNA-directed DNA polymerase activity
GO:0005737	2.84602e-22	5.3521e-21	cytoplasm
GO:0043565	2.32593e-21	4.25583e-20	sequence-specific DNA binding
GO:0005506	2.95758e-21	5.26915e-20	iron ion binding
GO:0004722	8.23704e-21	1.42987e-19	protein serine/threonine phosphatase activity
GO:0005622	3.51606e-20	5.95094e-19	intracellular
GO:0007169	4.68208e-20	7.54707e-19	transmembrane receptor protein tyrosine kinase signaling pathway
GO:0030170	4.68208e-20	7.54707e-19	pyridoxal phosphate binding
GO:0009535	5.40416e-20	8.50841e-19	chloroplast thylakoid membrane
GO:0016301	4.13912e-19	6.36859e-18	kinase activity
GO:0015031	4.5107e-19	6.7861e-18	protein transport
GO:0003700	4.89671e-19	7.20668e-18	DNA binding transcription factor activity
GO:0009570	2.29629e-18	3.30763e-17	chloroplast stroma
GO:0043169	3.49269e-18	4.92614e-17	cation binding
GO:0017111	4.27943e-18	5.91261e-17	nucleoside-triphosphatase activity
GO:0006310	1.80861e-17	2.44886e-16	DNA recombination
GO:0006278	7.78792e-17	1.01393e-15	RNA-dependent DNA biosynthetic process
GO:0007018	7.78792e-17	1.01393e-15	microtubule-based movement
GO:0005874	1.48952e-16	1.90266e-15	microtubule
GO:0005351	2.90534e-16	3.64243e-15	sugar:proton symporter activity
GO:0005525	3.6534e-16	4.497e-15	GTP binding
GO:0009734	7.08438e-16	8.56451e-15	auxin-activated signaling pathway
GO:0006813	9.33584e-16	1.10884e-14	potassium ion transport
GO:0046983	1.57732e-15	1.84111e-14	protein dimerization activity
GO:0004190	2.57884e-15	2.90979e-14	aspartic-type endopeptidase activity
GO:0015074	2.57884e-15	2.90979e-14	DNA integration
GO:0006396	4.7688e-15	5.29259e-14	RNA processing
GO:0016491	5.75886e-15	6.2883e-14	oxidoreductase activity
GO:0009055	6.9646e-15	7.48419e-14	electron transfer activity
GO:0009987	8.92698e-15	9.44307e-14	cellular process
GO:0006470	1.41232e-14	1.47099e-13	protein dephosphorylation
GO:0006412	1.48439e-14	1.52263e-13	translation
GO:0005789	1.95828e-14	1.97874e-13	endoplasmic reticulum membrane
GO:0018106	2.67528e-14	2.66347e-13	peptidyl-histidine phosphorylation
GO:0004672	4.22654e-14	4.10215e-13	protein kinase activity
GO:0043229	4.24151e-14	4.10215e-13	intracellular organelle
GO:0008515	8.87668e-14	8.34654e-13	sucrose transmembrane transporter activity
GO:0015770	8.87668e-14	8.34654e-13	sucrose transport
GO:0003777	1.71724e-13	1.57104e-12	microtubule motor activity
GO:0009416	1.71724e-13	1.57104e-12	response to light stimulus
GO:0007264	2.15883e-13	1.94871e-12	small GTPase mediated signal transduction
GO:0016740	4.20616e-13	3.74681e-12	transferase activity
GO:0005875	7.40699e-13	6.51238e-12	microtubule associated complex
GO:0005887	8.25696e-13	7.16662e-12	integral component of plasma membrane
GO:0008287	9.46846e-13	8.11411e-12	protein serine/threonine phosphatase complex
GO:0009908	1.85468e-12	1.56952e-11	flower development
GO:0042802	2.46958e-12	2.06408e-11	identical protein binding
GO:0004842	4.29008e-12	3.54193e-11	ubiquitin-protein transferase activity
GO:0004553	5.56774e-12	4.5414e-11	hydrolase activity, hydrolyzing O-glycosyl compounds
GO:0006096	1.14298e-11	9.2119e-11	glycolytic process
GO:0005840	2.64715e-11	2.10838e-10	ribosome
GO:0004252	3.86643e-11	3.04369e-10	serine-type endopeptidase activity
GO:0006811	4.37575e-11	3.40504e-10	ion transport
GO:0005618	4.63193e-11	3.56343e-10	cell wall
GO:0004386	1.06031e-10	7.9759e-10	helicase activity
GO:0009579	1.06031e-10	7.9759e-10	thylakoid
GO:0016758	1.23495e-10	9.18751e-10	transferase activity, transferring hexosyl groups
GO:0004970	1.30574e-10	9.50526e-10	ionotropic glutamate receptor activity
GO:0005234	1.30574e-10	9.50526e-10	extracellularly glutamate-gated ion channel activity
GO:0006511	1.43281e-10	1.02106e-09	ubiquitin-dependent protein catabolic process
GO:0009505	1.43281e-10	1.02106e-09	plant-type cell wall
GO:0006259	1.68294e-10	1.17458e-09	DNA metabolic process
GO:0006979	1.68294e-10	1.17458e-09	response to oxidative stress
GO:0006457	2.85995e-10	1.9757e-09	protein folding
GO:0009414	3.79209e-10	2.59317e-09	response to water deprivation
GO:0003735	7.46591e-10	5.0523e-09	structural constituent of ribosome
GO:0004712	7.61203e-10	5.0523e-09	protein serine/threonine/tyrosine kinase activity
GO:0031225	7.61203e-10	5.0523e-09	anchored component of membrane
GO:0016887	9.4085e-10	6.18404e-09	ATPase activity
GO:0007049	1.09125e-09	7.10363e-09	cell cycle
GO:0000155	1.15273e-09	7.43237e-09	phosphorelay sensor kinase activity
GO:0005249	1.81567e-09	1.14879e-08	voltage-gated potassium channel activity
GO:0008380	1.81567e-09	1.14879e-08	RNA splicing
GO:0006629	3.35471e-09	2.1029e-08	lipid metabolic process
GO:0005247	4.26528e-09	2.64917e-08	voltage-gated chloride channel activity
GO:0006402	5.12096e-09	3.15172e-08	mRNA catabolic process
GO:0006821	6.1505e-09	3.75125e-08	chloride transport
GO:0016787	7.15548e-09	4.32523e-08	hydrolase activity
GO:0048046	1.04504e-08	6.261e-08	apoplast
GO:0005829	1.50679e-08	8.94821e-08	cytosol
GO:0000785	1.55763e-08	9.16968e-08	chromatin
GO:0006334	2.03344e-08	1.16335e-07	nucleosome assembly
GO:0006415	2.04489e-08	1.16335e-07	translational termination
GO:0016051	2.04489e-08	1.16335e-07	carbohydrate biosynthetic process
GO:0016149	2.04489e-08	1.16335e-07	translation release factor activity, codon specific
GO:0006350	2.11751e-08	1.19463e-07	cellular transcription
GO:0006333	2.60999e-08	1.4603e-07	chromatin assembly or disassembly
GO:0020037	3.55753e-08	1.97414e-07	heme binding
GO:0016798	4.11847e-08	2.26683e-07	hydrolase activity, acting on glycosyl bonds
GO:0003682	5.07888e-08	2.69928e-07	chromatin binding
GO:0005385	5.10351e-08	2.69928e-07	zinc ion transmembrane transporter activity
GO:0005960	5.10351e-08	2.69928e-07	glycine cleavage complex
GO:0006829	5.10351e-08	2.69928e-07	zinc II ion transport
GO:0008375	5.10351e-08	2.69928e-07	acetylglucosaminyltransferase activity
GO:0016757	5.6832e-08	2.98258e-07	transferase activity, transferring glycosyl groups
GO:0000287	6.20885e-08	3.18439e-07	magnesium ion binding
GO:0008168	6.19699e-08	3.18439e-07	methyltransferase activity
GO:0030528	6.20885e-08	3.18439e-07	transcription regulator activity
GO:0008137	7.48889e-08	3.81201e-07	NADH dehydrogenase (ubiquinone) activity
GO:0005743	8.97142e-08	4.499e-07	mitochondrial inner membrane
GO:0009409	8.97142e-08	4.499e-07	response to cold
GO:0006120	1.01896e-07	5.07232e-07	mitochondrial electron transport, NADH to ubiquinone
GO:0006289	1.78014e-07	8.60824e-07	nucleotide-excision repair
GO:0007186	1.78014e-07	8.60824e-07	G-protein coupled receptor signaling pathway
GO:0009527	1.78014e-07	8.60824e-07	plastid outer membrane
GO:0009664	1.78014e-07	8.60824e-07	plant-type cell wall organization
GO:0005730	1.98832e-07	9.54673e-07	nucleolus
GO:0003743	2.62516e-07	1.24282e-06	translation initiation factor activity
GO:0003899	2.62516e-07	1.24282e-06	DNA-directed 5'-3' RNA polymerase activity
GO:0003713	2.84336e-07	1.32756e-06	transcription coactivator activity
GO:0006417	2.84336e-07	1.32756e-06	regulation of translation
GO:0016192	2.99509e-07	1.38882e-06	vesicle-mediated transport
GO:0006633	3.84954e-07	1.77288e-06	fatty acid biosynthetic process
GO:0006397	4.25777e-07	1.94764e-06	mRNA processing
GO:0009058	4.87295e-07	2.21408e-06	biosynthetic process
GO:0005794	5.45434e-07	2.46172e-06	Golgi apparatus
GO:0006541	6.07215e-07	2.68683e-06	glutamine metabolic process
GO:0008654	6.07215e-07	2.68683e-06	phospholipid biosynthetic process
GO:0010287	6.07215e-07	2.68683e-06	plastoglobule
GO:0046872	8.1755e-07	3.59404e-06	metal ion binding
GO:0004518	8.33497e-07	3.61716e-06	nuclease activity
GO:0004523	8.33497e-07	3.61716e-06	RNA-DNA hybrid ribonuclease activity
GO:0000786	1.10943e-06	4.69429e-06	nucleosome
GO:0004673	1.10943e-06	4.69429e-06	protein histidine kinase activity
GO:0005275	1.10943e-06	4.69429e-06	amine transmembrane transporter activity
GO:0010200	1.10943e-06	4.69429e-06	response to chitin
GO:0006950	1.21387e-06	5.10428e-06	response to stress
GO:0008033	1.4398e-06	5.90756e-06	tRNA processing
GO:0008080	1.4398e-06	5.90756e-06	N-acetyltransferase activity
GO:0009611	1.4398e-06	5.90756e-06	response to wounding
GO:0043234	1.4398e-06	5.90756e-06	protein complex
GO:0005783	1.57719e-06	6.39378e-06	endoplasmic reticulum
GO:0050660	1.57719e-06	6.39378e-06	flavin adenine dinucleotide binding
GO:0008643	1.82935e-06	7.28512e-06	carbohydrate transport
GO:0016114	1.82935e-06	7.28512e-06	terpenoid biosynthetic process
GO:0048366	1.82935e-06	7.28512e-06	leaf development
GO:0006351	2.28279e-06	8.83113e-06	transcription, DNA-templated
GO:0006520	2.28279e-06	8.83113e-06	cellular amino acid metabolic process
GO:0009501	2.28279e-06	8.83113e-06	amyloplast
GO:0016829	2.28279e-06	8.83113e-06	lyase activity
GO:0050661	2.28279e-06	8.83113e-06	NADP binding
GO:0004707	2.80479e-06	1.04909e-05	MAP kinase activity
GO:0006857	2.80479e-06	1.04909e-05	oligopeptide transport
GO:0007165	2.73179e-06	1.04909e-05	signal transduction
GO:0009624	2.80479e-06	1.04909e-05	response to nematode
GO:0030145	2.80479e-06	1.04909e-05	manganese ion binding
GO:0044424	2.80479e-06	1.04909e-05	intracellular part
GO:0000175	2.98657e-06	1.06979e-05	3'-5'-exoribonuclease activity
GO:0000775	2.98657e-06	1.06979e-05	chromosome, centromeric region
GO:0003724	2.98657e-06	1.06979e-05	RNA helicase activity
GO:0004347	2.98657e-06	1.06979e-05	glucose-6-phosphate isomerase activity
GO:0004654	2.98657e-06	1.06979e-05	polyribonucleotide nucleotidyltransferase activity
GO:0006820	2.98657e-06	1.06979e-05	anion transport
GO:0008308	2.98657e-06	1.06979e-05	voltage-gated anion channel activity
GO:0008519	2.98657e-06	1.06979e-05	ammonium transmembrane transporter activity
GO:0015662	3.40001e-06	1.21148e-05	ATPase activity, coupled to transmembrane movement of ions, phosphorylative mechanism
GO:0006816	4.07305e-06	1.43618e-05	calcium ion transport
GO:0006865	4.07305e-06	1.43618e-05	amino acid transport
GO:0003779	4.8285e-06	1.67636e-05	actin binding
GO:0004222	4.8285e-06	1.67636e-05	metalloendopeptidase activity
GO:0055085	4.8285e-06	1.67636e-05	transmembrane transport
GO:0005992	5.6709e-06	1.93899e-05	trehalose biosynthetic process
GO:0006839	5.6709e-06	1.93899e-05	mitochondrial transport
GO:0008565	5.6709e-06	1.93899e-05	protein transporter activity
GO:0006812	6.60476e-06	2.23571e-05	cation transport
GO:0008415	6.60476e-06	2.23571e-05	acyltransferase activity
GO:0004017	8.94435e-06	2.88349e-05	adenylate kinase activity
GO:0004540	8.94435e-06	2.88349e-05	ribonuclease activity
GO:0004565	8.76478e-06	2.88349e-05	beta-galactosidase activity
GO:0004725	8.94435e-06	2.88349e-05	protein tyrosine phosphatase activity
GO:0005576	8.76478e-06	2.88349e-05	extracellular region
GO:0006094	8.94435e-06	2.88349e-05	gluconeogenesis
GO:0009341	8.76478e-06	2.88349e-05	beta-galactosidase complex
GO:0009401	8.94435e-06	2.88349e-05	phosphoenolpyruvate-dependent sugar phosphotransferase system
GO:0009725	8.94435e-06	2.88349e-05	response to hormone
GO:0031902	8.94435e-06	2.88349e-05	late endosome membrane
GO:0050662	1.28018e-05	4.1075e-05	coenzyme binding
GO:0004375	1.7858e-05	5.53332e-05	glycine dehydrogenase (decarboxylating) activity
GO:0008535	1.7858e-05	5.53332e-05	respiratory chain complex IV assembly
GO:0009408	1.7858e-05	5.53332e-05	response to heat
GO:0016161	1.7858e-05	5.53332e-05	beta-amylase activity
GO:0016791	1.7858e-05	5.53332e-05	phosphatase activity
GO:0016847	1.7858e-05	5.53332e-05	1-aminocyclopropane-1-carboxylate synthase activity
GO:0019752	1.7858e-05	5.53332e-05	carboxylic acid metabolic process
GO:0042626	1.78995e-05	5.53332e-05	ATPase activity, coupled to transmembrane movement of substances
GO:0006260	2.19442e-05	6.75283e-05	DNA replication
GO:0000139	2.97123e-05	8.86134e-05	Golgi membrane
GO:0004396	2.97123e-05	8.86134e-05	hexokinase activity
GO:0005741	2.97123e-05	8.86134e-05	mitochondrial outer membrane
GO:0017004	2.97123e-05	8.86134e-05	cytochrome complex assembly
GO:0022626	2.97123e-05	8.86134e-05	cytosolic ribosome
GO:0031408	2.97123e-05	8.86134e-05	oxylipin biosynthetic process
GO:0050515	2.97123e-05	8.86134e-05	4-(cytidine 5'-diphospho)-2-C-methyl-D-erythritol kinase activity
GO:0080008	4.06945e-05	0.000120834	Cul4-RING E3 ubiquitin ligase complex
GO:0000272	4.44921e-05	0.000128175	polysaccharide catabolic process
GO:0003924	4.40105e-05	0.000128175	GTPase activity
GO:0006551	4.44921e-05	0.000128175	leucine metabolic process
GO:0008610	4.44921e-05	0.000128175	lipid biosynthetic process
GO:0009011	4.44921e-05	0.000128175	starch synthase activity
GO:0009073	4.44921e-05	0.000128175	aromatic amino acid family biosynthetic process
GO:0016831	4.44921e-05	0.000128175	carboxy-lyase activity
GO:0003684	6.21821e-05	0.000166392	damaged DNA binding
GO:0004364	6.21821e-05	0.000166392	glutathione transferase activity
GO:0004471	6.21821e-05	0.000166392	malate dehydrogenase (decarboxylating) (NAD+) activity
GO:0004721	6.21821e-05	0.000166392	phosphoprotein phosphatase activity
GO:0006073	6.21821e-05	0.000166392	cellular glucan metabolic process
GO:0006537	6.21821e-05	0.000166392	glutamate biosynthetic process
GO:0006544	6.21821e-05	0.000166392	glycine metabolic process
GO:0009374	6.21821e-05	0.000166392	biotin binding
GO:0010036	6.21821e-05	0.000166392	response to boron-containing substance
GO:0016702	6.21821e-05	0.000166392	oxidoreductase activity, acting on single donors with incorporation of molecular oxygen, incorporation of two atoms of oxygen
GO:0016747	6.21821e-05	0.000166392	transferase activity, transferring acyl groups other than amino-acyl groups
GO:0016762	6.21821e-05	0.000166392	xyloglucan:xyloglucosyl transferase activity
GO:0019252	6.21821e-05	0.000166392	starch biosynthetic process
GO:0044408	6.21821e-05	0.000166392	growth of symbiont
GO:0045271	6.21821e-05	0.000166392	respiratory chain complex I
GO:0046713	6.21821e-05	0.000166392	borate transport
GO:0046715	6.21821e-05	0.000166392	active borate transmembrane transporter activity
GO:0051538	6.21821e-05	0.000166392	3 iron, 4 sulfur cluster binding
GO:0044464	6.32365e-05	0.000168548	cell part
GO:0003989	8.27673e-05	0.000211447	acetyl-CoA carboxylase activity
GO:0004506	8.27673e-05	0.000211447	squalene monooxygenase activity
GO:0004525	8.27673e-05	0.000211447	ribonuclease III activity
GO:0005347	8.27673e-05	0.000211447	ATP transmembrane transporter activity
GO:0005774	8.27673e-05	0.000211447	vacuolar membrane
GO:0006888	8.27673e-05	0.000211447	ER to Golgi vesicle-mediated transport
GO:0008237	8.27673e-05	0.000211447	metallopeptidase activity
GO:0009524	8.27673e-05	0.000211447	phragmoplast
GO:0016705	8.27673e-05	0.000211447	oxidoreductase activity, acting on paired donors, with incorporation or reduction of molecular oxygen
GO:0051246	8.27673e-05	0.000211447	regulation of protein metabolic process
GO:0051537	8.27673e-05	0.000211447	2 iron, 2 sulfur cluster binding
GO:0006139	0.000106233	0.000261525	nucleobase-containing compound metabolic process
GO:0008234	0.000106233	0.000261525	cysteine-type peptidase activity
GO:0009860	0.000106233	0.000261525	pollen tube growth
GO:0016308	0.000106233	0.000261525	1-phosphatidylinositol-4-phosphate 5-kinase activity
GO:0030036	0.000106233	0.000261525	actin cytoskeleton organization
GO:0030163	0.000106233	0.000261525	protein catabolic process
GO:0030176	0.000106233	0.000261525	integral component of endoplasmic reticulum membrane
GO:0030246	0.000106233	0.000261525	carbohydrate binding
GO:0034960	0.000106233	0.000261525	cellular macromolecule metabolic process
GO:0051301	0.000106233	0.000261525	cell division
GO:0006108	0.000132563	0.000322825	malate metabolic process
GO:0032196	0.000132563	0.000322825	transposition
GO:0044267	0.000132563	0.000322825	cellular protein metabolic process
GO:0005315	0.000161744	0.000389682	inorganic phosphate transmembrane transporter activity
GO:0015293	0.000161744	0.000389682	symporter activity
GO:0051258	0.000161744	0.000389682	protein polymerization
GO:0004519	0.00019376	0.000453894	endonuclease activity
GO:0004812	0.00019376	0.000453894	aminoacyl-tRNA ligase activity
GO:0006486	0.00019376	0.000453894	protein glycosylation
GO:0010118	0.00019376	0.000453894	stomatal movement
GO:0010167	0.00019376	0.000453894	response to nitrate
GO:0015171	0.00019376	0.000453894	amino acid transmembrane transporter activity
GO:0015995	0.00019376	0.000453894	chlorophyll biosynthetic process
GO:0042128	0.00019376	0.000453894	nitrate assimilation
GO:0005694	0.000228596	0.000522836	chromosome
GO:0005759	0.000228596	0.000522836	mitochondrial matrix
GO:0008194	0.000228596	0.000522836	UDP-glycosyltransferase activity
GO:0009509	0.000228596	0.000522836	chromoplast
GO:0009737	0.000228596	0.000522836	response to abscisic acid
GO:0016779	0.000228596	0.000522836	nucleotidyltransferase activity
GO:0016874	0.000228596	0.000522836	ligase activity
GO:0004630	0.000266238	0.000598814	phospholipase D activity
GO:0006464	0.000266238	0.000598814	cellular protein modification process
GO:0006814	0.000266238	0.000598814	sodium ion transport
GO:0046470	0.000266238	0.000598814	phosphatidylcholine metabolic process
GO:0070290	0.000266238	0.000598814	N-acylphosphatidylethanolamine-specific phospholipase D activity
GO:0003725	0.000306671	0.000685202	double-stranded RNA binding
GO:0005388	0.000306671	0.000685202	calcium-transporting ATPase activity
GO:0035091	0.00034988	0.000779174	phosphatidylinositol binding
GO:0015078	0.000395851	0.000878659	hydrogen ion transmembrane transporter activity
GO:0010181	0.000444568	0.000983571	FMN binding
GO:0015079	0.000496018	0.00109027	potassium ion transmembrane transporter activity
GO:0044238	0.000496018	0.00109027	primary metabolic process
GO:0051287	0.000550186	0.00120542	NAD binding
GO:0051539	0.000607058	0.00132574	4 iron, 4 sulfur cluster binding
GO:0005198	0.000666618	0.00145113	structural molecule activity
GO:0006281	0.00079375	0.00172233	DNA repair
GO:0006754	0.00107965	0.00233522	ATP biosynthetic process
GO:0005777	0.00115764	0.00249593	peroxisome
GO:0005529	0.0012382	0.00266115	carbohydrate binding
GO:0004497	0.00132132	0.00282188	monooxygenase activity
GO:0015986	0.00132132	0.00282188	ATP synthesis coupled proton transport
GO:0006886	0.00140699	0.00299539	intracellular protein transport
GO:0000030	0.00173268	0.00300775	mannosyltransferase activity
GO:0000038	0.00173268	0.00300775	very long-chain fatty acid metabolic process
GO:0000150	0.00173268	0.00300775	recombinase activity
GO:0003678	0.00173268	0.00300775	DNA helicase activity
GO:0003856	0.00173268	0.00300775	3-dehydroquinate synthase activity
GO:0004047	0.00173268	0.00300775	aminomethyltransferase activity
GO:0004096	0.00173268	0.00300775	catalase activity
GO:0004106	0.00173268	0.00300775	chorismate mutase activity
GO:0004127	0.00173268	0.00300775	cytidylate kinase activity
GO:0004322	0.00173268	0.00300775	ferroxidase activity
GO:0004340	0.00173268	0.00300775	glucokinase activity
GO:0004489	0.00173268	0.00300775	methylenetetrahydrofolate reductase (NAD(P)H) activity
GO:0004618	0.00173268	0.00300775	phosphoglycerate kinase activity
GO:0004638	0.00173268	0.00300775	phosphoribosylaminoimidazole carboxylase activity
GO:0004660	0.00173268	0.00300775	protein farnesyltransferase activity
GO:0004662	0.00173268	0.00300775	CAAX-protein geranylgeranyltransferase activity
GO:0004789	0.00173268	0.00300775	thiamine-phosphate diphosphorylase activity
GO:0004795	0.00173268	0.00300775	threonine synthase activity
GO:0004827	0.00173268	0.00300775	proline-tRNA ligase activity
GO:0004838	0.00173268	0.00300775	L-tyrosine:2-oxoglutarate aminotransferase activity
GO:0004866	0.00173268	0.00300775	endopeptidase inhibitor activity
GO:0004930	0.00173268	0.00300775	G-protein coupled receptor activity
GO:0005267	0.00173268	0.00300775	potassium channel activity
GO:0005802	0.00173268	0.00300775	trans-Golgi network
GO:0006189	0.00173268	0.00300775	'de novo' IMP biosynthetic process
GO:0006388	0.00173268	0.00300775	tRNA splicing, via endonucleolytic cleavage and ligation
GO:0006433	0.00173268	0.00300775	prolyl-tRNA aminoacylation
GO:0006505	0.00173268	0.00300775	GPI anchor metabolic process
GO:0006546	0.00173268	0.00300775	glycine catabolic process
GO:0006555	0.00173268	0.00300775	methionine metabolic process
GO:0006818	0.00173268	0.00300775	hydrogen transport
GO:0006996	0.00173268	0.00300775	organelle organization
GO:0007128	0.00173268	0.00300775	meiotic prophase I
GO:0007133	0.00173268	0.00300775	meiotic anaphase I
GO:0007134	0.00173268	0.00300775	meiotic anaphase I
GO:0008060	0.00173268	0.00300775	GTPase activator activity
GO:0008143	0.00173268	0.00300775	poly(A) binding
GO:0008199	0.00173268	0.00300775	ferric iron binding
GO:0008703	0.00173268	0.00300775	5-amino-6-(5-phosphoribosylamino)uracil reductase activity
GO:0008972	0.00173268	0.00300775	phosphomethylpyrimidine kinase activity
GO:0009041	0.00173268	0.00300775	uridylate kinase activity
GO:0009088	0.00173268	0.00300775	threonine biosynthetic process
GO:0009173	0.00173268	0.00300775	pyrimidine ribonucleoside monophosphate metabolic process
GO:0009269	0.00173268	0.00300775	response to desiccation
GO:0009320	0.00173268	0.00300775	phosphoribosylaminoimidazole carboxylase complex
GO:0009640	0.00173268	0.00300775	photomorphogenesis
GO:0009772	0.00173268	0.00300775	photosynthetic electron transport in photosystem II
GO:0010154	0.00173268	0.00300775	fruit development
GO:0010189	0.00173268	0.00300775	vitamin E biosynthetic process
GO:0010224	0.00173268	0.00300775	response to UV-B
GO:0010521	0.00173268	0.00300775	telomerase inhibitor activity
GO:0015085	0.00173268	0.00300775	calcium ion transmembrane transporter activity
GO:0016041	0.00173268	0.00300775	glutamate synthase (ferredoxin) activity
GO:0016620	0.00173268	0.00300775	oxidoreductase activity, acting on the aldehyde or oxo group of donors, NAD or NADP as acceptor
GO:0016780	0.00173268	0.00300775	phosphotransferase activity, for other substituted phosphate groups
GO:0016920	0.00173268	0.00300775	pyroglutamyl-peptidase activity
GO:0018346	0.00173268	0.00300775	protein prenylation
GO:0019001	0.00173268	0.00300775	guanyl nucleotide binding
GO:0030272	0.00173268	0.00300775	5-formyltetrahydrofolate cyclo-ligase activity
GO:0030497	0.00173268	0.00300775	fatty acid elongation
GO:0030552	0.00173268	0.00300775	cAMP binding
GO:0030732	0.00173268	0.00300775	methionine S-methyltransferase activity
GO:0031405	0.00173268	0.00300775	lipoic acid binding
GO:0032211	0.00173268	0.00300775	negative regulation of telomere maintenance via telomerase
GO:0032312	0.00173268	0.00300775	regulation of hydrolase activity
GO:0032853	0.00173268	0.00300775	positive regulation of GTPase activity
GO:0045156	0.00173268	0.00300775	electron transporter, transferring electrons within the cyclic electron transport pathway of photosynthesis activity
GO:0045900	0.00173268	0.00300775	negative regulation of translational elongation
GO:0050404	0.00173268	0.00300775	zeatin O-beta-D-xylosyltransferase activity
GO:0055086	0.00173268	0.00300775	nucleobase-containing small molecule metabolic process
GO:0055087	0.00173268	0.00300775	Ski complex
GO:0070011	0.00173268	0.00300775	peptidase activity
GO:0022900	0.00229042	0.00396576	electron transport chain
GO:0000070	0.00345939	0.00510241	mitotic sister chromatid segregation
GO:0000145	0.00345939	0.00510241	exocyst
GO:0000148	0.00345939	0.00510241	1,3-beta-D-glucan synthase complex
GO:0003841	0.00345939	0.00510241	1-acylglycerol-3-phosphate O-acyltransferase activity
GO:0003843	0.00345939	0.00510241	1,3-beta-D-glucan synthase activity
GO:0003844	0.00345939	0.00510241	1,4-alpha-glucan branching enzyme activity
GO:0003873	0.00345939	0.00510241	6-phosphofructo-2-kinase activity
GO:0003950	0.00345939	0.00510241	NAD+ ADP-ribosyltransferase activity
GO:0003958	0.00345939	0.00510241	NADPH-hemoprotein reductase activity
GO:0003983	0.00345939	0.00510241	UTP:glucose-1-phosphate uridylyltransferase activity
GO:0004016	0.00345939	0.00510241	adenylate cyclase activity
GO:0004066	0.00345939	0.00510241	asparagine synthase (glutamine-hydrolyzing) activity
GO:0004331	0.00345939	0.00510241	fructose-2,6-bisphosphate 2-phosphatase activity
GO:0004428	0.00345939	0.00510241	inositol or phosphatidylinositol kinase activity
GO:0004437	0.00345939	0.00510241	inositol or phosphatidylinositol kinase activity
GO:0004650	0.00345939	0.00510241	polygalacturonase activity
GO:0004739	0.00345939	0.00510241	pyruvate dehydrogenase (acetyl-transferring) activity
GO:0004749	0.00345939	0.00510241	ribose phosphate diphosphokinase activity
GO:0004781	0.00345939	0.00510241	sulfate adenylyltransferase (ATP) activity
GO:0004837	0.00345939	0.00510241	tyrosine decarboxylase activity
GO:0004853	0.00345939	0.00510241	uroporphyrinogen decarboxylase activity
GO:0004869	0.00345939	0.00510241	cysteine-type endopeptidase inhibitor activity
GO:0005093	0.00345939	0.00510241	Rab GDP-dissociation inhibitor activity
GO:0006003	0.00345939	0.00510241	fructose 2,6-bisphosphate metabolic process
GO:0006075	0.00345939	0.00510241	(1->3)-beta-D-glucan biosynthetic process
GO:0006171	0.00345939	0.00510241	cAMP biosynthetic process
GO:0006296	0.00345939	0.00510241	nucleotide-excision repair, DNA incision, 5'-to lesion
GO:0006311	0.00345939	0.00510241	meiotic gene conversion
GO:0006401	0.00345939	0.00510241	RNA catabolic process
GO:0006446	0.00345939	0.00510241	regulation of translational initiation
GO:0006519	0.00345939	0.00510241	cellular amino acid metabolic process
GO:0006879	0.00345939	0.00510241	cellular iron ion homeostasis
GO:0006916	0.00345939	0.00510241	anti-apoptosis"
GO:0007346	0.00345939	0.00510241	regulation of mitotic cell cycle
GO:0007534	0.00345939	0.00510241	gene conversion at mating-type locus
GO:0008238	0.00345939	0.00510241	exopeptidase activity
GO:0008239	0.00345939	0.00510241	dipeptidyl-peptidase activity
GO:0008446	0.00345939	0.00510241	GDP-mannose 4,6-dehydratase activity
GO:0008835	0.00345939	0.00510241	diaminohydroxyphosphoribosylaminopyrimidine deaminase activity
GO:0009062	0.00345939	0.00510241	fatty acid catabolic process
GO:0009156	0.00345939	0.00510241	ribonucleoside monophosphate biosynthetic process
GO:0009247	0.00345939	0.00510241	glycolipid biosynthetic process
GO:0009554	0.00345939	0.00510241	megasporogenesis
GO:0009556	0.00345939	0.00510241	microsporogenesis
GO:0009617	0.00345939	0.00510241	response to bacterium
GO:0009638	0.00345939	0.00510241	phototropism
GO:0009740	0.00345939	0.00510241	gibberellic acid mediated signaling pathway
GO:0009815	0.00345939	0.00510241	1-aminocyclopropane-1-carboxylate oxidase activity
GO:0009966	0.00345939	0.00510241	regulation of signal transduction
GO:0010087	0.00345939	0.00510241	phloem or xylem histogenesis
GO:0015018	0.00345939	0.00510241	galactosylgalactosylxylosylprotein 3-beta-glucuronosyltransferase activity
GO:0015629	0.00345939	0.00510241	actin cytoskeleton
GO:0015866	0.00345939	0.00510241	ADP transport
GO:0015867	0.00345939	0.00510241	ATP transport
GO:0016311	0.00345939	0.00510241	dephosphorylation
GO:0016652	0.00345939	0.00510241	oxidoreductase activity, acting on NAD(P)H, NAD(P) as acceptor
GO:0016769	0.00345939	0.00510241	transferase activity
GO:0019205	0.00345939	0.00510241	nucleobase-containing compound kinase activity
GO:0019673	0.00345939	0.00510241	GDP-mannose metabolic process
GO:0031227	0.00345939	0.00510241	intrinsic component of endoplasmic reticulum
GO:0031418	0.00345939	0.00510241	L-ascorbic acid binding
GO:0043087	0.00345939	0.00510241	regulation of GTPase activity
GO:0043161	0.00345939	0.00510241	proteasome-mediated ubiquitin-dependent protein catabolic process
GO:0043581	0.00345939	0.00510241	mycelium development
GO:0043631	0.00345939	0.00510241	RNA polyadenylation
GO:0048040	0.00345939	0.00510241	UDP-glucuronate decarboxylase activity
GO:0080024	0.00345939	0.00510241	indolebutyric acid metabolic process
GO:0080026	0.00345939	0.00510241	response to indolebutyric acid
GO:0000103	0.00518014	0.00669266	sulfate assimilation
GO:0000814	0.00518014	0.00669266	ESCRT II complex
GO:0003978	0.00518014	0.00669266	UDP-glucose 4-epimerase activity
GO:0004084	0.00518014	0.00669266	branched-chain-amino-acid transaminase activity
GO:0004143	0.00518014	0.00669266	diacylglycerol kinase activity
GO:0004585	0.00518014	0.00669266	ornithine carbamoyltransferase activity
GO:0004602	0.00518014	0.00669266	glutathione peroxidase activity
GO:0004723	0.00518014	0.00669266	calcium-dependent protein serine/threonine phosphatase activity
GO:0004737	0.00518014	0.00669266	pyruvate decarboxylase activity
GO:0004843	0.00518014	0.00669266	thiol-dependent ubiquitin-specific protease activity
GO:0005100	0.00518014	0.00669266	GTPase activator activity
GO:0005199	0.00518014	0.00669266	structural constituent of cell wall
GO:0005244	0.00518014	0.00669266	voltage-gated ion channel activity
GO:0005262	0.00518014	0.00669266	calcium channel activity
GO:0005786	0.00518014	0.00669266	signal recognition particle, endoplasmic reticulum targeting
GO:0005976	0.00518014	0.00669266	polysaccharide metabolic process
GO:0005978	0.00518014	0.00669266	glycogen biosynthetic process
GO:0006071	0.00518014	0.00669266	glycerol metabolic process
GO:0006471	0.00518014	0.00669266	protein ADP-ribosylation
GO:0006529	0.00518014	0.00669266	asparagine biosynthetic process
GO:0006826	0.00518014	0.00669266	iron ion transport
GO:0006869	0.00518014	0.00669266	lipid transport
GO:0006974	0.00518014	0.00669266	cellular response to DNA damage stimulus
GO:0007010	0.00518014	0.00669266	cytoskeleton organization
GO:0007141	0.00518014	0.00669266	male meiosis I
GO:0008195	0.00518014	0.00669266	phosphatidate phosphatase activity
GO:0008536	0.00518014	0.00669266	Ran GTPase binding
GO:0008661	0.00518014	0.00669266	1-deoxy-D-xylulose-5-phosphate synthase activity
GO:0008878	0.00518014	0.00669266	glucose-1-phosphate adenylyltransferase activity
GO:0008883	0.00518014	0.00669266	glutamyl-tRNA reductase activity
GO:0009056	0.00518014	0.00669266	catabolic process
GO:0009072	0.00518014	0.00669266	aromatic amino acid family metabolic process
GO:0009081	0.00518014	0.00669266	branched-chain amino acid metabolic process
GO:0009231	0.00518014	0.00669266	riboflavin biosynthetic process
GO:0009250	0.00518014	0.00669266	glucan biosynthetic process
GO:0009348	0.00518014	0.00669266	ornithine carbamoyltransferase complex
GO:0009528	0.00518014	0.00669266	plastid inner membrane
GO:0009540	0.00518014	0.00669266	zeaxanthin epoxidase [overall] activity
GO:0009735	0.00518014	0.00669266	response to cytokinin
GO:0009793	0.00518014	0.00669266	embryo development ending in seed dormancy
GO:0009846	0.00518014	0.00669266	pollen germination
GO:0009877	0.00518014	0.00669266	nodulation
GO:0010026	0.00518014	0.00669266	trichome differentiation
GO:0010442	0.00518014	0.00669266	guard cell morphogenesis
GO:0010584	0.00518014	0.00669266	pollen exine formation
GO:0015232	0.00518014	0.00669266	heme transporter activity
GO:0015326	0.00518014	0.00669266	cationic amino acid transmembrane transporter activity
GO:0015886	0.00518014	0.00669266	heme transport
GO:0016165	0.00518014	0.00669266	linoleate 13S-lipoxygenase activity
GO:0016410	0.00518014	0.00669266	N-acyltransferase activity
GO:0018024	0.00518014	0.00669266	histone-lysine N-methyltransferase activity
GO:0019827	0.00518014	0.00669266	stem cell population maintenance
GO:0022627	0.00518014	0.00669266	cytosolic small ribosomal subunit
GO:0042719	0.00518014	0.00669266	mitochondrial intermembrane space protein transporter complex
GO:0044249	0.00518014	0.00669266	cellular biosynthetic process
GO:0045039	0.00518014	0.00669266	protein import into mitochondrial inner membrane
GO:0045493	0.00518014	0.00669266	xylan catabolic process
GO:0046029	0.00518014	0.00669266	mannitol dehydrogenase activity
GO:0046481	0.00518014	0.00669266	digalactosyldiacylglycerol synthase activity
GO:0047987	0.00518014	0.00669266	hydroperoxide dehydratase activity
GO:0048232	0.00518014	0.00669266	male gamete generation
GO:0048367	0.00518014	0.00669266	shoot system development
GO:0051026	0.00518014	0.00669266	chiasma assembly
GO:0051276	0.00518014	0.00669266	chromosome organization
GO:0052541	0.00518014	0.00669266	plant-type cell wall cellulose metabolic process
GO:0000790	0.00689494	0.00832063	nuclear chromatin
GO:0003917	0.00689494	0.00832063	DNA topoisomerase type I activity
GO:0004175	0.00689494	0.00832063	endopeptidase activity
GO:0004615	0.00689494	0.00832063	phosphomannomutase activity
GO:0004616	0.00689494	0.00832063	phosphogluconate dehydrogenase (decarboxylating) activity
GO:0004806	0.00689494	0.00832063	triglyceride lipase activity
GO:0004817	0.00689494	0.00832063	cysteine-tRNA ligase activity
GO:0005819	0.00689494	0.00832063	spindle
GO:0005971	0.00689494	0.00832063	ribonucleoside-diphosphate reductase complex
GO:0006268	0.00689494	0.00832063	DNA unwinding involved in DNA replication
GO:0006423	0.00689494	0.00832063	cysteinyl-tRNA aminoacylation
GO:0006614	0.00689494	0.00832063	SRP-dependent cotranslational protein targeting to membrane
GO:0006970	0.00689494	0.00832063	response to osmotic stress
GO:0007131	0.00689494	0.00832063	reciprocal meiotic recombination
GO:0008138	0.00689494	0.00832063	protein tyrosine/serine/threonine phosphatase activity
GO:0008142	0.00689494	0.00832063	oxysterol binding
GO:0008202	0.00689494	0.00832063	steroid metabolic process
GO:0008312	0.00689494	0.00832063	7S RNA binding
GO:0008378	0.00689494	0.00832063	galactosyltransferase activity
GO:0008381	0.00689494	0.00832063	mechanically-gated ion channel activity
GO:0009396	0.00689494	0.00832063	folic acid-containing compound biosynthetic process
GO:0009526	0.00689494	0.00832063	plastid envelope
GO:0009658	0.00689494	0.00832063	chloroplast organization
GO:0009688	0.00689494	0.00832063	abscisic acid biosynthetic process
GO:0009693	0.00689494	0.00832063	ethylene biosynthetic process
GO:0009835	0.00689494	0.00832063	fruit ripening
GO:0015217	0.00689494	0.00832063	ADP transmembrane transporter activity
GO:0017119	0.00689494	0.00832063	Golgi transport complex
GO:0019307	0.00689494	0.00832063	mannose biosynthetic process
GO:0030076	0.00689494	0.00832063	light-harvesting complex
GO:0030259	0.00689494	0.00832063	lipid glycosylation
GO:0030504	0.00689494	0.00832063	inorganic diphosphate transmembrane transporter activity
GO:0031410	0.00689494	0.00832063	cytoplasmic vesicle
GO:0033554	0.00689494	0.00832063	cellular response to stress
GO:0043190	0.00689494	0.00832063	ATP-binding cassette (ABC) transporter complex
GO:0046509	0.00689494	0.00832063	1,2-diacylglycerol 3-beta-galactosyltransferase activity
GO:0050982	0.00689494	0.00832063	detection of mechanical stimulus
GO:0003934	0.00860382	0.0099061	GTP cyclohydrolase I activity
GO:0004069	0.00860382	0.0099061	L-aspartate:2-oxoglutarate aminotransferase activity
GO:0004181	0.00860382	0.0099061	metallocarboxypeptidase activity
GO:0004435	0.00860382	0.0099061	phosphatidylinositol phospholipase C activity
GO:0004527	0.00860382	0.0099061	exonuclease activity
GO:0004764	0.00860382	0.0099061	shikimate 3-dehydrogenase (NADP+) activity
GO:0006526	0.00860382	0.0099061	arginine biosynthetic process
GO:0006914	0.00860382	0.0099061	autophagy
GO:0007242	0.00860382	0.0099061	intracellular signal transduction
GO:0008076	0.00860382	0.0099061	voltage-gated potassium channel complex
GO:0008081	0.00860382	0.0099061	phosphoric diester hydrolase activity
GO:0008514	0.00860382	0.0099061	organic anion transmembrane transporter activity
GO:0009044	0.00860382	0.0099061	xylan 1,4-beta-xylosidase activity
GO:0009060	0.00860382	0.0099061	aerobic respiration
GO:0009228	0.00860382	0.0099061	thiamine biosynthetic process
GO:0009555	0.00860382	0.0099061	pollen development
GO:0010305	0.00860382	0.0099061	leaf vascular tissue pattern formation
GO:0010588	0.00860382	0.0099061	cotyledon vascular tissue pattern formation
GO:0015299	0.00860382	0.0099061	solute:proton antiporter activity
GO:0022857	0.00860382	0.0099061	transmembrane transporter activity
GO:0033179	0.00860382	0.0099061	proton-transporting V-type ATPase, V0 domain
GO:0042651	0.00860382	0.0099061	thylakoid membrane
GO:0043086	0.00860382	0.0099061	negative regulation of catalytic activity
GO:0046654	0.00860382	0.0099061	tetrahydrofolate biosynthetic process
GO:0046873	0.00860382	0.0099061	metal ion transmembrane transporter activity
GO:0046982	0.00860382	0.0099061	protein heterodimerization activity
GO:0065002	0.00860382	0.0099061	intracellular protein transmembrane transport
GO:0000276	0.0103068	0.0114954	mitochondrial proton-transporting ATP synthase complex, coupling factor F(o)
GO:0003968	0.0103068	0.0114954	RNA-directed 5'-3' RNA polymerase activity
GO:0004165	0.0103068	0.0114954	dodecenoyl-CoA delta-isomerase activity
GO:0004298	0.0103068	0.0114954	threonine-type endopeptidase activity
GO:0004356	0.0103068	0.0114954	glutamate-ammonia ligase activity
GO:0005747	0.0103068	0.0114954	mitochondrial respiratory chain complex I
GO:0005856	0.0103068	0.0114954	cytoskeleton
GO:0006542	0.0103068	0.0114954	glutamine biosynthetic process
GO:0006623	0.0103068	0.0114954	protein targeting to vacuole
GO:0006807	0.0103068	0.0114954	nitrogen compound metabolic process
GO:0006817	0.0103068	0.0114954	phosphate ion transport
GO:0008483	0.0103068	0.0114954	transaminase activity
GO:0008810	0.0103068	0.0114954	cellulase activity
GO:0009873	0.0103068	0.0114954	ethylene-activated signaling pathway
GO:0010017	0.0103068	0.0114954	red or far-red light signaling pathway
GO:0016040	0.0103068	0.0114954	glutamate synthase (NADH) activity
GO:0016168	0.0103068	0.0114954	chlorophyll binding
GO:0030131	0.0103068	0.0114954	clathrin adaptor complex
GO:0042744	0.0103068	0.0114954	hydrogen peroxide catabolic process
GO:0003872	0.0120039	0.0130653	6-phosphofructokinase activity
GO:0004564	0.0120039	0.0130653	beta-fructofuranosidase activity
GO:0004605	0.0120039	0.0130653	phosphatidate cytidylyltransferase activity
GO:0005792	0.0120039	0.0130653	obsolete microsome
GO:0005839	0.0120039	0.0130653	proteasome core complex
GO:0006098	0.0120039	0.0130653	pentose-phosphate shunt
GO:0009116	0.0120039	0.0130653	nucleoside metabolic process
GO:0009523	0.0120039	0.0130653	photosystem II
GO:0012505	0.0120039	0.0130653	endomembrane system
GO:0016567	0.0120039	0.0130653	protein ubiquitination
GO:0016597	0.0120039	0.0130653	amino acid binding
GO:0030001	0.0120039	0.0130653	metal ion transport
GO:0042545	0.0120039	0.0130653	cell wall modification
GO:0048364	0.0120039	0.0130653	root development
GO:0051707	0.0120039	0.0130653	response to other organism
GO:0000325	0.013695	0.0146239	plant-type vacuole
GO:0004556	0.013695	0.0146239	alpha-amylase activity
GO:0004607	0.013695	0.0146239	phosphatidylcholine-sterol O-acyltransferase activity
GO:0004748	0.013695	0.0146239	ribonucleoside-diphosphate reductase activity, thioredoxin disulfide as acceptor
GO:0006885	0.013695	0.0146239	regulation of pH
GO:0007205	0.013695	0.0146239	protein kinase C-activating G-protein coupled receptor signaling pathway
GO:0009514	0.013695	0.0146239	glyoxysome
GO:0009765	0.013695	0.0146239	photosynthesis, light harvesting
GO:0015385	0.013695	0.0146239	sodium:proton antiporter activity
GO:0016772	0.013695	0.0146239	transferase activity, transferring phosphorus-containing groups
GO:0042624	0.013695	0.0146239	ATPase activity
GO:0050832	0.013695	0.0146239	defense response to fungus
GO:0003755	0.0153804	0.0161685	peptidyl-prolyl cis-trans isomerase activity
GO:0005216	0.0153804	0.0161685	ion channel activity
GO:0008235	0.0153804	0.0161685	metalloexopeptidase activity
GO:0009543	0.0153804	0.0161685	chloroplast thylakoid lumen
GO:0015450	0.0153804	0.0161685	P-P-bond-hydrolysis-driven protein transmembrane transporter activity
GO:0015969	0.0153804	0.0161685	guanosine tetraphosphate metabolic process
GO:0019941	0.0153804	0.0161685	modification-dependent protein catabolic process
GO:0030529	0.0153804	0.0161685	intracellular ribonucleoprotein complex
GO:0048038	0.0153804	0.0161685	quinone binding
GO:0051536	0.0153804	0.0161685	iron-sulfur cluster binding
GO:0004177	0.0170598	0.0178233	aminopeptidase activity
GO:0006915	0.0170598	0.0178233	apoptotic process namespace
GO:0016773	0.0170598	0.0178233	phosphotransferase activity, alcohol group as acceptor
GO:0016788	0.0170598	0.0178233	hydrolase activity, acting on ester bonds
GO:0006012	0.0187335	0.0193923	galactose metabolic process
GO:0006265	0.0187335	0.0193923	DNA topological change
GO:0006418	0.0187335	0.0193923	tRNA aminoacylation for protein translation
GO:0016853	0.0187335	0.0193923	isomerase activity
GO:0019538	0.0187335	0.0193923	protein metabolic process
GO:0042773	0.0187335	0.0193923	ATP synthesis coupled electron transport
GO:0030599	0.0204013	0.0210865	pectinesterase activity
GO:0016310	0.0220633	0.0227004	phosphorylation
GO:0016760	0.0220633	0.0227004	cellulose synthase (UDP-forming) activity
GO:0019253	0.0220633	0.0227004	reductive pentose-phosphate cycle
GO:0006298	0.0237195	0.0242937	mismatch repair
GO:0006413	0.0237195	0.0242937	translational initiation
GO:0016459	0.0237195	0.0242937	myosin complex
GO:0030244	0.02537	0.0258667	cellulose biosynthetic process
GO:0042254	0.02537	0.0258667	ribosome biogenesis
GO:0043231	0.02537	0.0258667	intracellular membrane-bounded organelle
GO:0006952	0.0286536	0.0291268	defense response
GO:0009585	0.0286536	0.0291268	red, far-red light phototransduction
GO:0003774	0.0302868	0.0306948	motor activity
GO:0016579	0.0302868	0.0306948	protein deubiquitination
GO:0018298	0.0319143	0.0322959	protein-chromophore linkage
GO:0044237	0.033536	0.0338359	cellular metabolic process
GO:0046686	0.033536	0.0338359	response to cadmium ion
GO:0004601	0.0351521	0.0353611	peroxidase activity
GO:0008233	0.0351521	0.0353611	peptidase activity
GO:0003746	0.0383673	0.0385381	translation elongation factor activity
GO:0009651	0.04156	0.0416831	response to salt stress
GO:0051082	0.0463068	0.0463753	unfolded protein binding
GO:0005773	0.063286	0.063286	vacuole

## Sheet: down-regulated genes
GO term	P value	FDR value	GO description
GO:0005515	2.55393e-108	8.17256e-106	protein binding
GO:0005739	2.32083e-62	3.71333e-60	mitochondrion
GO:0005524	2.89448e-50	3.08744e-48	ATP binding
GO:0005488	2.12051e-45	1.69641e-43	binding
GO:0009536	1.92459e-37	1.23174e-35	plastid
GO:0005634	4.10762e-34	2.19073e-32	nucleus
GO:0003677	8.07289e-29	3.69046e-27	DNA binding
GO:0008270	4.50713e-23	1.67747e-21	zinc ion binding
GO:0009507	4.71788e-23	1.67747e-21	chloroplast
GO:0055114	3.68355e-22	1.17874e-20	oxidation-reduction process
GO:0016023	1.65795e-20	4.82314e-19	cytoplasmic, membrane-bounded vesicle
GO:0016021	2.27348e-20	6.06261e-19	integral component of membrane
GO:0006355	2.46025e-16	6.056e-15	regulation of transcription, DNA-templated
GO:0003824	1.02613e-15	2.34544e-14	catalytic activity
GO:0005506	2.43229e-14	5.18889e-13	iron ion binding
GO:0045449	9.28625e-13	1.85725e-11	regulation of transcription
GO:0046872	5.18808e-12	9.76579e-11	metal ion binding
GO:0009055	1.05823e-11	1.88129e-10	electron transfer activity
GO:0006508	1.31827e-11	2.22024e-10	proteolysis
GO:0006278	1.46465e-11	2.34345e-10	RNA-dependent DNA biosynthetic process
GO:0003964	4.6712e-11	6.79447e-10	RNA-directed DNA polymerase activity
GO:0005622	4.6712e-11	6.79447e-10	intracellular
GO:0030528	6.14543e-11	8.55017e-10	transcription regulator activity
GO:0016020	8.66626e-11	1.1555e-09	membrane
GO:0003779	1.29934e-10	1.59919e-09	actin binding
GO:0018298	1.29934e-10	1.59919e-09	protein-chromophore linkage
GO:0008152	2.86705e-10	3.39799e-09	metabolic process
GO:0003723	9.43748e-10	1.07857e-08	RNA binding
GO:0004252	1.74387e-09	1.92428e-08	serine-type endopeptidase activity
GO:0006310	2.45545e-09	2.61915e-08	DNA recombination
GO:0022900	3.36463e-09	3.47317e-08	electron transport chain
GO:0006468	8.98176e-09	8.98176e-08	protein phosphorylation
GO:0015662	5.49266e-08	5.32621e-07	ATPase activity, coupled to transmembrane movement of ions, phosphorylative mechanism
GO:0005525	5.71512e-08	5.37893e-07	GTP binding
GO:0006333	6.58845e-08	6.02373e-07	chromatin assembly or disassembly
GO:0006839	9.19681e-08	8.17495e-07	mitochondrial transport
GO:0003682	1.07252e-07	8.63442e-07	chromatin binding
GO:0005509	1.0793e-07	8.63442e-07	calcium ion binding
GO:0006812	1.07252e-07	8.63442e-07	cation transport
GO:0051539	1.07252e-07	8.63442e-07	4 iron, 4 sulfur cluster binding
GO:0004674	1.42013e-07	1.1084e-06	protein serine/threonine kinase activity
GO:0016209	1.91547e-07	1.45941e-06	antioxidant activity
GO:0050662	2.0923e-07	1.55706e-06	coenzyme binding
GO:0003676	3.75294e-07	2.72941e-06	nucleic acid binding
GO:0004190	6.22425e-07	4.32992e-06	aspartic-type endopeptidase activity
GO:0015074	6.22425e-07	4.32992e-06	DNA integration
GO:0005737	6.43959e-07	4.3844e-06	cytoplasm
GO:0080008	6.75496e-07	4.5033e-06	Cul4-RING E3 ubiquitin ligase complex
GO:0009579	8.52515e-07	5.56744e-06	thylakoid
GO:0006810	9.63382e-07	6.16564e-06	transport
GO:0003857	1.14831e-06	6.68106e-06	3-hydroxyacyl-CoA dehydrogenase activity
GO:0004300	1.14831e-06	6.68106e-06	enoyl-CoA hydratase activity
GO:0006950	1.13294e-06	6.68106e-06	response to stress
GO:0008692	1.14831e-06	6.68106e-06	3-hydroxybutyryl-CoA epimerase activity
GO:0018812	1.14831e-06	6.68106e-06	3-hydroxyacyl-CoA dehydratase activity
GO:0006350	1.29354e-06	7.39165e-06	cellular transcription
GO:0004091	1.91303e-06	9.717e-06	carboxylic ester hydrolase activity
GO:0004176	1.91303e-06	9.717e-06	ATP-dependent peptidase activity
GO:0004784	1.91303e-06	9.717e-06	superoxide dismutase activity
GO:0005886	1.75005e-06	9.717e-06	plasma membrane
GO:0006730	1.91303e-06	9.717e-06	one-carbon metabolic process
GO:0006801	1.91303e-06	9.717e-06	superoxide metabolic process
GO:0009522	1.91303e-06	9.717e-06	photosystem I
GO:0009535	2.32452e-06	1.14438e-05	chloroplast thylakoid membrane
GO:0016757	2.32452e-06	1.14438e-05	transferase activity, transferring glycosyl groups
GO:0003968	2.86833e-06	1.3498e-05	RNA-directed 5'-3' RNA polymerase activity
GO:0004165	2.86833e-06	1.3498e-05	dodecenoyl-CoA delta-isomerase activity
GO:0016168	2.86833e-06	1.3498e-05	chlorophyll binding
GO:0005215	3.96324e-06	1.83802e-05	transporter activity
GO:0009987	4.70858e-06	2.15249e-05	cellular process
GO:0009514	5.34968e-06	2.41112e-05	glyoxysome
GO:0006635	6.87525e-06	2.97308e-05	fatty acid beta-oxidation
GO:0016787	6.71087e-06	2.97308e-05	hydrolase activity
GO:0030983	6.87525e-06	2.97308e-05	mismatched DNA binding
GO:0004672	7.75588e-06	3.30918e-05	protein kinase activity
GO:0005667	8.59041e-06	3.61702e-05	transcription factor complex
GO:0006352	1.04949e-05	4.19798e-05	DNA-templated transcription, initiation
GO:0008020	1.04949e-05	4.19798e-05	G-protein coupled photoreceptor activity
GO:0009739	1.04949e-05	4.19798e-05	response to gibberellin
GO:0017006	1.04949e-05	4.19798e-05	protein-tetrapyrrole linkage
GO:0016301	1.22451e-05	4.83756e-05	kinase activity
GO:0008033	1.48711e-05	5.66518e-05	tRNA processing
GO:0009509	1.48711e-05	5.66518e-05	chromoplast
GO:0022625	1.48711e-05	5.66518e-05	cytosolic large ribosomal subunit
GO:0005516	1.73423e-05	6.30628e-05	calmodulin binding
GO:0006298	1.73423e-05	6.30628e-05	mismatch repair
GO:0016459	1.73423e-05	6.30628e-05	myosin complex
GO:0042803	1.73423e-05	6.30628e-05	protein homodimerization activity
GO:0000785	2.28495e-05	8.12427e-05	chromatin
GO:0015979	2.28495e-05	8.12427e-05	photosynthesis
GO:0009585	2.58851e-05	9.10247e-05	red, far-red light phototransduction
GO:0003774	2.91084e-05	0.000100158	motor activity
GO:0005507	2.91084e-05	0.000100158	copper ion binding
GO:0003700	3.43518e-05	0.000116942	DNA binding transcription factor activity
GO:0005992	3.61171e-05	0.00012039	trehalose biosynthetic process
GO:0044237	3.61171e-05	0.00012039	cellular metabolic process
GO:0005576	4.80315e-05	0.000158455	extracellular region
GO:0005789	5.69061e-05	0.000183939	endoplasmic reticulum membrane
GO:0009651	5.69061e-05	0.000183939	response to salt stress
GO:0004553	6.16221e-05	0.000193324	hydrolase activity, hydrolyzing O-glycosyl compounds
GO:0016887	6.16221e-05	0.000193324	ATPase activity
GO:0018106	6.16221e-05	0.000193324	peptidyl-histidine phosphorylation
GO:0000155	6.65236e-05	0.000206675	phosphorelay sensor kinase activity
GO:0006754	7.16104e-05	0.00022034	ATP biosynthetic process
GO:0006096	7.68823e-05	0.000234308	glycolytic process
GO:0003743	8.79801e-05	0.000263118	translation initiation factor activity
GO:0003899	8.79801e-05	0.000263118	DNA-directed 5'-3' RNA polymerase activity
GO:0007264	0.000106009	0.0003141	small GTPase mediated signal transduction
GO:0005773	0.000139725	0.000410203	vacuole
GO:0004386	0.000154491	0.000449428	helicase activity
GO:0016758	0.000162146	0.000467449	transferase activity, transferring hexosyl groups
GO:0009505	0.000169984	0.000485668	plant-type cell wall
GO:0005829	0.000178003	0.000495312	cytosol
GO:0015031	0.000178003	0.000495312	protein transport
GO:0044464	0.000178003	0.000495312	cell part
GO:0050660	0.000211889	0.00058452	flavin adenine dinucleotide binding
GO:0009570	0.000239197	0.000654214	chloroplast stroma
GO:0007165	0.000278122	0.000754228	signal transduction
GO:0003735	0.0002883	0.00077526	structural constituent of ribosome
GO:0000287	0.000309192	0.000817697	magnesium ion binding
GO:0008026	0.000309192	0.000817697	ATP-dependent helicase activity
GO:0000776	0.000442194	0.000937101	kinetochore
GO:0000915	0.000442194	0.000937101	ctomyosin contractile ring assembly namespace
GO:0003988	0.000442194	0.000937101	acetyl-CoA C-acyltransferase activity
GO:0004013	0.000442194	0.000937101	adenosylhomocysteinase activity
GO:0004105	0.000442194	0.000937101	choline-phosphate cytidylyltransferase activity
GO:0004146	0.000442194	0.000937101	dihydrofolate reductase activity
GO:0004161	0.000442194	0.000937101	dimethylallyltranstransferase activity
GO:0004337	0.000442194	0.000937101	geranyltranstransferase activity
GO:0004358	0.000442194	0.000937101	glutamate N-acetyltransferase activity
GO:0004430	0.000442194	0.000937101	1-phosphatidylinositol 4-kinase activity
GO:0004799	0.000442194	0.000937101	thymidylate synthase activity
GO:0005816	0.000442194	0.000937101	spindle pole body
GO:0006231	0.000442194	0.000937101	dTMP biosynthetic process
GO:0006545	0.000442194	0.000937101	glycine biosynthetic process
GO:0007019	0.000442194	0.000937101	microtubule depolymerization
GO:0008608	0.000442194	0.000937101	attachment of spindle microtubules to kinetochore
GO:0009610	0.000442194	0.000937101	response to symbiotic fungus
GO:0009626	0.000442194	0.000937101	plant-type hypersensitive response
GO:0010349	0.000442194	0.000937101	L-galactose dehydrogenase activity
GO:0016998	0.000442194	0.000937101	cell wall macromolecule catabolic process
GO:0019776	0.000442194	0.000937101	Atg8 ligase activity
GO:0019779	0.000442194	0.000937101	Atg8 activating enzyme activity
GO:0019853	0.000442194	0.000937101	L-ascorbic acid biosynthetic process
GO:0042777	0.000442194	0.000937101	ATP synthase
GO:0042936	0.000442194	0.000937101	dipeptide transporter activity
GO:0042938	0.000442194	0.000937101	dipeptide transport
GO:0046507	0.000442194	0.000937101	UDPsulfoquinovose synthase activity
GO:0046785	0.000442194	0.000937101	microtubule polymerization
GO:0051233	0.000442194	0.000937101	spindle midzone
GO:0051781	0.000442194	0.000937101	positive regulation of cell division
GO:0006412	0.000529032	0.00111375	translation
GO:0004872	0.000556959	0.00116488	receptor activity
GO:0000070	0.000884006	0.0015982	mitotic sister chromatid segregation
GO:0003844	0.000884006	0.0015982	1,4-alpha-glucan branching enzyme activity
GO:0004029	0.000884006	0.0015982	aldehyde dehydrogenase (NAD) activity
GO:0004325	0.000884006	0.0015982	ferrochelatase activity
GO:0004568	0.000884006	0.0015982	chitinase activity
GO:0004713	0.000874074	0.0015982	protein tyrosine kinase activity
GO:0004830	0.000884006	0.0015982	tryptophan-tRNA ligase activity
GO:0005775	0.000884006	0.0015982	vacuolar lumen
GO:0005776	0.000884006	0.0015982	autophagosome
GO:0005975	0.000856599	0.0015982	carbohydrate metabolic process
GO:0006032	0.000884006	0.0015982	chitin catabolic process
GO:0006436	0.000884006	0.0015982	tryptophanyl-tRNA aminoacylation
GO:0008061	0.000884006	0.0015982	chitin binding
GO:0009051	0.000884006	0.0015982	pentose-phosphate shunt, oxidative branch
GO:0015629	0.000884006	0.0015982	actin cytoskeleton
GO:0016651	0.000884006	0.0015982	oxidoreductase activity, acting on NAD(P)H
GO:0019786	0.000884006	0.0015982	Atg8-specific protease activity
GO:0030004	0.000884006	0.0015982	cellular monovalent inorganic cation homeostasis
GO:0030154	0.000884006	0.0015982	cell differentiation
GO:0030604	0.000884006	0.0015982	1-deoxy-D-xylulose-5-phosphate reductoisomerase activity
GO:0043631	0.000884006	0.0015982	RNA polyadenylation
GO:0045017	0.000884006	0.0015982	glycerolipid biosynthetic process
GO:0046489	0.000884006	0.0015982	phosphoinositide biosynthetic process
GO:0046854	0.000884006	0.0015982	phosphatidylinositol phosphorylation
GO:0003994	0.00132543	0.00222062	aconitate hydratase activity
GO:0004084	0.00132543	0.00222062	branched-chain-amino-acid transaminase activity
GO:0004652	0.00132543	0.00222062	polynucleotide adenylyltransferase activity
GO:0004802	0.00132543	0.00222062	transketolase activity
GO:0004864	0.00132543	0.00222062	protein phosphatase inhibitor activity
GO:0006510	0.00132543	0.00222062	ATP-dependent proteolysis
GO:0007010	0.00132543	0.00222062	cytoskeleton organization
GO:0009081	0.00132543	0.00222062	branched-chain amino acid metabolic process
GO:0009540	0.00132543	0.00222062	zeaxanthin epoxidase [overall] activity
GO:0009735	0.00132543	0.00222062	response to cytokinin
GO:0009926	0.00132543	0.00222062	auxin polar transport
GO:0019684	0.00132543	0.00222062	photosynthesis, light reaction
GO:0050505	0.00132543	0.00222062	hydroquinone glucosyltransferase activity
GO:0051276	0.00132543	0.00222062	chromosome organization
GO:0003702	0.00176648	0.00271766	RNA polymerase II transcription factor activity
GO:0004311	0.00176648	0.00271766	farnesyltranstransferase activity
GO:0004353	0.00176648	0.00271766	glutamate dehydrogenase [NAD(P)+] activity
GO:0004365	0.00176648	0.00271766	glyceraldehyde-3-phosphate dehydrogenase (NAD+) (phosphorylating) activity
GO:0004375	0.00176648	0.00271766	glycine dehydrogenase (decarboxylating) activity
GO:0006097	0.00176648	0.00271766	glyoxylate cycle
GO:0007126	0.00176648	0.00271766	meiotic nuclear division
GO:0009688	0.00176648	0.00271766	abscisic acid biosynthetic process
GO:0009986	0.00176648	0.00271766	cell surface
GO:0010229	0.00176648	0.00271766	inflorescence development
GO:0015036	0.00176648	0.00271766	disulfide oxidoreductase activity
GO:0016036	0.00176648	0.00271766	cellular response to phosphate starvation
GO:0017119	0.00176648	0.00271766	Golgi transport complex
GO:0030076	0.00176648	0.00271766	light-harvesting complex
GO:0030912	0.00176648	0.00271766	response to flooding
GO:0045261	0.00176648	0.00271766	proton-transporting ATP synthase complex, catalytic core F(1)
GO:0046509	0.00176648	0.00271766	1,2-diacylglycerol 3-beta-galactosyltransferase activity
GO:0000166	0.00183179	0.00280465	nucleotide binding
GO:0004040	0.00220714	0.0031672	amidase activity
GO:0005960	0.00220714	0.0031672	glycine cleavage complex
GO:0006526	0.00220714	0.0031672	arginine biosynthetic process
GO:0006783	0.00220714	0.0031672	heme biosynthetic process
GO:0006875	0.00220714	0.0031672	cellular metal ion homeostasis
GO:0006914	0.00220714	0.0031672	autophagy
GO:0007275	0.00220714	0.0031672	multicellular organism development
GO:0008408	0.00220714	0.0031672	3'-5' exonuclease activity
GO:0009723	0.00220714	0.0031672	response to ethylene
GO:0009751	0.00220714	0.0031672	response to salicylic acid
GO:0009753	0.00220714	0.0031672	response to jasmonic acid
GO:0016117	0.00220714	0.0031672	carotenoid biosynthetic process
GO:0046982	0.00220714	0.0031672	protein heterodimerization activity
GO:0048015	0.00220714	0.0031672	phosphatidylinositol-mediated signaling
GO:0000272	0.00264742	0.00369946	polysaccharide catabolic process
GO:0000276	0.00264742	0.00369946	mitochondrial proton-transporting ATP synthase complex, coupling factor F(o)
GO:0005615	0.00264742	0.00369946	extracellular space
GO:0006623	0.00264742	0.00369946	protein targeting to vacuole
GO:0016040	0.00264742	0.00369946	glutamate synthase (NADH) activity
GO:0016884	0.00264742	0.00369946	carbon-nitrogen ligase activity
GO:0003684	0.00308732	0.00408241	damaged DNA binding
GO:0003872	0.00308732	0.00408241	6-phosphofructokinase activity
GO:0003913	0.00308732	0.00408241	DNA photolyase activity
GO:0005792	0.00308732	0.00408241	Vesicular particles formed from disrupted endoplasmic reticulum
GO:0006537	0.00308732	0.00408241	glutamate biosynthetic process
GO:0006544	0.00308732	0.00408241	glycine metabolic process
GO:0009664	0.00308732	0.00408241	plant-type cell wall organization
GO:0009706	0.00308732	0.00408241	chloroplast inner membrane
GO:0016747	0.00308732	0.00408241	transferase activity, transferring acyl groups other than amino-acyl groups
GO:0022891	0.00308732	0.00408241	substrate-specific transmembrane transporter activity
GO:0044408	0.00308732	0.00408241	growth or development of symbiont
GO:0051538	0.00308732	0.00408241	3 iron, 4 sulfur cluster binding
GO:0051707	0.00308732	0.00408241	response to other organism
GO:0004185	0.00352684	0.00455076	serine-type carboxypeptidase activity
GO:0004506	0.00352684	0.00455076	squalene monooxygenase activity
GO:0004525	0.00352684	0.00455076	ribonuclease III activity
GO:0008299	0.00352684	0.00455076	isoprenoid biosynthetic process
GO:0042624	0.00352684	0.00455076	ATPase activity
GO:0044425	0.00352684	0.00455076	membrane part namespace
GO:0005216	0.00396598	0.00499651	ion channel activity
GO:0009860	0.00396598	0.00499651	pollen tube growth
GO:0009908	0.00396598	0.00499651	flower development
GO:0030036	0.00396598	0.00499651	actin cytoskeleton organization
GO:0030163	0.00396598	0.00499651	protein catabolic process
GO:0030176	0.00396598	0.00499651	integral component of endoplasmic reticulum membrane
GO:0006541	0.00440473	0.00550592	glutamine metabolic process
GO:0010287	0.00440473	0.00550592	plastoglobule
GO:0004523	0.00484311	0.00600696	RNA-DNA hybrid ribonuclease activity
GO:0016853	0.00484311	0.00600696	isomerase activity
GO:0003887	0.0052811	0.00642568	DNA-directed DNA polymerase activity
GO:0004673	0.0052811	0.00642568	protein histidine kinase activity
GO:0005247	0.0052811	0.00642568	voltage-gated chloride channel activity
GO:0006486	0.0052811	0.00642568	protein glycosylation
GO:0010200	0.0052811	0.00642568	response to chitin
GO:0003993	0.00571872	0.00680293	acid phosphatase activity
GO:0005694	0.00571872	0.00680293	chromosome
GO:0005759	0.00571872	0.00680293	mitochondrial matrix
GO:0006821	0.00571872	0.00680293	chloride transport
GO:0009737	0.00571872	0.00680293	response to abscisic acid
GO:0019253	0.00571872	0.00680293	reductive pentose-phosphate cycle
GO:0006413	0.00615595	0.00726902	translational initiation
GO:0048366	0.00615595	0.00726902	leaf development
GO:0003725	0.0065928	0.00758884	double-stranded RNA binding
GO:0006351	0.0065928	0.00758884	transcription, DNA-templated
GO:0006520	0.0065928	0.00758884	cellular amino acid metabolic process
GO:0006811	0.0065928	0.00758884	ion transport
GO:0009501	0.0065928	0.00758884	amyloplast
GO:0042254	0.0065928	0.00758884	ribosome biogenesis
GO:0046961	0.0065928	0.00758884	proton-transporting ATPase activity, rotational mechanism
GO:0006857	0.00702927	0.00800487	oligopeptide transport
GO:0030145	0.00702927	0.00800487	manganese ion binding
GO:0046933	0.00702927	0.00800487	proton-transporting ATP synthase activity, rotational mechanism
GO:0006334	0.00746537	0.00847134	nucleosome assembly
GO:0010181	0.00790108	0.00893409	FMN binding
GO:0004222	0.00833642	0.00932746	metalloendopeptidase activity
GO:0006979	0.00833642	0.00932746	response to oxidative stress
GO:0055085	0.00833642	0.00932746	transmembrane transport
GO:0016798	0.00877138	0.00974597	hydrolase activity, acting on glycosyl bonds
GO:0046686	0.00877138	0.00974597	response to cadmium ion
GO:0004601	0.00920596	0.0101583	peroxidase activity
GO:0006396	0.00920596	0.0101583	RNA processing
GO:0005198	0.00964016	0.0105646	structural molecule activity
GO:0009414	0.00964016	0.0105646	response to water deprivation
GO:0005743	0.0105074	0.0114367	mitochondrial inner membrane
GO:0009409	0.0105074	0.0114367	response to cold
GO:0051082	0.0122374	0.0132745	unfolded protein binding
GO:0005351	0.012669	0.0136501	sugar:proton symporter activity
GO:0005777	0.012669	0.0136501	peroxisome
GO:0000160	0.0131002	0.0140202	phosphorelay signal transduction system
GO:0005529	0.0131002	0.0140202	carbohydrate binding
GO:0006260	0.013531	0.014433	DNA replication
GO:0016192	0.0139614	0.0148427	vesicle-mediated transport
GO:0003777	0.0143915	0.0151989	microtubule motor activity
GO:0009416	0.0143915	0.0151989	response to light stimulus
GO:0005618	0.0156794	0.0163433	cell wall
GO:0007169	0.0156794	0.0163433	transmembrane receptor protein tyrosine kinase signaling pathway
GO:0009058	0.0156794	0.0163433	biosynthetic process
GO:0030170	0.0156794	0.0163433	pyridoxal phosphate binding
GO:0005794	0.0161079	0.0167355	Golgi apparatus
GO:0003924	0.0169639	0.0175678	GTPase activity
GO:0005875	0.0173914	0.0179524	microtubule associated complex
GO:0048046	0.0178184	0.0183341	apoplast
GO:0007018	0.0190974	0.019587	microtubule-based movement
GO:0005874	0.0203729	0.0208286	microtubule
GO:0005783	0.0207974	0.0211275	endoplasmic reticulum
GO:0006457	0.0207974	0.0211275	protein folding
GO:0020037	0.0224915	0.0227762	heme binding
GO:0043169	0.0229141	0.0231309	cation binding
GO:0017111	0.0233363	0.0234831	nucleoside-triphosphatase activity
GO:0016491	0.04519	0.0453316	oxidoreductase activity
GO:0016740	0.0459947	0.0459947	transferase activity
